# Supplementary material for: Epstein–Barr Virus+ B Cells in Breast Cancer Immune Response: A Case Report
Source: Front Immunol. 2021 Nov 16;12:761798. doi: 10.3389/fimmu.2021.761798 (PMC8637110; doi:10.3389/fimmu.2021.761798)
Supplement: Supplementary file 2 [file Table_1.xlsx]

## Sheet: ST1
Supplementary Table 1. BCR sequences from XABCL tissue, XABCL-LCL, and TNBC tissue.
sample	count	freq	cdr3nt	cdr3aa	v	d	j	VEnd	DStart	DEnd	JStart
XABCL	42967	0.971533	TGTGCGAAAGATGTGACCGATGTTAGTGCTTATTATTACCAGGCTGAATACTTCCCGCACTGG	CAKDVTDVSAYYYQAEYFPHW	IGHV3-23	IGHD3	IGHJ1-1	10	29	35	42
XABCL	564	0.0127527	TGTGCGAAAGATGTGACCGATGTTAGTGCTTATTATTACCAGGCTGAATACTTCCCGCACTGG	CAKDVTDVSAYYYQAEYFPHW	IGHV3-23	IGHD3	IGHJ6-1	10	29	35	61
XABCL	386	0.0087279	TGTGCACACGACACGAGTTTGGCAGCTCGGTGGCCTTACTACTACCTCTACGGTGTGGACGTCTGG	CAHDTSLAARWPYYYLYGVDVW	IGHV2-5	IGHD6-6	IGHJ6-1	8	21	28	47
XABCL	29	0.000655723	TGTGCGAAAGATGTGACCGATGTTAGTGCTTATTATTACCAGGCTGAATACTTCCCGCACTGG	CAKDVTDVSAYYYQAEYFPHW	IGHV3-23	IGHD3	IGHJ2P-1	10	29	35	62
XABCL	19	0.000429612	TGTGCGAAAGATGTGACCGATGTTAGTGCTTATTATTACCAGGCTGAATACTTCCCGCACTGG	CAKDVTDVSAYYYQAEYFPHW	IGHV3	IGHD3	IGHJ1-1	10	29	35	42
XABCL	6	0.000135667	TGTGCGAAAGATGTGACCGATGTTAGTGCTTATTATTACCAGGCTGAATACTTCCCGCACTGG	CAKDVTDVSAYYYQAEYFPHW	IGHV3-71	IGHD3	IGHJ1-1	10	29	35	42
XABCL	6	0.000135667	TGTGCGAAAGATGTGTCCGATGTTAGTGCTTATTATTACCAGGCTGAATACTTCCCGCAGTGG	CAKDVSDVSAYYYQAEYFPQW	IGHV3-23	IGHD3	IGHJ1-1	10	29	35	56
XABCL	6	0.000135667	TGTGCGAAAGATGTGACCGATGTTAGTGCTTATTATTACCATGCTGAATACTTCCCGCACTGG	CAKDVTDVSAYYYHAEYFPHW	IGHV3-23	IGHD3	IGHJ1-1	10	29	35	42
XABCL	6	0.000135667	GTGCACACGACACGAGTTTGGCAGCTCGGTGGCCTTACTACTACCTCTACGGTGTGGACGTCTGGG	VHTTRVWQLGGLTTTSTVWTSG	IGHV2	IGHD6-6	IGHJ6-1	-1	20	27	46
XABCL	6	0.000135667	TGTGCGAAAGTTGTGACCGATGTTAGTGCTTATTATTACCAGGCTGAATACTTCCCGCACTGG	CAKVVTDVSAYYYQAEYFPHW	IGHV3-23	IGHD3	IGHJ1-1	9	29	35	42
XABCL	6	0.000135667	TGTGCGAAAGATGTGACCGATGTTAGTGCTTATTATTACCAGGCTGAATACTTCCCGCACTGG	CAKDVTDVSAYYYQAEYFPHW	IGHV1-58	IGHD3	IGHJ1-1	5	29	35	42
XABCL	4	9.04445e-05	TGTGCGAAAGATGTGACCGATGTAGTGCTTATTATTACCAGGCTGAATACTTCCCGCACTGGG	CAKDVTDVVLIITRLNTSRTG	IGHV3-23	IGHD2	IGHJ1-1	10	20	26	41
XABCL	4	9.04445e-05	TGTGCGAAAGATGTGACCGATGTTAGTGCTATTATTACCAGGCTGAATACTTCCCGCACTGGG	CAKDVTDVSAIITRLNTSRTG	IGHV3-23	IGHD2	IGHJ1-1	10	26	32	41
XABCL	4	9.04445e-05	TGTGCGAAAGATGTGACCGATGTTAGTGCTTATTATTACCAGGCTGAATACTTCCCGCAGTGG	CAKDVTDVSAYYYQAEYFPQW	IGHV3-23	IGHD3	IGHJ1-1	10	29	35	56
XABCL	4	9.04445e-05	TGTGCGAAAGATGTGACCGATGTTAGTGCTTATTATTACCAGGCTGAATACTTCCCGCACTGG	CAKDVTDVSAYYYQAEYFPHW	IGHV3-73	IGHD3	IGHJ1-1	2	29	35	42
XABCL	4	9.04445e-05	TGCACACGACACGAGTTTGGCAGCTCGGTGGCCTTACTACTACCTCTACGGTGTGGACGTCTG	CTRHEFGSSVALLLPLRCGRL	IGHV2	IGHD6-6	IGHJ6-1	-1	19	26	45
XABCL	4	9.04445e-05	TGTGCGAAAGATGTGACCGATGTTAGTGCTTATTATTACCAGGCTGAATACTTCCCGCACTGG	CAKDVTDVSAYYYQAEYFPHW	IGHV3-38	IGHD3	IGHJ1-1	4	29	35	42
XABCL	4	9.04445e-05	TGTGCGATAGATGTGACCGATGTTAGTGCTTATTATTACCAGGCTGAATACTTCCCGCACTGG	CAIDVTDVSAYYYQAEYFPHW	IGHV3-23	IGHD3	IGHJ1-1	10	29	35	42
XABCL	4	9.04445e-05	TGTGCGAATGATGTGACCGATGTTAGTGCTTATTATTACCAGGCTGAATACTTCCCGCACTGG	CANDVTDVSAYYYQAEYFPHW	IGHV3-23	IGHD3	IGHJ1-1	7	29	35	42
XABCL	3	6.78334e-05	TGTGCGAAAGATGTGTCCGATGTTAGTGCTTATTATTACCAGGCTGAATACTTCCCGCACTGG	CAKDVSDVSAYYYQAEYFPHW	IGHV3-23	IGHD3	IGHJ1-1	10	29	35	42
XABCL	2	4.52223e-05	TGTGCGAAAGATGTGACCGATGTTAGTGCTTATTATACCAGGCTGAATACTTCCCGCACTGGG	CAKDVTDVSAYYTRLNTSRTG	IGHV3-23	IGHD3-3	IGHJ1-1	10	29	38	41
XABCL	2	4.52223e-05	TGTGCACACGACACGAGTTTGGCAGCTCGGTGGCCTTACTACTACCTCTACGGTGTGGACGTCTGG	CAHDTSLAARWPYYYLYGVDVW	IGHV2-5	IGHD4	IGHJ1-1	8	47	54	62
XABCL	2	4.52223e-05	TGTGCGAAAGATGTGACCGATGTTAGTGCTTATATTACCAGGCTGAATACTTCCCGCACTGGG	CAKDVTDVSAYITRLNTSRTG	IGHV3-23	IGHD3-16	IGHJ1-1	10	26	33	41
XABCL	2	4.52223e-05	TGTGCGAAAGATGTGACCGATGTTAGTGCTTATTATTACAGGCTGAATACTTCCCGCACTGGG	CAKDVTDVSAYYYRLNTSRTG	IGHV3-23	IGHD3	IGHJ1-1	10	29	35	41
XABCL	2	4.52223e-05	TGTGCGAAAGATGTGACCGATGTTAGTGCTTATTATTACCAGGCTGAATACTTCCGCACTGGG	CAKDVTDVSAYYYQAEYFRTG	IGHV3-23	IGHD3	IGHJ1-1	10	29	35	53
XABCL	2	4.52223e-05	TGTGCGAAAGATGTGACCGATGTTAGTGCTTATTATTACCAGGCTGAATACTCCCGCACTGGG	CAKDVTDVSAYYYQAEYSRTG	IGHV3-23	IGHD3	IGHJ1-1	10	29	35	51
XABCL	2	4.52223e-05	TGTGCGAAAGATGTGACCGATGTTAGTGCTTATTATTCCAGGCTGAATACTTCCCGCACTGGG	CAKDVTDVSAYYSRLNTSRTG	IGHV3-23	IGHD3	IGHJ1-1	10	29	35	41
XABCL	2	4.52223e-05	TGTGCGAAAGATGTGACCGATGTTAGTGCTTATTACCAGGCTGAATACTTCCCGCACTGG	CAKDVTDVSAYYQAEYFPHW	IGHV3-23	IGHD3	IGHJ1-1	10	26	32	39
XABCL	2	4.52223e-05	TGTGCGAAAGATGTGACCGATGTTAGTGCTTATTATTACCAGCTGAATACTTCCCGCACTGGG	CAKDVTDVSAYYYQLNTSRTG	IGHV3-23	IGHD3	IGHJ1-1	10	29	35	41
XABCL	2	4.52223e-05	TGTGCGAAAGATGTGACGATGTTAGTGCTTATTATTACCAGGCTGAATACTTCCCGCACTGGG	CAKDVTMLVLIITRLNTSRTG	IGHV3-23	IGHD3	IGHJ1-1	10	28	34	41
XABCL	2	4.52223e-05	TGTGCGAAAGATGTGACCGATGTTAGTGCTTTTATTACCAGGCTGAATACTTCCCGCACTGGG	CAKDVTDVSAFITRLNTSRTG	IGHV3-23	IGHD3-22	IGHJ1-1	10	31	37	41
XABCL	2	4.52223e-05	TGTGCGAAAGATGTGACCGATGTTGTGCTTATTATTACCAGGCTGAATACTTCCCGCACTGGG	CAKDVTDVVLIITRLNTSRTG	IGHV3-23	IGHD3	IGHJ1-1	10	28	34	41
XABCL	2	4.52223e-05	TGTGCGAAAGATGTGACCGATGTTAGTGCTTATTATTACCAGGCTGATACTTCCCGCACTGGG	CAKDVTDVSAYYYQADTSRTG	IGHV3-23	IGHD3	IGHJ1-1	10	29	35	46
XABCL	2	4.52223e-05	TGTGCGAAAGATGTGACCGATGTTAGTGCTTATTTTACCAGGCTGAATACTTCCCGCACTGGG	CAKDVTDVSAYFTRLNTSRTG	IGHV3-23	IGHD3-16	IGHJ1-1	10	26	32	41
XABCL	2	4.52223e-05	TGTGCGAAAGATGTGACCGATGTTAGTGCTTATTATTACCGGCTGAATACTTCCCGCACTGGG	CAKDVTDVSAYYYRLNTSRTG	IGHV3-23	IGHD3	IGHJ1-1	10	29	35	41
XABCL	2	4.52223e-05	TGTGCGAAAGATGTGACCGATGTTAGTGCTTATTATTACCAGGCTGAATACTTCCCGCACTGG	CAKDVTDVSAYYYQAEYFPHW	IGHV3-23	IGHD3	IGHJ2-1	10	29	35	59
XABCL	2	4.52223e-05	GCGAAAGATGTGACCGATGTTAGTGCTTATTATTACCAGGCTGAATACTTCCCGCACTGG	AKDVTDVSAYYYQAEYFPHW	IGHV3	IGHD3	IGHJ1-1	-1	-1	-1	39
XABCL	2	4.52223e-05	TGTGCGAAAGATGTGACCGATGTTAGTGCTTATTATTACCAGGCTAATACTTCCCGCACTGGG	CAKDVTDVSAYYYQANTSRTG	IGHV3-23	IGHD3	IGHJ1-1	10	29	35	45
XABCL	2	4.52223e-05	TGTGCACACGACACGAGTTTGGCAGCTCGGTGGCCTTACTACTACCTCTACGGTGTGGACGTCTGGGGC	CAHDTSLAARWPYYYLYGVDVWG	IGHV2-5	IGHD4	IGHJ4	8	47	54	69
XABCL	2	4.52223e-05	TGTGCGAAAGATGTGACCGATGTTAGTGCTTATTATTACCAGGCTGAATACTTCCCCACTGGG	CAKDVTDVSAYYYQAEYFPTG	IGHV3-23	IGHD3	IGHJ1-1	10	29	35	56
XABCL	2	4.52223e-05	TGTGCGAAAGATGTGACCGATGTTAGTCTTATTATTACCAGGCTGAATACTTCCCGCACTGGG	CAKDVTDVSLIITRLNTSRTG	IGHV3-23	IGHD3	IGHJ1-1	10	28	34	41
XABCL	2	4.52223e-05	TGTGCGAAAGATGTGACCGATGTTAGTGCTTATTATTACCAGGCTGAATACTTCGCACTGGGG	CAKDVTDVSAYYYQAEYFALG	IGHV3-23	IGHD3	IGHJ1-1	10	29	35	54
XABCL	2	4.52223e-05	TGTGCGAAAGATGTGACCGATGTTAGTGCTTATTATTACCAGGCTGAATACTTTCCCGCACTG	CAKDVTDVSAYYYQAEYFPAL	IGHV3-23	IGHD3	IGHJ1-1	10	29	35	52
XABCL	2	4.52223e-05	TGTGCGAAAGATGTGACCATGTTAGTGCTTATTATTACCAGGCTGAATACTTCCCGCACTGGG	CAKDVTMLVLIITRLNTSRTG	IGHV3-23	IGHD3	IGHJ1-1	10	28	34	41
XABCL	2	4.52223e-05	TGTGCGAAAGATGTGACCGATGTTAGTGCTTATTATTACCAGGCTGAATACTTCCCGACTGGG	CAKDVTDVSAYYYQAEYFPTG	IGHV3-23	IGHD3	IGHJ1-1	10	29	35	57
XABCL	2	4.52223e-05	TGTGCGAAAGATGTACCGATGTTAGTGCTTATTATTACCAGGCTGAATACTTCCCGCACTGGG	CAKDVPMLVLIITRLNTSRTG	IGHV3-23	IGHD3	IGHJ1-1	10	28	34	41
XABCL	2	4.52223e-05	TGTGCACACGACACGAGTTTGGCAGCTCGGTGGCCTTACTACTACCTCTACGGTGTGGACGTCTGG	CAHDTSLAARWPYYYLYGVDVW	IGHV2-5	IGHD4	IGHJ3	8	47	54	64
XABCL	2	4.52223e-05	TGTGCGAAAGATGTGACCGATGTTAGTGCTTATTATTACCAGGCTGAATACTTCCCGCACTGG	CAKDVTDVSAYYYQAEYFPHW	IGHV3-33	IGHD3	IGHJ1-1	10	29	35	42
XABCL	2	4.52223e-05	TGTGCGAAAGATGTGACCGATGTTAGTGCTTATTATTACCAGGCTGAATACTTCCCGCACTGG	CAKDVTDVSAYYYQAEYFPHW	IGHV3-60	IGHD3	IGHJ1-1	10	29	35	42
XABCL	2	4.52223e-05	TGTGCGAAAGATGTGACCGATGTTAGTGCTTATTATTACCAGGCTGAATACTTCCCTCACTGT	CAKDVTDVSAYYYQAEYFPHC	IGHV3-23	IGHD3	IGHJ1-1	10	29	35	57
XABCL	2	4.52223e-05	TGTGCGAAAGATGTGACCGATGTTAGTGCTTATTATTACCAGGCTGAAATACTTCCCGCACTG	CAKDVTDVSAYYYQAEILPAL	IGHV3-23	IGHD3	IGHJ1-1	10	29	35	47
XABCL	2	4.52223e-05	TGTGCGAAAGATGTGACCGATGTTAGTGCTTATTATTACCAGGCTATACTTCCCGCACTGGGG	CAKDVTDVSAYYYQAILPALG	IGHV3-23	IGHD3	IGHJ1-1	10	29	35	45
XABCL	2	4.52223e-05	TGTGCGAAAGATGTGCCGATGTTAGTGCTTATTATTACCAGGCTGAATACTTCCCGCACTGGG	CAKDVPMLVLIITRLNTSRTG	IGHV3-23	IGHD3	IGHJ1-1	10	28	34	41
XABCL	2	4.52223e-05	TGTGCGAAAGATGTGACCGATGTTAGTGCTTATTATTACCAGGCTGAATACTTCCCCGCACTG	CAKDVTDVSAYYYQAEYFPAL	IGHV3-23	IGHD3	IGHJ1-1	10	29	35	54
XABCL	2	4.52223e-05	TGTGCACACGACACGAGTTTGGCAGCTCGGTGGCCTTACTACTACCTCTACGGTGTGGACGTCTGGGGC	CAHDTSLAARWPYYYLYGVDVWG	IGHV2-5	IGHD4	IGHJ1-1	8	47	54	69
XABCL	2	4.52223e-05	TGTGCGAAAGATGTGACCGATGTTAGTGCTTATTATTACCAGGCTGAATACTTCCGCACTGGG	CAKDVTDVSAYYYQAEYFRTG	IGHV3-23	IGHD3	IGHJ6-1	10	29	35	60
XABCL	2	4.52223e-05	TGTGCGAAAGATGTGACCGATGTTAGTGCTTATTATTACCAGGCTGAATACTTCCCGCACTGG	CAKDVTDVSAYYYQAEYFPHW	IGHV3-53	IGHD3	IGHJ1-1	10	29	35	42
XABCL	2	4.52223e-05	TGTGCACACGACACGAGTTTGGCAGCTCGGTGGCCTTACTACTACCTCTACGGTGTGACGTCTGGG	CAHDTSLAARWPYYYLYGVTSG	IGHV2-5	IGHD4	IGHJ3	8	47	-1	55
XABCL	2	4.52223e-05	TGTGCACACGACACGAGTTTGGCAGCTCGGTGGCCTACTACTACCTCTACGGTGTGGACGTCTGGG	CAHDTSLAARWPTTTSTVWTSG	IGHV2-5	IGHD6-6	IGHJ6-1	8	21	28	46
XABCL	2	4.52223e-05	TGTGCGAAAGATGTGACCGATGTTAGTGCTTATTATTACCAGGCTGAAACTTCCCGCACTGGG	CAKDVTDVSAYYYQAETSRTG	IGHV3-23	IGHD3	IGHJ1-1	10	29	35	48
XABCL	2	4.52223e-05	TGTGCGAAAGATGTGACCGATGTTAGTGCTATTATTACCAGGCTGAATACTTCCCGCACTGGG	CAKDVTDVSAIITRLNTSRTG	IGHV3-23	IGHD2	IGHJ6-1	10	26	32	60
XABCL	2	4.52223e-05	TGTGCGAAAGATGTGACCGATGTTAGTGCTTATTATACCAGGCTGAATACTTCCCGCACTGGG	CAKDVTDVSAYYTRLNTSRTG	IGHV3-23	IGHD3-3	IGHJ6-1	10	29	38	60
XABCL	2	4.52223e-05	TGTGCGAAAGATGTGTCCGATGTTAGTGCTTATTATTACCAGGCTGAATACTTCGCGCACTGG	CAKDVSDVSAYYYQAEYFAHW	IGHV3-23	IGHD3	IGHJ1-1	10	29	35	56
XABCL	2	4.52223e-05	TGTGCGAAAGATGTGACCGAGTTAGTGCTTATTATTACCAGGCTGAATACTTCCCGCACTGGG	CAKDVTELVLIITRLNTSRTG	IGHV3-23	IGHD3	IGHJ1-1	10	28	34	41
XABCL	2	4.52223e-05	TGTGCGAAAGATGTGACCGATGTAGTGCTTATTATTACCAGGCTGAATACTTCCCGCACTGGG	CAKDVTDVVLIITRLNTSRTG	IGHV3-23	IGHD2	IGHJ6-1	10	20	26	60
XABCL	2	4.52223e-05	TGTGCACACGACACGAGTTGGCAGCTCGGTGGCCTTACTACTACCTCTACGGTGTGGACGTCTGGG	CAHDTSWQLGGLTTTSTVWTSG	IGHV2-5	IGHD6-6	IGHJ6-1	8	20	27	46
XABCL	2	4.52223e-05	TGTGCGAAAGATGTGACCGATGTTAGTGCTTATATTACCAGGCTGAATACTTCCCGCACTGGG	CAKDVTDVSAYITRLNTSRTG	IGHV3-23	IGHD3-16	IGHJ6-1	10	26	33	60
XABCL	2	4.52223e-05	TGTGCGAAAGATGTGACCGATGTTAGTGCTTATTATTACAGGCTGAATACTTCCCGCACTGGG	CAKDVTDVSAYYYRLNTSRTG	IGHV3-23	IGHD3	IGHJ6-1	10	29	35	60
XABCL	2	4.52223e-05	TGTGCGAAAGATGTGACCGATGTTAGTGCTTATTATTACCAGGCTGAATACTTCCCGCACTGG	CAKDVTDVSAYYYQAEYFPHW	IGHV3-72	IGHD3	IGHJ1-1	4	29	35	42
XABCL	2	4.52223e-05	TGTGCACACGACACGAGTTTGGCAGCTCGGTGGCCTTACTACTACCTCACGGTGTGGACGTCTGGG	CAHDTSLAARWPYYYLTVWTSG	IGHV2-5	IGHD6-6	IGHJ6-1	8	21	28	48
XABCL	2	4.52223e-05	TGTGCGAAAGATGTGACGATGTTAGTGCTTATTATTACCAGGCTGAATACTTCCCGCACTGGG	CAKDVTMLVLIITRLNTSRTG	IGHV3-23	IGHD3	IGHJ6-1	10	28	34	60
XABCL	2	4.52223e-05	TGTGCGAAAGATGTGACCGATGTTATTGCTTATTATTACCAGGCTGAATACTTCCCGCACTGG	CAKDVTDVIAYYYQAEYFPHW	IGHV3-23	IGHD3	IGHJ1-1	10	29	35	42
XABCL	2	4.52223e-05	TGTGCGAAAGATGTGACCGATGTTAGTGCTTATTATTACCAGGCTGAATACTTCCCGCTGGGG	CAKDVTDVSAYYYQAEYFPLG	IGHV3-23	IGHD3	IGHJ1-1	10	29	35	55
XABCL	2	4.52223e-05	TGTGCGAAAGATGTGACCGATGTTAGTGCTTATTATTACCAGGCTGAATACTTCCCACTGGGG	CAKDVTDVSAYYYQAEYFPLG	IGHV3-23	IGHD3	IGHJ1-1	10	29	35	55
XABCL	2	4.52223e-05	TGTGCGAAAGATGTGACCGATGTTAGTGCTTATTATTACCAGGCTGATTACTTCCCGCAGTGG	CAKDVTDVSAYYYQADYFPQW	IGHV3-23	IGHD3	IGHJ1-1	10	29	35	56
XABCL	2	4.52223e-05	TGTGCACACGACACGAGTTTGGCAGCTCGGTGGCCTTCTACTACCTCTACGGTGTGGACGTCTGGG	CAHDTSLAARWPSTTSTVWTSG	IGHV2-5	IGHD6-6	IGHJ6-1	8	21	28	46
XABCL	2	4.52223e-05	TGTGCGATAGATGTGTCCGATGTTAGTGCTTATTATTACCAGGCTGAATACTTCCCGCACTGG	CAIDVSDVSAYYYQAEYFPHW	IGHV3-23	IGHD3	IGHJ1-1	10	29	35	42
XABCL	2	4.52223e-05	TGTGCGAAAGTTGTGACCGATGTTAGTGCTTATTATTACCAGGCTGAATACTTCCCGGACTGG	CAKVVTDVSAYYYQAEYFPDW	IGHV3-23	IGHD3	IGHJ1-1	9	29	35	56
XABCL	2	4.52223e-05	TGTGCGAAAGATGTGACCGATGTAGTGCTTATTATTACCAGGCTGAATACTTCCCGCACTGGG	CAKDVTDVVLIITRLNTSRTG	IGHV3-23	IGHD2	IGHJ2P-1	10	20	26	61
XABCL	2	4.52223e-05	TGTGCGAAAGATGTGTCCGATGTTAGTGCTTATTATTACCAGGCTGATTACTTCGCGCACTGG	CAKDVSDVSAYYYQADYFAHW	IGHV3-23	IGHD3	IGHJ1-1	10	29	35	56
XABCL	2	4.52223e-05	TGTGCGAAAGATGTGTCCGATGTTTGTGCTTATTATTACCAGGCTGAATACTTCCCGCACTGG	CAKDVSDVCAYYYQAEYFPHW	IGHV3-23	IGHD3	IGHJ1-1	10	29	35	56
XABCL	2	4.52223e-05	TGTGCGTATGATGTGACCGATGTTAGTGCTTATTATTACCAGGCTGAATACTTCCCGCACTGG	CAYDVTDVSAYYYQAEYFPHW	IGHV3-23	IGHD3	IGHJ1-1	5	29	35	42
XABCL	2	4.52223e-05	TGTGCGAAAGATGTGACCGATGTTAGTGCTTATTATTACCAGGCTGATTTCTTCCCGCACTGG	CAKDVTDVSAYYYQADFFPHW	IGHV3-23	IGHD3	IGHJ1-1	10	29	35	50
XABCL	2	4.52223e-05	TGTGCTAAAGATGTGACCGATGTTAGTGCTTATTATTACCAGGCTGAATACTTCCCGCACTGG	CAKDVTDVSAYYYQAEYFPHW	IGHV3-23	IGHD3	IGHJ1-1	10	29	35	42
XABCL	2	4.52223e-05	TGTGCGAAAGATGTGACCGATGTTAGTGCTTATTATTACCAGGCTGAATACTTCCCGCACTGG	CAKDVTDVSAYYYQAEYFPHW	IGHV3-71	IGHD3	IGHJ6-1	10	29	35	61
XABCL	2	4.52223e-05	TGTGCGAAAGATGTGACCGATGTTAGTGCTTATTATTACCAGGCTGAATACTTCCCGCACTTG	CAKDVTDVSAYYYQAEYFPHL	IGHV3-23	IGHD3	IGHJ1-1	10	29	35	61
XABCL	2	4.52223e-05	TGTGCGAAAGATGTGACCGATGTTAGTGCTTATTATTACCAGGCTGAATACTTCCCCTGG	CAKDVTDVSAYYYQAEYFPW	IGHV3-23	IGHD3	IGHJ5-1	10	29	35	53
XABCL	2	4.52223e-05	TGTGCGAAAGATGTGACCGATGTTAGTGCTTATTATTACCTGGCTGAATACTTCCCGCACTGG	CAKDVTDVSAYYYLAEYFPHW	IGHV3-23	IGHD3	IGHJ1-1	10	29	35	42
XABCL	2	4.52223e-05	TGTGCGAAAGATGTGACCGATGTTAGTGCTTATTATTCCAGGCTGAATACTTCCCGCACTGGG	CAKDVTDVSAYYSRLNTSRTG	IGHV3-23	IGHD3	IGHJ6-1	10	29	35	60
XABCL	2	4.52223e-05	TGTGCACACGACACGAGTTTGGCAGCTCGGTGGCCTTACTACTACCTCTACGGTGTGGACGTC	CAHDTSLAARWPYYYLYGVDV	IGHV2-5	IGHD4	IGHJ3	8	47	54	64
XABCL	2	4.52223e-05	TGTGCGAATGATGTGAGCGATGTTAGTGCTTATTATTACCAGGCTGAATACTTCCCGCACTGG	CANDVSDVSAYYYQAEYFPHW	IGHV3-23	IGHD3	IGHJ1-1	7	29	35	42
XABCL	2	4.52223e-05	TGTGCGAAAGATGTGACCGATGTTAGTGCTTATTATTACCAGTCTGAATACTTCCCGCACTGG	CAKDVTDVSAYYYQSEYFPHW	IGHV3-23	IGHD3	IGHJ1-1	10	29	35	43
XABCL	2	4.52223e-05	TGTGCGAAAGATGTGACCGATGTTAGTGCTTATTATTACCAGGCTGAATAC	CAKDVTDVSAYYYQAEY	IGHV3-23	IGHD3	IGHJ3P-1	10	29	35	57
XABCL	2	4.52223e-05	TGTGCGAAAGTTGTGACCGTTGTTAGTGCTTATTATTACCAGGCTGAATACTTCCCGCACTGG	CAKVVTVVSAYYYQAEYFPHW	IGHV3-23	IGHD3	IGHJ1-1	9	29	35	42
XABCL	2	4.52223e-05	TGTGCGATAGATGTGACCGATGTTAGTGCTTATTATTACCAGGCTGAATTCTTCCCGCACTGG	CAIDVTDVSAYYYQAEFFPHW	IGHV3-23	IGHD3	IGHJ1-1	10	29	35	50
XABCL	2	4.52223e-05	TGTGCGAAAGTTGTGACCGATGTTAGTGCTTATTATTACCTGGCTGATTACTTCCCGCACTGG	CAKVVTDVSAYYYLADYFPHW	IGHV3-23	IGHD3	IGHJ1-1	9	29	35	48
XABCL	2	4.52223e-05	TGTGCACACGACACGAGTTTGGCAGCTCGGTGGCCTTACTACCTCTACGGTGTGGACGTCTGG	CAHDTSLAARWPYYLYGVDVW	IGHV2-5	IGHD6-6	IGHJ6-1	8	21	28	44
XABCL	2	4.52223e-05	TGTGCACACGACACGAGTTTGGCAGCTCGGTGGCCTTACTACTACCTACGGTGTGGACGTCTG	CAHDTSLAARWPYYYLRCGRL	IGHV2-5	IGHD6-6	IGHJ6-1	8	21	28	45
XABCL	2	4.52223e-05	TGTGCAAAAGATGTGACCGATGTTAGTGCTTATTATTACCAGGCTGAATACTTCCCGCACTGG	CAKDVTDVSAYYYQAEYFPHW	IGHV3-9	IGHD3	IGHJ1-1	11	29	35	42
XABCL	2	4.52223e-05	TGTGCGTTAGTTGTGACCGATGTTAGTGCTTATTATTACCAGGCTGAATACTTCCCGCACTGG	CALVVTDVSAYYYQAEYFPHW	IGHV3-23	IGHD3	IGHJ1-1	5	29	35	42
XABCL	2	4.52223e-05	TGTGCGAAAGATGTGACCGATGTTAGTGCTTATTATTACCAGGCTGAATACTTCCCGCACTGG	CAKDVTDVSAYYYQAEYFPHW	IGHV3-48	IGHD3	IGHJ1-1	10	29	35	42
XABCL	2	4.52223e-05	TGTGCGAAAGATGTGACCGATGTTAGTTCTTATTATTACCAGGCTGAATACTTCCCGCACTGG	CAKDVTDVSSYYYQAEYFPHW	IGHV3-23	IGHD3	IGHJ1-1	10	29	35	42
XABCL	2	4.52223e-05	TGTGCGATAGATGTGACCGATGTTAGTGCTTATTATTACCTGGCTGAATACTTCCCGCACTGG	CAIDVTDVSAYYYLAEYFPHW	IGHV3-23	IGHD3	IGHJ1-1	10	29	35	42
XABCL	2	4.52223e-05	TGTGCGAAAGATGTGACCGATGTTAGTGCTTATTACCAGGCTGAATACTTCCCGCACTGG	CAKDVTDVSAYYQAEYFPHW	IGHV3-23	IGHD3	IGHJ6-1	10	26	32	58
XABCL	2	4.52223e-05	TGTGCGAAAGATGTGACCGATGTTAGTGCTTATTATTACGAGGCTGAATACTTCCCGCACTGG	CAKDVTDVSAYYYEAEYFPHW	IGHV3-23	IGHD3	IGHJ1-1	10	33	40	42
XABCL	2	4.52223e-05	TGTGCGAGAGACACAGTGAGG	CARDTVR	IGHV3-53	IGHD3	IGHJ3P-1	10	19	23	27
XABCL	2	4.52223e-05	TGTGCTAAAGATGTTACCGATGTTAGTGCTTATTATTACCAGGCTGAATACTTCCCGCACTGG	CAKDVTDVSAYYYQAEYFPHW	IGHV3-23	IGHD3	IGHJ1-1	10	29	35	42
XABCL	2	4.52223e-05	TGTGCGAAAGATGTGACCGATGTTAGTGCTTATTATTACCAGGCTGAATACTTCCCGCACTGG	CAKDVTDVSAYYYQAEYFPHW	IGHV3-64	IGHD3	IGHJ1-1	10	29	35	42
XABCL	2	4.52223e-05	TGTGCACACGACACGAGTTTGGCAGCTCGGTGGCCTTACTACTACCTCTACGGTGTGGACGTCTGG	CAHDTSLAARWPYYYLYGVDVW	IGHV2-26	IGHD6-6	IGHJ6-1	6	21	28	47
XABCL	2	4.52223e-05	TGTGCGAAAGATGTGACCGATGTTAGTGCTTATTATTACCAGGCTGAATACTCCCGCACTGGG	CAKDVTDVSAYYYQAEYSRTG	IGHV3-23	IGHD3	IGHJ6-1	10	29	35	60
XABCL	2	4.52223e-05	TGTGCGAAAGATGTGACCGATGTTAGTGCTTATTATTACCAGGCTGTTTACTTCCCGCACTGG	CAKDVTDVSAYYYQAVYFPHW	IGHV3-23	IGHD3	IGHJ1-1	10	29	35	48
XABCL	1	2.26111e-05	TGTGCACACGACACGAGTTTGGCAGCTCGGGGCCTTACTACTACCTCTACGGTGTGGACGTCTGGG	CAHDTSLAARGLTTTSTVWTSG	IGHV2-5	IGHD6-6	IGHJ6-1	8	21	28	46
XABCL	1	2.26111e-05	TGTGCGAAAGATGTGACCGATGTTAGTGCTTATTATTACCAGACTGAATACTTCCCGCACTGG	CAKDVTDVSAYYYQTEYFPHW	IGHV3-23	IGHD3	IGHJ1-1	10	29	35	43
XABCL	1	2.26111e-05	TGTGCGAAAGATGTGACCGATGTTAGTGCTTATTATTACCAGGCTGAATACTTCCCGCACTGG	CAKDVTDVSAYYYQAEYFPHW	IGHV3-13	IGHD3	IGHJ1-1	4	29	35	42
XABCL	1	2.26111e-05	TGTGCACACGACACGAGTTTTGGCAGCTCGGTGGCCTTACTACTACCTCTACGGTGTGGACGTCTGGGG	CAHDTSFGSSVALLLPLRCGRLG	IGHV2-5	IGHD6-6	IGHJ6-1	8	22	29	48
XABCL	1	2.26111e-05	ATATTGGCGGACACTATGTCGACATACTTCCAGCACTGG	ILADTMSTYFQHW	IGHV_II-22_1	IGHD2	IGHJ1-1	-1	-1	5	23
XABCL	1	2.26111e-05	ATATTGGCGGACACTATGTCGACATACTTCCAGCACTGG	ILADTMSTYFQHW	IGHV_II-22_1	IGHD2	IGHJ6-1	-1	-1	5	37
XABCL	1	2.26111e-05	TGTGCACACGACACGAGTTTGGCAGCTCGGTGGCCTTACTACTACCTCTACGGTGGACGTCTG	CAHDTSLAARWPYYYLYGGRL	IGHV2-5	IGHD6-6	IGHJ6-1	8	21	28	53
XABCL	1	2.26111e-05	TGTGCGAAAGATGTGACCGATGTTAGTGCTTATTATTACCAGGCTGAATACTTCCCGCACTGG	CAKDVTDVSAYYYQAEYFPHW	IGHV1-2	IGHD3	IGHJ1-1	10	29	35	42
XABCL-LCL	162614	0.9796	TGTGCGAAAGATGTGACCGATGTTAGTGCTTATTATTACCAGGCTGAATACTTCCCGCACTGG	CAKDVTDVSAYYYQAEYFPHW	IGHV3-23	IGHD3	IGHJ1-1	10	29	35	42
XABCL-LCL	2407	0.0145	TGTTCCAAAGATGTGACCGATGTTAGTGCTTATTATTACCAGGCTGAATACTTCCCGCACTGG	CSKDVTDVSAYYYQAEYFPHW	IGHV3-23	IGHD3	IGHJ1-1	10	29	35	42
XABCL-LCL	598	0.0036	TGTGCGAAAGTTTTGACCGATGTTAGTGCTTATTATTACCAGGCTGAATACTTCCCGCACTGG	CAKVLTDVSAYYYQAEYFPHW	IGHV3-23	IGHD3	IGHJ1-1	10	29	35	42
TNBC	900	0.0414022	TGTGCGAGTGATGACTTGCGGGGGGTTTGGGGCTACTACGCTATGGACGTCTGG	CASDDLRGVWGYYAMDVW	IGHV3	IGHD3-16	IGHJ6-1	7	24	-1	32
TNBC	862	0.0396541	TGTGCGAGATCGGATTCTCGTGGGGTCTACTACGGTATGGACGTCTGG	CARSDSRGVYYGMDVW	IGHV3-23	IGHD1	IGHJ6-1	6	19	23	26
TNBC	181	0.00832643	TGTGCGAGAGAGAGATTTTGTGGTGATGACTGCTATGAGAATGCTTTTGATATCTGG	CARERFCGDDCYENAFDIW	IGHV4	IGHD2-21	IGHJ3-1	10	26	35	40
TNBC	151	0.00694636	TGTGCGACAGATGACTTGCGGGGGGTTTGGGGCTACTACGCTATGGACGTCTGG	CATDDLRGVWGYYAMDVW	IGHV3	IGHD3-16	IGHJ6-1	10	24	-1	32
TNBC	133	0.00611832	TGTGCGAGACAAAGGAGGTCGGATTACGATATTTGGAGGGCTTTCGCCCCGACATATTACTACTACGCTATGGACGTCTGG	CARQRRSDYDIWRAFAPTYYYYAMDVW	IGHV4-39	IGHD3-9	IGHJ6-1	10	22	33	57
TNBC	77	0.00354218	TGTGTGACCACAGCGTCCCCTGGGCGGGGTTATTTTGACTATTGG	CVTTASPGRGYFDYW	IGHV3	IGHD3-9	IGHJ3	6	30	39	42
TNBC	72	0.00331217	TGTGCGAGAGGCAGGGGTAGCACCTCGTCGAAGAGAGCCATTGACTACTGG	CARGRGSTSSKRAIDYW	IGHV4-34	IGHD2	IGHJ4-1	10	15	20	38
TNBC	71	0.00326617	TGTGCGAGAGACGGGATTGACTACTGG	CARDGIDYW	IGHV3	IGHD1	IGHJ4-1	10	12	-1	16
TNBC	58	0.00266814	TGTGCTCGAGAGAGATATTGTGGTGGTGACTGCTATGAGAATGCTTTTGATATCTGG	CARERYCGGDCYENAFDIW	IGHV4	IGHD2-21	IGHJ3-1	4	14	35	40
TNBC	46	0.00211611	TGTGCGAGATGTGGGACGGTTAGTCTACCGCCCTACTTCTACGGTATGGACGTCTGG	CARCGTVSLPPYFYGMDVW	IGHV5-51	IGHD1-26	IGHJ6-1	8	10	15	32
TNBC	35	0.00161008	TGTGCGAGAGGGGATATTGTAGTGGTGGTAGCAACTACCCACTCCTACAACTACGGTATGGACGTCTGG	CARGDIVVVVATTHSYNYGMDVW	IGHV1-8	IGHD2-15	IGHJ6-1	-1	11	31	44
TNBC	30	0.00138007	TGTGCGAGAGCGGGGGGATATTGTAGTGGTAGTTTCTGCTACCCGGGATGGTTCGACCCCTGG	CARAGGYCSGSFCYPGWFDPW	IGHV4	IGHD2-15	IGHJ5-1	9	15	29	48
TNBC	27	0.00124206	TGTACGAGAGAGTCTTACTTTTATGATGGAAATGGTTCTGATTATTGG	CTRESYFYDGNGSDYW	IGHV3-48	IGHD3	IGHJ4-1	10	31	37	42
TNBC	27	0.00124206	TGTGCGATGACTCTCAATACTGGCTGGTGGGCCTTTCAGTACTGG	CAMTLNTGWWAFQYW	IGHV1-2	IGHD6-19	IGHJ4-1	6	20	27	37
TNBC	26	0.00119606	TGTGCGAGAGGGGTCCGTGGGTCGTACAACTTTGACTACTGG	CARGVRGSYNFDYW	IGHV3-53	IGHD1-26	IGHJ4-1	9	16	20	25
TNBC	25	0.00115006	TGTGCGCACGCCTGGAACAGGAGGGGGCCGCCGGGCTACTGG	CAHAWNRRGPPGYW	IGHV3-30	IGHD1	IGHJ4-1	5	11	17	33
TNBC	21	0.00096605	TGTGCGAGCAGCCCAGCAATGCGGTGGTACTTTGACTCCTGG	CASSPAMRWYFDSW	IGHV1-46	IGHD4-23	IGHJ4-1	7	21	-1	27
TNBC	21	0.00096605	TATCCGAGGCGCCTTGACGGAGGGCGTCTGGGG	YPRRLDGGRLG	IGHV1-3	IGHD3-9	IGHJ6-1	7	13	17	21
TNBC	21	0.00096605	TGTGCAAAAGATATCAGTATGGGTATAATGGGAGCTGCTACGACCCTTGACTACTGG	CAKDISMGIMGAATTLDYW	IGHV3-9	IGHD2-15	IGHJ4-1	12	32	40	44
TNBC	20	0.000920048	TGTGCGATGACTCTCAATACTGGCTGGTGGGCCTTTGAGTACTGG	CAMTLNTGWWAFEYW	IGHV1-2	IGHD6-19	IGHJ4-1	6	20	27	32
TNBC	19	0.000874045	TGTGCGAGAGAGATGGACTATGATAGTAGTGGTTTTTACTTTTACTACTGG	CAREMDYDSSGFYFYYW	IGHV1-69	IGHD3-22	IGHJ4-1	10	16	33	36
TNBC	19	0.000874045	TGTGCGAGACAGTCTCCCGTTTACTATGATAGTAGTGGTTATCACTACGGAGTCTACCACCCGTTGGGTGGTCTTGGTCACTGG	CARQSPVYYDSSGYHYGVYHPLGGLGHW	IGHV4-39	IGHD3-22	IGHJ1-1	10	20	41	78
TNBC	19	0.000874045	TGTTCTAAAGCCTCCGGTGACTATAATTGCGTCACATGTTGGTTCGATCCCTGG	CSKASGDYNCVTCWFDPW	IGHV3-49	IGHD4-17	IGHJ5-1	6	14	22	39
TNBC	18	0.000828043	TGTGCGAGAGGTCACACTCGGGCCGGGGATAATAGTGGTTCTTACTTACTTTACTGG	CARGHTRAGDNSGSYLLYW	IGHV1-69	IGHD3-22	IGHJ4-1	9	32	39	51
TNBC	18	0.000828043	TGTGCGAGAGAGAGATATTGTGGTGATGACTGCTATGAGAATGCTTTTGATATCTGG	CARERYCGDDCYENAFDIW	IGHV4	IGHD2-21	IGHJ3-1	24	26	35	40
TNBC	18	0.000828043	TGTGCGAGAGTCAGAGGCTACGGTGAAAGGGGATGCTTCGACCCCTGG	CARVRGYGERGCFDPW	IGHV4	IGHD4-17	IGHJ5-1	9	17	25	33
TNBC	16	0.000736038	TGTGTGAGAGACGGGATTGACTACTGG	CVRDGIDYW	IGHV3	IGHD1	IGHJ4-1	10	12	-1	16
TNBC	16	0.000736038	TGTGCGAGAGGTCACACTCGGGCCGGGGATAGTAGTGGTTCTTACTTACTTTACTGG	CARGHTRAGDSSGSYLLYW	IGHV1-69	IGHD3-22	IGHJ4-1	9	27	39	51
TNBC	15	0.000690036	TGTGCGAGAGGGGGACGATTTTTGAGAAACTGGTTCGACCCCTGG	CARGGRFLRNWFDPW	IGHV4-61	IGHD3-3	IGHJ5-1	9	14	23	27
TNBC	15	0.000690036	TGTGCGAGGAGATTTTGCAGTGGCGGCAGTTGTTATGGAAATCTTGACTACTGG	CARRFCSGGSCYGNLDYW	IGHV3	IGHD6-19	IGHJ4-1	7	16	23	43
TNBC	15	0.000690036	TGTGCGATGACTCTCAATACTGGCTGGTGGGCCTTTCAGTTCTGG	CAMTLNTGWWAFQFW	IGHV1-2	IGHD6-19	IGHJ4-1	6	20	27	39
TNBC	15	0.000690036	TGTGCGAGAGAGATGGACTATGAAAGTAGTGCTTATTACTATTACTACTGG	CAREMDYESSAYYYYYW	IGHV1-69	IGHD3-22	IGHJ4-1	10	32	-1	41
TNBC	14	0.000644033	TGTGCGATGACTCTCAATAGTGGCTGGTGGGCCTTTGAGTACTGG	CAMTLNSGWWAFEYW	IGHV1-2	IGHD6-19	IGHJ4-1	6	18	27	32
TNBC	14	0.000644033	TGTGCGACCTCCCCCCAAGCCGGCTACTGG	CATSPQAGYW	IGHV3-53	IGHD2	IGHJ4-1	6	8	11	21
TNBC	14	0.000644033	TGTGCGAAAGCGGATTCTCGTGGGGTCTACTACGGTATGGACGTCTGG	CAKADSRGVYYGMDVW	IGHV3-23	IGHD1	IGHJ6-1	9	19	23	26
TNBC	14	0.000644033	TGTGCGAGAGAATATGGACGTCGAATGAGTATGACTGAGGGAGGGAGGTACTTGACCTACTGG	CAREYGRRMSMTEGGRYLTYW	IGHV7-4_1	IGHD2	IGHJ4-1	10	31	36	56
TNBC	14	0.000644033	TGTGCGAGAGGGGGTATGGACGTCTGG	CARGGMDVW	IGHV1-8	,	IGHJ6-1	-1	-1	10	12
TNBC	14	0.000644033	TGTGCGAGACCGGTAGGCGTTCGGGGAATTATCAAATACAACTGGTTCGACCCCTGG	CARPVGVRGIIKYNWFDPW	IGHV4-39	IGHD3-10	IGHJ5-1	9	18	26	37
TNBC	13	0.000598031	TGTGCGAGAGTGCGGGACGGTGGCTGGTACCACTGG	CARVRDGGWYHW	IGHV1-18	IGHD6-19	IGHJ4	9	19	-1	28
TNBC	13	0.000598031	TGTGCGAGAGGTCTAGAGACTTCTAGTCGCTGGTTCGACCCCTGG	CARGLETSSRWFDPW	IGHV3	IGHD5-24	IGHJ5-1	9	13	18	29
TNBC	12	0.000552029	TGTGCGAGACCCCGGGCCGATTACGATGTTAACCCGGGGTTGCCTTTTGATATCTGG	CARPRADYDVNPGLPFDIW	IGHV5-51	IGHD3	IGHJ3-1	9	19	26	43
TNBC	12	0.000552029	TGTGTGAGACCGGTAGGCGTTCGGGGAATTATCAAATACAACTGGTTCGACCCCTGG	CVRPVGVRGIIKYNWFDPW	IGHV4-39	IGHD3-10	IGHJ5-1	9	18	26	37
TNBC	12	0.000552029	TGTGCGAGAGACCTAAACTTCTACGGTGTGGACGTCTGG	CARDLNFYGVDVW	IGHV4	IGHD1	IGHJ6-1	10	15	18	20
TNBC	12	0.000552029	TGTGCGAGAGATTTGCTCAAGTATTACTATGATACTAGTGGTTATTCACACTGG	CARDLLKYYYDTSGYSHW	IGHV3	IGHD3-22	IGHJ1	33	35	45	48
TNBC	12	0.000552029	TGTGCGAGAGATCTTGCGCCTACGGTGACTACGGGCTTTGACTACTGG	CARDLAPTVTTGFDYW	IGHV3	IGHD4-17	IGHJ4-1	10	19	31	35
TNBC	11	0.000506026	TGTGCGAGAAAGATGAGCGGATCTTGGAGTGGTTGGGGTTACGGTATGGACGTCTGG	CARKMSGSWSGWGYGMDVW	IGHV3	IGHD3-3	IGHJ6-1	8	23	33	39
TNBC	11	0.000506026	TGTGCGAGTGATGACTTGCGGGGGGGTTGGGGCTACTACGCTATGGACGTCTGG	CASDDLRGGWGYYAMDVW	IGHV3	IGHD3-16	IGHJ6-1	7	26	-1	32
TNBC	11	0.000506026	TGTGCGCGAGGATATCACGGTTTGGACGTCTGG	CARGYHGLDVW	IGHV5-51	IGHD2	IGHJ6-1	5	8	14	16
TNBC	11	0.000506026	TGTGCGAAAGACCTGAACGAGCAGCTGCTACCATACGGTATGGACGTCTGG	CAKDLNEQLLPYGMDVW	IGHV3	IGHD2	IGHJ6-1	10	22	30	33
TNBC	11	0.000506026	TGTGCGAGAACCCCCGTTCGTATAGGAGTGGCTGGTAGGGCTTTTGATATCTGG	CARTPVRIGVAGRAFDIW	IGHV3	IGHD6-19	IGHJ3-1	8	26	36	39
TNBC	11	0.000506026	TGTTCGGCCGATTGTACTGGTGCCACCTGCCTTTCTTCAGAGACCCGCAACGTCTGG	CSADCTGATCLSSETRNVW	IGHV3-53	IGHD2-8	IGHJ4	2	10	21	53
TNBC	11	0.000506026	TGTGCGAGAGGCCCCTGGGGTCGAATTACTATGGTTCAGGGATATAAGAGGTACTTTGACTACTGG	CARGPWGRITMVQGYKRYFDYW	IGHV4-34	IGHD3-10	IGHJ4-1	10	24	36	51
TNBC	11	0.000506026	TGTGCGAGAGGGTTTGGGCATGATAATAATGATTATTACTACTTCTACTGG	CARGFGHDNNDYYYFYW	IGHV1-69	IGHD3-22	IGHJ4-1	9	32	41	44
TNBC	11	0.000506026	TGTGCGAGAGGCTTTAGTAGTGGTTACACTGACTACTGG	CARGFSSGYTDYW	IGHV1-18	IGHD3-22	IGHJ4-1	9	14	25	29
TNBC	11	0.000506026	TGTGCGAGATCGCGGGAACTATGGGTTGGCCCCTTTGACTATTGG	CARSRELWVGPFDYW	IGHV4	IGHD1	IGHJ4-1	8	14	20	32
TNBC	10	0.000460024	TGTGCGAGTGGGGGATATTGCAGTAGTACCAGCTGCTACCCCAAGTGGTTCGACCCCTGG	CASGGYCSSTSCYPKWFDPW	IGHV4	IGHD2-2	IGHJ5-1	7	21	37	41
TNBC	10	0.000460024	TGTGCGGGGCGGGTGGGTTCACGGACTTATCGCTACCATGATGCTTTTGATCTCTGG	CAGRVGSRTYRYHDAFDLW	IGHV3-53	IGHD3-16	IGHJ3-1	5	26	31	38
TNBC	10	0.000460024	TGTGTAAGAGGTCGTGCCAGCAGCTTTGACTACTGG	CVRGRASSFDYW	IGHV6-1	IGHD6-13	IGHJ4-1	9	17	-1	23
TNBC	10	0.000460024	TGTGCGAGAGCAGGTCGGCTGTTACGCCTTGGGGGGTTCGACCCCTGG	CARAGRLLRLGGFDPW	IGHV4	IGHD3-16	IGHJ5-1	9	28	-1	34
TNBC	10	0.000460024	TGTGAGTCGTCAATAGTAGTGGTTACCAAGGGGTTTAGACTACTG	CESSIVVVTKGFRLL	IGHV_III-2_1	IGHD3-22	IGHJ4-1	6	12	24	34
TNBC	10	0.000460024	TGTGCGAGGCGCCTTGACGGAGGGCGTCTGGGG	CARRLDGGRLG	IGHV1-3	IGHD3-9	IGHJ6-1	7	13	17	21
TNBC	10	0.000460024	TGTGCGAGAGGGGACTATGGTTCGGGGAGTTTCGTTGATGCTTTTGATATCTGG	CARGDYGSGSFVDAFDIW	IGHV3	IGHD3-10	IGHJ3-1	9	13	30	35
TNBC	10	0.000460024	TGTGCGAGGAGACCTAATGAGTATGGTGACGAGGGGGGAAATTACTGG	CARRPNEYGDEGGNYW	IGHV3-23	IGHD2-21	IGHJ4-1	6	23	29	40
TNBC	10	0.000460024	TGTGCGAGAGATAACCAGGAGTATAGCGGCACCCCGGGGTGGTTCGACCCCTGG	CARDNQEYSGTPGWFDPW	IGHV1-46	IGHD6-6	IGHJ5-1	10	18	26	39
TNBC	9	0.000414022	GTGCAAGAGATGCATGATTTTTGGAGTGGTCAGACTACTACTACGCTATGGACGTCTGGG	VQEMHDFWSGQTTTTLWTSG	IGHV6-1	IGHD3-3	IGHJ6-1	-1	15	29	33
TNBC	9	0.000414022	TGTGCGGCCGATTGTACTGGTGACTTCTGCCACTCCTCTCTTGAGACCCGCAACGTGTGG	CAADCTGDFCHSSLETRNVW	IGHV3-23	IGHD2-8	IGHJ4	5	10	21	57
TNBC	9	0.000414022	TGTGCGAAAGATTTTAGAGTAGTGGCTGCTACCGTTTGGGGTATGGACGTCTGG	CAKDFRVVAATVWGMDVW	IGHV3-23	IGHD2	IGHJ6-1	10	24	31	39
TNBC	9	0.000414022	TGTACCACGTGGGAGTATTGG	CTTWEYW	IGHV3-15	IGHD1-26	IGHJ4-1	-1	8	-1	15
TNBC	9	0.000414022	TGTGCGAGAATCCTAGGATTTTGTTCTGGTGGTAGCTGCGACTCCACAGCTCCAGACTACTGG	CARILGFCSGGSCDSTAPDYW	IGHV1-18	IGHD2-15	IGHJ4-1	8	26	38	54
TNBC	9	0.000414022	TGTGCGAGAGGCCTGGGTTCGGGAAGAAGGGCATTTGACTACTGG	CARGLGSGRRAFDYW	IGHV3-11	IGHD3-10	IGHJ4-1	9	15	22	33
TNBC	9	0.000414022	TGTGCGAGAGGTTTATTGGGAGATTACATTTGGGGGAGTTATCGCCGACCCTTTGACTACTGG	CARGLLGDYIWGSYRRPFDYW	IGHV1-18	IGHD3-16	IGHJ4-1	9	28	43	50
TNBC	8	0.000368019	TGTGTGAGAGAGAGGGCCTACGGTGACTACAGGGTCTACTCCTACGGTATGGACCTCTGG	CVRERAYGDYRVYSYGMDLW	IGHV3	IGHD4-17	IGHJ3	10	17	29	55
TNBC	8	0.000368019	TGTGCGAGAGGGTCTGGGCGGTTCGGAGAATTTTTATTTGGCGGTATGGACGTCTGG	CARGSGRFGEFLFGGMDVW	IGHV1-69	IGHD3-10	IGHJ6-1	9	19	25	41
TNBC	8	0.000368019	TGTGCGAGACAGACGACTGGCTGGCACCTTGGGAACTGG	CARQTTGWHLGNW	IGHV3	IGHD6-19	IGHJ4-1	8	17	23	34
TNBC	8	0.000368019	TGTGCGATAGGGGAGCAGTGGCTGCCTCACTATTGG	CAIGEQWLPHYW	IGHV3-53	IGHD6-19	IGHJ4-1	6	13	23	28
TNBC	8	0.000368019	TGTGCGAGGAAGGGCGCTGCTACTCTCAGGTCATATGGTTTGGACGTCTGG	CARKGAATLRSYGLDVW	IGHV4	IGHD2-15	IGHJ6-1	7	15	24	36
TNBC	8	0.000368019	TGTGCGAAAGGCGACCGAAGTGGTGGTGATTGCTGCAACTTTGACTATTGG	CAKGDRSGGDCCNFDYW	IGHV3-23	IGHD2-21	IGHJ4-1	9	19	33	37
TNBC	8	0.000368019	TGTGCGAAAGGGTGGGCCGGGATGTTTTACTTTTTTGACACCTGG	CAKGWAGMFYFFDTW	IGHV3	IGHD1	IGHJ5-1	9	11	15	36
TNBC	8	0.000368019	TGTGCGAGGCCCTATAGCGTTGTTGGTGATAGTAGTGGTTATTACTTTGCCTACTGG	CARPYSVVGDSSGYYFAYW	IGHV1-69	IGHD3-22	IGHJ4-1	7	26	-1	42
TNBC	8	0.000368019	TGTGCGATGACTCTCAGTACTGGCTGGTGGGCCTTTGAGTACTGG	CAMTLSTGWWAFEYW	IGHV1-2	IGHD6-19	IGHJ4-1	6	20	27	32
TNBC	8	0.000368019	TGTGCGAAAGACGCCGCAAGGGCAGTGTCTGCCCCAGTTGACTTCTGG	CAKDAARAVSAPVDFW	IGHV3-23	IGHD6-19	IGHJ4-1	10	21	26	37
TNBC	8	0.000368019	GTGCGAGATCGGATTCTCGTGGGGTCTACTACGGTATGGACGTCTGGG	VRDRILVGSTTVWTSG	IGHV3	IGHD3	IGHJ6-1	-1	-1	-1	25
TNBC	8	0.000368019	TGTGCGAGAGACCGCCATGATAGAGGTGGTTACATAGGCCGTACGACTGATCACAGTTACGGTCTGGACGTCTGG	CARDRHDRGGYIGRTTDHSYGLDVW	IGHV1-18	IGHD3	IGHJ6-1	10	16	22	64
TNBC	8	0.000368019	TGTGCGAGATTCTTCGGTGACTTCGAGGACCTCGGATTTGACTACTGG	CARFFGDFEDLGFDYW	IGHV4	IGHD4-17	IGHJ4-1	8	14	21	36
TNBC	8	0.000368019	TGTGCGATGAGTCTCAATACTGGCTGGTGGGCCTTTCAGTACTGG	CAMSLNTGWWAFQYW	IGHV1-2	IGHD6-19	IGHJ4-1	6	20	27	37
TNBC	8	0.000368019	TGTGCGAAAGCCTACGGCGGGAACCCAGTAAATCCTCTTGACTTCTGG	CAKAYGGNPVNPLDFW	IGHV3-23	IGHD1	IGHJ4-1	9	19	24	37
TNBC	8	0.000368019	TGTGCGAGAGTTCCCTACGATGACTACATGCCCACTTACGCCCACCACTTTGACTATTGG	CARVPYDDYMPTYAHHFDYW	IGHV3-48	IGHD4	IGHJ4-1	9	20	27	46
TNBC	8	0.000368019	TGTGCGAGAGCCAGGGGTAGCCCCTCGTCGAGGAGAGCCATTGACTACTGG	CARARGSPSSRRAIDYW	IGHV4-39	IGHD2	IGHJ4-1	9	15	20	38
TNBC	8	0.000368019	TGTGCGACAGATCGTGGGTATAGCTCCTTTGACTACTGG	CATDRGYSSFDYW	IGHV3	IGHD6	IGHJ4-1	10	15	-1	23
TNBC	7	0.000322017	TGTGCGAGAGAGGGTGATGTAGAGAAGGCTACGCCTTACTTTGACTACTGG	CAREGDVEKATPYFDYW	IGHV3	IGHD5	IGHJ4-1	10	26	32	36
TNBC	7	0.000322017	TGTGCGATTTCCCGGTTCGAGCGGTCTCTTGGTAGAAAGGACTGTAGTGAGACTGGATGTGTTTTTAGATATTTCTATTATTACGGAATGGACATTTGG	CAISRFERSLGRKDCSETGCVFRYFYYYGMDIW	IGHV4	IGHD2	IGHJ1	6	42	48	96
TNBC	7	0.000322017	TGTGTGAGAGAGTCTTATTTGTATGATGCGAATGGCTGTGAATATTGG	CVRESYLYDANGCEYW	IGHV3	IGHD2	IGHJ4-1	10	19	24	42
TNBC	7	0.000322017	TGTGCGAGAATCCGAGGGTCTCCTGGCCACTGG	CARIRGSPGHW	IGHV3-48	IGHD1	IGHJ4	8	22	-1	26
TNBC	7	0.000322017	TGTGCGAAAGACCACAGGAGGCACCTACTATACTACTTTGACTACTGG	CAKDHRRHLLYYFDYW	IGHV3-23	IGHD1	IGHJ4-1	10	24	29	31
TNBC	7	0.000322017	TGTGCAAGAATCCTAGCATCTTGTTCTGCTGGTAGCTGCGACTCCACAGCACCAGACTACTGG	CARILASCSAGSCDSTAPDYW	IGHV1-18	IGHD2-15	IGHJ4-1	8	29	38	54
TNBC	7	0.000322017	TGTGCGAAAGAAGATAGTAGTGCTTATTACGCTCCTCCCGCGAAATACTTTGACTACTGG	CAKEDSSAYYAPPAKYFDYW	IGHV3-23	IGHD3-22	IGHJ4-1	10	12	21	43
TNBC	7	0.000322017	TGTGCGAAAGATAGAGGGGTAGGAGCTATTACGGAAGCCTTTGACTACTGG	CAKDRGVGAITEAFDYW	IGHV3	IGHD1	IGHJ4-1	10	21	27	38
TNBC	7	0.000322017	TGTGCGAGGCGTACATCTGACTGG	CARRTSDW	IGHV3-53	IGHD1-1	IGHJ4-1	7	10	14	19
TNBC	7	0.000322017	TGTGTGAGAGGACCGACTGGAACAACAGACTACTGG	CVRGPTGTTDYW	IGHV1-8	IGHD1	IGHJ4-1	10	15	22	27
TNBC	7	0.000322017	TGTGCGAAAGCCATATCATTCGGTGGGACGTCGGACCACTGG	CAKAISFGGTSDHW	IGHV3	IGHD1	IGHJ4	6	22	27	33
TNBC	7	0.000322017	TGTGTGAGACGTCGAAGAGAACTTCCTTCGTTTATTGACTACTGG	CVRRRRELPSFIDYW	IGHV5-51	IGHD1	IGHJ4-1	9	18	22	34
TNBC	7	0.000322017	TGTGCGAGAGGGCCTGCACTG	CARGPAL	IGHV5-51	IGHD2	IGHJ4	8	13	16	20
TNBC	7	0.000322017	TGTGCGAAAGGCGCGGGATTTGATAGTAGTGCTATCTTCTACTACTACTACTACGCTATGGACGTCTGG	CAKGAGFDSSAIFYYYYYAMDVW	IGHV3-23	IGHD3-22	IGHJ6-1	9	20	30	39
TNBC	7	0.000322017	TGTTTAAACGGTGACTACGACATG	CLNGDYDM	IGHV3-21	IGHD4-17	IGHJ4	-1	7	17	23
TNBC	7	0.000322017	TGTGCGAAAGATCTCCCTTTCGGCTACTACGGTATGGACGTCTGG	CAKDLPFGYYGMDVW	IGHV3	IGHD3-10	IGHJ6-1	10	18	-1	23
TNBC	7	0.000322017	TGTGCGAGAGAGGACCTCTCCTACGGTGACTACTACTACTACGGTATGGACGTCTGG	CAREDLSYGDYYYYGMDVW	IGHV3-48	IGHD4	IGHJ6-1	10	20	-1	26
TNBC	7	0.000322017	TGTGCGAGAAAAACCCCAGACTACTTCGACATGGACGTCTGG	CARKTPDYFDMDVW	IGHV3-48	IGHD4	IGHJ6-1	8	18	23	30
TNBC	7	0.000322017	TGTGCCAGAGCGGTGGATGTGGCTGACTACTGG	CARAVDVADYW	IGHV3	IGHD4	IGHJ4-1	-1	10	15	23
TNBC	6	0.000276014	TGTGCGAAATCGGGTGGTATGGTTCAGGGAGTTATCGTGGGAGGGATTGACTACTGG	CAKSGGMVQGVIVGGIDYW	IGHV3	IGHD3-16	IGHJ4-1	8	26	37	46
TNBC	6	0.000276014	TGTGCGAGATGGCCCGGCTGGTTCGACCCCTGG	CARWPGWFDPW	IGHV5-51	IGHD1	IGHJ5-1	8	13	-1	17
TNBC	6	0.000276014	TGTGCAAGAGACTTCCTGGATAATAGTGAGTGGTTCGAGATCCTTGACTCCTGG	CARDFLDNSEWFEILDSW	IGHV3	IGHD3-3	IGHJ4-1	10	27	34	43
TNBC	6	0.000276014	TGTGCGACCTACTTTGGGATAGTGGGAGCTACTACTGCGATATACTACTTTGACTACTGG	CATYFGIVGATTAIYYFDYW	IGHV1-2	IGHD1-26	IGHJ4-1	6	18	34	43
TNBC	6	0.000276014	TGTGCGAGAGGTCACACTCGGGCCGGGGATAGTAGTGGTTCTTACTTTCTTTACTGG	CARGHTRAGDSSGSYFLYW	IGHV1-69	IGHD3-22	IGHJ4-1	9	27	39	51
TNBC	6	0.000276014	TGTGCGAGGGGGGTTCCGATTTTTGGAGTGACTATTCCCTACGGTATAGACGTCTGG	CARGVPIFGVTIPYGIDVW	IGHV1	IGHD3-3	IGHJ6-1	7	16	29	38
TNBC	6	0.000276014	TGTACCAGAGAATCCTATTTATATGATGGCAATGGCTCTGATTATTGG	CTRESYLYDGNGSDYW	IGHV3-48	IGHD3	IGHJ4-1	10	21	26	42
TNBC	6	0.000276014	TGTGCGAGAGAGATGGACTATGAAACTAGTGCTTATTACTATTACTACTGG	CAREMDYETSAYYYYYW	IGHV1-69	IGHD3-22	IGHJ4-1	10	32	-1	41
TNBC	6	0.000276014	TGTACCCTTTATTGTAGTAGTACCATCTGCTCTGACTACTGG	CTLYCSSTICSDYW	IGHV3-15	IGHD2-2	IGHJ4-1	5	9	24	29
TNBC	6	0.000276014	TGTGCGAAAGATCGTGGATTACGTGTTTTACGATACTTTGACTGGCAACCTTACTACGGTATGGACGTCTGG	CAKDRGLRVLRYFDWQPYYGMDVW	IGHV3	IGHD3-9	IGHJ6-1	10	36	44	51
TNBC	6	0.000276014	TGTGCGAGACTAAATACTGAACGGGGGAGAACCGGGGGCTGGCTCGACCCCTGG	CARLNTERGRTGGWLDPW	IGHV4-39	IGHD3-16	IGHJ5-1	9	22	28	38
TNBC	6	0.000276014	TGTGCGAGAGCGGGTTCCTATTGTAGTGGTGGTAGCTGCTACCCTGCGTACTTCGATCTCTGG	CARAGSYCSGGSCYPAYFDLW	IGHV1-2	IGHD2-15	IGHJ2-1	9	18	41	47
TNBC	6	0.000276014	TGTGCGAGAGGGTTTGGGCATGATAATAATGCTTATTACTACTTCTACTGG	CARGFGHDNNAYYYFYW	IGHV1-69	IGHD3-22	IGHJ4-1	9	32	41	44
TNBC	6	0.000276014	TGTGCAAGACTGGGCGAGGACAGCAGTTGGCTCCGCTACTGG	CARLGEDSSWLRYW	IGHV7-4_1	IGHD6	IGHJ4-1	8	20	25	35
TNBC	6	0.000276014	TGTGCGAGAGCGGGGGATATTGTAGTGGTAGTTTCTGCTACCCGGGATGGTTCGACCCCTGGG	CARAGDIVVVVSATRDGSTPG	IGHV4	IGHD2-15	IGHJ5-1	9	14	28	47
TNBC	6	0.000276014	TGTGCGAGAAAAGGAGCAGAACTGGGAGCTCCCTTTGACTACTGG	CARKGAELGAPFDYW	IGHV4	IGHD1-26	IGHJ4-1	8	22	29	32
TNBC	6	0.000276014	TGTGCAAGAGACGGAAATCACGGTGACTGGGCCTACTGG	CARDGNHGDWAYW	IGHV3-74	IGHD4-17	IGHJ4-1	10	19	27	30
TNBC	6	0.000276014	TGTGCGATATCGCGATTCGAGCGGTCCCTTGGTAGAAAGGACTGCAGTGAGGCCGGATGTAGATTTAGATACTTCTATTACTACGGAATGGACATTTGG	CAISRFERSLGRKDCSEAGCRFRYFYYYGMDIW	IGHV4	IGHD3-22	IGHJ4	6	75	83	96
TNBC	6	0.000276014	TGTATGACCGCTGGGGGGAGGAGTTGGTTCGACCCCTGG	CMTAGGRSWFDPW	IGHV1-2	IGHD3	IGHJ1-1	2	24	30	35
TNBC	6	0.000276014	TGTGCGAGAGGTGGCAGTGGACCGTTTGACTACTGG	CARGGSGPFDYW	IGHV3	IGHD6-19	IGHJ4-1	9	13	19	24
TNBC	6	0.000276014	TGTGCGAGAGTCGGCGTATCGGCAGCAGGTGTCCCGTACTATTATGACCACTGG	CARVGVSAAGVPYYYDHW	IGHV3	IGHD6-13	IGHJ4-1	9	21	27	44
TNBC	6	0.000276014	TGTGTGAAAGATGCTGAGGATGTTGGCTGGACGCACCACGGGATGGACGTCTGG	CVKDAEDVGWTHHGMDVW	IGHV3-23	IGHD6-19	IGHJ6-1	10	23	29	37
TNBC	6	0.000276014	TGTGCGAGAGGCGGACGTGCTTTTGACATCTGG	CARGGRAFDIW	IGHV4-34	IGHD1-14	IGHJ3-1	-1	11	14	17
TNBC	6	0.000276014	TGTGCGAGTGAGGACTTGCGGGGGGTTTGGGGCTACTACGCTATGGACGTCTGG	CASEDLRGVWGYYAMDVW	IGHV3	IGHD3-16	IGHJ6-1	7	24	-1	32
TNBC	6	0.000276014	TGTACTAGATTCTCTTATAACATCAACTGGTCCAACTGGTTCGACCCCTGG	CTRFSYNINWSNWFDPW	IGHV3-49	IGHD1	IGHJ5-1	8	23	29	32
TNBC	6	0.000276014	TGTGCGAAAAATCTGTATTACGGTATTTTGATTGGACCGGACTATTGG	CAKNLYYGILIGPDYW	IGHV3	IGHD3	IGHJ4-1	8	14	21	39
TNBC	6	0.000276014	TGTGCGAGAGATCGGAATACGTATTACGATTTTTGGAGTGGTTATCAAACGGCAGCAGGCTGGTTCGACCCCTGG	CARDRNTYYDFWSGYQTAAGWFDPW	IGHV1-18	IGHD3-3	IGHJ5-1	10	20	44	59
TNBC	6	0.000276014	TGTGCGAAAGGCAGTGGCTGGTACATTGATTGGCACTACTACTACGATATGGACGTCTGG	CAKGSGWYIDWHYYYDMDVW	IGHV3-23	IGHD6-19	IGHJ6-1	-1	10	23	34
TNBC	6	0.000276014	TGTGTACACGACACTACGCCCCCAGAATACTGTAGTAGCACCAGTTGTCTTTCCTTTTTTGGCTACTGG	CVHDTTPPEYCSSTSCLSFFGYW	IGHV2-70	IGHD2-2	IGHJ4-1	3	30	37	57
TNBC	6	0.000276014	TGTGCGCAAGATGTGTACGGTACTAGTTACTCCTGG	CAQDVYGTSYSW	IGHV3-23	IGHD2	IGHJ4	10	19	24	28
TNBC	6	0.000276014	TGTGCGAGACGGGACTCTTCAGGCCTATTTGAATACTGG	CARRDSSGLFEYW	IGHV5-51	IGHD1	IGHJ4-1	-1	10	13	27
TNBC	6	0.000276014	TGTGCGAGAGCACAGATGGGTGACTCTGCCTGGTTCGACCCCTGG	CARAQMGDSAWFDPW	IGHV3	IGHD2	IGHJ5-1	9	18	24	29
TNBC	6	0.000276014	TGTGCGAGAGGGCACTATGGTTTGGACGTCTGG	CARGHYGLDVW	IGHV3-11	IGHD3	IGHJ6-1	9	13	-1	18
TNBC	6	0.000276014	TGTGCGAAAAGGGGATGGCGTGACTCCGGTGACTACGGACGTGTAAACTCCTTCGACCCCTGG	CAKRGWRDSGDYGRVNSFDPW	IGHV3	IGHD4-17	IGHJ5-1	6	26	35	51
TNBC	6	0.000276014	TGTGCGAAAGCGTTTCACTGGAACTATGACTACTGG	CAKAFHWNYDYW	IGHV3	IGHD1	IGHJ4-1	6	16	-1	22
TNBC	6	0.000276014	TGTGCGAAAAGGGACATAGTAGTGGCTGAAACTAGTTTGTACTTCTGG	CAKRDIVVAETSLYFW	IGHV3-53	IGHD3-22	IGHJ4-1	6	15	24	40
TNBC	5	0.000230012	TGTGCGAGAGAGACTGGCGGCCCCACTTCAAATGGGTTTGACTACTGG	CARETGGPTSNGFDYW	IGHV3-53	IGHD3-9	IGHJ4-1	-1	11	16	36
TNBC	5	0.000230012	TGTGCGAAAAACATTATAGACGGGGAGCAGTGGCCCCCAAACTGGTTCGACCCCTGG	CAKNIIDGEQWPPNWFDPW	IGHV3-23	IGHD6-19	IGHJ5-1	8	25	33	39
TNBC	5	0.000230012	TGTGCGAAAGATCCATTTGACTACTGG	CAKDPFDYW	IGHV3	IGHD1	IGHJ4-1	10	12	-1	15
TNBC	5	0.000230012	TGTGCAAGAACGAAGAATTCCCCCCAGGCCTATAACACACTACTACTACGGTATGGACGTCTG	CARTKNSPQAYNTLLLRYGRL	IGHV3-13	IGHD1	IGHJ6-1	8	30	35	38
TNBC	5	0.000230012	TGTGCGAGAGCCTTCGGCGTGAGCACTGGCCCTTTTGACTACTGG	CARAFGVSTGPFDYW	IGHV4	IGHD1	IGHJ4-1	9	24	28	33
TNBC	5	0.000230012	TGTGCGAGGGGGACTTACGGTCGCCTCGAGCCCCATTTGGACGCCTGG	CARGTYGRLEPHLDAW	IGHV4-59	IGHD4	IGHJ5-1	7	15	20	39
TNBC	5	0.000230012	TGTGCGAGAGAGAATTTAAAAGGTGACCGAGACTTTGACTACTGG	CARENLKGDRDFDYW	IGHV3-48	IGHD2	IGHJ4-1	10	21	26	31
TNBC	5	0.000230012	TGTGCCTTTCCCTCACTGGGCAGAGGAACGGCGTTTGCCCACTGG	CAFPSLGRGTAFAHW	IGHV2-5	IGHD1	IGHJ4	4	24	29	38
TNBC	5	0.000230012	TGTGGAATCTCGCAGGAACTACAGAGCGGGGCGCTGAAGCGCTGG	CGISQELQSGALKRW	IGHV3	IGHD1-7	IGHJ5-1	3	14	21	39
TNBC	5	0.000230012	TGTGCGACCCAGTACGGTGACTACCGCTACTGG	CATQYGDYRYW	IGHV5-51	IGHD4-17	IGHJ4-1	6	12	23	26
TNBC	5	0.000230012	TGTGCAAGAAACTGGGGATGGGCTTTTGATATCTGG	CARNWGWAFDIW	IGHV3-74	IGHD7-27	IGHJ3-1	-1	9	17	21
TNBC	5	0.000230012	TGTGCGAGATCCACTAACTACTTTAACTGGTTCGACCCCTGG	CARSTNYFNWFDPW	IGHV5-51	IGHD4	IGHJ5-1	8	14	20	24
TNBC	5	0.000230012	TGTGCGAAAGAACCCTCTTATGACTACGGCGACTACAACTGGTTCGACCCCTGG	CAKEPSYDYGDYNWFDPW	IGHV3-23	IGHD4	IGHJ5-1	10	20	28	34
TNBC	5	0.000230012	TGTGCACACACCCAGAGTTGGAGTGGTTTTTTACGCTTTGACTACTGG	CAHTQSWSGFLRFDYW	IGHV2-5	IGHD3-3	IGHJ4-1	9	17	27	35
TNBC	5	0.000230012	TGTGCGACAGATGACTTGCGGGGGTTTGGGGCTACTACGCTATGGACGTCTGGG	CATDDLRGFGATTLWTSG	IGHV3	IGHD3-16	IGHJ6-1	10	23	-1	31
TNBC	5	0.000230012	TGTGCGAGTGATGACTTGCGGGGGTTTGGGGCTACTACGCTATGGACGTCTGGG	CASDDLRGFGATTLWTSG	IGHV3	IGHD3-16	IGHJ6-1	7	23	-1	31
TNBC	5	0.000230012	TGTGTGAGAGGTGGGACCCTGTGGGGTGTAAGTGACTACTGG	CVRGGTLWGVSDYW	IGHV3-48	IGHD1	IGHJ4-1	-1	10	15	32
TNBC	5	0.000230012	TGTGCGGGTCGTCTGTGGGAACTCGACTACTGG	CAGRLWELDYW	IGHV4	IGHD1-26	IGHJ4-1	5	14	19	22
TNBC	5	0.000230012	TGTGCGAAATATTGTAGTGGTGGTAGCTGCCACGAGCCCTTTGACTACTGG	CAKYCSGGSCHEPFDYW	IGHV1-18	IGHD2-15	IGHJ4-1	6	8	29	38
TNBC	5	0.000230012	TGTGCGAGAGATCCACCGGGGAGCAACTACGCTATGGACGTCTGG	CARDPPGSNYAMDVW	IGHV3	IGHD3-10	IGHJ6-1	10	16	22	25
TNBC	5	0.000230012	TGTGGGAGAGGGAGATGTCGCAGCACCAAATGTGACGATGGTCACTGGATCGAGGCCTGG	CGRGRCRSTKCDDGHWIEAW	IGHV3	IGHD1	IGHJ5-1	9	43	48	55
TNBC	5	0.000230012	TGTGCGAGACTCCAACTTCAGTGGATATTAGGAACAGATACCTACTTTGACGACTGG	CARLQLQWILGTDTYFDDW	IGHV5-51	IGHD2	IGHJ4-1	9	21	28	41
TNBC	5	0.000230012	TGTGCGAAAGGTGGCTGGTATACGGGCTTTGACTACTGG	CAKGGWYTGFDYW	IGHV1-18	IGHD6-19	IGHJ4-1	6	10	19	26
TNBC	5	0.000230012	TGTGCCAAAGCCGTCGGGGTGGTAACCCGGGCCGTTGACTACTGG	CAKAVGVVTRAVDYW	IGHV3-53	IGHD4-23	IGHJ4-1	4	17	25	32
TNBC	5	0.000230012	TGCGCGAGGCGAGATTGTAGTGGTAGTAGGTGCCCCGGTCGTCGTTGGTTCGACCCCTGG	CARRDCSGSRCPGRRWFDPW	IGHV3	IGHD2-15	IGHJ5-1	7	13	23	45
TNBC	5	0.000230012	TGTGCGAGGGAAGATATCTCTGGGTGGAGAGACTTTGACTACTGG	CAREDISGWRDFDYW	IGHV3-48	IGHD2	IGHJ4-1	7	12	16	31
TNBC	5	0.000230012	TGTGCGACCGACGATTACAATTGGGGGAGCTCCCGCTACTGG	CATDDYNWGSSRYW	IGHV3	IGHD3-16	IGHJ4-1	6	20	28	35
TNBC	5	0.000230012	TGTGCGAGTTGTAAGGGTGGTACATGCAACCGAATGTACGGTATGGACGTCTGG	CASCKGGTCNRMYGMDVW	IGHV3	IGHD2	IGHJ6-1	7	15	21	36
TNBC	5	0.000230012	TGTGCGAAATTAGTGGGGAAGGGTTTGTCAGACTACTGG	CAKLVGKGLSDYW	IGHV3-23	IGHD1-26	IGHJ4-1	8	10	16	30
TNBC	5	0.000230012	TGTGCGAGAGAAGGTGTAAGTGGAACTACGGCTTTTGACTACTGG	CAREGVSGTTAFDYW	IGHV4	IGHD1-7	IGHJ4-1	10	20	28	33
TNBC	5	0.000230012	TGTGCGAGAGCTCAATCGATGGAACGGTACTGTGGTTCAGGGACATACGGTGTGGACGTCTGG	CARAQSMERYCGSGTYGVDVW	IGHV4	IGHD1	IGHJ6-1	9	19	25	52
TNBC	5	0.000230012	TGTGCGACATTCGAGACGGGACTACAGGGTCCGACCTGG	CATFETGLQGPTW	IGHV3-23	IGHD4	IGHJ5-1	6	19	26	34
TNBC	5	0.000230012	TGTGCGAGAGAGGCCTCTGGTTCAGGGAATTTACACTTTGACTACTGG	CAREASGSGNLHFDYW	IGHV1-2	IGHD3	IGHJ4-1	10	17	22	34
TNBC	5	0.000230012	TGTGCGAGACTAGTTTTCTCTTCTAGTGGTGGTCAGGCCCTTGCCTACTGG	CARLVFSSSGGQALAYW	IGHV3-53	IGHD2-15	IGHJ4-1	8	23	32	40
TNBC	5	0.000230012	TGTACCAGAGATCGGGACGACTATGTTGATCTTGGTTCCTTCGGGGACTTTGCTTATTGG	CTRDRDDYVDLGSFGDFAYW	IGHV4	IGHD3-10	IGHJ4-1	10	39	46	54
TNBC	5	0.000230012	TGTGCACACTGCAGTATAGTGGCTACCCCCTACTACACTATGGACGTCTGG	CAHCSIVATPYYTMDVW	IGHV2-5	IGHD5-12	IGHJ6-1	8	14	25	38
TNBC	5	0.000230012	TGTGCGAGAGGCAGCCCCTCTGGTAGCTACGGCGGAAGAGGTTGGAATTTTCACTCCTGG	CARGSPSGSYGGRGWNFHSW	IGHV4-34	IGHD2-15	IGHJ4	10	20	27	52
TNBC	5	0.000230012	TGTGCGAGACAAGCAGCAGCTGGTATTGACTACTGG	CARQAAAGIDYW	IGHV5-51	IGHD6-13	IGHJ4-1	-1	11	-1	25
TNBC	5	0.000230012	TGTGCGAGAGGGCCTGCAGTG	CARGPAV	IGHV5-51	IGHD6-19	IGHJ1-1	8	15	-1	20
TNBC	5	0.000230012	TGTGCGAGGATAGGGTATAGCAGTTCGTCCTGGGACTACTGG	CARIGYSSSSWDYW	IGHV3	IGHD6-19	IGHJ4-1	7	12	23	33
TNBC	5	0.000230012	TGTGCGAGAGATAAGAGGCAGGGTGACGAACGAGGGAACTACTGG	CARDKRQGDERGNYW	IGHV4	IGHD1	IGHJ4-1	10	27	32	37
TNBC	5	0.000230012	TGCGCGAGAGACTGGGGCTATTATGATATTATGAGTGGCTATCCCCCCCTTGACCACTGG	CARDWGYYDIMSGYPPLDHW	IGHV3-48	IGHD3-16	IGHJ4-1	10	18	26	49
TNBC	5	0.000230012	TGCACGAGGCCATATAGTGGCTCGTCGTTTGACTCCTGG	CTRPYSGSSFDSW	IGHV1-67	IGHD5-12	IGHJ4-1	1	11	21	27
TNBC	5	0.000230012	TGTGCAACTGTAGGGTTGGGTGTTAGTATGTTTCGGGGAATTATTTTTGACTACTGG	CATVGLGVSMFRGIIFDYW	IGHV1	IGHD3-10	IGHJ4-1	7	31	38	45
TNBC	5	0.000230012	TGTGCGAGAGAGATGGACTATGAAAGAACTGCTTATTACTATTACTACTGG	CAREMDYERTAYYYYYW	IGHV1-69	IGHD3-22	IGHJ4-1	10	32	-1	41
TNBC	5	0.000230012	TGCGTGAGAGAAGTGGCTGGGCGATTAGGCTGGTTCGACCCCTGG	CVREVAGRLGWFDPW	IGHV3	IGHD6-19	IGHJ5-1	-1	11	19	29
TNBC	5	0.000230012	TGTGCGAGTGGCCGGCGAGCGGTGGAGGACGCCTTTGACTACTGG	CASGRRAVEDAFDYW	IGHV3-48	IGHD4-23	IGHJ4-1	7	19	24	32
TNBC	5	0.000230012	GGG	G	IGHV3	IGHD1	IGHJ4-1	-1	-1	-1	-1
TNBC	5	0.000230012	TGTGCAACAGCCGTGAGGACTACAACAGTAACGGGCTTTGACTACTGG	CATAVRTTTVTGFDYW	IGHV1-24	IGHD4	IGHJ4-1	9	24	31	35
TNBC	5	0.000230012	TGTGCGATAGATCGCGGCTCTTACTGG	CAIDRGSYW	IGHV3	IGHD6-25	IGHJ4-1	10	13	18	21
TNBC	5	0.000230012	TGTGCGAGCGCATCTAGTTACCGAGGACATTGTGGTGGTGACTGCCATATTGACTACTGG	CASASSYRGHCGGDCHIDYW	IGHV3	IGHD2-21	IGHJ4-1	7	28	44	49
TNBC	5	0.000230012	TGTGCGAGAGCACTTTATTGTAGTGGTGGTAGCTGCTACTCCGGGTTCGACCCCTGG	CARALYCSGGSCYSGFDPW	IGHV4-34	IGHD2-15	IGHJ5-1	9	15	-1	41
TNBC	5	0.000230012	TGCGCAAGAGATTTGACTCCGATGGAAACTCCGGGGGATGATTTTGACTATTGG	CARDLTPMETPGDDFDYW	IGHV3-74	IGHD3-9	IGHJ4-1	-1	11	17	42
TNBC	5	0.000230012	TGTGCAAGAGATCTGGATAGCAGTGGCTGGTACTGCCCGCTAGATTTGACTACTGGG	CARDLDSSGWYCPLDLTTG	IGHV3	IGHD6-19	IGHJ4-1	10	16	32	44
TNBC	5	0.000230012	TGCGCGAAAGAAAGTGGTACTACGAGCGCCCAAGTTCCCCCAGACGTCTATGATATATGG	CAKESGTTSAQVPPDVYDIW	IGHV1-3	IGHD1	IGHJ3-1	10	17	22	50
TNBC	5	0.000230012	TGTGCGGCCGATTGTACTGGTGCCATCTGCCACTCTTCAGAGACCCGCAACGTCTGG	CAADCTGAICHSSETRNVW	IGHV3	IGHD2-8	IGHJ4	5	10	21	53
TNBC	5	0.000230012	TGTGTGAGGGGCAGGGGTTTTACTATGGTAGTAGTGATTTTTACGTTGTCCTTTCATATTTGG	CVRGRGFTMVVVIFTLSFHIW	IGHV1-17	IGHD3-10	IGHJ3-1	7	19	28	55
TNBC	5	0.000230012	TGTGCGAAAGGTTTTGGGCACAGTGACTATGTCGTCGGACCTCAGTCCTACTTTGACTACTGG	CAKGFGHSDYVVGPQSYFDYW	IGHV3-23	IGHD3	IGHJ4-1	9	25	31	47
TNBC	5	0.000230012	TGTGCGAAGGATCGCGGGAGCTCCTCAACACGGGGCCCCATTGACTACTGG	CAKDRGSSSTRGPIDYW	IGHV3	IGHD1-26	IGHJ4-1	7	15	21	38
TNBC	5	0.000230012	TGTGCGAGACCGGTAGGCGTTCGGGGACTTATGAAATACAACTGGTTCGACCCCTGG	CARPVGVRGLMKYNWFDPW	IGHV4-39	IGHD3-10	IGHJ5-1	9	18	26	37
TNBC	5	0.000230012	TGTGCGAAAGATAGGTACAGTAACTACCCCTACTACTTTGACTACTGG	CAKDRYSNYPYYFDYW	IGHV3-23	IGHD4	IGHJ4-1	10	15	26	31
TNBC	5	0.000230012	TGTGCGAAAGAAGGGACTGGGGTGGTGGACTCGGCGAAATATTCTTTTGACTACTGG	CAKEGTGVVDSAKYSFDYW	IGHV3	IGHD2	IGHJ4-1	10	21	27	45
TNBC	5	0.000230012	TGTGCGAGGCCCCCTGTTGGGCGTGGCTGGATTCCGTTTGACTATTGG	CARPPVGRGWIPFDYW	IGHV3	IGHD6-19	IGHJ4-1	7	22	29	36
TNBC	5	0.000230012	TGTGCGAGAGCTGCGGGGTGGTTCGACCCCTGG	CARAAGWFDPW	IGHV3-11	IGHD3-10	IGHJ5-1	9	13	-1	18
TNBC	5	0.000230012	TGTGCGAGAGATATCGAGGCATCGGTCTGG	CARDIEASVW	IGHV3-23	IGHD3-16	IGHJ4	-1	11	15	26
TNBC	5	0.000230012	TGTGCAAAAGAGCCACAGTGGAATCAGGGCGGTATGGACGTCTGG	CAKEPQWNQGGMDVW	IGHV3-43	IGHD6-19	IGHJ6-1	10	15	20	29
TNBC	5	0.000230012	TGTGCGAGAGAAAAGGCTCATTACTATGGTTCCAAAACGGGATATATGGACGTCTGG	CAREKAHYYGSKTGYMDVW	IGHV4	IGHD3-10	IGHJ6-1	10	19	31	44
TNBC	5	0.000230012	TGTGCGAAGCGCTCAAGGTGGGAACTACTACTTGGCTTTGACTACTGG	CAKRSRWELLLGFDYW	IGHV3	IGHD1-7	IGHJ4-1	6	20	27	35
TNBC	5	0.000230012	TGTGCGAAAGATAAATTTCGGGATATTAGCAGTGGCTGGTACTGGGGACCCATTGACTACTGG	CAKDKFRDISSGWYWGPIDYW	IGHV3-23	IGHD6-19	IGHJ4-1	10	26	41	50
TNBC	5	0.000230012	TGTGCGAGACGCCATTGCAGTGGTGGTAGCTGCTTCGGATACGCTTTGGACGTCTGG	CARRHCSGGSCFGYALDVW	IGHV3	IGHD2-15	IGHJ6-1	8	18	33	46
TNBC	5	0.000230012	TGTGTGAGACGGGGAAGGACATATGGTAATGCGGACCTCTGG	CVRRGRTYGNADLW	IGHV4-39	IGHD3	IGHJ5-1	9	21	26	33
TNBC	5	0.000230012	TGTGCGAGGGAAAGTATCTCTGGGTGGAGAGACTTTGACTACTGG	CARESISGWRDFDYW	IGHV3	IGHD2	IGHJ4-1	7	22	26	31
TNBC	5	0.000230012	TGTGCGAGACAGCCTTCAGTTGGGTGGTTCGGCCCCTGG	CARQPSVGWFGPW	IGHV5-51	IGHD3-16	IGHJ5-1	10	19	-1	24
TNBC	5	0.000230012	TGTGCCAGAGTTTCGTCGGCGTGGTTCGGGGAGCCCCCAAAGGCGTACTACTTTGACTACTGG	CARVSSAWFGEPPKAYYFDYW	IGHV4	IGHD3-10	IGHJ4-1	9	21	32	46
TNBC	5	0.000230012	TGTGCAATCTCGCAGGAACTACAGAGCGGGGCGCTGAAGCGCTGG	CAISQELQSGALKRW	IGHV3	IGHD1-7	IGHJ6-1	4	14	21	43
TNBC	5	0.000230012	TGTGCGAGAGATGCGACTGGGGGCTACCCCGAGGACTGG	CARDATGGYPEDW	IGHV3-20	IGHD7-27	IGHJ4-1	10	15	21	34
TNBC	5	0.000230012	TGTGCGAGAGGAATTGCAGTAGCCGGGGGACTGGGGTTCGACCCCTGG	CARGIAVAGGLGFDPW	IGHV3	IGHD3	IGHJ5-1	9	24	29	34
TNBC	5	0.000230012	TGTGCGAGAAGAATGGGAGGGCGCAACTACAATTGGTTCGACCCCTGG	CARRMGGRNYNWFDPW	IGHV3-20	IGHD1-26	IGHJ5-1	8	13	18	28
TNBC	4	0.00018401	TGTGCGAGTGATGACTTGCGGGGGGTTTGGGCTACTACGCTATGGACGTCTGGG	CASDDLRGVWATTLWTSG	IGHV3	IGHD3-16	IGHJ6-1	7	24	-1	31
TNBC	4	0.00018401	TGTGCGAGGGCCGTATGGTTCGGGGCGACACCCGAGGACTGG	CARAVWFGATPEDW	IGHV4-34	IGHD3-10	IGHJ4-1	7	13	24	37
TNBC	4	0.00018401	TGTACGACAGGTGGTGACTACGATGACTACTGG	CTTGGDYDDYW	IGHV3-15	IGHD2	IGHJ4-1	-1	10	18	23
TNBC	4	0.00018401	TGTGCGAGAGAGGACCCCTACGACTGGACGGGCTTATCCGGTATGGACGTCTGG	CAREDPYDWTGLSGMDVW	IGHV3-53	IGHD1	IGHJ6-1	10	22	27	36
TNBC	4	0.00018401	GTGCGAGTGATGACTTGCGGGGGGTTTGGGGCTACTACGCTATGGACGTCTGGG	VRVMTCGGFGATTLWTSG	IGHV3	IGHD3-16	IGHJ6-1	-1	23	-1	31
TNBC	4	0.00018401	TGTGTGAGAGAGTCCTATTTATATGATGCGAATGGCTGTGATTATTGG	CVRESYLYDANGCDYW	IGHV3	IGHD3	IGHJ4-1	10	21	26	42
TNBC	4	0.00018401	TGTGCGACCGAGTCGATCTGTAGTGGTGGTAGCTGCTACTCCTGGAACTTCTGG	CATESICSGGSCYSWNFW	IGHV3	IGHD2-15	IGHJ4-1	6	18	41	46
TNBC	4	0.00018401	TGTGCAAGAGGGGGGCGTGGGACCGGAATTGACTACTGG	CARGGRGTGIDYW	IGHV3	IGHD1-14	IGHJ4-1	9	21	-1	28
TNBC	4	0.00018401	TGTGCGACAGATGACTTGCGGGGGGTTTGGGCTACTACGCTATGGACGTCTGGG	CATDDLRGVWATTLWTSG	IGHV3	IGHD3-16	IGHJ6-1	10	24	-1	31
TNBC	4	0.00018401	TGTGCGAGAGGGGATGAAAGGACTATCTGGGGATGTACCGTCTGG	CARGDERTIWGCTVW	IGHV4-34	IGHD7-27	IGHJ4	10	26	32	41
TNBC	4	0.00018401	TGTACCACAGCCTTTGGGCTGGGGATTATGTATGACTTTGAATCATGG	CTTAFGLGIMYDFESW	IGHV3-15	IGHD7-27	IGHJ5-1	9	18	24	43
TNBC	4	0.00018401	TGTGCACACATTTCGCGGCAGGGTCTCTCGTTCTACTTTGACTACTGG	CAHISRQGLSFYFDYW	IGHV2-5	IGHD3	IGHJ4-1	9	27	-1	32
TNBC	4	0.00018401	TGTGCGAAAGAGGATGACTACATTGACTACTGG	CAKEDDYIDYW	IGHV3-23	IGHD2	IGHJ4-1	-1	11	14	16
TNBC	4	0.00018401	TGTGCGAGACATAGGGATACAGCTATGGTCGACTTTGACTTCTGG	CARHRDTAMVDFDFW	IGHV4-39	IGHD5	IGHJ4-1	10	14	28	31
TNBC	4	0.00018401	TGTACCACAGGGGGGCCCTTTGGGAACTACCTTGACTACTGG	CTTGGPFGNYLDYW	IGHV3-15	IGHD3-16	IGHJ4-1	9	18	23	25
TNBC	4	0.00018401	TGTGCGAGTGATGACTTGCGGGGGGTTTGGGGCTACTACGCTATGACGTCTGGG	CASDDLRGVWGYYAMTSG	IGHV3	IGHD1	IGHJ3	7	31	38	43
TNBC	4	0.00018401	TGTGCGAGAAAAGGGGCAGCTCTGGGAGCTCCCTTTGACTACTGG	CARKGAALGAPFDYW	IGHV4	IGHD1-26	IGHJ4-1	8	22	29	32
TNBC	4	0.00018401	TGTGCAAGAGCGGCGTACAGCAGTGGCTGGTACTACTTTGACTTCTGG	CARAAYSSGWYYFDFW	IGHV6-1	IGHD6-19	IGHJ4	9	18	32	44
TNBC	4	0.00018401	TGTGCGAGTGATGACTTGCGGGGGGTTTGGGGCTACTACGCTATGGACGTCTGGGGC	CASDDLRGVWGYYAMDVWG	IGHV3	IGHD1	IGHJ4	7	31	38	57
TNBC	4	0.00018401	TGTGCGAGAGGAACCACTTTCGGACCCTTTGACTACTGG	CARGTTFGPFDYW	IGHV5-51	IGHD1-14	IGHJ4-1	-1	9	16	26
TNBC	4	0.00018401	TGTGCGAGAGGAGGCAGTGGCTGGATTTGGTGG	CARGGSGWIWW	IGHV3	IGHD6-19	IGHJ4	9	13	23	30
TNBC	4	0.00018401	TGTGCGAAAGATTTCGCGGGTAGATTCGATGCAGCAGCCGGCACCAAGGCTGACTTCTGG	CAKDFAGRFDAAAGTKADFW	IGHV3	IGHD6-13	IGHJ4-1	10	30	37	50
TNBC	4	0.00018401	TGTACGAGAGATCGGGACGACTATGTTGATCTTGGTTCCTTGGGTGACTTTGCTTATTGG	CTRDRDDYVDLGSLGDFAYW	IGHV3	IGHD3-10	IGHJ4-1	10	19	26	54
TNBC	4	0.00018401	TGTGCGAGCTGGAACGACGGGAAGTGGTTCGACCCCTGG	CASWNDGKWFDPW	IGHV4-34	IGHD1	IGHJ5-1	-1	8	17	21
TNBC	4	0.00018401	TGTGCGCGAGGCGGAAGTGACGGCGGACCCCCTGAGTTCTGG	CARGGSDGGPPEFW	IGHV1-46	IGHD1	IGHJ4-1	9	11	15	36
TNBC	4	0.00018401	TGTGTAAGAGAGATTAGGGGTTGCCGTGCGGGGGATTACTGTCTCTTAGAGTACTGG	CVREIRGCRAGDYCLLEYW	IGHV3-13	IGHD3	IGHJ4-1	10	34	39	48
TNBC	4	0.00018401	TGTGTCACAGATGGTTCAGGGAGTTATGGGGAATTTCGTCTCTGG	CVTDGSGSYGEFRLW	IGHV3-15	IGHD3-16	IGHJ5-1	10	18	27	39
TNBC	4	0.00018401	TGTGCAAGACGATGGTACTATTGTAGTAGTACCAGCTGCCCAGCCTACTTTGACTACTGG	CARRWYYCSSTSCPAYFDYW	IGHV3-47	IGHD2-2	IGHJ4-1	8	18	38	44
TNBC	4	0.00018401	TGTACCACAATGATTTATGATCCAACTGACTACTGG	CTTMIYDPTDYW	IGHV3-15	IGHD3-16	IGHJ4-1	8	14	20	26
TNBC	4	0.00018401	TGTGCGAAATTGGGAGCAGTCGGGTGGTGGTTGGAGTCCTGG	CAKLGAVGWWLESW	IGHV7-4_1	IGHD2	IGHJ4	6	23	30	36
TNBC	4	0.00018401	TGTGCGAACACTGTAGGCTGG	CANTVGW	IGHV3-33	IGHD2	IGHJ4	7	11	15	17
TNBC	4	0.00018401	TGTGCGGCCGATTGCACTGGTTCCGTCTGCCATACCTCAGGGACCCGCAACCTCTGG	CAADCTGSVCHTSGTRNLW	IGHV3-23	IGHD3-9	IGHJ5-1	5	15	21	49
TNBC	4	0.00018401	TGTGCGAGAGGGCGAATAGGGGACTACTGG	CARGRIGDYW	IGHV3-23	IGHD1	IGHJ4-1	6	15	18	21
TNBC	4	0.00018401	TGTGCGAGAGATCATCACCGAGGAGCGTATTACTATGGTTCAGGGAGTTACCTCTCCTGG	CARDHHRGAYYYGSGSYLSW	IGHV3	IGHD3-10	IGHJ4	10	26	40	53
TNBC	4	0.00018401	TGTGCAAGAGGAAAGTACTCTGCGTTCGACACCTGG	CARGKYSAFDTW	IGHV6-1	IGHD2	IGHJ5-1	9	15	19	23
TNBC	4	0.00018401	TGTGCGAGACAATCTCGCGGGGAGCAGTGGCTAGGTATGGACGTCTGG	CARQSRGEQWLGMDVW	IGHV4-39	IGHD6-19	IGHJ6-1	10	22	31	33
TNBC	4	0.00018401	TGTGCGAGAGGATTCACGGTCCAGGGAGTTATTCCCAACTGGTTCGACCCCTGG	CARGFTVQGVIPNWFDPW	IGHV4-34	IGHD3-10	IGHJ5-1	10	23	32	35
TNBC	4	0.00018401	TGTGCGAGAACCCTGTACAGCAGTGGCTGGTACGGGGCTTTTGATCTCTGG	CARTLYSSGWYGAFDLW	IGHV5-51	IGHD6-19	IGHJ3-1	8	18	32	36
TNBC	4	0.00018401	TGCGCTACCCGGCCCCGCACCGGGTGTCTCGGCGACTGTTTTGCAGTAGGTGCTTTTGATCTCTGG	CATRPRTGCLGDCFAVGAFDLW	IGHV3-49	IGHD3-9	IGHJ3	1	53	58	61
TNBC	4	0.00018401	TGTGCGCGAGGGGGATATTGTGGTAGCTCCAGTTGCTATAGGCCCTACTACCACGGGATGGACTTCTGG	CARGGYCGSSSCYRPYYHGMDFW	IGHV3	IGHD2-21	IGHJ6-1	9	14	23	57
TNBC	4	0.00018401	TGCGCGGGAGAAGTCTGTTCCGGAGATGTTTGTCAAAAAGGATTTGAGTCCTGG	CAGEVCSGDVCQKGFESW	IGHV1-2	IGHD5-24	IGHJ4	10	22	27	48
TNBC	4	0.00018401	TGTGGAAAAGATCTTTCCCCGGGCGGGATGGACGTCTGG	CGKDLSPGGMDVW	IGHV3-9	IGHD1	IGHJ6-1	11	18	21	27
TNBC	4	0.00018401	ACTACTGGG	TTG	IGHV_III-2_1	IGHD1	IGHJ4-1	-1	-1	-1	-1
TNBC	4	0.00018401	TGTGCGAGACTCACTAACTGGATCTACATTCGATCCGACAATTTTTTGACTCCTGGG	CARLTNWIYIRSDNFLTPG	IGHV4	IGHD1	IGHJ4-1	8	14	21	44
TNBC	4	0.00018401	TGTGCGAGAAGGGGTATAGCAGTGGCTGAAGGGGGTGACCTCTGG	CARRGIAVAEGGDLW	IGHV3	IGHD6-19	IGHJ5-1	8	11	27	36
TNBC	4	0.00018401	TGTGCGAGAGACGGGCCGACGGAGGATAGCAGTGGCTGGTACTTCGATCTCTGG	CARDGPTEDSSGWYFDLW	IGHV3	IGHD6-19	IGHJ2-1	10	25	-1	35
TNBC	4	0.00018401	TGTGTGAGAAAGTTGAATAGTGGGAGCAATCCATTCCAGCACTGG	CVRKLNSGSNPFQHW	IGHV3-48	IGHD1-26	IGHJ1-1	8	16	26	33
TNBC	4	0.00018401	TGTGTGAGGTCAGCCTTTAGGTGGGAACTACTGGGTTTCGACCCCTGG	CVRSAFRWELLGFDPW	IGHV4	IGHD1-7	IGHJ5-1	7	23	30	34
TNBC	4	0.00018401	TGTGCGAGAGGGACGGCGGATTGTACTAGTGCCAGCTGCCCCCTTGACTACTGG	CARGTADCTSASCPLDYW	IGHV1-46	IGHD2-8	IGHJ4-1	9	19	27	41
TNBC	4	0.00018401	TGTGCGAGACGAACAGCATATTGTAGTGGTGGTAGCTGCCAGACGATTGACTCCTGG	CARRTAYCSGGSCQTIDSW	IGHV4-39	IGHD2-15	IGHJ4-1	9	17	38	46
TNBC	4	0.00018401	TGTGCCATAGTTTCTAACAGTCTAGTACTGCCTGGACTCTGG	CAIVSNSLVLPGLW	IGHV3-23	IGHD2	IGHJ5-1	4	22	27	36
TNBC	4	0.00018401	TGTGCGAGAGGATCGGGAATCAACAGGAGGTTCGACCCCTGG	CARGSGINRRFDPW	IGHV4-34	IGHD3-10	IGHJ5-1	10	12	16	28
TNBC	4	0.00018401	TGTGTGAGACTCATCGGGGCTTATCGTATAGCAGTGCCTGGGGGTTACTTCTACTACGGTATGGACGTCTGG	CVRLIGAYRIAVPGGYFYYGMDVW	IGHV4-39	IGHD6-19	IGHJ6-1	9	25	35	50
TNBC	4	0.00018401	TGTGCGAGACCAGCGGTGGCTGGCAGTCAGTACTACTTTGACTACTGG	CARPAVAGSQYYFDYW	IGHV5-51	IGHD6-19	IGHJ4-1	9	15	22	31
TNBC	4	0.00018401	TGTGTTGCTATGATTCGGGGGGTCCCCTTTGACTACTGG	CVAMIRGVPFDYW	IGHV3	IGHD2	IGHJ4-1	3	5	11	26
TNBC	4	0.00018401	TGTGCGAGAATCGGGTATCGTAGTTCGAGCTTTGACTACTGG	CARIGYRSSSFDYW	IGHV3	IGHD3	IGHJ4-1	8	15	20	29
TNBC	4	0.00018401	TGTGCGAGAGAGAGCGACCGATATTGTAGTAGTACCAGCTGCCCTGCGTGGTTCGACCCCTGG	CARESDRYCSSTSCPAWFDPW	IGHV4-59	IGHD2-2	IGHJ5-1	10	19	41	48
TNBC	4	0.00018401	TGTGCGCCACTTGCACTCTTGGAGTCCTGG	CAPLALLESW	IGHV4	IGHD3-3	IGHJ4	5	18	-1	24
TNBC	4	0.00018401	TGTGGGTCACTTTGGTTCAGGGACTCCTGG	CGSLWFRDSW	IGHV3-74	IGHD3-10	IGHJ4	3	12	17	21
TNBC	4	0.00018401	TGTGCCAGAGAAGTGGAGAGTGGGATCTACCGTGAAGGTTTTGATATCTGG	CAREVESGIYREGFDIW	IGHV3-74	IGHD1-26	IGHJ3-1	10	18	24	36
TNBC	4	0.00018401	TGTGTCAGAATCTACTGTGCTGCTGAGACTTGTTATGGGGAGTTTGATCATTGG	CVRIYCAAETCYGEFDHW	IGHV1-18	IGHD3	IGHJ1	3	36	43	51
TNBC	4	0.00018401	TGTGCGAGAGGGCCCTCAATGGTCCGTCTATACTACTTTGACTACTGG	CARGPSMVRLYYFDYW	IGHV5-51	IGHD2-8	IGHJ4-1	8	17	22	31
TNBC	4	0.00018401	TGTGTGAGAAATTACGGCCTGGATTGTAGTAGTACCAGATGCTCGGGTGCTTTTGATACCTGG	CVRNYGLDCSSTRCSGAFDTW	IGHV3-or16_9	IGHD2-2	IGHJ3-1	6	22	37	47
TNBC	4	0.00018401	TGCGCGAGAGCAACTAATTACTATGATAGTAGTGGTTATCGGGGGGTTTTTGACTACTGG	CARATNYYDSSGYRGVFDYW	IGHV4-34	IGHD3-22	IGHJ4-1	9	16	38	48
TNBC	4	0.00018401	TGTGCACACAAGGGTTTCTATGGTTCAGGGAGCCGGGGTATGGACGTCTGG	CAHKGFYGSGSRGMDVW	IGHV2-5	IGHD3-10	IGHJ6-1	9	17	25	36
TNBC	4	0.00018401	TGTGCGAGAGTGGGCTGGGACGGCATGGACGTCTGG	CARVGWDGMDVW	IGHV1-46	IGHD6-19	IGHJ6-1	9	12	17	19
TNBC	4	0.00018401	TGTACGAGAGGCACCTCAGGGGACAAAGTAGACTTCTGG	CTRGTSGDKVDFW	IGHV4-34	IGHD2	IGHJ4	10	26	30	35
TNBC	4	0.00018401	TGTGCGAGAATAGGCACTTCAAGCAGTGGCTTTGACTACTGG	CARIGTSSSGFDYW	IGHV3	IGHD6-19	IGHJ4-1	8	21	-1	29
TNBC	4	0.00018401	TGTGCTAGAGAGGCAGGGAGATGGCCACATTCCTTTGACTACTGG	CAREAGRWPHSFDYW	IGHV1-46	IGHD5-24	IGHJ4-1	10	17	24	30
TNBC	4	0.00018401	TGTGAGAACGGTGTTGGAGGGATAACTACTGGG	CENGVGGITTG	IGHV_III-5_2	IGHD3	IGHJ4-1	6	13	18	22
TNBC	4	0.00018401	TGTGCGAGAGTGGCGCTTTACCGCGATTCTTGGAATGGGTACGCAAATTGGTTCGACCCCTGG	CARVALYRDSWNGYANWFDPW	IGHV4	IGHD1	IGHJ5-1	9	37	41	45
TNBC	4	0.00018401	TGTGCGACAGATCGTGCATATAGTACATTTGACTATTGG	CATDRAYSTFDYW	IGHV3	IGHD5-12	IGHJ4-1	10	17	23	27
TNBC	4	0.00018401	TGTGCGAAGGGAGGGGGGCAGCAGCTGGCCGTCGACTACTGG	CAKGGGQQLAVDYW	IGHV7-4_1	IGHD6-13	IGHJ4-1	6	17	27	31
TNBC	4	0.00018401	TGTGCGAGAGAGGGCAAATACTATGAAATGAGTGGTTATTTTGACGAAGCGCCCTACTCCTACTACGGTATGGACGTCTGG	CAREGKYYEMSGYFDEAPYSYYGMDVW	IGHV3	IGHD3-3	IGHJ6-1	10	29	39	53
TNBC	4	0.00018401	TGTGCGAAAGATTGGGGCCCCTATATCAGAGCAGCTGGCGGGGGCGGCTACTTTGACTACTGG	CAKDWGPYIRAAGGGGYFDYW	IGHV3	IGHD6-13	IGHJ4-1	10	29	37	47
TNBC	4	0.00018401	GTGCGAGATGTGGGACGGTTAGTCTACCGCCCTACTTCTACGGTATGGACGTCTGGG	VRDVGRLVYRPTSTVWTSG	IGHV5-51	IGHD1	IGHJ6-1	-1	9	14	31
TNBC	4	0.00018401	TGTGCGCTCGACAGCCGTGGTTTGTGGTTCGCCCCCAGG	CALDSRGLWFAPR	IGHV3	IGHD2	IGHJ5-1	5	21	27	32
TNBC	4	0.00018401	TGTGCGAGAGAGAGGGGCGCGGGCCAGCTGCTATGG	CARERGAGQLLW	IGHV3	IGHD2-2	IGHJ4	10	23	-1	33
TNBC	4	0.00018401	TGTGTGGCGAGTCGGATGGGCTGT	CVASRMGC	IGHV3	IGHD5-24	IGHJ4	3	14	18	20
TNBC	4	0.00018401	TGTGTGAGACATAGAGACGTTTTACGATCAGACTACTGG	CVRHRDVLRSDYW	IGHV5-51	IGHD3	IGHJ4-1	10	21	27	30
TNBC	4	0.00018401	TGTGCGAAAAAGGGAGACGACAGTAACTTCGGGGGGTGTATTGACAATTGG	CAKKGDDSNFGGCIDNW	IGHV3	IGHD4	IGHJ4-1	8	19	27	46
TNBC	4	0.00018401	TGTGCGCGAGGGTGGTCAAAGATAGGCGATAGTAGTGGTTATTACTACGCCTACTGG	CARGWSKIGDSSGYYYAYW	IGHV1-69	IGHD3-22	IGHJ4-1	9	27	-1	48
TNBC	4	0.00018401	TGTGCGAGAGTAGTCCCTGATTGGCAGCAGATGGCCAACTGG	CARVVPDWQQMANW	IGHV7-4_1	IGHD5	IGHJ4-1	9	28	-1	35
TNBC	4	0.00018401	TGTGCGAGAGTCCTACCCGGGTATGATAGTGGCTGGTACTCAGCCCCTGACTACTGG	CARVLPGYDSGWYSAPDYW	IGHV3	IGHD6-19	IGHJ4-1	9	27	38	47
TNBC	4	0.00018401	TGTGCGAGACTCAGACCAGCAGCCACGTACTTTGACTCTTGG	CARLRPAATYFDSW	IGHV1-18	IGHD3	IGHJ5-1	8	30	-1	37
TNBC	4	0.00018401	TGTACGAGAGGCGACCGGGATAGAAGTGATTATTACTTGGGGTCGAATTACTGG	CTRGDRDRSDYYLGSNYW	IGHV4-34	IGHD3-22	IGHJ4-1	10	29	36	46
TNBC	4	0.00018401	TGTGCGAGAGATTATGGAGTGACGAGTTTGGTGAGGTTATCACCCCAGGGAAGGTACTACTACGGGCTGGACGTCTGG	CARDYGVTSLVRLSPQGRYYYGLDVW	IGHV3	IGHD1	IGHJ6-1	10	56	62	67
TNBC	4	0.00018401	TGTGCGAATCATTTTTGGACTGGTACGACGGAGGACTTCTGG	CANHFWTGTTEDFW	IGHV3-23	IGHD3-3	IGHJ4-1	7	9	18	33
TNBC	4	0.00018401	TGTGCGAGAGATCATCCCCTTCCGGGGCAGCTCGTGGAACTCTGG	CARDHPLPGQLVELW	IGHV1-2	IGHD6-6	IGHJ5-1	10	26	34	39
TNBC	4	0.00018401	TGTGCGAGACTCTGGTTCGGGGACACATATTATTTTGACTACTGG	CARLWFGDTYYFDYW	IGHV5-51	IGHD3-10	IGHJ4-1	9	12	22	30
TNBC	4	0.00018401	TGTGCGAGAGATGACGGTGACTACCGCTACTACTACTACGGTATGGACGTCTGG	CARDDGDYRYYYYGMDVW	IGHV3	IGHD4-17	IGHJ6-1	10	13	23	26
TNBC	4	0.00018401	TGTGCGAGATCTCCCCCCCTGAGTGATAGTCGAAATAGTTTTTACGGTATGGACGTCTGG	CARSPPLSDSRNSFYGMDVW	IGHV3	IGHD3-22	IGHJ6-1	8	23	29	42
TNBC	4	0.00018401	TGTGCGAGAGATGTGTCGAGGGGTATGGTTCGGGGAGTCGCTGACTACTGG	CARDVSRGMVRGVADYW	IGHV3-53	IGHD3-10	IGHJ4-1	10	23	37	41
TNBC	4	0.00018401	TGTGCGAGAGAGACTTCTACTACCTCTTTTGACTACTGG	CARETSTTSFDYW	IGHV3	IGHD1-26	IGHJ4-1	10	16	22	27
TNBC	4	0.00018401	TGTGCGACGGTGAATTGGGAGACTACAATGATGGGGCAGGACAACTGG	CATVNWETTMMGQDNW	IGHV3-23	IGHD4	IGHJ4-1	6	20	26	39
TNBC	4	0.00018401	TGTACAACCTCTGACTACTGG	CTTSDYW	IGHV5-51	IGHD1-1	IGHJ4-1	-1	3	-1	8
TNBC	4	0.00018401	TGTGCGAGACATTTGGGGGGAAGTGACCACCCTGCGATTTTTGGAGTGGACCCGTGGCACTTTGACTACTGG	CARHLGGSDHPAIFGVDPWHFDYW	IGHV4-39	IGHD3-3	IGHJ4-1	10	34	48	58
TNBC	4	0.00018401	TGTGCGAGAGACCAGGCATATAGCAGATATGATATCTGG	CARDQAYSRYDIW	IGHV3	IGHD6	IGHJ3-1	10	18	25	27
TNBC	4	0.00018401	TGTGTCACGGATTTCACGGTG	CVTDFTV	IGHV3-15	IGHD3	IGHJ1-1	2	9	13	20
TNBC	4	0.00018401	TGTGCGAGAGATGTCGACTATAGAATGGATTTTTGG	CARDVDYRMDFW	IGHV1-18	IGHD3-3	IGHJ4	10	27	-1	33
TNBC	4	0.00018401	TGTGCGAGTGATGACTTGCGGGGGGGTTTGGGGCTACTACGCTATGGACGTCTGGGG	CASDDLRGGLGLLRYGRLG	IGHV3	IGHD3-16	IGHJ6-1	7	25	-1	33
TNBC	4	0.00018401	TGTGCGAAATTTAGAGAACCTTTGAGGCGGCACTACTACTACGCTATGGACGTCTGG	CAKFREPLRRHYYYAMDVW	IGHV3	IGHD5-24	IGHJ6-1	8	11	16	31
TNBC	4	0.00018401	TGTGCGAGAGACGAGTATAGCAGCAGCTGGTACTACTTTGACTACTGG	CARDEYSSSWYYFDYW	IGHV3	IGHD6-13	IGHJ4-1	10	14	-1	31
TNBC	4	0.00018401	TGTGCGACGGAGGTTCAGGGAATTACCACAGTAAGTGTAGGTCCCCCTGACTACTGG	CATEVQGITTVSVGPPDYW	IGHV3	IGHD4	IGHJ4-1	6	27	33	47
TNBC	4	0.00018401	TGTGTGAGAACAGGATATTGTAGTGGTGGTAATTGCTACTCGGACCACACTTTTGACTACTGG	CVRTGYCSGGNCYSDHTFDYW	IGHV3-53	IGHD2-15	IGHJ4-1	8	11	30	51
TNBC	4	0.00018401	TGTGCGAGAGTTTTCGTCAGAGGGGGTGGCTACGGTGACTGGGGCTGGTACTACCGTATGGACGTCTGG	CARVFVRGGGYGDWGWYYRMDVW	IGHV4	IGHD4-17	IGHJ6-1	9	29	39	48
TNBC	4	0.00018401	TGTACTAGAGGGAAGCTTCACCCCTTGTTCGACCCCTGG	CTRGKLHPLFDPW	IGHV3-49	IGHD1	IGHJ5-1	-1	10	13	26
TNBC	4	0.00018401	TGTGCGAGAGATTTGCGGGCCAACTGGGCCCTTGACTACTGG	CARDLRANWALDYW	IGHV3	IGHD1	IGHJ4-1	10	20	26	29
TNBC	4	0.00018401	TGTGCGAGACTTGAGATGGGAGGGTGGTTCGACCCCTGG	CARLEMGGWFDPW	IGHV5-51	IGHD5-24	IGHJ5-1	9	12	18	24
TNBC	4	0.00018401	TGTGCGAGACGACGTGGGAGTAACTCCTTTGACTCCTGG	CARRRGSNSFDSW	IGHV3	IGHD1	IGHJ4-1	8	13	19	26
TNBC	4	0.00018401	TGTGCGAGGGGTTTATATTACTATGATAGTAGTGGTTATCTTTACTACTGG	CARGLYYYDSSGYLYYW	IGHV3-53	IGHD3-22	IGHJ4-1	7	15	38	40
TNBC	4	0.00018401	TGTGCGTCACGACAAGGCTATGGTTACGGTATGGACGTCTGG	CASRQGYGYGMDVW	IGHV3	IGHD5	IGHJ6-1	5	16	-1	24
TNBC	4	0.00018401	TGTGCAAGAGACCCGACGGGGCCTGATACTACTTTTGACTACTGG	CARDPTGPDTTFDYW	IGHV6-1	IGHD1	IGHJ4-1	10	26	31	33
TNBC	4	0.00018401	TGTGCGAGAGGACGAGTTTGGTGGGAGCTCGACTACTGG	CARGRVWWELDYW	IGHV4-34	IGHD1-26	IGHJ4-1	10	20	-1	28
TNBC	4	0.00018401	TGTGCGAAACGGTTGGATTACTATGGTTCAGGACCTATTGATTACTGG	CAKRLDYYGSGPIDYW	IGHV3	IGHD3-10	IGHJ4-1	8	16	28	37
TNBC	4	0.00018401	TGTTCACAAAGATATTGTAATGATACCAGCTGCTACGGACTTGTCCACTGG	CSQRYCNDTSCYGLVHW	IGHV2	IGHD2-2	IGHJ4	18	23	34	44
TNBC	4	0.00018401	TGTGCGAGGCATGTGATCCGG	CARHVIR	IGHV3	IGHD2	IGHJ3-1	-1	8	11	15
TNBC	4	0.00018401	TGTGCGAGAGAGTCCTATTTATATGATGCCAATGGCTCTGATTATTGG	CARESYLYDANGSDYW	IGHV3-48	IGHD3	IGHJ4-1	10	21	26	42
TNBC	4	0.00018401	TGTTCTTATAACAGTGGCCAACATCCCCGGTTCGCTTTAGGGGTGTACTGG	CSYNSGQHPRFALGVYW	IGHV3	IGHD3	IGHJ6-1	-1	5	11	49
TNBC	4	0.00018401	TGTGCGAGAGGCCTGGGTTCGGGGACGAGGGCATTTGACTACTGG	CARGLGSGTRAFDYW	IGHV3-11	IGHD3-10	IGHJ4-1	9	15	24	33
TNBC	4	0.00018401	TGTACCACCCTCGGTTTCGACCCCTGG	CTTLGFDPW	IGHV3-15	IGHD6-6	IGHJ5-1	7	9	-1	13
TNBC	4	0.00018401	TGTGCGAGAGATTCTCACACCCCGGGAGGCCCTACACTTTGG	CARDSHTPGGPTLW	IGHV3-11	IGHD1	IGHJ4	10	23	27	39
TNBC	4	0.00018401	TGTGCGAGTGAGGACTTGCGGGGGGTTGGGGGCTACTACGCTATGGACGTCTGG	CASEDLRGVGGYYAMDVW	IGHV3	IGHD3-16	IGHJ6-1	7	25	-1	32
TNBC	4	0.00018401	TGTGCGAGAGATGTTACGGGTGACAACTGGCTCGACCCCTGG	CARDVTGDNWLDPW	IGHV1-2	IGHD3	IGHJ5-1	10	13	17	22
TNBC	4	0.00018401	TGTGCGAGAGGGGGGGCCACACCTATGGTTTTTCGCTACTGG	CARGGATPMVFRYW	IGHV4-34	IGHD3	IGHJ4-1	10	22	29	35
TNBC	4	0.00018401	TGTGCAAGAGGGGCCGGGGGCCTTGACCGCTGG	CARGAGGLDRW	IGHV3-74	IGHD3	IGHJ5-1	9	14	18	24
TNBC	4	0.00018401	TGTGCGAGGCAAATGTATTACTATGATAATAGTGGGTTCCCCGACTACTGG	CARQMYYYDNSGFPDYW	IGHV5-51	IGHD3-22	IGHJ4-1	7	14	27	42
TNBC	4	0.00018401	TGTGCCAAAGATGACGGTGGAGAACTTCTGAAATACTGG	CAKDDGGELLKYW	IGHV3-23	IGHD4-23	IGHJ4-1	10	13	19	31
TNBC	4	0.00018401	TGTGTGAAAGATATCTACTACGCTGAGACCGGGCCTTTTGACCACTGG	CVKDIYYAETGPFDHW	IGHV3-9	IGHD1-26	IGHJ4-1	12	14	20	36
TNBC	4	0.00018401	TGTTCCTCGGGGATATACTCTGATAGTTATTGG	CSSGIYSDSYW	IGHV3	IGHD3	IGHJ4-1	2	6	12	27
TNBC	4	0.00018401	TGTGCGAAAGATCAATCGATGTATGGCCCCCTAGACTTTGACTACTGG	CAKDQSMYGPLDFDYW	IGHV3-23	IGHD2-8	IGHJ4-1	10	19	24	34
TNBC	4	0.00018401	TGTGTGCGAGGCCCGCTCTATGAGATACACTTTTGG	CVRGPLYEIHFW	IGHV1-8	IGHD3	IGHJ4	10	17	22	33
TNBC	4	0.00018401	TGTGCGAAAGCCGTCGCGCACGAACTTGACCACTGG	CAKAVAHELDHW	IGHV3	IGHD1	IGHJ4-1	9	21	-1	25
TNBC	4	0.00018401	TGTGCAAAAGATATATTTCCTTATTGTAGTGGTGGTAGCTGCTACTCGTCGCCGGACTACTGG	CAKDIFPYCSGGSCYSSPDYW	IGHV3-9	IGHD2-15	IGHJ4-1	12	21	46	54
TNBC	4	0.00018401	TGTGCGAGAAAGGGAGCCTTACTGGGAGCTCCCTTTGACTATTGG	CARKGALLGAPFDYW	IGHV4	IGHD1-26	IGHJ4-1	8	22	29	32
TNBC	4	0.00018401	TGTGCGAGACGGGGCCATGATAGCAGTGGTTTTTTCTTTGTCTGG	CARRGHDSSGFFFVW	IGHV4-39	IGHD6-19	IGHJ4	9	19	28	41
TNBC	4	0.00018401	TGTGCGAGAGGGGGGGCCCTTGACTACTGG	CARGGALDYW	IGHV5-51	IGHD3-16	IGHJ4-1	-1	9	13	17
TNBC	4	0.00018401	TGTGCGAGTGATGACTTGCGGGGGGTTGGGGGCTACTACGCTATGGACGTCTGG	CASDDLRGVGGYYAMDVW	IGHV3	IGHD3-16	IGHJ6-1	7	25	-1	32
TNBC	4	0.00018401	TGTAGTACTAGAGTCCGTGGTGATGCCCTTGACTCCTGG	CSTRVRGDALDSW	IGHV3-73	IGHD2-21	IGHJ4-1	3	16	23	28
TNBC	4	0.00018401	TGTGCAAAGGTCCCCATTTGGACTACTGGG	CAKVPIWTTG	IGHV3-9	IGHD6-6	IGHJ4-1	7	9	12	17
TNBC	4	0.00018401	TGTGCGAAAACGGAGGGAGAGGGGGGATATTGTGTTAATGGAGCATGCTATGACGCTGTTTATTTCGACCCCTGG	CAKTEGEGGYCVNGACYDAVYFDPW	IGHV3-23	IGHD2	IGHJ5-1	8	24	32	63
TNBC	4	0.00018401	TGTGCGAGAGATCACCGTTCGATCCCAAAAGAATATTTCCAGCACTGG	CARDHRSIPKEYFQHW	IGHV1-18	IGHD3-10	IGHJ1-1	10	16	20	30
TNBC	4	0.00018401	TGTGCGAGACATCGATTCTCGGACTACTGG	CARHRFSDYW	IGHV5-51	IGHD3	IGHJ4-1	10	12	16	21
TNBC	4	0.00018401	TGTTCGAGAGGATATGAGTGGAGCTACTTTGACTACTGG	CSRGYEWSYFDYW	IGHV1-8	IGHD3-3	IGHJ4-1	10	15	20	23
TNBC	4	0.00018401	TGTGCCCATCCCTCACTGGGCAGAGGAACGGCGTTTGACCACTGG	CAHPSLGRGTAFDHW	IGHV2-5	IGHD1	IGHJ4-1	4	24	29	33
TNBC	4	0.00018401	TGTATTAATCGGGCCAAGTGG	CINRAKW	IGHV3-53	IGHD3-10	IGHJ4-1	2	8	12	16
TNBC	4	0.00018401	TGTGCGAAAGATCCTTTTTATGATTCAGGACTCCTTTGG	CAKDPFYDSGLLW	IGHV3-23	IGHD3-16	IGHJ4	10	17	24	36
TNBC	4	0.00018401	TGTGCGAAAGATGTGGGTGATTATGTTTGGAGATATTTTCATTACTGG	CAKDVGDYVWRYFHYW	IGHV3	IGHD3-9	IGHJ4-1	10	31	38	40
TNBC	4	0.00018401	TGTGCGAGACGAAATAGTGGCTACTATTTTGACTACTGG	CARRNSGYYFDYW	IGHV5-51	IGHD5-12	IGHJ4-1	9	13	-1	22
TNBC	4	0.00018401	TGTGCGAAAGGTGGGGACTACGATTTTTGGCGTGGTTATTATCCTGAATATTGG	CAKGGDYDFWRGYYPEYW	IGHV3-23	IGHD3-3	IGHJ4-1	29	31	41	48
TNBC	4	0.00018401	TGTACGAGAGAGGACTACTGG	CTREDYW	IGHV1-2	,	IGHJ4-1	-1	-1	10	12
TNBC	4	0.00018401	GTTGAAGAGCTCTCGGCAGCAATTGGGCATTCATTACTG	VEELSAAIGHSLL	IGHV3-74	IGHD2-8	IGHJ4-1	-1	-1	0	32
TNBC	4	0.00018401	TGTGCCCGGGGGGCAGGAGTGGGAGCCACTCCCTTTGACTACTGG	CARGAGVGATPFDYW	IGHV3-13	IGHD1-26	IGHJ4-1	4	17	25	32
TNBC	4	0.00018401	TGTGCGAGACGGGTGGATGTTAGGTCAAACGACTACTTTGACCACTGG	CARRVDVRSNDYFDHW	IGHV5-51	IGHD5	IGHJ4-1	9	12	17	31
TNBC	4	0.00018401	TGTGCGAAACGGGACTACGCTCTCGGTATGGACGTCTGG	CAKRDYALGMDVW	IGHV3-23	IGHD4	IGHJ6-1	8	12	18	23
TNBC	4	0.00018401	TGTGCTAAAGAAGAAGCTCGTTATTACCTATATTTCCTTGACTTCTGG	CAKEEARYYLYFLDFW	IGHV3-72	IGHD3-22	IGHJ4-1	10	19	26	37
TNBC	4	0.00018401	TGTGCGAGAGGGAACCCTGACTTGGATCCAGACAGGGTTCCTGCTCACTTTGACTTCTGG	CARGNPDLDPDRVPAHFDFW	IGHV4-34	IGHD1	IGHJ4-1	-1	11	15	46
TNBC	4	0.00018401	TGTGCGAGAGATCCGTATAGCAGTGGCTGGCACGGGTTTTTTGACTATTGG	CARDPYSSGWHGFFDYW	IGHV3-48	IGHD6-19	IGHJ4-1	10	14	29	39
TNBC	4	0.00018401	TGTGCGAGAGTAATATCAGCTACTATGGGGGTCTATGGTATGGACGTCTGG	CARVISATMGVYGMDVW	IGHV3	IGHD1	IGHJ6-1	9	17	24	32
TNBC	4	0.00018401	TGTGCGAAGGGGGTTTACAATGATAATAGTGGTTGTTTGGACTATTGG	CAKGVYNDNSGCLDYW	IGHV3-23	IGHD3-22	IGHJ4-1	7	26	33	39
TNBC	4	0.00018401	TGTGCGATATATCGGAGGCGACCACTACCAGGTTACTTTGAATTCTGG	CAIYRRRPLPGYFEFW	IGHV1-2	IGHD2	IGHJ4-1	6	25	30	42
TNBC	4	0.00018401	TGTGCGAGACGAGGCAGTTCGTCCTCTGATTACTGG	CARRGSSSSDYW	IGHV5-51	IGHD6-6	IGHJ4-1	9	18	23	26
TNBC	4	0.00018401	TGTGCGAGAACGAGTATAGCAGCAGCTGGGGATTGGGACTTCTGG	CARTSIAAAGDWDFW	IGHV3	IGHD6-13	IGHJ4-1	8	13	28	36
TNBC	4	0.00018401	TGTGTGAGAGAGCCGCTTAGAGATGATTCAAGTGGTCATGCGTACGTCTGG	CVREPLRDDSSGHAYVW	IGHV4-or15_8	IGHD5-24	IGHJ4	10	17	24	47
TNBC	4	0.00018401	TGTGCGAGACTAGGGGCTTTGCGGCAGTTCAGGAGCTGGTTCGACCCCTGG	CARLGALRQFRSWFDPW	IGHV4-39	IGHD6	IGHJ5-1	9	23	27	33
TNBC	4	0.00018401	TGTGCGAGAATCCCTCTGGAGTGGTTATTGTCGGGTGCTATGGACGTCTGG	CARIPLEWLLSGAMDVW	IGHV4	IGHD3-3	IGHJ6-1	8	16	28	38
TNBC	4	0.00018401	TGTGCGAGAGGGGGTCACAATTACTATGATAGTAGTGGTTTTCGCTTTCCTATGGACGTCTGG	CARGGHNYYDSSGFRFPMDVW	IGHV3	IGHD3-22	IGHJ6-1	9	19	39	50
TNBC	4	0.00018401	TGTGCGAAAGGGGCGAAGTATTACTATACTTCAGGGCGCCCCGATTTTGACTACTGG	CAKGAKYYYTSGRPDFDYW	IGHV3	IGHD3	IGHJ4-1	9	17	26	43
TNBC	4	0.00018401	TGTACGAAAGTGCCCTCCTCTCGTAGCACCTGGTACTATTCTGAGTACTGG	CTKVPSSRSTWYYSEYW	IGHV3	IGHD6	IGHJ4-1	9	29	35	41
TNBC	4	0.00018401	TGTGCGAGAGGGGACTTTGGTTCGGGGAGTTTCGTTGATGCTTTTGATATCTGG	CARGDFGSGSFVDAFDIW	IGHV3	IGHD3-10	IGHJ3-1	9	17	30	35
TNBC	4	0.00018401	TGTGCGAGATCGGATTCTCGTGGGTCTACTACGGTATGGACGTCTGGG	CARSDSRGSTTVWTSG	IGHV3-23	IGHD1	IGHJ6-1	6	19	23	25
TNBC	4	0.00018401	TGTGCGAGACTTTTCTGTAGTGGTGGCAGCTGCTATTCCTACTTTGACTACTGG	CARLFCSGGSCYSYFDYW	IGHV3	IGHD2-2	IGHJ4-1	-1	26	35	38
TNBC	4	0.00018401	TGTGCGAGAGACCCCGCCCTAAGAGATGGCTACAACATGTTCGCTTTTGACATCTGG	CARDPALRDGYNMFAFDIW	IGHV1-46	IGHD5-24	IGHJ3-1	10	21	34	42
TNBC	4	0.00018401	TGTGCGAGAGGCCTACGCCGCCTTCGTTCCGCAAACTACGGTATGGACGTCTGG	CARGLRRLRSANYGMDVW	IGHV4-34	IGHD3	IGHJ6-1	10	23	27	34
TNBC	4	0.00018401	TGTGCGAGAGCCTGGCGGTACTATGATAGTAGTGGCCGCCGGGGGGCTGGGTTCGACCCCTGG	CARAWRYYDSSGRRGAGFDPW	IGHV4	IGHD3-22	IGHJ5-1	9	18	34	49
TNBC	4	0.00018401	TGTGCGAGAGGGCCTGACTACAGTAACTACGAACGTCCCTACTACTACGGTATGGACGTCTGG	CARGPDYSNYERPYYYGMDVW	IGHV3	IGHD4	IGHJ6-1	9	14	29	38
TNBC	4	0.00018401	TGTACGAGAGAGTCGTATTTCTATGATGCAAATGGTTCTGACTATTGG	CTRESYFYDANGSDYW	IGHV3-48	IGHD3	IGHJ4-1	10	31	-1	38
TNBC	4	0.00018401	TGTGCGAGACTTCGTGATGGTTCGGGGAGTTGGGGTGATTACTGG	CARLRDGSGSWGDYW	IGHV4-39	IGHD3-10	IGHJ4-1	9	16	30	35
TNBC	4	0.00018401	TGTGCGAAGTTGACTATGGTGAATCCAGACCACTACTGG	CAKLTMVNPDHYW	IGHV3	IGHD3-10	IGHJ4-1	7	12	19	31
TNBC	4	0.00018401	TGTACGAAGACGATAAGTGCTACTCCTGGTGACTTCTGG	CTKTISATPGDFW	IGHV3	IGHD2-15	IGHJ4-1	6	17	25	29
TNBC	4	0.00018401	TGTGCGAGAGTTATATCAGCCGCTATGGGGGTCTATGGTATGGACGTCTGG	CARVISAAMGVYGMDVW	IGHV3	IGHD5	IGHJ6-1	9	21	27	32
TNBC	4	0.00018401	TGTGGGAGAGATCAAGAGGGAAGTGGCTGGTACGTTGGTTATTGG	CGRDQEGSGWYVGYW	IGHV3	IGHD6-19	IGHJ4-1	10	21	32	39
TNBC	4	0.00018401	TGTGCGAGAGGTTGGGGTTTAGTAATGTCTGCCCCACCTCCCTGGTTCGACACCTGG	CARGWGLVMSAPPPWFDTW	IGHV1-69	IGHD3-16	IGHJ5-1	9	11	16	41
TNBC	4	0.00018401	TGTGCGAGAGCAGATAGGGGGGACCTACACGTCTCTCCCTACTGG	CARADRGDLHVSPYW	IGHV3	IGHD3-16	IGHJ4-1	9	17	22	38
TNBC	4	0.00018401	TGTGCGAGAGAGATGGACTGTGAAAGTAGTGCTTGTTATTATTACTACTGG	CAREMDCESSACYYYYW	IGHV1-69	IGHD3	IGHJ4-1	10	34	-1	41
TNBC	4	0.00018401	TGTGCACTACGATATTGCAGTGATATCAGTTGCTTATTGGGTTGCCTCCCACTCCGCTGTGGACGTCTG	CALRYCSDISCLLGCLPLRCGRL	IGHV2	IGHD3-9	IGHJ6-1	-1	7	15	59
TNBC	4	0.00018401	TGTACTAGTCGATATTTTGACTGGTTATCTGTACTTGACTACTGG	CTSRYFDWLSVLDYW	IGHV3-73	IGHD3-9	IGHJ4-1	7	9	27	34
TNBC	4	0.00018401	TGTGCGAGAGTCGCCCTGGGAGCTCTTGACTACTGG	CARVALGALDYW	IGHV4	IGHD1-26	IGHJ4-1	9	16	23	25
TNBC	4	0.00018401	TGTGCGAGACTAGGTGACGGTGTTACTATGGACCCCTTTAACTGGATCGACCCCTGG	CARLGDGVTMDPFNWIDPW	IGHV4-39	IGHD3-10	IGHJ5-1	9	22	30	39
TNBC	4	0.00018401	TGTGCACACAAAAATCCATACGATTTTTGGAGTCCCCTAGACTTCTGG	CAHKNPYDFWSPLDFW	IGHV2-5	IGHD3-3	IGHJ4-1	9	18	32	39
TNBC	4	0.00018401	TGTGCGAGAGATACCCGACGCGGTGGAGATAGCGACTACTGG	CARDTRRGGDSDYW	IGHV3	IGHD4-23	IGHJ4-1	10	20	25	33
TNBC	4	0.00018401	TGTGTGAAGAATGCTGATGCATATGGTGACTCGTTCTGGGTGTTTGATTATTGG	CVKNADAYGDSFWVFDYW	IGHV3-23	IGHD2-21	IGHJ4-1	7	23	30	48
TNBC	4	0.00018401	TGTGCGAGAGTTCAACGTACTATCCCCTACGGTCTGGACGTCTGG	CARVQRTIPYGLDVW	IGHV1-18	IGHD2	IGHJ6-1	9	16	21	26
TNBC	4	0.00018401	TGTGCGAGATCGGATTCTCGTGGGGTCTACTACGGTATGGACGTCTGGGGC	CARSDSRGVYYGMDVWG	IGHV3-23	IGHD4	IGHJ4	6	28	35	51
TNBC	4	0.00018401	TGTACGAGAGAAAACCCCACGGACTTCTATGGTGGAAAGTCGCTCTTGGACTATTGG	CTRENPTDFYGGKSLLDYW	IGHV3-53	IGHD3	IGHJ4-1	10	26	32	48
TNBC	4	0.00018401	TGTGCGACTCCACGCAGTATTACGTGGGGCTGGTTCGACCCCTGG	CATPRSITWGWFDPW	IGHV4	IGHD3	IGHJ5-1	6	16	23	29
TNBC	4	0.00018401	TGTGCGAGAGGGACTAGCCTCAGTATAGAAGTGCCTGGTACTGAGTTTGACTACTGG	CARGTSLSIEVPGTEFDYW	IGHV1-2	IGHD6	IGHJ4-1	9	34	40	45
TNBC	4	0.00018401	TGTGCGAGAGGCTCCCCTGACGGTGACTACCGAAGCTTTGACTCCTGG	CARGSPDGDYRSFDSW	IGHV1-69	IGHD4-17	IGHJ4-1	9	19	29	35
TNBC	4	0.00018401	TGTGCGACAGATGACTTGCGGGGGGTTTGGGGCTACTACGCTATGGACGTCTGGGGC	CATDDLRGVWGYYAMDVWG	IGHV3	IGHD1	IGHJ4	10	31	38	57
TNBC	4	0.00018401	TGTGCGAGAGAGATGGACTATGAAAGTAGTGGTTATTATTATTACTATTGG	CAREMDYESSGYYYYYW	IGHV1-69	IGHD3-22	IGHJ4-1	10	24	37	43
TNBC	4	0.00018401	TGTGCACGGACACGTTGGGGCGCCCCGTCCGGCGCCATTGATTACTGG	CARTRWGAPSGAIDYW	IGHV2-70	IGHD3-16	IGHJ4-1	9	14	19	37
TNBC	4	0.00018401	TGTGCGAGAGGGACGGCGGATTGTTCTACTGCCAGCTGCCCCCTTGACTACTGG	CARGTADCSTASCPLDYW	IGHV1-69	IGHD2-2	IGHJ4-1	9	31	38	41
TNBC	4	0.00018401	TGTGCAGGGGCTACAATTGGCCCATACGGTATGGACGTCTGG	CAGATIGPYGMDVW	IGHV6-1	IGHD5-24	IGHJ6-1	5	8	17	24
TNBC	4	0.00018401	TGTGCGAGAGAGATGGACTATGAAAGTAATGCTTATTACTATTACTACTGG	CAREMDYESNAYYYYYW	IGHV1-69	IGHD3-22	IGHJ4-1	10	32	-1	41
TNBC	4	0.00018401	TGTGCGAGACGGGTAGTGGCTGGCAACTTTGACTACTGG	CARRVVAGNFDYW	IGHV5-51	IGHD6-19	IGHJ4-1	9	14	-1	23
TNBC	3	0.000138007	TGTGCGAGAGATCCTAGGGGTACTTACTACGGTATGGACGTCTGG	CARDPRGTYYGMDVW	IGHV3	IGHD1	IGHJ6-1	10	18	22	24
TNBC	3	0.000138007	TGCGCGAGGAGTAGTTCCAGCCCCTGGGCATCATCAGGCGCTTGGGGGGCGTATTACTTTGACTACTGG	CARSSSSPWASSGAWGAYYFDYW	IGHV3-23	IGHD3-16	IGHJ4-1	6	41	47	52
TNBC	3	0.000138007	TGTGTAAGAGATCTTGTACCCGGCGGTGCGGACGTCTGG	CVRDLVPGGADVW	IGHV3-9	IGHD2-8	IGHJ6-1	11	13	18	29
TNBC	3	0.000138007	TGTGCGAGAGGCCTTTCGGCGACCCGTTCTACCCCTAGTCAGAACGTGAGCGACTGGTATTGTTTCACTGTTCGACCCCTG	CARGLSATRSTPSQNVSDWYCFTVRPL	IGHV4-34	IGHD3-9	IGHJ5-1	10	51	57	69
TNBC	3	0.000138007	TGTGCGAGACGAAGTAGTGGTTATCCCCACTACTTCGACCCCTGG	CARRSSGYPHYFDPW	IGHV3	IGHD3-22	IGHJ5-1	8	12	23	33
TNBC	3	0.000138007	TGTGCGCGAGGGGCCCCGTACTACCTTGACTCCTGG	CARGAPYYLDSW	IGHV3	IGHD1	IGHJ4-1	9	18	23	25
TNBC	3	0.000138007	TGTGCGAAAGATCTCCCCAGCAGGGTCTGGTTTGACTACTGG	CAKDLPSRVWFDYW	IGHV3-23	IGHD6-13	IGHJ4-1	10	17	22	30
TNBC	3	0.000138007	TGTGCGAGAGGGCCGTTGGCAATTTTTGGACAGGTTAACTGGTTCGACCCCTGG	CARGPLAIFGQVNWFDPW	IGHV5-51	IGHD3-3	IGHJ5-1	8	21	29	36
TNBC	3	0.000138007	TGTGCGAGAGATGGGTCGGGAGGGGCCTGGAAGTACGCCGATTTCTGG	CARDGSGGAWKYADFW	IGHV3	IGHD1	IGHJ2-1	10	26	31	38
TNBC	3	0.000138007	TGTGCGAGAAGAAGTAGGACCAGCTGGGCATTGGACTACTGG	CARRSRTSWALDYW	IGHV3-53	IGHD2-2	IGHJ4-1	8	18	25	30
TNBC	3	0.000138007	TGTACGTCACTACGTTTGGGGGAGTTACCGGACTGCTGG	CTSLRLGELPDCW	IGHV3-15	IGHD3-16	IGHJ4-1	4	10	26	30
TNBC	3	0.000138007	TGTGCGAGAGATTCGGGGTGTTTGAATGGTGTGTGCCCCTTTGACCACTGG	CARDSGCLNGVCPFDHW	IGHV4	IGHD2-8	IGHJ4-1	10	24	31	38
TNBC	3	0.000138007	TGTGCGAGAGTGCGCGTCGAGTTTTGGAGTGGTTTGTATGGTTCGGTTCGCTACTTCTACGGCATGGACGTCTGG	CARVRVEFWSGLYGSVRYFYGMDVW	IGHV1-18	IGHD3-10	IGHJ6-1	33	36	45	56
TNBC	3	0.000138007	TGTGCAAGAGATAGGGGGGATATTGTAGTGCTGGTAGTTGCTACCCCTGGG	CARDRGDIVVLVVATPG	IGHV3-13	IGHD2-15	IGHJ5-1	10	17	29	40
TNBC	3	0.000138007	TGTGCGAAAGTCTCTCCGGTGACTACAGATCGAGACTACTGG	CAKVSPVTTDRDYW	IGHV3-23	IGHD4-17	IGHJ4-1	9	16	25	33
TNBC	3	0.000138007	TGTGCGAGAGAAGAGTTGGGCACACTAGCGGCTTTGGACTACTGG	CAREELGTLAALDYW	IGHV3	IGHD6-25	IGHJ4-1	10	26	-1	33
TNBC	3	0.000138007	TGTGCCAGCGGTGATTGTAGTGCTACTCGCTGCTCTGGGGTCTGGTTCGACCCCTGG	CASGDCSATRCSGVWFDPW	IGHV4	IGHD2-15	IGHJ5-1	7	13	21	41
TNBC	3	0.000138007	TGTGCGAAAGATAGGATCCGTCCCGATACCTACAGCTGGACCGGGGGCATTGACTACTGG	CAKDRIRPDTYSWTGGIDYW	IGHV3	IGHD5	IGHJ4-1	10	30	36	49
TNBC	3	0.000138007	TGTGCGAGAGATCGGGAGGATGATTACATTTGGGGGAGTTATTTCTTTGACTACTGG	CARDREDDYIWGSYFFDYW	IGHV3	IGHD3-16	IGHJ4-1	10	28	-1	42
TNBC	3	0.000138007	TGTGCTTACTATACTTCCGGAACCTTCGACCCCTGG	CAYYTSGTFDPW	IGHV4-28	IGHD1-14	IGHJ5-1	4	16	-1	24
TNBC	3	0.000138007	TGTGTGAGACATTCATATAGCAGCGCGTCCCACTGGTTCGACTCCTGG	CVRHSYSSASHWFDSW	IGHV5-78	IGHD6-25	IGHJ5-1	8	15	24	31
TNBC	3	0.000138007	TGTGCCAGAGATCAGTGGACTGGTTATTCTGTCTGG	CARDQWTGYSVW	IGHV4-30_2	IGHD3-9	IGHJ1-1	10	17	27	32
TNBC	3	0.000138007	TGTGCTAGAGATCATACATATTACTTTGGTTCAGGGAGTTATAACGACTACTGG	CARDHTYYFGSGSYNDYW	IGHV3-23	IGHD3	IGHJ4-1	4	33	41	45
TNBC	3	0.000138007	TGTGGTAGACGAAGAAGTGAGTACGGTGACAACGTATATAACTTCTGG	CGRRRSEYGDNVYNFW	IGHV3-53	IGHD4-17	IGHJ4-1	7	21	29	40
TNBC	3	0.000138007	TGTGCGAAAGATTTTACGGGTTCAGGGATTTATTTTAACTACTGG	CAKDFTGSGIYFNYW	IGHV3-23	IGHD4	IGHJ6-1	10	35	41	43
TNBC	3	0.000138007	TGTGCGAGAGTCCGTATAGTGGGAGCTACCGCCCTTGGGTACTGG	CARVRIVGATALGYW	IGHV1-3	IGHD1-26	IGHJ4-1	9	13	28	39
TNBC	3	0.000138007	TGTGCGAGAGACCTACCGGATACAGCTATGGTTACGTTTGGCTACTGG	CARDLPDTAMVTFGYW	IGHV4	IGHD5	IGHJ4-1	10	17	34	36
TNBC	3	0.000138007	TGTGCTAGATCCAAACAACTCGTGAATGTGTGTATGGATGCCTGG	CARSKQLVNVCMDAW	IGHV3-49	IGHD2-8	IGHJ3-1	8	29	-1	36
TNBC	3	0.000138007	GAGTATGGGGATGAAGGTCTCTTAGGGACCCACCATGACTACTGG	EYGDEGLLGTHHDYW	IGHV3-52	IGHD6	IGHJ4-1	-1	0	5	35
TNBC	3	0.000138007	TGTGCGAGACGGGACAGCTCAGACTACTGG	CARRDSSDYW	IGHV5-51	IGHD5	IGHJ4-1	9	13	18	21
TNBC	3	0.000138007	TGTGCGAGACGCGGGTATAGTAGCGAGTACTTTGACTACTGG	CARRGYSSEYFDYW	IGHV5	IGHD1	IGHJ4-1	9	13	20	27
TNBC	3	0.000138007	TGTGCGAGTGAGGGTGGATATAGTGGCTACGAGTCAGACTACTTTGACTACTGG	CASEGGYSGYESDYFDYW	IGHV3	IGHD5-12	IGHJ4-1	7	13	31	37
TNBC	3	0.000138007	TGCGCGCGAGGGGGCGGAATGAATGGTTATGACTACTGG	CARGGGMNGYDYW	IGHV3	IGHD2-8	IGHJ4-1	9	21	-1	27
TNBC	3	0.000138007	TGTGCGAAAGACGATAGCAGCAGCTGGTACGACAACTACTTTGACTACTGG	CAKDDSSSWYDNYFDYW	IGHV3	IGHD6-13	IGHJ4-1	10	13	29	34
TNBC	3	0.000138007	TGTGCTAGAGGGAGTTGTGGTGGTGATTGCCCTTACAGTCGGTTGGACCCCTGG	CARGSCGGDCPYSRLDPW	IGHV3-72	IGHD2-21	IGHJ5-1	9	14	29	40
TNBC	3	0.000138007	TGTGCGAGAGGAGAAATGGTGGTAGCTGCCAAAAGAGGGGTGGGCTGGTTCCTCCCCTGG	CARGEMVVAAKRGVGWFLPW	IGHV5-51	IGHD2-15	IGHJ5-1	8	16	28	53
TNBC	3	0.000138007	TGTGTAAAAGATATAAATGGGCAGTTGCTGGACACGTACTACTCCTACGGTATGGACGTCTGG	CVKDINGQLLDTYYSYGMDVW	IGHV3-9	IGHD1	IGHJ6-1	12	27	31	36
TNBC	3	0.000138007	TGTGCGAGAGATGGGGTCGCTTGTGGTCGTGATTGTTTGCCTAACTGGTTCGACCCCTGG	CARDGVACGRDCLPNWFDPW	IGHV3	IGHD2-21	IGHJ5-1	10	20	26	42
TNBC	3	0.000138007	TGTGCGAGAGATCGGGGATTTTTGGAGTGGATTGGACCCTTTGACTACTGG	CARDRGFLEWIGPFDYW	IGHV1-46	IGHD3-3	IGHJ4-1	10	16	29	38
TNBC	3	0.000138007	TGTGCGAACCGCCCCAGGGGTGACTACTGGATCGACCCCTGG	CANRPRGDYWIDPW	IGHV3-23	IGHD2	IGHJ5-1	7	18	-1	25
TNBC	3	0.000138007	TGTGCGAAAGATCGGCATGTACAGCTATGGTTTGGGGCCGTCGCGGCTACGATTAGAGGTTTATTTGACTACTGG	CAKDRHVQLWFGAVAATIRGLFDYW	IGHV3-23	IGHD5-12	IGHJ4-1	31	44	54	63
TNBC	3	0.000138007	TGTGCGAGGACGATAGTGGCTACGATCTCCTTCGATCTCTGG	CARTIVATISFDLW	IGHV4	IGHD5-12	IGHJ2-1	7	12	25	27
TNBC	3	0.000138007	TGTGCGAGAGCCAGGGGTAGCATCTCGTCGCGGAGAGCCATTGACTACTGG	CARARGSISSRRAIDYW	IGHV4	IGHD2	IGHJ4-1	9	15	20	38
TNBC	3	0.000138007	TGTGCGAGAGATGGCTACATGTACAGTACCAGTTGGACACAGTTTGACTTCTGG	CARDGYMYSTSWTQFDFW	IGHV3	IGHD2	IGHJ4-1	10	24	31	42
TNBC	3	0.000138007	TGTGCGAGATTAGGGTCTGGCCGGTACTTTGACTACTGG	CARLGSGRYFDYW	IGHV7-4_1	IGHD1	IGHJ4-1	8	16	19	24
TNBC	3	0.000138007	TGTGCGACACACGACTGGAATTACTCTGACTACTGG	CATHDWNYSDYW	IGHV5-51	IGHD1	IGHJ4-1	10	13	19	21
TNBC	3	0.000138007	TGTGCAAGGCTCTTTAGCCAGCAACACGAAAATCATATTGACTTCTGG	CARLFSQQHENHIDFW	IGHV5-51	IGHD2	IGHJ4-1	4	17	21	37
TNBC	3	0.000138007	TGTGCGAGAGATCGCGTCCTGACAACAGTAAGTCAGGGCGCCGGCAAATACGGTGTGGACGTCTGG	CARDRVLTTVSQGAGKYGVDVW	IGHV1-2	IGHD4	IGHJ6-1	10	24	30	48
TNBC	3	0.000138007	TGTGCGAGAGGGGCCGGGGTGACTGATCCCGTTGACTACTGG	CARGAGVTDPVDYW	IGHV4-34	IGHD2-21	IGHJ4-1	10	17	24	29
TNBC	3	0.000138007	TGTGCGAGAGAGTTGCATGACTACTCCTATTACGCCTATTTTGGATATTGG	CARELHDYSYYAYFGYW	IGHV3-48	IGHD2	IGHJ4-1	10	20	26	45
TNBC	3	0.000138007	TGTGCGAAAGAAGGTACTACGCTGTTCAAAAAGCTCCAGATCGGCTACTTTGACTACTGG	CAKEGTTLFKKLQIGYFDYW	IGHV3	IGHD1	IGHJ4-1	10	14	19	44
TNBC	3	0.000138007	TGTGCACACACGGGGACTTACTATGATAGTAGTGGTTATCCTCGCCGGGCTCCGAAATTAAGGTCATGGACTTATGACTACTGG	CAHTGTYYDSSGYPRRAPKLRSWTYDYW	IGHV2-5	IGHD3-22	IGHJ4-1	9	17	38	72
TNBC	3	0.000138007	TGCGCGGTCGGGACGTATTACAATTTTTACAGTGGTTACTTTGATGTCGACTATTACTATGGTATGGACGTCTGG	CAVGTYYNFYSGYFDVDYYYGMDVW	IGHV1	IGHD3	IGHJ6-1	5	51	-1	60
TNBC	3	0.000138007	TGTGCCACCGGAACCGGCGGGGATGGCTACAATCCATGCTATGACTATTGG	CATGTGGDGYNPCYDYW	IGHV3	IGHD5-24	IGHJ4-1	14	21	32	41
TNBC	3	0.000138007	TGTGCGAAAGCCGGGTTGGACAGGTCCACGACAGACTGG	CAKAGLDRSTTDW	IGHV3-23	IGHD1	IGHJ4-1	9	27	31	34
TNBC	3	0.000138007	TGTGCGAGAATTGGGCCCCCAGATACCAGTGGCTGGCATATTGACTACTGG	CARIGPPDTSGWHIDYW	IGHV3-53	IGHD6-19	IGHJ4-1	8	26	35	40
TNBC	3	0.000138007	TGTGCGAGAGGTACAGTGGGAATTACCGCGCCTGAGTATTGG	CARGTVGITAPEYW	IGHV4	IGHD1-26	IGHJ4	9	14	20	39
TNBC	3	0.000138007	TGTGCGAAGGGTGGTAGGTGGTTCTTTGACTACTGG	CAKGGRWFFDYW	IGHV3-23	IGHD2-15	IGHJ4-1	7	9	16	21
TNBC	3	0.000138007	TGTGCGAAAGATCTTGATAGCAGTGGCTGGTACTGGGACTTTGACTACTGG	CAKDLDSSGWYWDFDYW	IGHV3-23	IGHD6-19	IGHJ4-1	10	16	32	37
TNBC	3	0.000138007	TGTGCGAGGCCCTATTACGATTTTTGGAGTGGTGACAACTGGTTCGACTCCTGG	CARPYYDFWSGDNWFDSW	IGHV5-51	IGHD3-3	IGHJ5-1	7	12	32	34
TNBC	3	0.000138007	TGTGCGAGGCCCGATTTCTATGATAGTCGTGATGCTTATAATCCAGTTGACTACTGG	CARPDFYDSRDAYNPVDYW	IGHV3-23	IGHD3-16	IGHJ4-1	26	31	39	46
TNBC	3	0.000138007	TGTGCGAGAGATTATAAAAGGCTAGGATTTTGTACTGGTGGTATCTGCCACCTTCCGGACTACTGG	CARDYKRLGFCTGGICHLPDYW	IGHV3	IGHD2-8	IGHJ4-1	10	29	41	57
TNBC	3	0.000138007	TGTGCGAGATCGTTTTTCGATTTTTCGAGTGGTTATTCACCCTACTGGTACCTCGATCTCTGG	CARSFFDFSSGYSPYWYLDLW	IGHV4	IGHD3-3	IGHJ2-1	8	26	36	41
TNBC	3	0.000138007	TGTGCGAGAACCAGAGATGGCTACGATCCACGGACTTTAGACTCCTGG	CARTRDGYDPRTLDSW	IGHV1-18	IGHD5-24	IGHJ4	8	12	23	39
TNBC	3	0.000138007	TGTGCGAGACGGGGAACTTCCAGTGAGTACTTCGAATACTGG	CARRGTSSEYFEYW	IGHV5-51	IGHD1-7	IGHJ4-1	9	12	17	33
TNBC	3	0.000138007	TGTGCGACTACCGGTGGCTGGAACCCCATTGACTCCTGG	CATTGGWNPIDSW	IGHV3-53	IGHD6-19	IGHJ4-1	6	13	20	28
TNBC	3	0.000138007	TGTGCGAGGAGTGACAGCAGCTGGTTATCCTTTGACTACTGG	CARSDSSWLSFDYW	IGHV4	IGHD6-13	IGHJ4-1	7	14	24	27
TNBC	3	0.000138007	TGTGCGAGAGGGATAACAGTGGGAGCCCCCTGGTACTTTGACTACTGG	CARGITVGAPWYFDYW	IGHV5-51	IGHD1-26	IGHJ4-1	8	17	25	33
TNBC	3	0.000138007	TGTGCGAGAGCTCAACGGATGGAACGATACTCTGGTTCAGGGACATACGGTCTGGACGTCTGG	CARAQRMERYSGSGTYGLDVW	IGHV4	IGHD1	IGHJ6-1	9	19	26	45
TNBC	3	0.000138007	TGTGTCAGGGACATTTCCATTGATATTGTAGTAATTCCGGCTGTCACCTACCAATATGGCTTGGACGTCTGG	CVRDISIDIVVIPAVTYQYGLDVW	IGHV3-9	IGHD2-2	IGHJ6-1	3	21	32	61
TNBC	3	0.000138007	TGTGCGAGAGGCCAAAGGCAGCCCTGGGACCACTGG	CARGQRQPWDHW	IGHV4-34	IGHD6	IGHJ4	10	17	21	27
TNBC	3	0.000138007	TGTGCCTTTCCCGCACTGGGCAGAGGAACGGCATTTCAATATTGG	CAFPALGRGTAFQYW	IGHV2-5	IGHD1	IGHJ4-1	4	24	29	39
TNBC	3	0.000138007	TGTGCGAGAGATCCCGGCTATGGTCGTTACTACTCTGACTACTGG	CARDPGYGRYYSDYW	IGHV3	IGHD5	IGHJ4-1	10	16	23	28
TNBC	3	0.000138007	TGTGCACACATGCCCACGTATAGCAGTAGCTGGTACTTTGACTACTGG	CAHMPTYSSSWYFDYW	IGHV2-5	IGHD6-19	IGHJ4-1	9	17	26	33
TNBC	3	0.000138007	TGTGCGAAAGTGAAAAACTACGGCGGTAATATGGACGCCTTTGACTACTGG	CAKVKNYGGNMDAFDYW	IGHV5-51	IGHD4	IGHJ4-1	6	16	22	38
TNBC	3	0.000138007	TGTGCGAGACTGGATTACTTTTGGGGCGGTGATCACTATGGGCACAACTGGTTCGATCCATGG	CARLDYFWGGDHYGHNWFDPW	IGHV4-39	IGHD1-1	IGHJ4	9	43	50	60
TNBC	3	0.000138007	TGTGCGAGGGGACGCGGGTATGGCAGTGGCAGGTACTTTGACTACTGG	CARGRGYGSGRYFDYW	IGHV5-51	IGHD6-19	IGHJ4-1	7	22	29	33
TNBC	3	0.000138007	TGTGTTAAAGATGGCAGTGGGGACCACTTTGACTACTGG	CVKDGSGDHFDYW	IGHV3	IGHD5	IGHJ4-1	3	8	14	22
TNBC	3	0.000138007	TGTGCGAGATGGGTAATGGGAACTACGGGAGGATTTGACTACTGG	CARWVMGTTGGFDYW	IGHV5-51	IGHD1-7	IGHJ4-1	8	18	25	33
TNBC	3	0.000138007	TGTGCACACAAAAAGATGGGGGTTACAGAGGACTACTGG	CAHKKMGVTEDYW	IGHV2-5	IGHD3	IGHJ4-1	9	16	21	30
TNBC	3	0.000138007	TGTGCGAGACTGGAACGTAGTGGCCACGATTGGGGGACGGGTGACTACTGG	CARLERSGHDWGTGDYW	IGHV4-39	IGHD3-16	IGHJ4-1	9	29	36	41
TNBC	3	0.000138007	TGTGCGAGAGATCATGACGGGACCGGCTACGGTTTCTACGTTATCAGTAGCGACTACTTTGACTGGTGG	CARDHDGTGYGFYVISSDYFDWW	IGHV3	IGHD3-9	IGHJ4	10	57	-1	66
TNBC	3	0.000138007	TGTGCGAAGACCACGGGGAGCTTCTGGGACGCTCATTGCTGG	CAKTTGSFWDAHCW	IGHV3-23	IGHD1	IGHJ4-1	7	15	21	36
TNBC	3	0.000138007	TGTGCTAGAGATCGTATACCAGCAGCTGGTAGGGAAGACCACTACTACGGTCTGGACGTCTGG	CARDRIPAAGREDHYYGLDVW	IGHV1-46	IGHD6-13	IGHJ6-1	10	19	30	40
TNBC	3	0.000138007	AAGCCCAGCCCCCACCCAGGAGGCCCCAGAGCACAGGGCGCCCCGTCGGATTCTGAACAGCCCCGAGTCACACCGAGG	KPSPHPGGPRAQGAPSDSEQPRVTPR	IGHV3-or2_adap22	IGHD2	IGHJ4	-1	4	8	76
TNBC	3	0.000138007	TGTGTGAGAGACGCTCTCGGTTACCAGCCTGACTACTGG	CVRDALGYQPDYW	IGHV3	IGHD2-2	IGHJ4-1	10	21	27	29
TNBC	3	0.000138007	TGTGCGAGAATAAATGGTGTATGCTATGGGAGTGTGGGCTGCTACACCAGCTTGGACTACTGG	CARINGVCYGSVGCYTSLDYW	IGHV3	IGHD2-8	IGHJ4-1	8	12	26	50
TNBC	3	0.000138007	TGTGCAAAAGATAGGGGTAGGATCATCCGGGACTTTGACTACTGG	CAKDRGRIIRDFDYW	IGHV3-9	IGHD2	IGHJ4-1	12	18	22	31
TNBC	3	0.000138007	TGTGCAAGAGATCGGGGAAGAACGTCACTTGGTCGCTACTGG	CARDRGRTSLGRYW	IGHV3-74	IGHD3-10	IGHJ4-1	-1	11	17	35
TNBC	3	0.000138007	TGTGCGAGACTCCAATTTTCTGATATAGCACTGACTAGCATGATCGACTACTGG	CARLQFSDIALTSMIDYW	IGHV5-51	IGHD5	IGHJ4-1	9	21	27	43
TNBC	3	0.000138007	TGTGCGAGAAGCAATGGCCACTTTGACTACTGG	CARSNGHFDYW	IGHV3-48	IGHD2-8	IGHJ4-1	8	12	-1	17
TNBC	3	0.000138007	TGTGCGAGAGATAGGGGGACTGGGGGTGATACTTTTGATATATGG	CARDRGTGGDTFDIW	IGHV4	IGHD7-27	IGHJ3-1	10	18	24	31
TNBC	3	0.000138007	TGTGCGAAAAGTGGCAGCTCGTCGTCCCTATTCAGATGGGACTGGTTCGACCCCTGG	CAKSGSSSSLFRWDWFDPW	IGHV3-23	IGHD6-6	IGHJ5-1	8	13	22	40
TNBC	3	0.000138007	TGTGCACACAATCGGGGTAGCGGTGGATTTGACTACTGG	CAHNRGSGGFDYW	IGHV2-5	IGHD2	IGHJ4-1	9	15	20	27
TNBC	3	0.000138007	TGTGTGAAGGAGCAGAGTTCTGGTTACTACCGAACCGCTGACTTCTGG	CVKEQSSGYYRTADFW	IGHV3	IGHD3	IGHJ4-1	7	23	29	38
TNBC	3	0.000138007	TGTTCGAGACTCGACTATGGTATCACTAATTACGCCGAGAGCTGGTTCGACCCCTGG	CSRLDYGITNYAESWFDPW	IGHV4-39	IGHD3-10	IGHJ5-1	9	13	20	39
TNBC	3	0.000138007	TGTGCGAGATCTCCGGGTATAGCAGAGCATGACTACTGG	CARSPGIAEHDYW	IGHV5-51	IGHD6	IGHJ4-1	8	14	24	29
TNBC	3	0.000138007	TGTGCGAGATTTCCGCATTGTACTGGTGATGTATGCTATTACTACTACGGAATGGACGTCTGG	CARFPHCTGDVCYYYYGMDVW	IGHV5-51	IGHD2-8	IGHJ6-1	27	29	38	51
TNBC	3	0.000138007	TGTGCGAGATCAGACTTGACTACGGTGACTACGTACTACTTCCACCACTGG	CARSDLTTVTTYYFHHW	IGHV4-59	IGHD4-17	IGHJ1-1	8	16	31	36
TNBC	3	0.000138007	TGTGTGAGAGACTCTAAGAACTCTGACTTCTGG	CVRDSKNSDFW	IGHV1-18	IGHD1	IGHJ3	10	17	21	28
TNBC	3	0.000138007	TGTGCGAGAGCCATTCGGAATCAGCTGCTATCTGAGTACTGG	CARAIRNQLLSEYW	IGHV1-8	IGHD2-2	IGHJ4-1	9	21	30	32
TNBC	3	0.000138007	TGTGCGAGAACCACTTCGATAGCAGTGGCTGACATCTGG	CARTTSIAVADIW	IGHV4	IGHD6-19	IGHJ4	8	18	30	35
TNBC	3	0.000138007	TGTGCGTCCGGCGCCCCCAGTTATGGATATGGGTATTGG	CASGAPSYGYGYW	IGHV5-51	IGHD2	IGHJ4-1	5	23	29	33
TNBC	3	0.000138007	TGTGCGAGAGATCTCCAGTTCCTGGCAACGGGAACCCTCGAATACTGG	CARDLQFLATGTLEYW	IGHV1-18	IGHD1-14	IGHJ4-1	10	30	35	39
TNBC	3	0.000138007	TGTGCGAGGCCATCTTATTGTAGTGGTAGTAGATGCTACTCTGTTGACTATTGG	CARPSYCSGSRCYSVDYW	IGHV5-51	IGHD2-15	IGHJ4-1	7	15	26	43
TNBC	3	0.000138007	TGTGTATATAGCAGTGGCTTGAACCTCTTTGACCACTGG	CVYSSGLNLFDHW	IGHV3-74	IGHD6-19	IGHJ4-1	3	6	18	26
TNBC	3	0.000138007	TGTGCACGCAGGCACGGTGCCTACGTAAGGTGGTTCGACCCCTGG	CARRHGAYVRWFDPW	IGHV2	IGHD4	IGHJ5-1	7	13	18	30
TNBC	3	0.000138007	TGTGCAACCCACCCGGATCACCGGGGAACCTGG	CATHPDHRGTW	IGHV3-9	IGHD3-10	IGHJ5-1	6	21	26	28
TNBC	3	0.000138007	TGTGCGAGAGAACCTCAGATGGGGCCTGACTACTGG	CAREPQMGPDYW	IGHV3-48	IGHD5-24	IGHJ4-1	10	16	21	26
TNBC	3	0.000138007	TGTGCGAAGGGCCGTATGACAGTGACTGGTGCGGGTACGAGGTACTTCGACCCCTGG	CAKGRMTVTGAGTRYFDPW	IGHV3-23	IGHD3-9	IGHJ5-1	7	22	29	45
TNBC	3	0.000138007	TGTGCGAGGTGGACTCGTAGACAGGGAGTAGATTTGTTTGACTACTGG	CARWTRRQGVDLFDYW	IGHV4	IGHD3	IGHJ4-1	7	23	28	36
TNBC	3	0.000138007	TGTGCGAAAGATTGGTTACCAGACGTGCGATATTACTACTACTACTACGGTATGGACGTCTGG	CAKDWLPDVRYYYYYYGMDVW	IGHV3-23	IGHD5	IGHJ6-1	10	12	18	31
TNBC	3	0.000138007	TGTGCGAGATCGGATTCTCGTGGGGTCTACTACGGTATGACGTCTGGG	CARSDSRGVYYGMTSG	IGHV3-23	IGHD4	IGHJ3	6	28	35	37
TNBC	3	0.000138007	TGTGCGAGAGCCTCCCAGGGGGCCAGCTACGGTGACTACGACTACTGG	CARASQGASYGDYDYW	IGHV4	IGHD4-17	IGHJ4-1	9	26	-1	39
TNBC	3	0.000138007	TGTGCGAAACGCCCCCGGAATAGTGGGACCTACCCGCCCCCTGACTACTGG	CAKRPRNSGTYPPPDYW	IGHV3	IGHD1-26	IGHJ4-1	8	19	27	41
TNBC	3	0.000138007	TGTGCGAGAAATCGGGCGGACCTCTGG	CARNRADLW	IGHV3	IGHD3-10	IGHJ4	8	11	15	23
TNBC	3	0.000138007	TGTACTCATAGTAACCCCTCCCTATTCCTTGACTACTGG	CTHSNPSLFLDYW	IGHV3-73	IGHD3	IGHJ4-1	5	7	12	26
TNBC	3	0.000138007	TGTGCGAGAGGCCGGGTTCCAGGGGACTACTGG	CARGRVPGDYW	IGHV4	IGHD3-10	IGHJ4-1	9	14	18	24
TNBC	3	0.000138007	TGTGCGAAAGAGGCAGTGTCTGGTTTCTGGTACTTCGATCTCTGG	CAKEAVSGFWYFDLW	IGHV3	IGHD6-19	IGHJ2-1	10	12	17	24
TNBC	3	0.000138007	TGTGCGAAATATACCAGCTCGTCTGTCATATACTGG	CAKYTSSSVIYW	IGHV3-48	IGHD6-6	IGHJ4-1	6	14	22	30
TNBC	3	0.000138007	TGTGCGAAAGTGGGGGCGAAGATGGTGGATGCTTTTGACTACTGG	CAKVGAKMVDAFDYW	IGHV3-23	IGHD2	IGHJ4-1	9	22	27	33
TNBC	3	0.000138007	TGTGCGAGACTATTCTATTGTAGTTTTACCGCCTGCTATGAGGGGGGGGGCATTTTGGACTCCTGG	CARLFYCSFTACYEGGGILDSW	IGHV5-51	IGHD2	IGHJ4	9	15	23	57
TNBC	3	0.000138007	TGTGCGAGACATGACGGCCCCCCCGTCGGCTCGGTCGACCCCTGG	CARHDGPPVGSVDPW	IGHV5-51	IGHD6-25	IGHJ5-1	10	26	30	32
TNBC	3	0.000138007	TGTGCGAGACGCGTAGGATATTGCAGTAGTACCACCTGTCAAGGATCGGCTGACTATTGG	CARRVGYCSSTTCQGSADYW	IGHV5-51	IGHD2-2	IGHJ4-1	22	24	33	50
TNBC	3	0.000138007	TGTGCGAGATATTATGATGACAGTGGTTATTACGACGCCTTTGACTACTGG	CARYYDDSGYYDAFDYW	IGHV3	IGHD3-22	IGHJ4-1	17	21	32	38
TNBC	3	0.000138007	TGTGCGAAAGTTTGTGGCAGCAATTGTTACTTCCCTGAATACTGG	CAKVCGSNCYFPEYW	IGHV3-23	IGHD2	IGHJ4-1	9	11	16	35
TNBC	3	0.000138007	TGTGCGAAACTAAGTACCAGTAGTTTTACTCTATTTGACTTCTGG	CAKLSTSSFTLFDFW	IGHV3-23	IGHD2-2	IGHJ4-1	8	12	19	33
TNBC	3	0.000138007	TGTGCAAGAGATAAATACCAGGTGAAAGACCACTATTACGGGATGGACGTCTGG	CARDKYQVKDHYYGMDVW	IGHV3	IGHD3	IGHJ6-1	10	33	39	42
TNBC	3	0.000138007	TGTGCGAGGATCCATGGTGGCTACTTAGACTGG	CARIHGGYLDW	IGHV4	IGHD5-12	IGHJ4-1	7	16	23	28
TNBC	3	0.000138007	TGTGCGAGAGATCAGGCTATAGCAGCAGCTGGTACTATCTGGTTCGACCCCTGG	CARDQAIAAAGTIWFDPW	IGHV3	IGHD6-13	IGHJ5-1	10	17	34	36
TNBC	3	0.000138007	TGTGCGAGAGATTATTGTAGTAGTGGTAGCTGCCGATATGACTACTGG	CARDYCSSGSCRYDYW	IGHV3	IGHD2-15	IGHJ4-1	-1	24	32	36
TNBC	3	0.000138007	TGTGCGAGAGATCCTGCCGATTATGTGTGGACGAGTTATCGTTACTCCGGCATGGACGTCTGG	CARDPADYVWTSYRYSGMDVW	IGHV1-2	IGHD3-16	IGHJ6-1	10	32	43	47
TNBC	3	0.000138007	TGTAGTCGCGGGTCTGGCAGTGGCTGGGACGAAGAATACTTCCAGCACTGG	CSRGSGSGWDEEYFQHW	IGHV3	IGHD6-19	IGHJ1-1	2	16	26	33
TNBC	3	0.000138007	TGTGCGAGACAGAATACGGCTGGATACAGCTATGGTTTATTTGACTACTGG	CARQNTAGYSYGLFDYW	IGHV5-51	IGHD5	IGHJ4-1	10	20	36	39
TNBC	3	0.000138007	TGTGCTAGACAGAATGACTACACTACCCCCTATAACTACTGG	CARQNDYTTPYNYW	IGHV5-51	IGHD4	IGHJ4-1	10	14	21	32
TNBC	3	0.000138007	TGTGCGAATATGCGGGCTAAGGAACACGGGGTATACTACTGG	CANMRAKEHGVYYW	IGHV3-23	IGHD6	IGHJ4-1	7	28	-1	34
TNBC	3	0.000138007	TGTGCGAAATTCCAGGGAGGGAGTTATTACCCCCATTACTTTGACTACTGG	CAKFQGGSYYPHYFDYW	IGHV3-23	IGHD3-10	IGHJ4-1	8	18	28	34
TNBC	3	0.000138007	TGTGCGAGAGAAGGTATAGTGGGGGCCTTTGACTACTGG	CAREGIVGAFDYW	IGHV3	IGHD1-26	IGHJ4-1	10	12	22	26
TNBC	3	0.000138007	TGTGCGAGAGGCGCCTGGGCC	CARGAWA	IGHV1-8	IGHD7-27	IGHJ4	10	14	18	22
TNBC	3	0.000138007	TGTGCGAGAGATTACGCAGCACTCCCTCAATCTCTCTATGATAGTAGCAGTTCATTT	CARDYAALPQSLYDSSSSF	IGHV3-71	IGHD3-22	IGHJ4	10	35	46	60
TNBC	3	0.000138007	TGTGCGAGAGGTTATGATACCAGCTGCCCAACACCATGCCGATCCGATCGACGCTTTGACTACTGG	CARGYDTSCPTPCRSDRRFDYW	IGHV3	IGHD2-2	IGHJ4-1	9	17	26	53
TNBC	3	0.000138007	TGTGCGAGAGTGCGGCCATATGATTACGTTTGGGGGAGTTATCGTCCGTCCGACTACTGG	CARVRPYDYVWGSYRPSDYW	IGHV3-53	IGHD3-16	IGHJ4-1	9	18	44	51
TNBC	3	0.000138007	TGTGCGAGAGAAGATCAGTACTATGGTTCAGGGAGTGACTACCCCCTGGGGAAGAGGGAGCCGCGCTTTGACTACTGG	CAREDQYYGSGSDYPLGKREPRFDYW	IGHV3	IGHD3-10	IGHJ4-1	10	18	28	65
TNBC	3	0.000138007	TGTGCGAAGCCGCGAATTAGGTCGGCTCTCCCCTTTGACAACTGG	CAKPRIRSALPFDNW	IGHV3-23	IGHD3	IGHJ4-1	7	15	19	32
TNBC	3	0.000138007	TGTGCAAAAGGGGGGCTCCATAGCAGTGGCAACTTTGACTACTGG	CAKGGLHSSGNFDYW	IGHV3-23	IGHD6-19	IGHJ4-1	9	19	-1	29
TNBC	3	0.000138007	TGTGCGAGAGATTTCGGATTTTTGGAGTACAACTGGCTCGACCCCTGG	CARDFGFLEYNWLDPW	IGHV3	IGHD3-3	IGHJ5-1	10	16	-1	28
TNBC	3	0.000138007	TGTGCGAGACCGGGGGGAGGCGACTATTGG	CARPGGGDYW	IGHV5-51	IGHD3-16	IGHJ4-1	9	12	18	21
TNBC	3	0.000138007	TGTGCGAGACATGAACCCTATTACTACCGCTTCTACGGTTTGGACGTCTGG	CARHEPYYYRFYGLDVW	IGHV5-51	IGHD3-22	IGHJ6-1	10	18	26	32
TNBC	3	0.000138007	TGTGCGAAACACCCGGGAAGCTATAGTAGTGGTTATTACTACTACTTTGACCAGTGG	CAKHPGSYSSGYYYYFDQW	IGHV3-23	IGHD3-22	IGHJ4-1	8	22	41	52
TNBC	3	0.000138007	TGTGCGAGAGATTCTTATCGGACGCCTGACTACTGG	CARDSYRTPDYW	IGHV3-23	IGHD3-16	IGHJ4-1	10	14	19	26
TNBC	3	0.000138007	TGTGCGAGAAGTTCGTATTACGATTTTTGGAGTGCCCGGGGGGCCTTCTTTGACTACTGG	CARSSYYDFWSARGAFFDYW	IGHV3	IGHD3-3	IGHJ4-1	8	14	33	44
TNBC	3	0.000138007	TGTGCGAGATCCAGGGGTTCGGGAAACAACTGGTTCGACCCCTGG	CARSRGSGNNWFDPW	IGHV4	IGHD3-10	IGHJ5-1	8	15	22	25
TNBC	3	0.000138007	TGTCTTGGCAGCAAGACCTGG	CLGSKTW	IGHV3-15	IGHD6-13	IGHJ5-1	2	7	12	16
TNBC	3	0.000138007	TGTGCGACAGGGCACGGAGCCACTACGCATGATCATTGG	CATGHGATTHDHW	IGHV3	IGHD4	IGHJ4-1	6	21	26	34
TNBC	3	0.000138007	TGTTCGAGAAGGACGGTGACTTCGGTTGACTACTGG	CSRRTVTSVDYW	IGHV3	IGHD4-17	IGHJ4-1	8	12	20	25
TNBC	3	0.000138007	TGTGCCAAAGCAGGCACGGTGACTACGGCCCCAAGTGCTTTTGATGTCTGG	CAKAGTVTTAPSAFDVW	IGHV1-2	IGHD4-17	IGHJ3-1	4	15	25	35
TNBC	3	0.000138007	TGTGCGAGAGGGGAAATTGTAGTGGTGGTAGGTGCTACCCACTCCTACAACTACGGTATGGACGTCTGG	CARGEIVVVVGATHSYNYGMDVW	IGHV1-8	IGHD2-15	IGHJ6-1	10	15	30	44
TNBC	3	0.000138007	TGTGCGAGAGCGGCAAGGGGGGTTCGGGGAGTTATTTTAACTGGTTCGACCCCTGGG	CARAARGVRGVILTGSTPG	IGHV1-14	IGHD3-10	IGHJ5-1	8	20	35	38
TNBC	3	0.000138007	TGTGCGAAAGGTCCGGCGTATTGTGGTGGTGACTGCCATTCCGACTACTGG	CAKGPAYCGGDCHSDYW	IGHV3-23	IGHD2-21	IGHJ4-1	9	18	35	42
TNBC	3	0.000138007	TGTGCGAGACACGCTGAACACGCAGAAACCTTCGACCTCTGG	CARHAEHAETFDLW	IGHV5-51	IGHD1	IGHJ5-1	10	15	18	30
TNBC	3	0.000138007	TGTGCGGGGGGCGGAGACGGCTTCATCTGGGGCTTCAACTACTGG	CAGGGDGFIWGFNYW	IGHV3-53	IGHD7-27	IGHJ4-1	5	26	31	37
TNBC	3	0.000138007	TGTGCGAGGACCGATTTGGGGCAGTGGCTAGGACGGGAACTCTATTTCGACCCCTGG	CARTDLGQWLGRELYFDPW	IGHV3	IGHD6-19	IGHJ5-1	7	20	28	45
TNBC	3	0.000138007	TGTGCGAGATCCTACGCGTTGAGTGGGAGTCAATATCCTTGGGACTACTGG	CARSYALSGSQYPWDYW	IGHV3	IGHD1-26	IGHJ4-1	8	21	28	42
TNBC	3	0.000138007	TGTGCGAGACGTTGGTGGGCAACAACTGCGACTAGGCGCCCGATGCACTTTGACTCCTGG	CARRWWATTATRRPMHFDSW	IGHV5-51	IGHD1-1	IGHJ4-1	9	21	27	46
TNBC	3	0.000138007	TGTGCGAGAGGCCTTATGATAGTAGTGGTTATTACTACTTTGACTACTGGG	CARGLMIVVVITTLTTG	IGHV4-34	IGHD3-22	IGHJ4-1	10	14	-1	33
TNBC	3	0.000138007	TGTACGAGAGATCGTGCGTATAGTTCATTTGACTACTGG	CTRDRAYSSFDYW	IGHV3	IGHD1-26	IGHJ4-1	10	17	23	27
TNBC	3	0.000138007	TGTGCGAGACTCGCGGATTCCTCTGGTTCAGGGAGTAAAAGAACCGGAAGATACCACTTTGACTACTGG	CARLADSSGSGSKRTGRYHFDYW	IGHV5	IGHD1-14	IGHJ4-1	9	41	48	52
TNBC	3	0.000138007	TGTGCGAGAGATCGACGGACTGGCTTTTTTAGAAACTGGTTCGACCCCTGG	CARDRRTGFFRNWFDPW	IGHV4-34	IGHD3-9	IGHJ5-1	9	17	22	33
TNBC	3	0.000138007	TGTACGAGGGCGCACTCCCCCACGGCAGTGGGCTACTTCTTTGACTTCGGG	CTRAHSPTAVGYFFDFG	IGHV3	IGHD3	IGHJ4	7	39	45	47
TNBC	3	0.000138007	TGTGGGAGACATGGTGGTGGTGGCTGGATGTACTTCTTTGACTACTGG	CGRHGGGGWMYFFDYW	IGHV4-39	IGHD2-21	IGHJ4-1	10	13	21	35
TNBC	3	0.000138007	TGTGGGAATGTGGATCGCGATTTTTGGAGTCGCTACGGTATGGACGCCTGG	CGNVDRDFWSRYGMDAW	IGHV3-23	IGHD3-3	IGHJ6-1	7	17	29	32
TNBC	3	0.000138007	TGTGCGAGAGACGGGATTGACTTCTGG	CARDGIDFW	IGHV3	IGHD1	IGHJ4-1	10	12	-1	16
TNBC	3	0.000138007	TGTACACAGGGGCGGACCAGGTTCGACCCCTGG	CTQGRTRFDPW	IGHV4	IGHD1	IGHJ5-1	2	12	15	17
TNBC	3	0.000138007	TGTGCGAGAGGAATAGAGGTGGTTGGAACCCATGATGTTTTTGATATTTGG	CARGIEVVGTHDVFDIW	IGHV3-53	IGHD1	IGHJ1	9	23	28	48
TNBC	3	0.000138007	TGTGCGAAGGGACGGTCCCCTAATAACTACGATATGGCCGTCTGG	CAKGRSPNNYDMAVW	IGHV3-23	IGHD4	IGHJ6-1	7	23	29	32
TNBC	3	0.000138007	TGTACGAGAGAAAATCCCACGGACTCCTACGGTGGTAACTCGCTCTCGGACTACTGG	CTRENPTDSYGGNSLSDYW	IGHV3-53	IGHD4-23	IGHJ4-1	10	26	40	48
TNBC	3	0.000138007	TGTGCAAGAGTAGCCTATCGTTCGGGGAATTATATCTGG	CARVAYRSGNYIW	IGHV6-1	IGHD3-10	IGHJ4	9	19	27	35
TNBC	3	0.000138007	TGTGCGGCCGACTGCACTGGTGCCATCTGCCACTCAACAGAGGAGACCCGCAACGTGTGG	CAADCTGAICHSTEETRNVW	IGHV3	IGHD2-8	IGHJ4	5	15	21	57
TNBC	3	0.000138007	TGTGCCCCCTCGCGAGAGGGGTCCAGTTATGGTTACGCTGCCTCCTGG	CAPSREGSSYGYAASW	IGHV3-23	IGHD5	IGHJ4	4	27	35	41
TNBC	3	0.000138007	TGTGCCAGATCGGAGACTTTTGGAGTGGTTGACTACTGG	CARSETFGVVDYW	IGHV5-51	IGHD3-3	IGHJ4-1	8	17	-1	28
TNBC	3	0.000138007	TGTGCAAGAGATGACGTGGGACCGCGGGCTTTTGACATGTGG	CARDDVGPRAFDMW	IGHV3-74	IGHD3-9	IGHJ3-1	10	29	-1	36
TNBC	3	0.000138007	TGTACCTCAACGTATTACGATATTTTGACTGGTTATAATAACTGGTACTTCGATCTCTGG	CTSTYYDILTGYNNWYFDLW	IGHV3-15	IGHD3-9	IGHJ2-1	5	11	35	40
TNBC	3	0.000138007	TGTGCGAAACTGGATGTGATCGAAAAGAGTTATGGTTATTGGTGGTCCGACCCCTGG	CAKLDVIEKSYGYWWSDPW	IGHV5-51	IGHD3	IGHJ5-1	6	26	33	42
TNBC	3	0.000138007	TGTGCGAAGGACACCAATTACAATTGGGGGAGTTATCGTCCAATTGATTACTGG	CAKDTNYNWGSYRPIDYW	IGHV3-23	IGHD3-16	IGHJ4-1	7	23	38	43
TNBC	3	0.000138007	TGTGCGACAGATAGCAATTCGGCTCCCATATTGTACTGGTCCCCTCACAGGTGGTTCGACCCCTGG	CATDSNSAPILYWSPHRWFDPW	IGHV1-3	IGHD2-8	IGHJ5-1	10	27	39	51
TNBC	3	0.000138007	TGTGCGAGAGGATTTGGGCTTGATAGCAGTGGTTATTACTACTTCTTCTGG	CARGFGLDSSGYYYFFW	IGHV1-69	IGHD3-22	IGHJ4-1	9	27	41	44
TNBC	3	0.000138007	TGTGCGAGGGGTAGTGGTTATTACCCTAGAGACTTCCGGCACTGG	CARGSGYYPRDFRHW	IGHV1-69	IGHD3-22	IGHJ1-1	7	10	23	31
TNBC	3	0.000138007	TGTGCGAGAGATGGCGACGGGAGTAGTGCCTATTACGGGCACACCAACTTTGACTTCTGG	CARDGDGSSAYYGHTNFDFW	IGHV1-2	IGHD3	IGHJ4-1	10	21	27	46
TNBC	3	0.000138007	TGTGTGAGACGCTCTAGAGTTGAGGTTGCCGGGTTCGACCTCTGG	CVRRSRVEVAGFDLW	IGHV4-39	IGHD3	IGHJ5-1	9	16	20	31
TNBC	3	0.000138007	TGTGCAAAGGTTTTCTCGAATTACTATGAAAGTGTTGGTTTTGACTACTGG	CAKVFSNYYESVGFDYW	IGHV3-9	IGHD3-22	IGHJ4-1	7	19	28	39
TNBC	3	0.000138007	TGTGCGAAAGGGAGTTACGGTGAATACGACTACTGG	CAKGSYGEYDYW	IGHV3-23	IGHD4-17	IGHJ4-1	9	15	22	27
TNBC	3	0.000138007	TGCGCTAAGGCTTCCGGAGACTACGCTTGTGTGACTTGTTGGTTCCATGTCTGG	CAKASGDYACVTCWFHVW	IGHV3-49	IGHD4	IGHJ4	1	18	24	50
TNBC	3	0.000138007	TGTGCGAGAGATTTCAGTGGCTGGTCCCTTTGGGACTACTGG	CARDFSGWSLWDYW	IGHV3	IGHD6-19	IGHJ4-1	10	14	24	33
TNBC	3	0.000138007	TGTGCGAGGCTGGAGGGGGGATTCTCCTTCCTCTTGTGG	CARLEGGFSFLLW	IGHV3	IGHD3-16	IGHJ4	7	15	20	36
TNBC	3	0.000138007	TGTGCGAGATGCGCTGACTACGTTTACTTCTACTACGGTATGGACGTCTGG	CARCADYVYFYYGMDVW	IGHV5-51	IGHD4	IGHJ6-1	8	14	21	24
TNBC	3	0.000138007	TGTGCGCGGGTGCTCGATGGTTCGTTCGTAGGTTGGTTCGACCCCTGG	CARVLDGSFVGWFDPW	IGHV4	IGHD3-10	IGHJ5-1	5	16	23	33
TNBC	3	0.000138007	TGTGCGAGGGAAAATATCGATGGGTGGAGAGACTTTGACTACTGG	CARENIDGWRDFDYW	IGHV3-48	IGHD2	IGHJ4-1	7	22	26	31
TNBC	3	0.000138007	TGTACGAAAGATCCGGTAGAGAGATATAGGAGTTCGCCGGGAGACTACTGG	CTKDPVERYRSSPGDYW	IGHV3	IGHD5	IGHJ4-1	10	22	28	42
TNBC	3	0.000138007	TGTGTGAGAGCCTCAAGCAACCCGTGGTCCCAACAGACTGACTACTGG	CVRASSNPWSQQTDYW	IGHV3	IGHD2	IGHJ4-1	9	23	27	38
TNBC	3	0.000138007	TGTGCGATCGAGAGGGTGTCGTCAGTGGGAGCTATCGGACGGTTCGACCCCTGG	CAIERVSSVGAIGRFDPW	IGHV4	IGHD1-26	IGHJ5-1	6	23	33	40
TNBC	3	0.000138007	TGTGCGAGAAGGATCGCCCCGATCCACATCAACAACTGGTTCGACCCCTGG	CARRIAPIHINNWFDPW	IGHV1-69	IGHD2	IGHJ5-1	-1	9	13	31
TNBC	3	0.000138007	TGTGCGAAATCCCACTCTGATACTGGTGGTTCCCCGGACTACTGG	CAKSHSDTGGSPDYW	IGHV3-23	IGHD2-8	IGHJ4-1	8	20	29	36
TNBC	3	0.000138007	TGTGCGAGATTGGGGCACGTTGAGCTCCCTGACTACTGG	CARLGHVELPDYW	IGHV3	IGHD3-16	IGHJ4-1	-1	9	14	29
TNBC	3	0.000138007	CCTGGTTCGGCCCCTGGG	PGSAPG	IGHV3-7	IGHD2-8	IGHJ5-1	-1	-1	-1	1
TNBC	3	0.000138007	GAGTATGGGGATGAAGGTCTCTCAGGGACCCACCATGACTTCTGG	EYGDEGLSGTHHDFW	IGHV3-52	IGHD6	IGHJ6-1	-1	0	5	43
TNBC	3	0.000138007	TGTGCGAAAGATCTGTCTGGAAAGTGGTCTCTTGAGTACTGG	CAKDLSGKWSLEYW	IGHV3	IGHD1	IGHJ4-1	10	16	21	31
TNBC	3	0.000138007	TGTGCGAGATCTTTCGGGACAAGTGAAACGAGCTACTGG	CARSFGTSETSYW	IGHV3-48	IGHD3-10	IGHJ4-1	8	12	17	32
TNBC	3	0.000138007	TGTGCGAAGGGCCCTTCTTATTACAATATTTTATTAGGGGATTTTGACTACTGG	CAKGPSYYNILLGDFDYW	IGHV3	IGHD3	IGHJ4-1	7	17	23	40
TNBC	3	0.000138007	TGTGCGAAACTTGAGGAGGCACTAGAGGCGGCTTTTGACTCCTGG	CAKLEEALEAAFDSW	IGHV3-23	IGHD6-25	IGHJ4-1	8	27	-1	33
TNBC	3	0.000138007	TGTGCGAGAGGCCCGTATTACTATGGTTCAGGGAGCCGGTGGTTCGACCCCTGG	CARGPYYYGSGSRWFDPW	IGHV4-34	IGHD3-10	IGHJ5-1	10	14	28	39
TNBC	3	0.000138007	TGTGCAAGAGTCTATTACTATGATAGTAGTGGTTATATTGACTACTGG	CARVYYYDSSGYIDYW	IGHV3-74	IGHD3-22	IGHJ4-1	9	12	35	37
TNBC	3	0.000138007	TGTGCGAGAGGCCGCCCTTTTGCTTCAGTCTACCCCTTTGACACCTGG	CARGRPFASVYPFDTW	IGHV4-34	IGHD3-9	IGHJ1	10	36	41	44
TNBC	3	0.000138007	TGTACCACAGATCCTCGATATTGTAGTAGTACCTCATGTCACGTCGACACCTGG	CTTDPRYCSSTSCHVDTW	IGHV3-15	IGHD2-2	IGHJ5-1	10	16	32	43
TNBC	3	0.000138007	TGTGGACGGACACTTAGGAATTGGAACGACATTGACTACTGG	CGRTLRNWNDIDYW	IGHV2-70	IGHD1	IGHJ4-1	9	21	-1	28
TNBC	3	0.000138007	TGTGTGAGACCTGATCGGTTGGCTGGCCCCTTTGACTACTGG	CVRPDRLAGPFDYW	IGHV5-51	IGHD6-19	IGHJ4-1	9	19	25	29
TNBC	3	0.000138007	TGTGCGAGAGGCCTACTCGACCTGCGTTGTGGTGGTGATTGTTACTACTTTGATTACTGG	CARGLLDLRCGGDCYYFDYW	IGHV3	IGHD2-21	IGHJ4-1	9	26	40	43
TNBC	3	0.000138007	TGTACCACAGGAGGATGGTATTATGATTACCTTTGGGGGAGTTATCGTTATGGCGTTGACTACTGG	CTTGGWYYDYLWGSYRYGVDYW	IGHV3-15	IGHD3-16	IGHJ4-1	29	31	50	53
TNBC	3	0.000138007	TGTGCGAGATCATATATTGGTCACGATACCCCAGGATACTGG	CARSYIGHDTPGYW	IGHV3	IGHD2	IGHJ4-1	8	13	18	36
TNBC	3	0.000138007	TGTGCCCAGGGCCCTTTTGAAGTGGTCCCAACGCATATGGCCATCTGG	CAQGPFEVVPTHMAIW	IGHV3	IGHD2	IGHJ3	4	20	25	42
TNBC	3	0.000138007	TGTGCACGCATCGCGCGTGATTATGATAGTAGTGGTTATTACAATGACTTCTGG	CARIARDYDSSGYYNDFW	IGHV2-70	IGHD3-22	IGHJ4	7	21	41	50
TNBC	3	0.000138007	TGTGCGAGAGATTGTACAGTGGGAGTTGACAACTGGTTCGACCCCTGG	CARDCTVGVDNWFDPW	IGHV3	IGHD1-26	IGHJ5-1	10	17	24	28
TNBC	3	0.000138007	TGTGCGAGAGAATTGGTCCCAATTCGACCATGTAATGATGGTGTGTGTTCCCTCTTTTATTATGGGATGGACGTCTGG	CARELVPIRPCNDGVCSLFYYGMDVW	IGHV1-2	IGHD2	IGHJ6-1	10	37	43	63
TNBC	3	0.000138007	TGTGCGAGCCCATTAAACGACTACTTTGACTACTGG	CASPLNDYFDYW	IGHV3-11	IGHD1	IGHJ4-1	7	15	-1	19
TNBC	3	0.000138007	TGTGGGAGGGTGCGGCTGGACAGTAACTCCCGTTATGAGTACTGG	CGRVRLDSNSRYEYW	IGHV3-72	IGHD4	IGHJ4-1	3	19	27	35
TNBC	3	0.000138007	TGTGTGAGTCGTGGATACGTCGATGGTGTCCCTGTCTTTGACTCCTGG	CVSRGYVDGVPVFDSW	IGHV1-2	IGHD5	IGHJ1	7	10	17	44
TNBC	3	0.000138007	TGTGCGAGAATTGTACTATCACCACCCTACGCTATGGACGTCTGG	CARIVLSPPYAMDVW	IGHV3-11	IGHD2-8	IGHJ6-1	-1	9	17	32
TNBC	3	0.000138007	TGTGCGAGAGGATCGTACGGTAACTACGCGGATAAGGGGGCGGCCTACTACTGG	CARGSYGNYADKGAAYYW	IGHV3	IGHD4	IGHJ4-1	9	19	26	46
TNBC	3	0.000138007	TGTACCACACTAACTGGAACCCTGGGCTACTGG	CTTLTGTLGYW	IGHV3-15	IGHD1	IGHJ4-1	8	10	19	24
TNBC	3	0.000138007	TGTGCGAGGAAAATGTATGACAGTGGCTGGTCCGATTACTGG	CARKMYDSGWSDYW	IGHV3-33	IGHD6-19	IGHJ4-1	6	20	30	33
TNBC	3	0.000138007	TGTGCGAAATACTTATATGCCTATGGCAGTGATTGTTGG	CAKYLYAYGSDCW	IGHV3	IGHD2-21	IGHJ4	6	28	34	36
TNBC	3	0.000138007	TGTGCGGGATATGACATGAATTTCGGGGGACACAACTGGTTCGACCCCTGG	CAGYDMNFGGHNWFDPW	IGHV6-1	IGHD3-10	IGHJ5-1	4	21	27	31
TNBC	3	0.000138007	TGTACAAGGGGTAATACGGGGTTTGACTACTGG	CTRGNTGFDYW	IGHV3-74	IGHD3	IGHJ4-1	7	16	-1	21
TNBC	3	0.000138007	TGTATTACAGTTGGATCTAGTAACTGGAACTACTGGTTCGACCCCTGG	CITVGSSNWNYWFDPW	IGHV3-15	IGHD1	IGHJ5-1	3	20	-1	28
TNBC	3	0.000138007	TGTCTGTGTATGCTTCGGGGAGGTCCCTTTGACTACTGG	CLCMLRGGPFDYW	IGHV3	IGHD2	IGHJ4-1	2	5	13	26
TNBC	3	0.000138007	TGTGGGGTTCGGTCTAGTGGGAGCTACGTCTGG	CGVRSSGSYVW	IGHV4	IGHD1-26	IGHJ4	3	14	26	29
TNBC	3	0.000138007	TGTGGGAGATTTCGCCCCTTTGACTACTGG	CGRFRPFDYW	IGHV3	IGHD3-10	IGHJ4-1	8	10	13	17
TNBC	3	0.000138007	TGTGCGAGAGATTTATATAGTGGCTACGATGGACATGACTACTGG	CARDLYSGYDGHDYW	IGHV3	IGHD5-12	IGHJ4-1	10	14	29	35
TNBC	3	0.000138007	TGTACCACAGAAGTGAGATCGGGTGTCTATGATTTTAGGGGGGACTGG	CTTEVRSGVYDFRGDW	IGHV3-15	IGHD3	IGHJ4-1	10	27	33	43
TNBC	3	0.000138007	TGTGTGAGAGAGTTAGCAAATTGTGGTGGTGATTGTCTATACTGCTGG	CVRELANCGGDCLYCW	IGHV3-74	IGHD2-21	IGHJ4-1	10	19	34	40
TNBC	3	0.000138007	TGTGTGAGAGAGGACTTTCATTACCCCATATACGGGGGGGCATCAAAGTGGTTCGACCCCTGG	CVREDFHYPIYGGASKWFDPW	IGHV3	IGHD2	IGHJ5-1	10	28	32	45
TNBC	3	0.000138007	TGTGCGAGATATGATAGTATAAAGGCCTTTGACTGCTGG	CARYDSIKAFDCW	IGHV3	IGHD3-22	IGHJ4-1	-1	9	18	26
TNBC	3	0.000138007	TGTGCGAGAGATCCCGGACTACCGAATGGAATACACTTCTGG	CARDPGLPNGIHFW	IGHV3-53	IGHD4	IGHJ4	10	16	21	34
TNBC	3	0.000138007	TGTGCACACCGGACTACGGTGACTAGCGTTGACTACTGG	CAHRTTVTSVDYW	IGHV2-5	IGHD4-17	IGHJ4-1	8	11	24	26
TNBC	3	0.000138007	TGTGCGAAAAGTCCCAGTGGCTGGCACTTCGTTTTTGACTACTGG	CAKSPSGWHFVFDYW	IGHV3	IGHD6-19	IGHJ4-1	8	14	23	33
TNBC	3	0.000138007	TGTACGAGTGATATGATTGCGTTTGGGGGAGTTAGCGCCTGG	CTSDMIAFGGVSAW	IGHV7-4_1	IGHD3-16	IGHJ5-1	7	19	33	35
TNBC	3	0.000138007	TGTGCGAGAAGGGCTGGCTTACGCAGTCCCGCCTTTTATAAGGGTATGGACGTCTGG	CARRAGLRSPAFYKGMDVW	IGHV5-51	IGHD6-19	IGHJ6-1	8	11	16	40
TNBC	3	0.000138007	TGTGCGAGAGACTTCACTGCTAAAACGCTTGACTTCTGG	CARDFTAKTLDFW	IGHV3-11	IGHD2-21	IGHJ4-1	10	15	21	28
TNBC	3	0.000138007	TGTGCGAGATCCCCTTTAATGAGGATTCCGGGAGTGCCATTTGACTACTGG	CARSPLMRIPGVPFDYW	IGHV4	IGHD3	IGHJ4-1	8	29	34	39
TNBC	3	0.000138007	TGCGCGAGACCGTTAGACATGACAAATGCTGGCTACTTTGACTTCTGG	CARPLDMTNAGYFDFW	IGHV1-69	IGHD2	IGHJ4-1	8	25	29	32
TNBC	3	0.000138007	TGTGCGAGAGTAAGATGGGGTAGCAGCAGCCCGTCCGATTTTGTCTGGTTCGACCCCTGG	CARVRWGSSSPSDFVWFDPW	IGHV4	IGHD6-13	IGHJ5-1	9	20	29	44
TNBC	3	0.000138007	TGTGTGAGGGGCCACCTCGGTTTGGAAGTCTGG	CVRGHLGLEVW	IGHV3	IGHD3	IGHJ3	7	19	24	27
TNBC	3	0.000138007	TGTGTGCGGCTTGTGGGTGGCACTTGGTCGATCTTTGACAACTGG	CVRLVGGTWSIFDNW	IGHV5-51	IGHD2	IGHJ4-1	3	10	15	32
TNBC	3	0.000138007	TGTGCAAGAGATCAGGGTAGGGATTGTAGTGGTGGTAGCTGCTATCTGGGG	CARDQGRDCSGGSCYLG	IGHV3-13	IGHD2-15	IGHJ4	10	22	43	45
TNBC	3	0.000138007	TGTGCGAAAGGCCAGGGGCAGCACCTCTTAAGAATCCTTGACTACTGG	CAKGQGQHLLRILDYW	IGHV3-23	IGHD6-13	IGHJ4-1	9	17	22	35
TNBC	3	0.000138007	TGTGCGAGAGGGGGGGACAGTGCGAAGACTTCCTACTGG	CARGGDSAKTSYW	IGHV4	IGHD3-16	IGHJ4-1	9	11	16	32
TNBC	3	0.000138007	TGTGCGAGACACTATTGTAGTGGTGGTACCTGTCCTTTTGACTACTGG	CARHYCSGGTCPFDYW	IGHV3-11	IGHD2-15	IGHJ4-1	8	12	27	36
TNBC	3	0.000138007	TGTGCAAGAGATCGCTTTTCGCTCCCTTATTACTATTTTTGGAGTGGTTATTATCTACTACTACGGTATGGACGTCTGGGG	CARDRFSLPYYYFWSGYYLLLRYGRLG	IGHV6-1	IGHD3-3	IGHJ6-1	10	34	-1	54
TNBC	3	0.000138007	TGTGCGAGAGGCAGGGGATTTTTGGAGGGGTTATTGAACTGG	CARGRGFLEGLLNW	IGHV1-8	IGHD3-3	IGHJ4-1	10	16	26	37
TNBC	3	0.000138007	TGTACCACAGATGGTTCAGAACTACCGGAGGGATACTACTACTACGGTATGGACGTCTGG	CTTDGSELPEGYYYYGMDVW	IGHV3-15	IGHD1-7	IGHJ6-1	10	18	24	33
TNBC	3	0.000138007	TGTGCGAGGGAGGCGGGCCTACTTACGTTTGACTACTGG	CAREAGLLTFDYW	IGHV3	IGHD1	IGHJ4-1	7	18	22	27
TNBC	3	0.000138007	TGTGCGAAAGATGGCTCCAATCACGGAACAGCTATGATTAACTACTGG	CAKDGSNHGTAMINYW	IGHV3-23	IGHD5	IGHJ4-1	10	27	35	37
TNBC	3	0.000138007	TGTGCAAGAAACCGGCGATCTTATCCTGATTACGATTTTTGGAGTGTTTATAATTTTCCTAGGGTACTG	CARNRRSYPDYDFWSVYNFPRVL	IGHV3-13	IGHD3-3	IGHJ4-1	8	28	45	64
TNBC	3	0.000138007	TGTGGAAGAGATATCTTCCGGTATAACGATTTTTCCAATGGTTACCTGGGGTTCTTCGGTATCGACGTCTGG	CGRDIFRYNDFSNGYLGFFGIDVW	IGHV3-9	IGHD3-3	IGHJ6-1	12	25	33	56
TNBC	3	0.000138007	TGTGCGAGACAGCGGGCAGCAGGAGTTGGTCGGAGGTACTTCTTTGACTATTGG	CARQRAAGVGRRYFFDYW	IGHV4-39	IGHD6-13	IGHJ4-1	10	15	21	41
TNBC	3	0.000138007	TGTGCGAGAGGCCGTACCCCTTTTATTGTTGTAGTAGCAGCTGCTATGCCGCTTAGGCTACTG	CARGRTPFIVVVAAAMPLRLL	IGHV3-71	IGHD2-2	IGHJ4-1	-1	37	49	55
TNBC	3	0.000138007	TGTGCGAGTCGTACTGGGAGCTACGCACCCTTTGACTACTGG	CASRTGSYAPFDYW	IGHV3	IGHD1-26	IGHJ4-1	7	14	23	29
TNBC	3	0.000138007	TGTGCGAGAGATATCGCCCCGTTCGGGGAGCTTCCCTACGGATTGGACGTCTGG	CARDIAPFGELPYGLDVW	IGHV3-9	IGHD3-10	IGHJ6-1	12	20	29	43
TNBC	3	0.000138007	TGTGCGAGAGCAAATAATGTCCTACGATATTCACTTGACTACTGG	CARANNVLRYSLDYW	IGHV4	IGHD3-9	IGHJ4-1	9	22	30	34
TNBC	3	0.000138007	TGTGCGAAGGGTGGTCACGAGGACTTCGGTGCCTCCTGG	CAKGGHEDFGASW	IGHV3-23	IGHD2	IGHJ4	7	9	14	32
TNBC	3	0.000138007	TGTGCGAGAAATCCGCCTGAGGATAGTAGCGGTTGGGGCTGGTTTGACCCCTGG	CARNPPEDSSGWGWFDPW	IGHV4	IGHD3-22	IGHJ5-1	8	21	28	38
TNBC	3	0.000138007	TGTGCAAAAGATATTTCCCCATATAACTGGAACTACGCACGACACTTTGACTACTGG	CAKDISPYNWNYARHFDYW	IGHV3-9	IGHD1-7	IGHJ4-1	12	21	35	43
TNBC	3	0.000138007	TGTGCGAAGGAGCATTACTATGATAGTGGTGCTTATCTTGAATACTGG	CAKEHYYDSGAYLEYW	IGHV3	IGHD3-22	IGHJ4-1	7	13	26	37
TNBC	3	0.000138007	TGTGCAAAAGAGGGACCACTGGGGATCCTTGACTACTGG	CAKEGPLGILDYW	IGHV6-1	IGHD7-27	IGHJ4-1	10	17	24	26
TNBC	3	0.000138007	TGTGCAAGAGGGGGCTTGAATCACGGTTTTGACTACTGG	CARGGLNHGFDYW	IGHV3-74	IGHD4	IGHJ4-1	9	22	-1	27
TNBC	3	0.000138007	TGTGCGAGACAAGTGTATAGTGGGAGCTACTACTTCGACTCCGCTTTAAGATACTACTTTGACTACTGG	CARQVYSGSYYFDSALRYYFDYW	IGHV4-39	IGHD1-26	IGHJ4-1	10	14	32	52
TNBC	3	0.000138007	TGTGCAAAAGACCCGTATAGCAGCAGCTGGTTCTATTTTGACTACTGG	CAKDPYSSSWFYFDYW	IGHV3-9	IGHD6-13	IGHJ4-1	10	14	30	32
TNBC	3	0.000138007	TGTGCACACAGACGCTACAACAATGCCTGGTTCCCGTTTGACCGCTGG	CAHRRYNNAWFPFDRW	IGHV2-5	IGHD5-24	IGHJ5-1	-1	13	19	39
TNBC	3	0.000138007	TGTGCCGCTTTAGCAGCAGCTGGAACGACGTGG	CAALAAAGTTW	IGHV4	IGHD6-13	IGHJ5-1	4	10	22	28
TNBC	3	0.000138007	TGTGCGAGACAAAGACAAGACGGTGGTCACTTTCCACTTGACTACTGG	CARQRQDGGHFPLDYW	IGHV5-51	IGHD4-23	IGHJ4-1	10	19	26	37
TNBC	3	0.000138007	ACACGGCGCCATGGGTTTGGTGGCCACCTCGATTTTGACTACCGG	TRRHGFGGHLDFDYR	IGHV4-or15_adap6	IGHD3	IGHJ4-1	-1	-1	-1	33
TNBC	3	0.000138007	TGTGCGAGAGATCGCGGGGATAGCAGCTCGTCCGGACAAATGGACTACTGG	CARDRGDSSSSGQMDYW	IGHV3-53	IGHD6-6	IGHJ4-1	10	19	32	40
TNBC	3	0.000138007	TGTACAAGAGAACTATATAGTAGCTCAACCCCTGACTTCTGG	CTRELYSSSTPDFW	IGHV3-74	IGHD3	IGHJ4-1	10	16	22	32
TNBC	3	0.000138007	TGTGCGAATAGAGGTGGAAAGGAACCTGCTAGGTTTGACTACTGG	CANRGGKEPARFDYW	IGHV3-23	IGHD1	IGHJ4-1	7	20	25	33
TNBC	3	0.000138007	TGTGCGAAAGATTTCGACGATAGCAGTGGTACCTTTGACTACTGG	CAKDFDDSSGTFDYW	IGHV3-23	IGHD6-19	IGHJ4-1	10	19	28	32
TNBC	3	0.000138007	TGTGCGAGAGATCGCGGGTTCGGGGCTTTTGAACCACACTTCGGTATGGACGTCTGG	CARDRGFGAFEPHFGMDVW	IGHV1-2	IGHD3-10	IGHJ6-1	10	16	24	37
TNBC	3	0.000138007	TGTGCAAGAGGGCACTACGCACATGACTACGGTGACTACGTTCGGCCATACTACTTTGACTACTGG	CARGHYAHDYGDYVRPYYFDYW	IGHV3-13	IGHD4-17	IGHJ4-1	9	23	38	49
TNBC	3	0.000138007	TGTGCGATGCACGGATATTGTAGTGGTGGTAGCTGCTACTCCGTATTTGACTCTTGG	CAMHGYCSGGSCYSVFDSW	IGHV3-23	IGHD2-15	IGHJ5-1	6	12	41	52
TNBC	3	0.000138007	TGTGCGAGAGGTTTGACAATTCAGAGTTTTTACTTTGAGTACTGG	CARGLTIQSFYFEYW	IGHV3-23	IGHD3	IGHJ4-1	6	11	16	30
TNBC	3	0.000138007	TGTGCGAAGTATACCAGTGGCTGGTACACCGACCCTTTTGACTCGTGG	CAKYTSGWYTDPFDSW	IGHV3-23	IGHD6-19	IGHJ5-1	7	14	26	43
TNBC	3	0.000138007	TGTGTGAGCGTCCCGGACATCAGCTGGAACGGCGGGAGGTGGTTCGACCCCTGG	CVSVPDISWNGGRWFDPW	IGHV4	IGHD1	IGHJ5-1	7	23	30	39
TNBC	3	0.000138007	TGTGCGATGAAAATCCCAGTATTTAAGACCGCTTTACGATTTTTGGAGTGGTTATTAAGAAGGGAGGTATGGACGTCTGGG	CAMKIPVFKTALRFLEWLLRREVWTSG	IGHV3	IGHD3-3	IGHJ6-1	6	33	56	65
TNBC	3	0.000138007	TGTGCACGGCAGGGGTATAGCAGCTCGTGGGATTACTTTGACTACTGG	CARQGYSSSWDYFDYW	IGHV2-70	IGHD6-6	IGHJ4-1	8	14	27	31
TNBC	3	0.000138007	TGTGGGGGGTCCGATTACTATGAGAGTAGTGGTTACATTGACTACTGG	CGGSDYYESSGYIDYW	IGHV4	IGHD3-22	IGHJ4-1	22	24	-1	33
TNBC	3	0.000138007	TGTGCGAGAGAGGGGGTGGTAGCTGCTACAGGCACCTGGTTCGACCCCTGG	CAREGVVAATGTWFDPW	IGHV1-69	IGHD2-15	IGHJ5-1	10	14	28	32
TNBC	3	0.000138007	TGTGCGAGAGATGTAACGCGCGGGACAGTGGGAGCTGGGTTTGACTACTGG	CARDVTRGTVGAGFDYW	IGHV1-69	IGHD1-26	IGHJ4-1	10	26	35	39
TNBC	3	0.000138007	TGTGCGAGCCGTGGGGAGGCAGTGGCTGCCCACTTTGACTACTGG	CASRGEAVAAHFDYW	IGHV3-11	IGHD6-19	IGHJ4-1	7	18	27	29
TNBC	3	0.000138007	TGTGCGAGAGTCGCGTTTTGTGGTGCTGATTGTTATTACCCCGAATACTTCGACCACTGG	CARVAFCGADCYYPEYFDHW	IGHV4	IGHD2	IGHJ1-1	9	17	24	52
TNBC	3	0.000138007	TGTGCGAAAGAACTCGAATCTGATGACTGGGCGTGGGATTTTCATATCTGG	CAKELESDDWAWDFHIW	IGHV3-23	IGHD3-9	IGHJ3-1	10	23	29	38
TNBC	3	0.000138007	TGTGCGAGGGGGGGGCCAGGAAGGGAGTATTACCACGGTATGGACGTCTGG	CARGGPGREYYHGMDVW	IGHV1-2	IGHD3	IGHJ6-1	7	22	27	30
TNBC	3	0.000138007	TGTGCGAGACATCGCTTCCTTCGGGGAGTTTCCAACATCGACAATGACTACTGG	CARHRFLRGVSNIDNDYW	IGHV3-48	IGHD3-10	IGHJ4-1	8	19	29	44
TNBC	3	0.000138007	TGTGAAGTCTGGTTCTCGGGCTGCCCGGACTTCGGCGGG	CEVWFSGCPDFGG	IGHV3-72	IGHD3	IGHJ4	3	9	14	35
TNBC	3	0.000138007	TGTACCACTTATGACGACGGGGTTGACTACTGG	CTTYDDGVDYW	IGHV3-15	IGHD3-16	IGHJ4-1	-1	8	13	22
TNBC	3	0.000138007	TGTGGTAGAGGGAGTTGTGGTGGTGATTGCCCTTACAGTCGGTTGGACCCCTGG	CGRGSCGGDCPYSRLDPW	IGHV3-72	IGHD2-21	IGHJ5-1	9	14	29	40
TNBC	3	0.000138007	TGTGTGAGAGGGTTACCCCTTGGCTATGGTCCGAAATTAGAGCTCTACTTTGACTACTGG	CVRGLPLGYGPKLELYFDYW	IGHV3-53	IGHD5	IGHJ4-1	9	22	29	44
TNBC	3	0.000138007	TGTGCGAGACTTCGCTTCGGTGACTACCCTAGGACTTTCTGGTTCGACCCCTGG	CARLRFGDYPRTFWFDPW	IGHV4-39	IGHD4-17	IGHJ1	9	17	26	57
TNBC	3	0.000138007	TGTGCGAAGGAATATCGTGGCTACGATTTTTTTGACTACTGG	CAKEYRGYDFFDYW	IGHV3	IGHD5-12	IGHJ4-1	6	16	27	30
TNBC	3	0.000138007	TGTGCAAAGGGACAGAATACCTTCGGATATAGGAATTATTTTGAACAGTGG	CAKGQNTFGYRNYFEQW	IGHV3	IGHD3	IGHJ4-1	7	36	43	46
TNBC	3	0.000138007	TGTGCAAGAGAATATGCGAATTCGTTTGACTACTGG	CAREYANSFDYW	IGHV6-1	IGHD2	IGHJ4-1	10	12	16	24
TNBC	3	0.000138007	TGTGCGACAGCCCCCCGGTATAACTGGAACCAGATTCTAATTGACGACTGG	CATAPRYNWNQILIDDW	IGHV3	IGHD1	IGHJ4-1	6	16	29	40
TNBC	3	0.000138007	TGTGCGAGAGATTACAGGGGGTATAATGACTATTGG	CARDYRGYNDYW	IGHV3	IGHD1	IGHJ4-1	10	19	-1	26
TNBC	3	0.000138007	TGTGCGAGAGAATTACCGATTTTTGGAGTGACAACGAACCTGCCCTTTGACTACTGG	CARELPIFGVTTNLPFDYW	IGHV3	IGHD3-3	IGHJ4-1	10	16	29	44
TNBC	3	0.000138007	TGTGCGAGACTCTCGGAGAACTACTTTGACTACTGG	CARLSENYFDYW	IGHV5-51	IGHD1	IGHJ4-1	9	13	16	19
TNBC	3	0.000138007	TGTGCCACAGATGTGCCCTTCAGTGGTGGATACTGCTACTTGCACTGG	CATDVPFSGGYCYLHW	IGHV3-15	IGHD2	IGHJ1-1	10	21	28	41
TNBC	3	0.000138007	TGTGCGAAAGAACCCTCTTATGACTACGGCGACTACACCTGGTTCGACCCCTGG	CAKEPSYDYGDYTWFDPW	IGHV3-23	IGHD4	IGHJ5-1	10	20	28	34
TNBC	3	0.000138007	TGTGCGAGTGGGAGGTATGACTACTGG	CASGRYDYW	IGHV1-2	IGHD1-26	IGHJ4-1	-1	8	13	15
TNBC	3	0.000138007	TGTGCGAGAGCCCCGAGTGGTTATTATACTGACTACTGG	CARAPSGYYTDYW	IGHV4	IGHD3-3	IGHJ4-1	9	14	-1	29
TNBC	3	0.000138007	TGTACCACAATGGTATCCTGG	CTTMVSW	IGHV3-15	IGHD2	IGHJ4	8	10	-1	15
TNBC	3	0.000138007	TGTGCGCATGGGGGGCAGTGGCTGGTATTCCTTGAGTACTGG	CAHGGQWLVFLEYW	IGHV3-23	IGHD6-19	IGHJ4-1	5	14	26	31
TNBC	3	0.000138007	TGTGCGAGAGCCGAAACTGATATTACGATTTTTGGAGAACTTGACTACTGG	CARAETDITIFGELDYW	IGHV3-23	IGHD3-3	IGHJ4-1	6	20	36	40
TNBC	3	0.000138007	TGTGCGACAAGTCTTCCCGGCTACGGTGGCTTTCTAAACTGG	CATSLPGYGGFLNW	IGHV3-53	IGHD4-23	IGHJ1-1	6	20	28	37
TNBC	3	0.000138007	TGTGCAAGAGTATATAGCGGTGACTGGTTCAGCAGTTACTACGGTTTGGACGTCTGG	CARVYSGDWFSSYYGLDVW	IGHV1-46	IGHD3-9	IGHJ6-1	9	20	28	46
TNBC	3	0.000138007	TGTGCGAGAATGTATGGTTCGGGGAGTTATTATCGGTATCAAATTGACTACTGG	CARMYGSGSYYRYQIDYW	IGHV4	IGHD3-10	IGHJ4-1	8	12	32	43
TNBC	3	0.000138007	TGTGCAAGGCACTTCACTGGGGGGACACTCTCGTTCGAACCCTGG	CARHFTGGTLSFEPW	IGHV6-1	IGHD7-27	IGHJ5-1	7	15	21	32
TNBC	3	0.000138007	TGTGCGAGATTAGTAGTGGTGATAACTGCTACACCAAATGACTACTGG	CARLVVVITATPNDYW	IGHV4-34	IGHD3-22	IGHJ4-1	8	10	19	38
TNBC	3	0.000138007	TGTGCGAGACGTTGGTGGGATACAACTGCGATTAGGCGCCCGATGCACTTTGACTCCTGG	CARRWWDTTAIRRPMHFDSW	IGHV5-51	IGHD1-1	IGHJ4-1	9	20	27	46
TNBC	3	0.000138007	TGTGCGGGGTTATATAGTGTCTACGATTGGGCGGGTTACTGG	CAGLYSVYDWAGYW	IGHV4	IGHD5-12	IGHJ4-1	5	11	18	36
TNBC	3	0.000138007	TGTGCACACAGACGTGGGGGTTACAACTGGAATGACGGGTACTTTGACTTCTGG	CAHRRGGYNWNDGYFDFW	IGHV2-5	IGHD1-1	IGHJ4-1	12	21	31	39
TNBC	3	0.000138007	TGTGCGAGAGAGATGGACTATGATACTAGTGCTTTTTACTTTTACTACTGG	CAREMDYDTSAFYFYYW	IGHV1-69	IGHD3-22	IGHJ4-1	10	16	24	36
TNBC	3	0.000138007	TGTGCGAGAGATCGGTATAACTCGAACTACCACACGATTGAATACTGG	CARDRYNSNYHTIEYW	IGHV4-61	IGHD1	IGHJ4-1	10	13	21	37
TNBC	3	0.000138007	TGTGCGAGGGTCATTAGTGGCTACGACAGGCTTGACTACTGG	CARVISGYDRLDYW	IGHV4	IGHD5-12	IGHJ4-1	7	14	25	31
TNBC	3	0.000138007	TGTGCGAGACGGGGTCCCCGTAGCAGTGGCCGCGATAATTTTGACTACTGG	CARRGPRSSGRDNFDYW	IGHV5-51	IGHD6-19	IGHJ4-1	9	20	29	37
TNBC	3	0.000138007	TGTGCAAAAGGGACCCTCGGCGGTGACTACTTTGACTACTGG	CAKGTLGGDYFDYW	IGHV3-9	IGHD4	IGHJ4-1	9	20	-1	25
TNBC	3	0.000138007	TGTGTCACACGAAGCAGTGGCTGGGACGACTACAACTACGGCATGGACGTCTGG	CVTRSSGWDDYNYGMDVW	IGHV3-15	IGHD6-19	IGHJ6-1	2	12	23	34
TNBC	3	0.000138007	ATCAGCTGCTATGCCGGGAAGAAT	ISCYAGKN	IGHV2-10	IGHD2-2	IGHJ4	-1	2	14	24
TNBC	3	0.000138007	TGTACGACCTCCCCCCAAGTCGCCTCCTGG	CTTSPQVASW	IGHV3-53	IGHD2	IGHJ4	6	8	11	23
TNBC	3	0.000138007	TGTGCGAAAGACGCCTCTATGATTACGTTTGGGGGAGTTATCGCCCAAGGGTACAACTGGTTCGACCCCTGG	CAKDASMITFGGVIAQGYNWFDPW	IGHV3-23	IGHD3-16	IGHJ5-1	10	17	42	52
TNBC	3	0.000138007	TGTGCAAGAGAGACACGGGTGTCATTAGGATTTTTGGAGTGGTTATTTAACTTTGACTACTGG	CARETRVSLGFLEWLFNFDYW	IGHV3	IGHD3-3	IGHJ4-1	10	28	46	49
TNBC	3	0.000138007	TGTGTTAAAGACCATGTACTCGAACTGTATAGTAGTTCGGCTATGACTTGG	CVKDHVLELYSSSAMTW	IGHV3-23	IGHD3-22	IGHJ5-1	10	28	35	46
TNBC	3	0.000138007	TGTGCAAGACAATTGGTCTCCTTCTACGCTATGGACGTCTGG	CARQLVSFYAMDVW	IGHV3-74	IGHD4	IGHJ6-1	8	23	27	29
TNBC	3	0.000138007	TGTGCGAGAATTGGGGATGAGAAGATCGTCCTTTTCCACCACTGG	CARIGDEKIVLFHHW	IGHV1-2	IGHD3	IGHJ1-1	8	10	15	33
TNBC	3	0.000138007	TGTGCGAGAGAGGGTATCTCGGGGGGCTACGGTGTGGACGTCTGG	CAREGISGGYGVDVW	IGHV3	IGHD3	IGHJ6-1	10	18	23	26
TNBC	3	0.000138007	TGTGCGAGAAAGATGAGCGGATCTTGGAGTGGTTGGGGTTACGGTATAGACGTCTGG	CARKMSGSWSGWGYGIDVW	IGHV3	IGHD3-3	IGHJ6-1	8	23	33	39
TNBC	3	0.000138007	TGTGCGACAGTTAGTGGGAGCTACTATCCCAACTGGTTCGACCCCTGG	CATVSGSYYPNWFDPW	IGHV4	IGHD1-26	IGHJ5-1	6	11	25	29
TNBC	3	0.000138007	TGTGCGAGGGACCCTATAGCAGTGGCTGATCCCTTTGATTACTGG	CARDPIAVADPFDYW	IGHV4-34	IGHD6-19	IGHJ4-1	7	14	27	39
TNBC	3	0.000138007	TGTGCGAGACAGAGATATAGTAGCACCTTCTTGGGGTGGTTCGACCCCTGG	CARQRYSSTFLGWFDPW	IGHV4-39	IGHD5-12	IGHJ5-1	10	13	20	36
TNBC	3	0.000138007	TGTGCGAGAGAATATTGTGGTGGTGACTGCTATGAGGTGGACTACTGG	CAREYCGGDCYEVDYW	IGHV3	IGHD2-21	IGHJ4-1	-1	11	32	37
TNBC	3	0.000138007	TGTGTCAAGGGCTACGAGAAATTACGACTTGTGGAGTGGTTACCCATAGCCATCCCATATTCTCGGGACGGGATGGACGTCTGG	CVKGYEKLRLVEWLPIAIPYSRDGMDVW	IGHV3	IGHD3-3	IGHJ6-1	3	31	41	67
TNBC	3	0.000138007	TGTGTGCAAGGGGGTATAGGAGAACCCGGTGCCCTTGTCTCCTGG	CVQGGIGEPGALVSW	IGHV3-23	IGHD6	IGHJ4	3	11	18	38
TNBC	3	0.000138007	TGTGCGAAAGATAGAGGGGTGGGAACTATTACGGAAGCCTTTGACTACTGG	CAKDRGVGTITEAFDYW	IGHV3	IGHD1	IGHJ4-1	10	21	27	38
TNBC	3	0.000138007	TGTGCGAGAGGCAGCAGCTGGGATTTGGCCTACTGG	CARGSSWDLAYW	IGHV3	IGHD6-13	IGHJ4-1	-1	10	20	27
TNBC	3	0.000138007	TGTGCGAAAGAGTTAGAGTGGGAGCTACGCAGCTTTGATTACTGG	CAKELEWELRSFDYW	IGHV3	IGHD1-26	IGHJ4-1	10	16	27	32
TNBC	3	0.000138007	TGTGCGAGATTTGGGGGGGCACAACTATCTTACAACTGGTTCGACTCCTGG	CARFGGAQLSYNWFDSW	IGHV5-51	IGHD3-16	IGHJ5-1	-1	9	16	31
TNBC	3	0.000138007	TGTGCGAGAGGGTATACCGGCAGCTGGGACTACTGG	CARGYTGSWDYW	IGHV1-3	IGHD6-13	IGHJ4-1	9	19	-1	27
TNBC	3	0.000138007	TGTGCGAGACGAAGAGGATACTGTAGTGGTGGTGACTGCTACGACACCTATTACTTTGACTACTGG	CARRRGYCSGGDCYDTYYFDYW	IGHV5-51	IGHD2-21	IGHJ4-1	9	25	40	49
TNBC	3	0.000138007	TGTGCGAGACTGTCCAGAAGTATGACGGTTTTTGGCTTTGACTACTGG	CARLSRSMTVFGFDYW	IGHV5-51	IGHD3-3	IGHJ4-1	9	28	-1	35
TNBC	3	0.000138007	TGTGCGAAATGCTCCGCGTATGGCACCGGCTGGTTCGGTGGAATTGACTCCTGG	CAKCSAYGTGWFGGIDSW	IGHV3-23	IGHD3-10	IGHJ4-1	8	30	37	43
TNBC	3	0.000138007	TGTGCAAGAGGAGACGGATACGGTGAGATGGACGTCTGG	CARGDGYGEMDVW	IGHV3-13	IGHD4-17	IGHJ6-1	9	18	25	27
TNBC	3	0.000138007	TGTGCGAGACAGCTAGTAGTAGTGGTAGCCGAACCCATCGACCCCTGG	CARQLVVVVAEPIDPW	IGHV4	IGHD3-22	IGHJ5-1	8	16	25	37
TNBC	3	0.000138007	TGTGCGAGGGGAGAGAAAGATTGTACTACGGGTGTATGCCCCGACAACGTTTATTTCGGCCCCTGG	CARGEKDCTTGVCPDNVYFGPW	IGHV4	IGHD2-8	IGHJ5-1	27	30	38	54
TNBC	3	0.000138007	TGTGCGAGACAGTCGTATGGTTCAGGGAATTATTATTACCGATTTGACTACTGG	CARQSYGSGNYYYRFDYW	IGHV3-53	IGHD3-10	IGHJ4-1	8	15	22	42
TNBC	3	0.000138007	TGTGCGAGAGTGCCCGACTATAGTTATTACGACATGGACGTCTGG	CARVPDYSYYDMDVW	IGHV1	IGHD3	IGHJ6-1	9	21	28	31
TNBC	3	0.000138007	TGTGCGACTTATTCGGGCTGGCTCGACCTCTGG	CATYSGWLDLW	IGHV1-2	IGHD3	IGHJ5-1	6	11	16	22
TNBC	3	0.000138007	TGTGCGAAGGAGTTTAGCAGCAGCTGGTATTGGTTTGACTACTGG	CAKEFSSSWYWFDYW	IGHV3	IGHD6-13	IGHJ4-1	7	14	28	33
TNBC	3	0.000138007	TGTACAAGAATGGTCGGCATAGTACCAGCTGCTAAATTTTGGTTCGACCCCTGG	CTRMVGIVPAAKFWFDPW	IGHV3-48	IGHD2-2	IGHJ5-1	2	19	33	39
TNBC	3	0.000138007	TGTTCCACAGGGGGGTATTTCTTTGACTACTGG	CSTGGYFFDYW	IGHV3-15	IGHD6	IGHJ4-1	9	12	-1	18
TNBC	3	0.000138007	TGTGCGAGAGGAAGTTATGATAGTGGTAGGCACCCCACTGGGGGGGTTGACTGCTGG	CARGSYDSGRHPTGGVDCW	IGHV3-53	IGHD3-22	IGHJ4-1	9	15	23	46
TNBC	3	0.000138007	TGTGCAACAGAGTATAGTGGGAGCTACTACGCCCTAAACAACTTTGACTACTGG	CATEYSGSYYALNNFDYW	IGHV1-24	IGHD1-26	IGHJ4-1	-1	11	29	37
TNBC	3	0.000138007	TGTGCAAGAGATAGGGAAGAAGATAAGTTTCATTATCACCCTATGTTTGACCTCTGG	CARDREEDKFHYHPMFDLW	IGHV3-74	IGHD3-10	IGHJ5-1	10	40	46	48
TNBC	3	0.000138007	TGTGCGAAAGATCGTTACTATGATACTAGGCCCGGGGACTGG	CAKDRYYDTRPGDW	IGHV3	IGHD3-22	IGHJ4-1	10	14	24	37
TNBC	3	0.000138007	TGTGCGAGACGTTATTATGACAGTAGTGGTTATCACTACTTTGACTTTTGG	CARRYYDSSGYHYFDFW	IGHV5-51	IGHD3-22	IGHJ4	9	21	32	48
TNBC	3	0.000138007	TGTACCTCCAGGTATTACGATTTTTGGAGTGGTCCAGTTGACTACTGG	CTSRYYDFWSGPVDYW	IGHV3-73	IGHD3-3	IGHJ4-1	4	11	32	37
TNBC	3	0.000138007	TGTGCGAGAGATCGCGTATCAAAGTATAACTGGTTCGACCCCTGG	CARDRVSKYNWFDPW	IGHV4	IGHD1	IGHJ5-1	10	15	18	25
TNBC	3	0.000138007	TGTGCGAGACAGGGGACCTATTACTACTACGGTATGGACGTCTGG	CARQGTYYYYGMDVW	IGHV4	IGHD3	IGHJ6-1	8	11	15	17
TNBC	3	0.000138007	TGTGCCCGGGGGGTGTCCAACACGCCTCTTGGATGGTTCGACGCCTGG	CARGVSNTPLGWFDAW	IGHV5-51	IGHD2	IGHJ5-1	4	11	15	33
TNBC	3	0.000138007	TGTGCGAGAGGCGGTTACTATGATAGTGATGGTTACGGGGTTTTTGACAACTGG	CARGGYYDSDGYGVFDNW	IGHV4-59	IGHD3-22	IGHJ4-1	9	14	26	42
TNBC	3	0.000138007	TGTGCGAAGGACGAATACAGCAGTTGGCCCATTAACTGGTTCGCCCCCTGG	CAKDEYSSWPINWFAPW	IGHV3-23	IGHD5	IGHJ5-1	7	14	20	33
TNBC	3	0.000138007	TGTGCGAGAGATGGCCCCCACTACGATGTTGATTACTGG	CARDGPHYDVDYW	IGHV3	IGHD5-12	IGHJ4-1	10	20	26	28
TNBC	3	0.000138007	TGTGCAAGAACTTCGGGCTGGTTTAAGGGGGGCTTTGACTACTGG	CARTSGWFKGGFDYW	IGHV3-9	IGHD6-19	IGHJ4-1	6	15	21	32
TNBC	3	0.000138007	TGTGCGAGATTCGGATTTGGCTCGGAGAGTTCTTATAGCAATTGG	CARFGFGSESSYSNW	IGHV3	IGHD6	IGHJ4-1	8	33	-1	40
TNBC	3	0.000138007	TGTGCGACCGGGTCTTATAACAGCAACAGCAACTGGTTCGACCCCTGG	CATGSYNSNSNWFDPW	IGHV4	IGHD3	IGHJ5-1	6	14	20	29
TNBC	3	0.000138007	TGTGCGAGAGGCCCATATTACTATGACAGTAGACTTTGGGTCTACTGG	CARGPYYYDSRLWVYW	IGHV4-34	IGHD3-22	IGHJ4-1	10	15	25	39
TNBC	3	0.000138007	TGTGTGAAGGAGGAATCGAATGGTGGCCTCGACTACTGG	CVKEESNGGLDYW	IGHV3-9	IGHD2-8	IGHJ4-1	3	18	24	28
TNBC	3	0.000138007	TGTGTAAGAGAGGGAAATTATTGTCGCGGTGCCACCTGCCATATAGATGCTTTTGATATCTGG	CVREGNYCRGATCHIDAFDIW	IGHV1-or15_2	IGHD2	IGHJ3-1	10	18	23	45
TNBC	3	0.000138007	TGTGCGAGATCTACGTGGGGTTCGGGGAGTTTTCCGCACTTTGACTATTGG	CARSTWGSGSFPHFDYW	IGHV3-23	IGHD3-10	IGHJ4-1	6	18	30	37
TNBC	3	0.000138007	TGTGCGAGGGCCGGCCCGCCTTTAACAGCGGCTGGTAACTGGCTCGACCCCTGG	CARAGPPLTAAGNWLDPW	IGHV1-2	IGHD6-25	IGHJ5-1	7	25	32	36
TNBC	3	0.000138007	TGTGCGAAAGGGGGGTCTACGGTGACTAAGACGGGAGACTTCTGGGACTCCTGG	CAKGGSTVTKTGDFWDSW	IGHV1-2	IGHD4-17	IGHJ4	6	16	27	45
TNBC	3	0.000138007	TGTGCGCGAGTGCGGGGACCCATGATTGTGGGAGCCCTTGACTCCTGG	CARVRGPMIVGALDSW	IGHV3-13	IGHD1-26	IGHJ5-1	4	27	34	43
TNBC	3	0.000138007	TGTGCAAAGGTCCCCATTTGGACTACT	CAKVPIWTT	IGHV3-9	IGHD3	IGHJ6-1	7	16	21	27
TNBC	3	0.000138007	TGTGCACACCGGATCTTCGGTGGTTACTCAGGGTACTTTGAAGACTGG	CAHRIFGGYSGYFEDW	IGHV2-5	IGHD3	IGHJ4-1	8	19	25	43
TNBC	3	0.000138007	TGTGCGAGAGATAGACGGGGAAATAGCAGTCCGTTTGACTACTGG	CARDRRGNSSPFDYW	IGHV3	IGHD6-19	IGHJ4-1	10	22	29	33
TNBC	3	0.000138007	TGTGCGAGAAAGGGCCTCAGCGGGACTTTTGATATCTGC	CARKGLSGTFDIC	IGHV3-48	IGHD6-25	IGHJ3-1	8	17	22	25
TNBC	3	0.000138007	TGTGCGAGACTTAAAGAGCAGTGGCTTGACTACTGG	CARLKEQWLDYW	IGHV5-51	IGHD6-19	IGHJ4-1	9	16	-1	25
TNBC	3	0.000138007	TGTGCTAAAGCCCAATCATATAACAGCAGAAGTGTTGACTGCTGG	CAKAQSYNSRSVDCW	IGHV3	IGHD1	IGHJ4-1	4	18	23	34
TNBC	3	0.000138007	TGTGCGAGAGGTCGCTCAGTTCGTACTCCTAATGATGCTTTTGAGATCTGG	CARGRSVRTPNDAFEIW	IGHV7-4_1	IGHD2-15	IGHJ3-1	9	23	28	32
TNBC	3	0.000138007	TGTGCGAGAGCACTTTACCGTGATAGTAGTGGTCCGTTCGCCTTCTGG	CARALYRDSSGPFAFW	IGHV5-51	IGHD3-22	IGHJ4-1	8	20	32	41
TNBC	3	0.000138007	TGTGCAAAAGATATACAGTCGGGCTCGGGGAGTTATTACAAGTGGTTCGACTTCTGG	CAKDIQSGSGSYYKWFDFW	IGHV3-9	IGHD3-10	IGHJ4-1	12	24	37	48
TNBC	3	0.000138007	TGTGCGAAAGTCTTAGAAAATGGTCCTTATCGAGAATTCTTCCAATACTGG	CAKVLENGPYREFFQYW	IGHV3-23	IGHD2	IGHJ1	9	18	23	46
TNBC	3	0.000138007	TGTGCGAGAGAGGGGGGACTTGCCAGCAGCTGGTACTTTGACTCCTGG	CAREGGLASSWYFDSW	IGHV4-59	IGHD6-13	IGHJ4-1	10	23	-1	33
TNBC	3	0.000138007	TGTGCAAGGCAGGAAGTGGGAACTGCTACAATCTTTGACTATTGG	CARQEVGTATIFDYW	IGHV6-1	IGHD5-24	IGHJ4	7	24	31	42
TNBC	3	0.000138007	TGTGCGAGAGGGCCACGGCTGGTACCTTTTGACTACTGG	CARGPRLVPFDYW	IGHV1-2	IGHD6-19	IGHJ4-1	9	16	24	27
TNBC	3	0.000138007	TGTGCGAGGGCACGAGGTGCAGGGACTTATTATCCCCCCCTCTTTGACTACTGG	CARARGAGTYYPPLFDYW	IGHV4	IGHD3	IGHJ4-1	7	26	32	41
TNBC	3	0.000138007	TGTGCAATTAGTTTCCTGTATTATTATGCCCCCCCCGACCCCTGG	CAISFLYYYAPPDPW	IGHV5-51	IGHD3	IGHJ5-1	4	20	26	35
TNBC	3	0.000138007	TGTGCGAGAGGTTATCCCCCCCCGGGATCTACTTTGACTACTGGG	CARGYPPPGSTLTTG	IGHV3-53	IGHD3-16	IGHJ4-1	-1	10	15	28
TNBC	3	0.000138007	TGTGCGAGACGTTATAGTGGAATTGACTACTGG	CARRYSGIDYW	IGHV5-51	IGHD1	IGHJ4-1	9	12	19	22
TNBC	3	0.000138007	TGTACCACATCGGCCTTCACGTACAGCTCGGACGACGAAGGACGCAACTGG	CTTSAFTYSSDDEGRNW	IGHV3-15	IGHD5	IGHJ4-1	8	21	27	46
TNBC	3	0.000138007	TGTGCGAGAGATGGGGAGTCTAGCATCGGCGACTACTGG	CARDGESSIGDYW	IGHV3	IGHD3	IGHJ4-1	10	12	18	30
TNBC	3	0.000138007	TGTGCAAAACCTATGAGGGGGGGCTACTACGAGGACTACTGG	CAKPMRGGYYEDYW	IGHV3-23	IGHD1-26	IGHJ4-1	8	22	29	33
TNBC	3	0.000138007	TGTGTGAGACATGGGTTTTCGGGCTGTCGTGGTGATAGGTGTTACACCTCCTATTATTATCACGGTATGGACGTCTGG	CVRHGFSGCRGDRCYTSYYYHGMDVW	IGHV5	IGHD2-21	IGHJ6-1	10	28	35	61
TNBC	3	0.000138007	TGTGCGAAAGTTAGTTACAGTGGCTGGGAAATTTACAACTTTGACTACTGG	CAKVSYSGWEIYNFDYW	IGHV3-23	IGHD6-19	IGHJ4-1	9	17	26	34
TNBC	3	0.000138007	TGTGCGAAGGATCGAAACGATTTTTGGAGTGGTTCGGGATATGACTACTGG	CAKDRNDFWSGSGYDYW	IGHV3-23	IGHD3-3	IGHJ4-1	7	16	33	39
TNBC	3	0.000138007	TGTGCAAAAGATAGGGGCTATGATAGTAGTGGTTACTACTTCGACCCCTGG	CAKDRGYDSSGYYFDPW	IGHV3-9	IGHD3-22	IGHJ5-1	12	17	34	39
TNBC	3	0.000138007	TGTGCCAGAGGGTTTGGGCTTGATAGTCGTGGTTATTACTACTTCTTCTGG	CARGFGLDSRGYYYFFW	IGHV1-69	IGHD3-22	IGHJ4-1	9	28	41	44
TNBC	3	0.000138007	TGTGTCTATAGCAGAGACTACTGG	CVYSRDYW	IGHV3-53	IGHD6	IGHJ4-1	3	6	13	15
TNBC	3	0.000138007	TGTGCGAGAGATAAAAACTACTGG	CARDKNYW	IGHV3-53	IGHD1	IGHJ4-1	-1	11	13	16
TNBC	3	0.000138007	TGTGCGAAAAGTCGGGGCACTACCAGCAGCTGGTCAAGGGGTCCTTTTGATCTCTGG	CAKSRGTTSSWSRGPFDLW	IGHV3	IGHD6-13	IGHJ3-1	6	23	33	43
TNBC	3	0.000138007	TGTGCGAGAGATCGGCGTGGTGGCCTTGAGGGACAATTTGACTCCTGG	CARDRRGGLEGQFDSW	IGHV3	IGHD2	IGHJ4	10	16	22	36
TNBC	3	0.000138007	TGTGCGAAACGGGAGGTTGTAGTTGGTAAAAAGTATTTTGACTTCTGG	CAKREVVVGKKYFDFW	IGHV3-23	IGHD2	IGHJ4-1	8	16	22	36
TNBC	3	0.000138007	TGTGCGAGAGGTTATCCCCCCCCCGGGATCTACTTTGACTACTGG	CARGYPPPGIYFDYW	IGHV3-53	IGHD3-16	IGHJ4-1	-1	10	15	29
TNBC	3	0.000138007	TGTGCGAGACAGGAATATTTCTATGATAGTAGTGTTCCGGACTACTGG	CARQEYFYDSSVPDYW	IGHV5-51	IGHD3-22	IGHJ4-1	10	20	33	39
TNBC	3	0.000138007	TGTGCGAGAGATCACTCCGCACTCATGTTCGAATGGATGGGAGCTACTACAAAAGACTACTTTGACTTTTGG	CARDHSALMFEWMGATTKDYFDFW	IGHV3	IGHD1-26	IGHJ4	10	37	49	69
TNBC	3	0.000138007	TGTGCGAGAGACACCATTACTTTTGGGAGAATTGCCGGTCTTACTAACTACTACAGTGTGGACGTCTGG	CARDTITFGRIAGLTNYYSVDVW	IGHV3	IGHD4	IGHJ6-1	10	49	56	58
TNBC	3	0.000138007	TGTGCGAGTTGGGTTTACTATGGTTCGGTTGACTACTGG	CASWVYYGSVDYW	IGHV4	IGHD3-10	IGHJ4-1	7	14	-1	28
TNBC	3	0.000138007	TGTGCGAGAGTTACCGCGTATTACGATTTTTGGAGTGGTTATTTAACCGTCTGG	CARVTAYYDFWSGYLTVW	IGHV3	IGHD3-3	IGHJ6-1	9	17	42	47
TNBC	3	0.000138007	TGTGCGAAAGGCGGGGGAAACCTCTTTGTAGTGGGAGCACCGTACTACTTTGACTACTGG	CAKGGGNLFVVGAPYYFDYW	IGHV3-48	IGHD1-26	IGHJ4-1	6	28	37	43
TNBC	3	0.000138007	TGTGCGAAAGTAAAAAGAGCCTACTATGGTTCAGGGAGTTATGACAGCTACTACGGTATGGACGTCTGG	CAKVKRAYYGSGSYDSYYGMDVW	IGHV3-23	IGHD3-16	IGHJ6-1	31	33	42	47
TNBC	3	0.000138007	TGTGGGAGAGATAGGCCCTGGGATAGCAGTGGTTATTACTACTACTGG	CGRDRPWDSSGYYYYW	IGHV3-11	IGHD3-22	IGHJ4-1	10	27	-1	40
TNBC	3	0.000138007	TGTGCGAAACCAACTGTGGGAACTATTTCGTTCCTGATTGACTTCTGG	CAKPTVGTISFLIDFW	IGHV3	IGHD1-7	IGHJ4-1	8	18	24	37
TNBC	3	0.000138007	TGTGCGAGAGGGACGTTTTATCGGCTGTGGTTTAACTACTGG	CARGTFYRLWFNYW	IGHV4-59	IGHD3-16	IGHJ4-1	9	12	17	30
TNBC	3	0.000138007	TGTGGGGGGAGCTACTTGGGAGGCTGGTTCGACCCCTGG	CGGSYLGGWFDPW	IGHV3	IGHD1-26	IGHJ5-1	3	6	15	23
TNBC	3	0.000138007	TGTGCGGCCGATTGTACTGGTGCCTTCTGCCACTCTTCAGAGACCCGCAACGTCTGG	CAADCTGAFCHSSETRNVW	IGHV3-23	IGHD2-8	IGHJ4	5	10	21	53
TNBC	3	0.000138007	TGTGCGAGAGCCCCTCCTCTTCGGAATACTGCAGTATTGGAGGGCACCTGTGATTATTGG	CARAPPLRNTAVLEGTCDYW	IGHV1-3	IGHD3-3	IGHJ4-1	9	36	41	54
TNBC	3	0.000138007	TGTGCGAGAGATCGAGGTTACAGCTATGGTTGGGACTACTGG	CARDRGYSYGWDYW	IGHV3	IGHD5	IGHJ4-1	10	18	30	33
TNBC	3	0.000138007	TGTGCAAGAGATGGGGCGGGTGCCATTGATCTTGACTACTGG	CARDGAGAIDLDYW	IGHV3-74	IGHD3	IGHJ4-1	-1	11	15	31
TNBC	3	0.000138007	TGCGCGACATATAATGCGATCTACAAAAAATTTGACTCCTGG	CATYNAIYKKFDSW	IGHV5-51	IGHD5-24	IGHJ4-1	6	20	25	30
TNBC	3	0.000138007	TGTGCGAGACATTCTCGCGGTGCCTATTCCTGG	CARHSRGAYSW	IGHV4-39	IGHD4	IGHJ4	10	17	21	27
TNBC	3	0.000138007	TGTGCGAAAGTCGGAGGGAGGAGTGGGAGCTTCTACAACTGGTTCGACCCCTGG	CAKVGGRSGSFYNWFDPW	IGHV3	IGHD1-26	IGHJ5-1	9	21	30	34
TNBC	3	0.000138007	TGTGCGAAGGGGGGTGGGAGCCTGGGTACTACTTTGACAACTGGG	CAKGGGSLGTTLTTG	IGHV3	IGHD1-26	IGHJ4-1	7	13	20	27
TNBC	3	0.000138007	TGTGCGAGACGGAGTGTAGTGGGAGTCCCCGACTACTACTACTACGGTATGGACGTCTGG	CARRSVVGVPDYYYYGMDVW	IGHV4	IGHD1-26	IGHJ6-1	8	16	24	31
TNBC	3	0.000138007	TGTACTAGAGGGGGTGCGAATACAGCTATGTTTGGATACTACTACTACCCTATGGACGTCTGG	CTRGGANTAMFGYYYYPMDVW	IGHV3-72	IGHD5	IGHJ6-1	9	19	29	50
TNBC	3	0.000138007	TGTGCGAGAGATTGGGCCCATTCTGGAGGTTCAGGGAGAATTAATGGCTGGTTCGACCCCTGG	CARDWAHSGGSGRINGWFDPW	IGHV3	IGHD2-8	IGHJ5-1	10	41	-1	47
TNBC	3	0.000138007	TGTGCGAGGTCATATTACGATCTTTTGACTGCTTTTTCAGACCACGCATACTTTGACTACTGG	CARSYYDLLTAFSDHAYFDYW	IGHV1-3	IGHD3-9	IGHJ4-1	20	22	30	48
TNBC	3	0.000138007	TGTGCGAAAGGTCGGAGTGCCTTCGATTACGGCATCTTTGACTCCTGG	CAKGRSAFDYGIFDSW	IGHV3-23	IGHD3	IGHJ4-1	9	24	30	35
TNBC	3	0.000138007	TGTGCGAGAGATCGGTTCCTCTATGATAGTACTGGTCATCCCTCGGGCTACTTTGATTCTTGG	CARDRFLYDSTGHPSGYFDSW	IGHV3	IGHD3-22	IGHJ5-1	10	20	30	58
TNBC	3	0.000138007	TGTGCGAGAGGTCACTACGGTATGGACGTCTGG	CARGHYGMDVW	IGHV3	IGHD6-6	IGHJ6-1	-1	10	-1	13
TNBC	3	0.000138007	TGTGCGAGAGATCCCGGATCACCGAACGGTATGGACGTCTGG	CARDPGSPNGMDVW	IGHV3-53	IGHD1-14	IGHJ6-1	10	13	17	25
TNBC	3	0.000138007	GCTGCAAGAGGATATGGCAGCAGCGACTTCCAGCCCTGG	AARGYGSSDFQPW	IGHV6-1	IGHD6-13	IGHJ1-1	9	16	23	25
TNBC	3	0.000138007	TGTGCGAGAATAGGATATAGCAGCAACTGTTGGGACTACTGG	CARIGYSSNCWDYW	IGHV3	IGHD6-13	IGHJ4-1	8	15	24	33
TNBC	3	0.000138007	TGTGCGAGAGTCCTAACTTCTTCGGAGTGGCAATTATACGGGCCTAAGAACTACTACTTCTACGGTATGGACGTCTGG	CARVLTSSEWQLYGPKNYYFYGMDVW	IGHV4-34	IGHD3-3	IGHJ6-1	9	23	29	49
TNBC	3	0.000138007	TGTGCGAAAGAGTCATCCCCCCGAATTGCAACTACACTTGACTGCTGG	CAKESSPRIATTLDCW	IGHV3	IGHD1	IGHJ4-1	10	29	34	37
TNBC	3	0.000138007	TGTGTGAGAGAGTTAGCAGGTTGTGGTGGTGATTGTCTATACTGCTGG	CVRELAGCGGDCLYCW	IGHV3-74	IGHD2-21	IGHJ6-1	10	20	34	46
TNBC	3	0.000138007	TGTGCGAGATACCGTGGCTACGTCTGGCTGGACCTAACAACTGGG	CARYRGYVWLDLTTG	IGHV3-11	IGHD5-12	IGHJ4-1	8	13	21	36
TNBC	3	0.000138007	TGTGCGAGAGTTGCCGACTTTCGCACTTACTACCTTGACTACTGG	CARVADFRTYYLDYW	IGHV3-53	IGHD1	IGHJ4-1	9	14	17	28
TNBC	3	0.000138007	TGTGCGAGACATGAAGAATATAGTGTGTACGACCTTGGCTTTGACTTCTGG	CARHEEYSVYDLGFDFW	IGHV4-39	IGHD5-12	IGHJ4-1	10	17	24	38
TNBC	3	0.000138007	TGCGCGAGAAGGTCTGGGGCCCACGGTATGGACGTCTGG	CARRSGAHGMDVW	IGHV3-33	IGHD7-27	IGHJ6-1	6	13	18	22
TNBC	3	0.000138007	TGTGTGAGAGACGGCGGGGTCGGCTACAATGGTTTTTTTGACTACTGG	CVRDGGVGYNGFFDYW	IGHV1-18	IGHD5-24	IGHJ4-1	10	21	29	36
TNBC	3	0.000138007	TGTGCGAGATGCCGGGAGGGGGGGCAGTACTTTGACTACTGG	CARCREGGQYFDYW	IGHV3	IGHD1	IGHJ4-1	8	13	17	25
TNBC	3	0.000138007	TGTGCGAGAGGGGGAATGCTTTTTGGAGTGGTCAGGTTTGGCTACGGTATGGACGTCTGG	CARGGMLFGVVRFGYGMDVW	IGHV4-34	IGHD3-3	IGHJ6-1	10	19	31	41
TNBC	3	0.000138007	TGTGCGAAAGATTTGTCTGATATAACTACGCGTGTTCCCGACTATTGG	CAKDLSDITTRVPDYW	IGHV3-23	IGHD1	IGHJ1-1	10	20	26	43
TNBC	3	0.000138007	TGTGCGAGACACCCAGCCGTTTCTGGAGTGGTTATCTACCCTCTTGATTACTGG	CARHPAVSGVVIYPLDYW	IGHV3	IGHD3-3	IGHJ4-1	8	23	34	43
TNBC	3	0.000138007	TGTGCGAAAGATATCGAATTGAGCCACTGG	CAKDIELSHW	IGHV3-23	IGHD3-16	IGHJ4	-1	11	15	23
TNBC	3	0.000138007	TGTACCACCTATTACTATGATAGTAGTGGTTATTACTGGGGGTTCGACCCCTGG	CTTYYYDSSGYYWGFDPW	IGHV3-73	IGHD3-22	IGHJ5-1	4	9	36	40
TNBC	3	0.000138007	TGTGCGAAAGATCAAGGATATTACTATGATAGTGGTGGTTATGAGAACTGGTTCGACCCCTGG	CAKDQGYYYDSGGYENWFDPW	IGHV3-23	IGHD3-22	IGHJ5-1	10	18	32	43
TNBC	3	0.000138007	TGTGCGAGAGGCAGGGGTAGCACCTCGTCGAGGAGAGCCATTGACTACTGG	CARGRGSTSSRRAIDYW	IGHV4-39	IGHD2	IGHJ4-1	9	15	20	38
TNBC	3	0.000138007	TGTGCGAGCGGGAGCTGGTACTACATGGCCGACTGG	CASGSWYYMADW	IGHV3	IGHD6-13	IGHJ4-1	7	12	20	29
TNBC	3	0.000138007	TGTGCGAGAGAGGGAGTGGGTGAAAATGATGTTTTTGATATCTGG	CAREGVGENDVFDIW	IGHV3	IGHD3-3	IGHJ3-1	10	12	18	26
TNBC	3	0.000138007	TGTGCGAGGGGCCTTGGAGCATTACCCCCTGGGGGCTCCTGG	CARGLGALPPGGSW	IGHV4-34	IGHD3	IGHJ4	7	29	-1	35
TNBC	3	0.000138007	TGTGCGAGATATAATTCCCCAAGTTATAGTAATTACCAGTACGGCATGGACGTCTGG	CARYNSPSYSNYQYGMDVW	IGHV3-53	IGHD1	IGHJ6-1	8	24	29	39
TNBC	3	0.000138007	TGTGCGAAAGGTTGGGGTAGTATGGGGAGTGACTACTGG	CAKGWGSMGSDYW	IGHV3	IGHD2	IGHJ4-1	9	16	21	29
TNBC	3	0.000138007	TGTGCGAAACGGTACCAGCTGCGTTTTGTTGTCGGTATGGACGTCTGG	CAKRYQLRFVVGMDVW	IGHV3-23	IGHD2-2	IGHJ6-1	8	11	21	32
TNBC	3	0.000138007	TGTGCGAGAGTTCATTCGTTCATATCTCACAAACGGACACCAGGGTGGTTCGACCCCTGG	CARVHSFISHKRTPGWFDPW	IGHV3-23	IGHD2	IGHJ5-1	6	38	42	45
TNBC	3	0.000138007	TGTGCAAGAGGGAGATTTAGTGGTTTTGATATTTGG	CARGRFSGFDIW	IGHV6-1	IGHD1	IGHJ3-1	9	17	-1	23
TNBC	3	0.000138007	TGTGCACACTACGATTTTTGGCAAAGGTACTACTTTGACTACTGG	CAHYDFWQRYYFDYW	IGHV2-5	IGHD3-3	IGHJ4-1	-1	9	20	28
TNBC	3	0.000138007	TGCGCGAGAGTGGCGGCGGGATATTGTAGTGATGGCAGGTGCTTCGCGGGTCGTCACTTTGACACCTGG	CARVAAGYCSDGRCFAGRHFDTW	IGHV5-51	IGHD2-15	IGHJ5-1	8	18	30	60
TNBC	3	0.000138007	TGTGCCGAGATAACAGCTGGTACAGGCTTCTGG	CAEITAGTGFW	IGHV4-55	IGHD6-13	IGHJ4-1	4	13	22	26
TNBC	3	0.000138007	TGTGCGAGGGGAAGTTATCCCCCTGACTACTGG	CARGSYPPDYW	IGHV3	IGHD3-16	IGHJ4-1	7	12	18	23
TNBC	3	0.000138007	TGTGCGAGAGAGTCCGGCGGGGGATACTTTGACTACTGG	CARESGGGYFDYW	IGHV3	IGHD3-16	IGHJ4-1	10	18	-1	24
TNBC	3	0.000138007	TGTGCGAGAGGACCGGACCCCCGTATGGACGTCTGG	CARGPDPRMDVW	IGHV4-34	IGHD1-14	IGHJ6-1	-1	11	16	20
TNBC	3	0.000138007	TGTGCGAGAGTGATTCGGCGCGGGGACGATTACTGGAGTAATTCTAATCGGGACTACTTCGACCCCTGG	CARVIRRGDDYWSNSNRDYFDPW	IGHV4	IGHD5-12	IGHJ5-1	9	25	32	57
TNBC	3	0.000138007	TGTGCGAGAGGCCCATTGTACTACCTTGACGACTGG	CARGPLYYLDDW	IGHV1-2	IGHD2-8	IGHJ4-1	9	14	22	25
TNBC	3	0.000138007	TGTGCGAGAGATCGGGCCTATGGGTCAGGGAGATCAAACCCCCCTTTGGGCTACTGG	CARDRAYGSGRSNPPLGYW	IGHV3	IGHD3	IGHJ4-1	10	17	22	48
TNBC	3	0.000138007	TGTGCGAGAGATCAGGGGTCAAACCCGTATTACGATTTTTGGAGTGGTTCAGTCGCCGGGTGGTTGGCCTGGTTCGACCCCTGG	CARDQGSNPYYDFWSGSVAGWLAWFDPW	IGHV3	IGHD3-3	IGHJ5-1	10	26	48	68
TNBC	3	0.000138007	TGTGCGAGAATCAGGAATAGTGGGACCTACCACGACACGATTGACTACTGG	CARIRNSGTYHDTIDYW	IGHV3-48	IGHD1-26	IGHJ4-1	8	16	24	40
TNBC	3	0.000138007	TGTACCTCACATAACACGGCTGGCTCCCTAGGCAACTGG	CTSHNTAGSLGNW	IGHV3-15	IGHD6-19	IGHJ4-1	5	17	22	32
TNBC	3	0.000138007	TGTGCAAGAGAATTTTGGGAAAAGAGTTACGCTGATTGG	CAREFWEKSYADW	IGHV3-74	IGHD3	IGHJ4-1	10	23	28	34
TNBC	3	0.000138007	TGTGCGAGAGATAAGAATATGATGGTTGCGACAGAGAGAATGGACGTCTGG	CARDKNMMVATERMDVW	IGHV3	IGHD3	IGHJ6-1	10	21	26	37
TNBC	3	0.000138007	TGTGCTACAGATATTACTGGGACCCTCGATGCCTACAGG	CATDITGTLDAYR	IGHV3-72	IGHD3	IGHJ4-1	-1	11	17	32
TNBC	3	0.000138007	TGTGCGAGAGTCGGCAGCAGGTGGTCTTTTGACTTCTGG	CARVGSRWSFDFW	IGHV5-51	IGHD3-9	IGHJ4	8	26	33	41
TNBC	3	0.000138007	TGTGCAAGGGGCAAATATTCCACCTTTGACTACTGG	CARGKYSTFDYW	IGHV6-1	IGHD2-21	IGHJ4-1	7	15	20	23
TNBC	3	0.000138007	TGTGCAAGAGGAGAAATGGTGGTAGCTGCCAAAAGAGGGGTGGGCTGGCTCGTCCCCTGG	CARGEMVVAAKRGVGWLVPW	IGHV5-51	IGHD2-15	IGHJ5-1	8	16	28	49
TNBC	3	0.000138007	TGTGCGAGACATCGTTGTAGTGGTGGTAGCTGCTATGAAGGATTCGACCCCTGG	CARHRCSGGSCYEGFDPW	IGHV5-51	IGHD2-15	IGHJ5-1	10	14	34	40
TNBC	3	0.000138007	TGTGCGCGAGGTGGGAGGTATGGTTCAGGGAGTTTTTCGCGCTACGACTACGGTATGGACGTCTGG	CARGGRYGSGSFSRYDYGMDVW	IGHV4-34	IGHD3-10	IGHJ6-1	10	18	25	41
TNBC	3	0.000138007	TGTGCAAGTTATGAAGGATATGTGGTGGTGGTGACTGCTAGTCGCGATACAAGTTCTACATTATGGACGTCTGGG	CASYEGYVVVVTASRDTSSTLWTSG	IGHV3-13	IGHD2-21	IGHJ6-1	7	24	39	61
TNBC	3	0.000138007	TGTGCGAGACAGCTCGCCCCTGACTACTGG	CARQLAPDYW	IGHV3-53	IGHD6-6	IGHJ4-1	-1	9	15	20
TNBC	3	0.000138007	TGTGCGAGGTATGGGGTGACAGCTGCCTTTGACTCCTGG	CARYGVTAAFDSW	IGHV3	IGHD2-2	IGHJ4-1	7	19	-1	26
TNBC	3	0.000138007	TGTGCGAAAGGGGGGATGGACTACGGTGACTACGTTTTTGACTACTGG	CAKGGMDYGDYVFDYW	IGHV3	IGHD4-17	IGHJ4-1	9	18	32	36
TNBC	3	0.000138007	TGTGCGAGAGAGGGTGACTACGAGTTTGACTACTGG	CAREGDYEFDYW	IGHV4-34	IGHD4-17	IGHJ4-1	9	12	20	22
TNBC	3	0.000138007	TGTGCAAACTATATAGAAGCAGCTGCTAGCAGCTGG	CANYIEAAASSW	IGHV3-74	IGHD2-2	IGHJ4	6	19	27	32
TNBC	3	0.000138007	TGTGCGAGAGACGGTATGGGAGGGGGATGGCTCGACCCCTGG	CARDGMGGGWLDPW	IGHV1-46	IGHD1	IGHJ5-1	10	16	21	27
TNBC	3	0.000138007	TGTGCGAGAGAGCAACGGTTACGGTGGACTGACAACTGG	CAREQRLRWTDNW	IGHV3-11	IGHD4-23	IGHJ4-1	10	19	26	29
TNBC	3	0.000138007	TGTGCGAGAGAGAAACACCATACTGGCCTCGAAAGGAGGTTTGACTACTGG	CAREKHHTGLERRFDYW	IGHV3-53	IGHD2-8	IGHJ4-1	10	20	25	39
TNBC	3	0.000138007	TGTGCGAGAGATTGTAGTGGTGGTAGCTGCTACTCCCCTAATGACTACTGG	CARDCSGGSCYSPNDYW	IGHV3	IGHD2-15	IGHJ4-1	-1	11	35	41
TNBC	3	0.000138007	TGTGCGAGGGAACGAGACTTAAGTAACTTGTACCATGACACCACTGGGTATTATTCCTACTGG	CARERDLSNLYHDTTGYYSYW	IGHV1-18	IGHD1	IGHJ4-1	-1	8	14	56
TNBC	3	0.000138007	TGTGCGAGAAGGAAGTGGCCCGAGGGCTTTGACTACTGG	CARRKWPEGFDYW	IGHV4	IGHD5	IGHJ4-1	8	13	18	26
TNBC	3	0.000138007	TGTTCCACAGGGGGCTATTACTTTGACTACTGG	CSTGGYYFDYW	IGHV3-15	IGHD2	IGHJ4-1	9	13	-1	18
TNBC	3	0.000138007	TGTGCGCGCATGACGACTGCACTAGGCAATGCCATGGACGTCTGG	CARMTTALGNAMDVW	IGHV3-23	IGHD2-21	IGHJ6-1	5	14	19	33
TNBC	3	0.000138007	TGTGCGAGAAGCGCTACCAACTGGTTCGACCCCTGG	CARSATNWFDPW	IGHV5-51	IGHD1	IGHJ5-1	8	12	-1	17
TNBC	3	0.000138007	TGTACTAGAGGTTATTACTATGGTTCGGGGAGTCCGACCTGGTTCGACCCCTGG	CTRGYYYGSGSPTWFDPW	IGHV3-49	IGHD3-10	IGHJ5-1	9	12	32	36
TNBC	3	0.000138007	TGTGCTACCACACCGCCATTTGACTACTGG	CATTPPFDYW	IGHV3-72	IGHD1-14	IGHJ4-1	6	11	14	18
TNBC	3	0.000138007	TGTGCGAGAGGTCTGAAAACTGGTGGTTGCACACACTGCTGG	CARGLKTGGCTHCW	IGHV1-46	IGHD2-8	IGHJ4-1	9	18	26	34
TNBC	3	0.000138007	TGTAAGGGGCGATCGGGAACACCACTAGACGTCTGG	CKGRSGTPLDVW	IGHV3-15	IGHD1	IGHJ6-1	3	15	19	27
TNBC	3	0.000138007	TGTGCGAGAGATAGGGGTAGTAATAACTGGAACTACGGTATGGACGTCTGG	CARDRGSNNWNYGMDVW	IGHV3	IGHD1	IGHJ6-1	10	22	-1	31
TNBC	3	0.000138007	TGTGCGAGACTTCAGTATGGAGTGGTTATTATTGAAGGACAGTTTGACTACTGG	CARLQYGVVIIEGQFDYW	IGHV5-51	IGHD3-3	IGHJ4-1	9	17	31	40
TNBC	3	0.000138007	TGTGCGAGAGATAATCGTGGCTGGTCGGTTGACTACTGG	CARDNRGWSVDYW	IGHV1-46	IGHD6-19	IGHJ4-1	10	16	24	28
TNBC	3	0.000138007	TGTGCGAGCGAGGTTCAGGGAATTACCACAGTAGATGTAGGTCCCCCTGACTACTGG	CASEVQGITTVDVGPPDYW	IGHV3	IGHD4	IGHJ4-1	7	27	32	47
TNBC	3	0.000138007	TGTGCGACTTATTGTACTGCTGGTAATCCATGCAATAATCAGCGGTCGGTTGACTACTGG	CATYCTAGNPCNNQRSVDYW	IGHV3	IGHD2-8	IGHJ4-1	6	9	18	49
TNBC	3	0.000138007	TGTGCAAGAATTATTGGGGGCAACCTACCTCCTGACTACTGG	CARIIGGNLPPDYW	IGHV3-74	IGHD3-16	IGHJ4-1	8	13	19	32
TNBC	3	0.000138007	TGTGTGAGAGGTGTTGTAGCAGCAGCTGGTAGACTGGTACTTCGATCTCTG	CVRGVVAAAGRLVLRSL	IGHV1-17	IGHD6-13	IGHJ2-1	9	16	30	32
TNBC	3	0.000138007	TGTACGAGAAACGGTTACTACTGTCAAGACCACTGG	CTRNGYYCQDHW	IGHV4	IGHD3-22	IGHJ4	8	14	20	27
TNBC	3	0.000138007	TGTGTACACAGACTTGAATGGTATACTAGTCCTGAGTACTGG	CVHRLEWYTSPEYW	IGHV2-5	IGHD1	IGHJ4-1	12	19	24	32
TNBC	3	0.000138007	TGTGCAAAAGGCCCGGGGTTGGAACGCCGAAAGTACTACATTAACTTCTGG	CAKGPGLERRKYYINFW	IGHV3-9	IGHD1	IGHJ4-1	9	19	25	43
TNBC	3	0.000138007	TGTACGAGAGAAAACCCCACGGACTTTTATCGTGGTAACTCGCTCTTGGACTACTGG	CTRENPTDFYRGNSLLDYW	IGHV3-53	IGHD4-23	IGHJ4-1	10	31	40	44
TNBC	3	0.000138007	TGTGCGAAAGATAGCTTTTCGCCGTATTGGTACGGTGACTCCGGCTTTGACTACTGG	CAKDSFSPYWYGDSGFDYW	IGHV3	IGHD4-17	IGHJ4-1	10	30	39	44
TNBC	3	0.000138007	TGTCTAACAGTAGCAGAAGGTATTCCCTATTGG	CLTVAEGIPYW	IGHV3-74	IGHD2	IGHJ4-1	2	20	-1	26
TNBC	3	0.000138007	TGTGCAAGATATCGTTACTATAATACTAGCACATTCTTTGACTACTGG	CARYRYYNTSTFFDYW	IGHV3-74	IGHD3-16	IGHJ4-1	-1	9	16	33
TNBC	3	0.000138007	TGTGCGAGAGCGGCCTATTGTAGTGGTGGTGTATGCCAGTACTACTACTCCGATGTGGACGTCTGG	CARAAYCSGGVCQYYYSDVDVW	IGHV3	IGHD2-15	IGHJ6-1	9	15	29	53
TNBC	3	0.000138007	TGTGCGAGAGATAGTAGTGGGAGCTATTGGGGCTTTGGTGACTACTGG	CARDSSGSYWGFGDYW	IGHV3	IGHD1-26	IGHJ4-1	10	14	25	38
TNBC	3	0.000138007	TGTGCGAGAGCCCTATTGTACTGGTCCCCTGGG	CARALLYWSPG	IGHV3-71	IGHD2-8	IGHJ5-1	9	13	-1	23
TNBC	3	0.000138007	TGTGCGAGGCACAATAACATAGCAGCTACATGG	CARHNNIAATW	IGHV4	IGHD6-6	IGHJ5-1	7	18	26	28
TNBC	3	0.000138007	TGTGCGAAAGATTATATGGGAGCCCTGGCTAATGACTACTGG	CAKDYMGALANDYW	IGHV3-23	IGHD1-26	IGHJ4-1	10	16	22	32
TNBC	3	0.000138007	TGTGCGAGATTGGCTGGTACAATGGCTTGGATTTTTGACCGAGGGAGGGAAATTGACTACTGG	CARLAGTMAWIFDRGREIDYW	IGHV5-51	IGHD6-19	IGHJ4-1	8	10	19	52
TNBC	3	0.000138007	TGTGCGAAAGATCTGTGGGATTACTATGAAAGTAGTGGTTATTACCAAGACTCCTGG	CAKDLWDYYESSGYYQDSW	IGHV3-23	IGHD3-22	IGHJ4	28	30	44	48
TNBC	3	0.000138007	TGTGCGAAAGATGAGGACTACTACTGG	CAKDEDYYW	IGHV3	IGHD2	IGHJ4-1	10	13	16	19
TNBC	3	0.000138007	TGTGCGAAAAGGGGGGTTTGTACTAATAACATATGCGCTGGGAACTTTGACTGCTGG	CAKRGVCTNNICAGNFDCW	IGHV3-23	IGHD2-8	IGHJ4-1	8	17	26	43
TNBC	3	0.000138007	TGTGCAAGAGGAAAGTATAGTAGTTTTGACTTCTGG	CARGKYSSFDFW	IGHV6-1	IGHD3	IGHJ1	9	16	23	38
TNBC	3	0.000138007	TGTGCGAGGCATCAGAAAGAGTGGTCCATAACGTCCTTTGACTCCTGG	CARHQKEWSITSFDSW	IGHV4	IGHD3-3	IGHJ4-1	7	18	24	35
TNBC	3	0.000138007	TGTGCACACCAAACCCAGTACTATGATAGTAGTGGTTACCATGATTACTTTGACTACTGG	CAHQTQYYDSSGYHDYFDYW	IGHV2-5	IGHD3-22	IGHJ4-1	8	18	37	43
TNBC	3	0.000138007	TGTACCACAGAACCTGATGCCTGGGACTCCTGG	CTTEPDAWDSW	IGHV3-15	IGHD1	IGHJ5-1	10	21	25	28
TNBC	3	0.000138007	TGTGTGAGGGGTTTGAGGACTTTTGACTACTGG	CVRGLRTFDYW	IGHV3	IGHD3	IGHJ4-1	7	10	14	21
TNBC	3	0.000138007	TGTGCGAGAGACGCGGGGGCCTCCGACATCTTCATAGCAGCCTGG	CARDAGASDIFIAAW	IGHV3	IGHD6	IGHJ5-1	10	33	-1	40
TNBC	3	0.000138007	TGTGCAAGAGTGAAAACCTCGGGCTCGTATAGCAGCAGCCCCTTTGACTACTGG	CARVKTSGSYSSSPFDYW	IGHV3-74	IGHD6-13	IGHJ4-1	9	26	38	41
TNBC	3	0.000138007	TGTGCGAATGTGGATCGCGATTTTTGGAGTCGCTACGGTATGGACGCCTGG	CANVDRDFWSRYGMDAW	IGHV3-23	IGHD3-3	IGHJ6-1	7	17	29	32
TNBC	3	0.000138007	TGTGCGAGAGAATCTAGGGCTATGGTTCACTACTGG	CARESRAMVHYW	IGHV3	IGHD5	IGHJ4-1	10	18	-1	25
TNBC	3	0.000138007	TGTGCAAAAGATATCTCGTATAGCAGCTCGTGGGGGATTGACTACTGG	CAKDISYSSSWGIDYW	IGHV3-9	IGHD6-6	IGHJ4-1	12	17	30	37
TNBC	3	0.000138007	TGTGCGAGACTCCCAATAGCTGCTACTCCGGGCTACGGTATGGACGTCTGG	CARLPIAATPGYGMDVW	IGHV4	IGHD2-15	IGHJ6-1	8	16	28	32
TNBC	3	0.000138007	TGTGCGGCCTTCAATTTTTGGAGTGATTATTATGCAAACTTTGACTACTGG	CAAFNFWSDYYANFDYW	IGHV5-51	IGHD3-3	IGHJ4-1	5	13	24	37
TNBC	3	0.000138007	TGTGCGAAAGGTGGCTGGAACGGGGACGCCTACTACGGTATGGACGTCTGG	CAKGGWNGDAYYGMDVW	IGHV3-23	IGHD1	IGHJ6-1	9	14	21	29
TNBC	3	0.000138007	TGTGCGCGCTACCTTACTCTGGGG	CARYLTLG	IGHV3-53	IGHD1	IGHJ4	5	7	11	22
TNBC	3	0.000138007	TGTGCGAGGGACGCCACTAGGAAATTTGACTCTTGG	CARDATRKFDSW	IGHV3	IGHD3-9	IGHJ4	7	24	30	33
TNBC	3	0.000138007	TGTGCGACAGACCCTCTCCCCAACTGTGCTGGTGGTAGTTGCCCCATTGTCTGGTACTTTGACGTTTGG	CATDPLPNCAGGSCPIVWYFDVW	IGHV3	IGHD2-15	IGHJ4	10	29	37	66
TNBC	3	0.000138007	TGCGCGAGACATGGCGGCAGCAGTTGGTACGAGGGCTTTGACTACTGG	CARHGGSSWYEGFDYW	IGHV5-51	IGHD6-13	IGHJ4-1	10	16	22	35
TNBC	3	0.000138007	TGTGCGCGAGGCCTCATTTATGGTATGGACGTCTGG	CARGLIYGMDVW	IGHV7-4_1	IGHD3-3	IGHJ6-1	9	14	-1	18
TNBC	3	0.000138007	TGTACAAGAGGCCGCTGGTCCTCCTTTGACCTCTGG	CTRGRWSSFDLW	IGHV6-1	IGHD6	IGHJ5-1	9	13	18	27
TNBC	3	0.000138007	TGTGCGAAAAGGGGGTACGATTTTTGGAGCAGACACTTCGACTACTGG	CAKRGYDFWSRHFDYW	IGHV3	IGHD3-3	IGHJ4-1	8	15	28	34
TNBC	3	0.000138007	TGTGCGAGAGTTCCCTACGATGACTACATGCCCTCTTACGCCCACCACTTTGACTATTGG	CARVPYDDYMPSYAHHFDYW	IGHV3-48	IGHD4	IGHJ4-1	9	20	27	46
TNBC	3	0.000138007	TGTGCGAGAGATGAAAAAGGCCCCGGGTACTGG	CARDEKGPGYW	IGHV3-53	IGHD1	IGHJ4-1	10	22	25	27
TNBC	3	0.000138007	TGTGTGAAAACTGAGCGAGATTTGCCTGGTGATTGCTGG	CVKTERDLPGDCW	IGHV3-or16_9	IGHD2-21	IGHJ1	8	26	-1	35
TNBC	3	0.000138007	TGTGCGAGATTCGGATATGGTTCGGGGACTTCTTATAGCAATTGG	CARFGYGSGTSYSNW	IGHV3	IGHD3-10	IGHJ4-1	8	15	27	40
TNBC	3	0.000138007	TGTGCGAGAGAAACTAACTGGTTCGACGATGGGGACTACTGG	CARETNWFDDGDYW	IGHV3	IGHD7-27	IGHJ4-1	10	13	20	33
TNBC	3	0.000138007	TGTGCGAATATGATAGTAGACCCGGAAACAGGATTCGTATCCTACTTTGACTACTGG	CANMIVDPETGFVSYFDYW	IGHV3	IGHD3-22	IGHJ4-1	6	8	18	41
TNBC	3	0.000138007	TGTGCAAGGGGGGGTAAGAAAATGATCATAAGACTACTG	CARGGKKMIIRLL	IGHV3-13	IGHD3	IGHJ4-1	7	21	25	31
TNBC	3	0.000138007	TGTGCGAGAAGGGCTCGTCCAGACTCCTGG	CARRARPDSW	IGHV3	IGHD6-6	IGHJ4	8	12	19	21
TNBC	3	0.000138007	TGTGCGAGGGGAGCTAACGGTATGGACGTCTGG	CARGANGMDVW	IGHV3	IGHD1-26	IGHJ6-1	-1	8	-1	16
TNBC	3	0.000138007	TGTGCAAATTTTAAGTTGGACGCTGGTCGTGCCTACTGG	CANFKLDAGRAYW	IGHV3-9	IGHD6	IGHJ4-1	7	21	26	29
TNBC	3	0.000138007	TGTGCGAGACAGGGCAGCAGCTGCTTTAACTGTTTTGACTACTGG	CARQGSSCFNCFDYW	IGHV4	IGHD6-13	IGHJ4-1	8	13	22	33
TNBC	3	0.000138007	TGTGCCCAGGGATATTACTATAATTCGGGAACTTCGGGGCTCGCCCACTACTGG	CAQGYYYNSGTSGLAHYW	IGHV3	IGHD3	IGHJ4-1	4	12	20	46
TNBC	3	0.000138007	TGTGCGAGGTACTACGGTGACTACGCCCGTATGGACGTCTGG	CARYYGDYARMDVW	IGHV4	IGHD4-17	IGHJ6-1	7	10	23	28
TNBC	3	0.000138007	TGTGCAGTGTCGCAGGAACTGCCGAGCGGGGCACTGAAGCGCTGG	CAVSQELPSGALKRW	IGHV3-53	IGHD1-7	IGHJ5-1	4	14	19	39
TNBC	3	0.000138007	TGTGCGAGATGGGGAGATGGCTACAATGAATGGGGCCACCGTGCAACATCCGACTACTGG	CARWGDGYNEWGHRATSDYW	IGHV4	IGHD5-24	IGHJ4-1	8	13	26	51
TNBC	3	0.000138007	TGTGCCCTTATGGTGGGAACTCAACTGCCCCCAATTGACCACTGG	CALMVGTQLPPIDHW	IGHV3-23	IGHD1	IGHJ4-1	4	21	26	34
TNBC	3	0.000138007	TGTGCGAGAGGCCGAGGGTGGTTCGACCCCTGG	CARGRGWFDPW	IGHV3	IGHD1	IGHJ5-1	9	12	14	18
TNBC	3	0.000138007	TGTGCAAGGGGGGTGGATACAGCTATGGTCTCCGGGGGTTACAACTGGTTCGACCCCTGG	CARGVDTAMVSGGYNWFDPW	IGHV3-74	IGHD5	IGHJ5-1	7	12	28	40
TNBC	3	0.000138007	TGTGCAAAAGATTTTGGCAGTGGCTACTACAGATTTGACTACTGG	CAKDFGSGYYRFDYW	IGHV3-9	IGHD5	IGHJ4-1	11	18	26	33
TNBC	3	0.000138007	TGTGCGAGAGAGATGGACTATGAAAGTAGTGCTTATTACTTTTACTACTGG	CAREMDYESSAYYFYYW	IGHV1-69	IGHD3	IGHJ4-1	10	29	-1	36
TNBC	3	0.000138007	TGTGCGAGAGTCAGACATTTCGGGGAGTTATCGTTGGTTTACTGG	CARVRHFGELSLVYW	IGHV1-18	IGHD3-16	IGHJ4-1	9	21	34	39
TNBC	3	0.000138007	TGTGCGAGAAGGGAGCTACTACAGTCCGGAGGACTTGACTACTGG	CARRELLQSGGLDYW	IGHV5-51	IGHD1-26	IGHJ4-1	8	10	21	34
TNBC	3	0.000138007	TGTGTTAGAGGTTCTGGAGTGGCTATGGCCTATGACCACTGG	CVRGSGVAMAYDHW	IGHV3-72	IGHD3	IGHJ4-1	9	14	21	32
TNBC	3	0.000138007	TGTGCGAGATCACGGGTGTTGACCTTAGTAACTACAGGCTACTGG	CARSRVLTLVTTGYW	IGHV4-34	IGHD4	IGHJ4-1	8	26	34	36
TNBC	3	0.000138007	TGTGCGAGAGCCCTTAGGGAGTTCGACTCCCGGACCACCTACTACTTTGACTCGTGG	CARALREFDSRTTYYFDSW	IGHV3-53	IGHD1	IGHJ5-1	9	38	44	52
TNBC	3	0.000138007	TGTGTCGGGGGGGGCGCTTATTACGACTTTTGGAGTGGTGCTTATCGAGGTGACAGGATGGACGACTGG	CVGGGAYYDFWSGAYRGDRMDDW	IGHV3	IGHD3-3	IGHJ4-1	-1	27	38	64
TNBC	3	0.000138007	TGTGCGAGAGATAGAAACTATGATAGTAGTGGGGCCGTAGACTACTGG	CARDRNYDSSGAVDYW	IGHV3	IGHD3-22	IGHJ4-1	10	16	31	37
TNBC	3	0.000138007	TGTGCGAAAATGGGCCCATTACTAGAAATTGCTATAAGAATGAACGGCATGGACGTCTGG	CAKMGPLLEIAIRMNGMDVW	IGHV3	IGHD2-21	IGHJ6-1	6	27	34	43
TNBC	3	0.000138007	TGTGCGAGTGAAACTGACGATCGGTCGCGGGAACCGGAACCGGTTGACTACTGG	CASETDDRSREPEPVDYW	IGHV3-48	IGHD1-14	IGHJ4-1	7	31	40	43
TNBC	3	0.000138007	TGTGCGAAAGATCGGCCGGGGAGAGCAGCAGCTGGTACCCCCGCTATCTGG	CAKDRPGRAAAGTPAIW	IGHV3-23	IGHD6-13	IGHJ3-1	10	23	37	42
TNBC	3	0.000138007	TGTGCGAGAATGACGGGGCGGGAACAAAAGCAGTGGCCAGTTGCCGACTACTGG	CARMTGREQKQWPVADYW	IGHV5-51	IGHD6-19	IGHJ4-1	8	28	36	45
TNBC	3	0.000138007	TGTGCGACAGGCGATTACAAGACCTGG	CATGDYKTW	IGHV3-53	IGHD5-12	IGHJ5-1	6	11	17	22
TNBC	2	9.20048e-05	TGTGCGAGAGGACCCAAGGACTACGCCTTTGACTACTGG	CARGPKDYAFDYW	IGHV4	IGHD4	IGHJ4-1	9	18	24	26
TNBC	2	9.20048e-05	TGTGTAAAAGGACTGTATAGTGGGAGTTACTGCGAGTTTGTCGACTGG	CVKGLYSGSYCEFVDW	IGHV3-9	IGHD1-26	IGHJ4-1	9	14	25	41
TNBC	2	9.20048e-05	TGTGCGAGAGCTTTTTGGAGTGGCTATTATCCTAAGTACTACTACTATGCTATGGACGTCTGG	CARAFWSGYYPKYYYYAMDVW	IGHV4	IGHD3-3	IGHJ6-1	9	11	22	48
TNBC	2	9.20048e-05	TGTGCGAGGACGCGGGATAGTAGTATTTACTTCGAGTACTACTTTGACTACTGG	CARTRDSSIYFEYYFDYW	IGHV4-31	IGHD3-22	IGHJ4-1	7	15	23	37
TNBC	2	9.20048e-05	TGTGCGAAAGATCAGTTCAGTGGCGGGGGGGGTAGCGGTGACTACTGG	CAKDQFSGGGGSGDYW	IGHV3	IGHD6-19	IGHJ4-1	10	17	23	38
TNBC	2	9.20048e-05	TGTGCGAGAGCCTCCCAGACCATTGGTTTATACATGCGCGACAAGTGGCTGGTCACACCACTTGACTTTTGG	CARASQTIGLYMRDKWLVTPLDFW	IGHV3	IGHD6-19	IGHJ4	9	43	52	69
TNBC	2	9.20048e-05	TGTGCGAGAGATATTCCGAATGGTTATTACTACTACTTTGACAACTGG	CARDIPNGYYYYFDNW	IGHV1-3	IGHD3-22	IGHJ4-1	10	20	-1	31
TNBC	2	9.20048e-05	TGTGCGAAAGGGGGTAAACATTGTAGTAGTGGTAGCTGCTACTCTTACTACTACTACTCCGGTATGGACGTCTGG	CAKGGKHCSSGSCYSYYYYSGMDVW	IGHV3	IGHD2-15	IGHJ6-1	-1	28	-1	44
TNBC	2	9.20048e-05	TGTGCGAGACGGGTCAGTGGCTGGCTTGACTACTGG	CARRVSGWLDYW	IGHV5-51	IGHD6-19	IGHJ4-1	9	14	23	25
TNBC	2	9.20048e-05	TGTGCGAGAGCGAAGAGCTTTGGTTTAATAGCCAGACATCAATACTACTTTGACTACTGG	CARAKSFGLIARHQYYFDYW	IGHV4	IGHD1	IGHJ4-1	9	14	18	43
TNBC	2	9.20048e-05	TGTGCGAAAGATCTCGAAACCCCCGGAGGATTTTTGCTGTCCTGG	CAKDLETPGGFLLSW	IGHV3	IGHD3-3	IGHJ4	10	28	35	39
TNBC	2	9.20048e-05	TGTGCGAAAGCCCAGCACGATAAGCCCGAGTATAGCAGCTCACACGACTACTGG	CAKAQHDKPEYSSSHDYW	IGHV3-23	IGHD6-6	IGHJ4-1	9	27	40	45
TNBC	2	9.20048e-05	TGTGCGAAAGGACGACAGCCAAAGTGGCTCTATTGGAGGGACCTTGACTACTGG	CAKGRQPKWLYWRDLDYW	IGHV3	IGHD5	IGHJ4-1	9	22	28	40
TNBC	2	9.20048e-05	TGTGCGAAACGGGGGGTAGGGATTCTTGGAATGGTTAACCCGGGACATATTTATTCCTGG	CAKRGVGILGMVNPGHIYSW	IGHV3-23	IGHD5	IGHJ4	8	30	36	54
TNBC	2	9.20048e-05	TGTGCACGGATGGATACATCTATGAACTGGTTCGACCCCTGG	CARMDTSMNWFDPW	IGHV2	IGHD5	IGHJ5-1	-1	11	17	24
TNBC	2	9.20048e-05	TGTTCTAGAGATGGGGTCAATTACGGTTTTTGGAGTGGTTCCCCTTCCAGCTGGTTCGACCCCTGG	CSRDGVNYGFWSGSPSSWFDPW	IGHV1-46	IGHD3-3	IGHJ5-1	10	26	39	47
TNBC	2	9.20048e-05	TGTGCGAAAGATCGAGGGGAGTTTGTAGTAGCGACCTTTGACTACTGG	CAKDRGEFVVATFDYW	IGHV3-23	IGHD2-2	IGHJ4-1	10	22	30	35
TNBC	2	9.20048e-05	TGCACTAGAGAGGGAATTATGACAGAAGTCTGG	CTREGIMTEVW	IGHV3-49	IGHD3-16	IGHJ4	10	15	21	29
TNBC	2	9.20048e-05	TGTGTGAGAAATCTCTCTGATCCTCACAAACCAGCAGCAGCCTCAACTGGTTCGACCCCTGGG	CVRNLSDPHKPAAASTGSTPG	IGHV3-19	IGHD6-13	IGHJ5-1	10	32	40	43
TNBC	2	9.20048e-05	TGTGCTAGAGTTCGTCTGGTTAGTGGTGGTGTCGATTACCGCCCGTTTGACTACTGG	CARVRLVSGGVDYRPFDYW	IGHV3-72	IGHD2-15	IGHJ4-1	9	20	29	45
TNBC	2	9.20048e-05	TGTGCGAGTGATGACTTGCGGGGGGGTTGGGGCGACTACGCTATGGACGTCTGG	CASDDLRGGWGDYAMDVW	IGHV3	IGHD3-16	IGHJ6-1	7	26	31	34
TNBC	2	9.20048e-05	TGTGCGAAAAGGGGTCCCTATACTACGTGGGTCCTGGACGGTGACTACGCACTTGACTACTGG	CAKRGPYTTWVLDGDYALDYW	IGHV3	IGHD4-17	IGHJ4-1	8	37	47	52
TNBC	2	9.20048e-05	TGTGCGAGACAACCTGCGCAACGGATTCAGTGGCTGGTCTACCCGAGGTACTTTGACTACTGG	CARQPAQRIQWLVYPRYFDYW	IGHV4-39	IGHD6-19	IGHJ4-1	10	27	37	48
TNBC	2	9.20048e-05	TGTGCGAGAGATGAAGAGAATTCGTATAGCAGTGGCTGGCACGCAGTCTGG	CARDEENSYSSGWHAVW	IGHV4	IGHD6-19	IGHJ4	10	23	38	47
TNBC	2	9.20048e-05	TGTGCGAGAGATGGGGGTATGGACGTCTGG	CARDGGMDVW	IGHV1-2	IGHD1	IGHJ6-1	-1	11	-1	15
TNBC	2	9.20048e-05	TGTGCGAGAAACCTCCCCGGCCTTGACTACTGG	CARNLPGLDYW	IGHV3-48	IGHD1	IGHJ4-1	-1	9	12	20
TNBC	2	9.20048e-05	TGTGCGAGATATTCGGTAGCCGCATCTCGTTCAACTATTGACTACTGG	CARYSVAASRSTIDYW	IGHV3	IGHD2-15	IGHJ4-1	8	14	19	37
TNBC	2	9.20048e-05	TGTGCGAGAATCAATTATGATACTAGTGGTTATGACCTAAGTTGGCTCGACCCCTGG	CARINYDTSGYDLSWLDPW	IGHV5-51	IGHD3-22	IGHJ5-1	8	23	32	42
TNBC	2	9.20048e-05	TGTGGGAGAGGGTCGGGGGCCCCTGACTCCTGG	CGRGSGAPDSW	IGHV3	IGHD3-10	IGHJ4-1	9	12	17	23
TNBC	2	9.20048e-05	TGTGCGAAAGATGGGTATGGCGATGGCTGGTTTGGATTTGACTATTGG	CAKDGYGDGWFGFDYW	IGHV3-23	IGHD6-19	IGHJ4-1	10	23	30	36
TNBC	2	9.20048e-05	TGTGCGAGAAGTACGGATATGTTTCAGGAAAAGTGG	CARSTDMFQEKW	IGHV7-4_1	IGHD2	IGHJ4-1	8	14	19	31
TNBC	2	9.20048e-05	TGTGCTAGAGTTTCGGGTTATGATTACGTTTGGGGGAGTTATAGTATCTGG	CARVSGYDYVWGSYSIW	IGHV1-46	IGHD3-16	IGHJ4	9	17	41	47
TNBC	2	9.20048e-05	TGTGCGAGAAACTACGCCGAACTTGAGTACTGG	CARNYAELEYW	IGHV4	IGHD1	IGHJ4-1	-1	9	14	22
TNBC	2	9.20048e-05	TGTGCGAAAGAAGGTGGCTACGACTACTGG	CAKEGGYDYW	IGHV3-23	IGHD5-12	IGHJ4-1	10	13	-1	21
TNBC	2	9.20048e-05	TGTGCGAGAGAAAGCAGTGCCTGGTACTCTGCCCTCGGGTACTGG	CARESSAWYSALGYW	IGHV3	IGHD6	IGHJ4-1	10	20	26	39
TNBC	2	9.20048e-05	TGTGCGAGAGACAGAAGTTCTTGCAGTACTGGCGGCTGCTGGTTCTATTACGTCGGTATGGACGCCTGG	CARDRSSCSTGGCWFYYVGMDAW	IGHV1	IGHD2	IGHJ6-1	10	25	31	53
TNBC	2	9.20048e-05	TGTGTGAGGGTTAGTAGTGACTTTTACCAAGACTGCTGG	CVRVSSDFYQDCW	IGHV3-72	IGHD3-22	IGHJ4-1	-1	11	18	30
TNBC	2	9.20048e-05	TGTGCGAGAGATAAGTGGGAGCTTCTCTATTGG	CARDKWELLYW	IGHV1-18	IGHD1-26	IGHJ4-1	10	13	22	26
TNBC	2	9.20048e-05	TGTGCAAGGCAGATTGTGTCTGTAAAAAATAAAGCATCTCTTGGGCGGAGCAAGTGGTTCGACCCCTGG	CARQIVSVKNKASLGRSKWFDPW	IGHV3-9	IGHD2-21	IGHJ5-1	6	12	17	50
TNBC	2	9.20048e-05	TGTGCGAGGGCGAAGGGGGGGTATAGCAGTGGCTGGTGGGACGACTACTACGCTATGGACGTCTGG	CARAKGGYSSGWWDDYYAMDVW	IGHV3	IGHD6-19	IGHJ6-1	7	18	36	43
TNBC	2	9.20048e-05	TGTGCGAGACATGGATTTAATTCCTTTGGGGACTGGTTCGACCCCTGG	CARHGFNSFGDWFDPW	IGHV4-39	IGHD3-16	IGHJ5-1	10	24	-1	31
TNBC	2	9.20048e-05	TGTGCGAGAGCCAACACTGGGAGCTTCTGGGGCCAATCTGACTATTGG	CARANTGSFWGQSDYW	IGHV3	IGHD1-26	IGHJ4-1	9	17	24	38
TNBC	2	9.20048e-05	TGTGCGAGCGAAGATAGCGGTATGGACGTCTGG	CASEDSGMDVW	IGHV3	IGHD3-22	IGHJ6-1	7	12	-1	17
TNBC	2	9.20048e-05	TGTTCAGGTGGATCCGACTCCTGG	CSGGSDSW	IGHV4	IGHD5	IGHJ5-1	2	7	12	14
TNBC	2	9.20048e-05	TGTGCGAGATGGGGAAAGAGTTATCAGGCCTGGGCTGACTTCTGG	CARWGKSYQAWADFW	IGHV4	IGHD3-16	IGHJ4-1	8	17	24	35
TNBC	2	9.20048e-05	TGTGCGCGAGGGGGGGCCCGGGTGGCTACGGCCAGCGACTACTACTACGGTATGGACGTCTGG	CARGGARVATASDYYYGMDVW	IGHV4	IGHD5-12	IGHJ6-1	9	21	29	35
TNBC	2	9.20048e-05	TGTGCGAGAGGATGTTACTATGGTTCGGGGAGTTATTATACTAGGAGCTGGTTCGACCCCTGG	CARGCYYGSGSYYTRSWFDPW	IGHV3	IGHD3-10	IGHJ5-1	9	14	39	45
TNBC	2	9.20048e-05	TGCGCGAAATCGACTCGCTTCCTGGCTACAATCATTGACTACTGG	CAKSTRFLATIIDYW	IGHV3-23	IGHD5-24	IGHJ4-1	8	22	-1	32
TNBC	2	9.20048e-05	TGTGCGAATTCGCTATTCATTAGCACTACTTGGCAACGAGGGGACTACTGG	CANSLFISTTWQRGDYW	IGHV3-23	IGHD2	IGHJ4-1	7	11	17	42
TNBC	2	9.20048e-05	TGTGCGAGAGATCGGGGATATTGTACGAGTACCAGTTGCTATGAGATCGGAGTGGACGTCTGG	CARDRGYCTSTSCYEIGVDVW	IGHV3	IGHD2-8	IGHJ6-1	10	15	25	52
TNBC	2	9.20048e-05	TGTGCACGGATACGTGATTGGGGTAGAGCAGAGTCCAACTGGTTCGACCCCTGG	CARIRDWGRAESNWFDPW	IGHV2-70	IGHD2-21	IGHJ5-1	-1	13	19	35
TNBC	2	9.20048e-05	TGTGCGAGAGATGGAGGCGGGAGCTACTCCTTTGACTACTGG	CARDGGGSYSFDYW	IGHV3	IGHD1-26	IGHJ4-1	10	18	-1	25
TNBC	2	9.20048e-05	TGTGCGAGATATCCCTTATATTACGGTGACCACGTTGGCTGGTTCGACCCCTGG	CARYPLYYGDHVGWFDPW	IGHV4	IGHD4-17	IGHJ5-1	8	21	29	38
TNBC	2	9.20048e-05	TGTGCGAAAGAGACTATGATAGCAGTGATTATTAGCGCCGTTTTGGACTACTGG	CAKETMIAVIISAVLDYW	IGHV3-23	IGHD3-22	IGHJ4-1	10	12	21	42
TNBC	2	9.20048e-05	TGTGCGAACGTGCCCTATGGCTCGGAGACTCATTATGATGACTACTGG	CANVPYGSETHYDDYW	IGHV3	IGHD3-16	IGHJ4-1	7	31	-1	38
TNBC	2	9.20048e-05	TGTGCGCACCTTTGCACCTACTACTACTACTACGGTATGGACGTCTGG	CAHLCTYYYYYGMDVW	IGHV3	IGHD2	IGHJ6-1	5	11	14	18
TNBC	2	9.20048e-05	TGTGCGATGTTTCTGGGTGGGGCCTACCAAGCCCACTTTGACTACTGG	CAMFLGGAYQAHFDYW	IGHV3-23	IGHD1	IGHJ4-1	6	16	20	32
TNBC	2	9.20048e-05	TGTGCGACAGATCCCCGATATTGTACTAATGGTGTATGCTATCCCGGAGACTTTGACCAGTGG	CATDPRYCTNGVCYPGDFDQW	IGHV3-23	IGHD2-8	IGHJ4-1	10	16	41	58
TNBC	2	9.20048e-05	TGTGCGAGAGATGCCTCCTATGGTTCAGGGAGTTATTGGGTCCTTGACTACTGG	CARDASYGSGSYWVLDYW	IGHV1-2	IGHD3-10	IGHJ4-1	25	27	36	41
TNBC	2	9.20048e-05	TGTGGGAGATCATCACCGACTGTTGCGGCAACGGACGTCTGG	CGRSSPTVAATDVW	IGHV1-69	IGHD2	IGHJ6-1	8	17	21	30
TNBC	2	9.20048e-05	TGTGCGAGAGATTTAAGTCGATTAGTGGGAGCAACCGCCCCCGGGTACTGG	CARDLSRLVGATAPGYW	IGHV1-18	IGHD1-26	IGHJ4-1	10	22	31	45
TNBC	2	9.20048e-05	TGTGCGGCCGACTGTACTGGTGCCTTCTGCCACTCTACAGAGGAGACCCGCAACGTGTGG	CAADCTGAFCHSTEETRNVW	IGHV3-23	IGHD2-8	IGHJ4	5	12	21	57
TNBC	2	9.20048e-05	TGTGCGAGGTCGAGTAAATTGGGGGACTTTTCCATATACCGCCCTGTTGACTACTGG	CARSSKLGDFSIYRPVDYW	IGHV1-3	IGHD3-16	IGHJ4-1	7	18	25	46
TNBC	2	9.20048e-05	TGTGCGGCAGACCGGAATCCTTACGATATTTATATGTTCGTCGACCCCTGG	CAADRNPYDIYMFVDPW	IGHV1-58	IGHD3-9	IGHJ5-1	10	20	30	40
TNBC	2	9.20048e-05	TGCGCAACGGGAGAATATTATGACAGTAGTGGTTACCACTCTCTTGATTACTGG	CATGEYYDSSGYHSLDYW	IGHV1-24	IGHD3-22	IGHJ4-1	7	24	34	43
TNBC	2	9.20048e-05	TGTGTGAGCCGTTACTACGGTGACTTCCCCTGCTGG	CVSRYYGDFPCW	IGHV3	IGHD4-17	IGHJ4-1	7	13	24	29
TNBC	2	9.20048e-05	TGTACGAGATCTGGTGGATTTTTGGAGTGGTTGCCCAATGACCACTGG	CTRSGGFLEWLPNDHW	IGHV1-46	IGHD3-3	IGHJ4-1	8	16	31	38
TNBC	2	9.20048e-05	TGTGCGAGGGATACATACACTGCCTTAAAATACGGTATGGACGTCTGG	CARDTYTALKYGMDVW	IGHV1-2	IGHD5	IGHJ6-1	-1	8	14	30
TNBC	2	9.20048e-05	TGTGCGAGACGGGGACGCTTTTGTGATGGTGGTAGTTGTTACGACTCCTGG	CARRGRFCDGGSCYDSW	IGHV5-51	IGHD2-15	IGHJ5-1	9	26	34	41
TNBC	2	9.20048e-05	TGTGCGAGAAGCTGTGGGGATACCGCCTGCCCCCTAAACTTTGACTCCTGG	CARSCGDTACPLNFDSW	IGHV1	IGHD5	IGHJ4-1	8	17	22	37
TNBC	2	9.20048e-05	TGTGCGGCCGATTGTACTGGTGCCTTCTGCCACTCTTCAGAGCCCCGCAACATCTGG	CAADCTGAFCHSSEPRNIW	IGHV3-23	IGHD2-8	IGHJ4	5	10	21	53
TNBC	2	9.20048e-05	TGTGCGAAAGCTCCCAGAGGCGGCCACGACACGGGGGCGGCTACGACCACGGACTACTGG	CAKAPRGGHDTGAATTTDYW	IGHV3-23	IGHD5	IGHJ4-1	9	38	45	51
TNBC	2	9.20048e-05	TGTGCGAGAGGGACAATGACTCCTAAACCCCACTACTACGGTATGGACGTCTGG	CARGTMTPKPHYYGMDVW	IGHV4-34	IGHD2	IGHJ6-1	10	18	22	29
TNBC	2	9.20048e-05	TGTGCGAGACTCATCGATTTTTGGGTTGACTACTGG	CARLIDFWVDYW	IGHV5-51	IGHD3-3	IGHJ4-1	9	14	23	25
TNBC	2	9.20048e-05	TGTGCGAGACCCGCTGGGGACCGAACGGAGTCATTAGGTTCTTGTTTTGACTACTGG	CARPAGDRTESLGSCFDYW	IGHV1-69	IGHD7-27	IGHJ4-1	8	13	19	45
TNBC	2	9.20048e-05	TGTGCCGCCACGTATTATTATGGTACTGATGGTTATTACAAAATTGACTACTGG	CAATYYYGTDGYYKIDYW	IGHV3-72	IGHD3-22	IGHJ4-1	4	29	38	43
TNBC	2	9.20048e-05	TGTGCGAGACATATTATAGCAGTGGCTACTACTAGTTATACTACTTTGACTACTGGG	CARHIIAVATTSYTTLTTG	IGHV1-14	IGHD6-19	IGHJ4-1	10	14	26	39
TNBC	2	9.20048e-05	TGTGCGAGAGATTCAGGATGGCTACTACGTGGCTCAAACTACTTTGACTCCTGG	CARDSGWLLRGSNYFDSW	IGHV4	IGHD5-24	IGHJ4-1	10	16	24	37
TNBC	2	9.20048e-05	TGTGCGAAGGTGTTGTCCAATTGGTACCATGACTCCTGG	CAKVLSNWYHDSW	IGHV3	IGHD2	IGHJ4-1	7	23	-1	29
TNBC	2	9.20048e-05	TGTGCGAGACTTGTGGTGGTGATTGCTATTAGCGGCCACGGCAACTGGTTCGACCCCTGG	CARLVVVIAISGHGNWFDPW	IGHV4-39	IGHD2-21	IGHJ5-1	-1	10	29	41
TNBC	2	9.20048e-05	TGTGCGAGAGATCGAATAGGGGTTGGAGAGCGGTGGCTTGTCTTTGACTACTGG	CARDRIGVGERWLVFDYW	IGHV4	IGHD3	IGHJ4-1	10	22	27	41
TNBC	2	9.20048e-05	TGTGTGAGAGAACCCCCGGGGGGTTCAGGGAAAGGAACCATTGACTACTGG	CVREPPGGSGKGTIDYW	IGHV5-51	IGHD1	IGHJ4-1	8	33	-1	38
TNBC	2	9.20048e-05	TGTGCAAAAGTTGCGGTCCACAGAAAATCACTACAATACAACTCTTTCGACCTCTGG	CAKVAVHRKSLQYNSFDLW	IGHV3-9	IGHD1	IGHJ5-1	9	36	42	45
TNBC	2	9.20048e-05	TGTGCAAGAGGTCCCAGTGGTGGCCGACGGTGGTTCGACCCCTGG	CARGPSGGRRWFDPW	IGHV6-1	IGHD2-15	IGHJ5-1	9	15	22	30
TNBC	2	9.20048e-05	TGTGCGAAAGATGATACAATGACTACGGTTGACTACTGG	CAKDDTMTTVDYW	IGHV3	IGHD4	IGHJ4-1	10	19	-1	28
TNBC	2	9.20048e-05	TGTGCGAAAATATCTACGGTGACTCCCTCGACAGACTACTGG	CAKISTVTPSTDYW	IGHV3-23	IGHD4-17	IGHJ4-1	8	13	23	33
TNBC	2	9.20048e-05	TGTGCGAGAGATTCGGTTGAGGCGGAATACTATGATAGTAGCGCGACACTTGACTATTGG	CARDSVEAEYYDSSATLDYW	IGHV3	IGHD3-22	IGHJ4-1	10	27	40	49
TNBC	2	9.20048e-05	TGTGTGAGAGCCCTGTATAGCAGTTCGCCCCTCGACTGG	CVRALYSSSPLDW	IGHV3-53	IGHD6-19	IGHJ4-1	9	14	23	32
TNBC	2	9.20048e-05	TGTGCAAAACCCTATACGGTGACTACGTACATGTCACCCCTTGACTACTGG	CAKPYTVTTYMSPLDYW	IGHV3-9	IGHD4-17	IGHJ4-1	8	14	25	38
TNBC	2	9.20048e-05	TGTGCGAAAGATCGGTCGCGGGGTCCTTACCCGGATGTTGATGGTTTTGATGTTTGG	CAKDRSRGPYPDVDGFDVW	IGHV3-23	IGHD3	IGHJ3	10	40	45	54
TNBC	2	9.20048e-05	TGTGCGAGTTGGTCGGGAGGGGCGGGTCGCGCCTACTACTACTACGCTATGGACGTCTGG	CASWSGGAGRAYYYYAMDVW	IGHV1-2	IGHD1	IGHJ6-1	7	14	18	32
TNBC	2	9.20048e-05	TGTGCTCGCGCTATTGTTCTGGCCCGACTTGATATCTGG	CARAIVLARLDIW	IGHV3-73	IGHD2	IGHJ3-1	2	11	16	28
TNBC	2	9.20048e-05	TGTGCGAAAGGGGATACCAGTGTCTGGTACTACCCGGGGGATTACTGG	CAKGDTSVWYYPGDYW	IGHV3	IGHD6	IGHJ4-1	9	23	29	39
TNBC	2	9.20048e-05	TGTGCGACAGGCCCCCTGTCCGCCATGGACGTCTGG	CATGPLSAMDVW	IGHV7-4_1	IGHD6-6	IGHJ6-1	6	17	20	24
TNBC	2	9.20048e-05	TGTGGGACAGCCACTACTCCGAACAACTTCGACTACTGG	CGTATTPNNFDYW	IGHV3-53	IGHD2-15	IGHJ4-1	3	13	19	25
TNBC	2	9.20048e-05	TGTGCGAGAGGGGCATTTTACTTTGGCGCTTGG	CARGAFYFGAW	IGHV3	IGHD3-3	IGHJ5-1	9	12	18	28
TNBC	2	9.20048e-05	TGTGTGAGAGGACCGCTAGTAGTAGCACCTGGTACGCAGTGG	CVRGPLVVAPGTQW	IGHV3-21	IGHD2-2	IGHJ4-1	9	16	23	37
TNBC	2	9.20048e-05	TGTGCAAGAGCCTCGGGCGTGGGATACAGCTATGGTTACTGGTACTTCGATCTC	CARASGVGYSYGYWYFDL	IGHV3-13	IGHD5	IGHJ3P-1	9	21	38	59
TNBC	2	9.20048e-05	TGTGCGAGGGGGGGTCTATCTTGTACTAATGGTGTATGCTATTGGGTTGACTTCTGG	CARGGLSCTNGVCYWVDFW	IGHV3-23	IGHD2-8	IGHJ4-1	6	20	41	46
TNBC	2	9.20048e-05	TGTGGAAGAGGGAACCTTTCATTCGACCCCTGG	CGRGNLSFDPW	IGHV1-2	IGHD1-14	IGHJ5-1	3	10	15	21
TNBC	2	9.20048e-05	TGTGCGAGAGATTATTGCAGTAGAAGCAGCTGCGCCAGCGGGGTCATCTGGTTCGACCCCTGG	CARDYCSRSSCASGVIWFDPW	IGHV4	IGHD6-13	IGHJ5-1	10	24	31	44
TNBC	2	9.20048e-05	TGTGCGAAAGATAGTGGCTACGATTTAAGGATTGACTACTGG	CAKDSGYDLRIDYW	IGHV3	IGHD5-12	IGHJ4-1	-1	11	24	31
TNBC	2	9.20048e-05	TGTGCGAGAGTAAATTACTATGATAGTAGTCTTGACTACTGG	CARVNYYDSSLDYW	IGHV4-34	IGHD3-22	IGHJ4-1	9	13	29	31
TNBC	2	9.20048e-05	TGTGCGAGAGATGACAATGGTGTCCTTGACTTCTGG	CARDDNGVLDFW	IGHV4-30_2	IGHD2-8	IGHJ4	10	15	22	32
TNBC	2	9.20048e-05	TGTGCAAAAGATTTAGCTGGTAGAGGTGCGAGAAACTACGGTCTGAACGTCTGG	CAKDLAGRGARNYGLNVW	IGHV3-9	IGHD4	IGHJ6-1	11	34	41	43
TNBC	2	9.20048e-05	TGTGCGAAGGCGGGGAGGTCGGCAACGTGGATACAACTATGGTTACACTGGTTCGACCCCTGG	CAKAGRSATWIQLWLHWFDPW	IGHV1-18	IGHD5	IGHJ5-1	34	36	-1	46
TNBC	2	9.20048e-05	TGTGCGAAGTGCGTCCCGTATGGCACCGGCTGGTTCGGGTACAACTGGTTCGACCCCTGG	CAKCVPYGTGWFGYNWFDPW	IGHV3-23	IGHD3-10	IGHJ5-1	7	30	38	40
TNBC	2	9.20048e-05	TGTGCGAAGGGGGAACGTAGAGATGTGCCCTTAGGCTACTACGCTATGGACGTCTGG	CAKGERRDVPLGYYAMDVW	IGHV3-23	IGHD5-24	IGHJ6-1	7	16	24	35
TNBC	2	9.20048e-05	TGTGCGAGAGATGTCGAAGTGGGGGACTACTTAGACTACTGG	CARDVEVGDYLDYW	IGHV3	IGHD1	IGHJ4-1	10	17	22	25
TNBC	2	9.20048e-05	TGTGCGAGTCGAAGGGGCTATTGTATTAGTACCAGGTGCCCTTCGTTTTGG	CASRRGYCISTRCPSFW	IGHV3-11	IGHD2-2	IGHJ4	7	26	34	48
TNBC	2	9.20048e-05	TGTGCGACATATTCCGGTTATACTTGTGGCTGGTACATT	CATYSGYTCGWYI	IGHV3	IGHD6-19	IGHJ4	6	25	35	39
TNBC	2	9.20048e-05	TGTGCACGGATGGAGACCTTTTGGAGTGGTTATTACCGCGCGCACCCGAACTGGTTCGACCCCTGG	CARMETFWSGYYRAHPNWFDPW	IGHV2	IGHD3-3	IGHJ5-1	10	18	34	48
TNBC	2	9.20048e-05	TGTGCCGTTTGGGATTTTTGGACTTCTTATCTTCTTGACTACTGG	CAVWDFWTSYLLDYW	IGHV5-51	IGHD3-3	IGHJ4-1	4	12	21	34
TNBC	2	9.20048e-05	TGTGCGACCCTGGGGCTCCCCCCCCACTATTATTACGGTATGGACGTCTGG	CATLGLPPHYYYGMDVW	IGHV5-51	IGHD7-27	IGHJ6-1	6	9	14	30
TNBC	2	9.20048e-05	TGTTCACGGAGTTCGGGATACACGTCCTGGTTCGACCCCTGG	CSRSSGYTSWFDPW	IGHV2-70	IGHD3	IGHJ5-1	-1	10	16	26
TNBC	2	9.20048e-05	TGTGCGAGAGGCCCCGGGGGCTATAGTGGGAGTTCTTATTACTACTACTACTACGGTCTGGACGTCTGG	CARGPGGYSGSSYYYYYYGLDVW	IGHV4	IGHD1-26	IGHJ6-1	9	21	31	37
TNBC	2	9.20048e-05	TGTGCAAGAGATACGGGCTTCAGTAACTTCCGATTCTGG	CARDTGFSNFRFW	IGHV3-74	IGHD4	IGHJ4-1	10	20	27	33
TNBC	2	9.20048e-05	TGTGCGAGAGAAGGTGGTAGTGGCTACGATTTTGCCCTTGATAACTGG	CAREGGSGYDFALDNW	IGHV3	IGHD5-12	IGHJ4-1	10	17	30	43
TNBC	2	9.20048e-05	TGTGCGAGAGATATGGTGGGAGCTACTACCTACTACGGTATGGACGTCTGG	CARDMVGATTYYGMDVW	IGHV3	IGHD1-26	IGHJ6-1	10	15	-1	29
TNBC	2	9.20048e-05	TGTGCGAGAGGGTTTGGGCTTGATAGTAGGGGTTCTTATTATTTCTTCTGG	CARGFGLDSRGSYYFFW	IGHV1	IGHD3-22	IGHJ4-1	9	20	28	44
TNBC	2	9.20048e-05	TGTGCGAAAGATCAGTCCTCCCCTTATTATTATGATAGTAGTGGTTTTTCACTTGACTACTGG	CAKDQSSPYYYDSSGFSLDYW	IGHV3-23	IGHD3-22	IGHJ4-1	10	30	45	52
TNBC	2	9.20048e-05	TGTCTTCGTTCTTACGGCGCTCATGCCTACTGG	CLRSYGAHAYW	IGHV3-23	IGHD3	IGHJ4-1	2	11	15	23
TNBC	2	9.20048e-05	TGTGCGAGAGATCTGGGTGGCTGGGACCCTTTTGACTACTGG	CARDLGGWDPFDYW	IGHV3	IGHD6-19	IGHJ4-1	10	16	23	30
TNBC	2	9.20048e-05	TGTGCGAGAGATCCTGGTTCAGGGACCCGTAATCTTGACTACTGG	CARDPGSGTRNLDYW	IGHV4	IGHD3	IGHJ4-1	10	14	19	34
TNBC	2	9.20048e-05	TGTGCGAGAGATCCCTTTAGTGGGAGCTACTACTACTTTGACTTCTGG	CARDPFSGSYYYFDFW	IGHV3-23	IGHD1-26	IGHJ4-1	10	17	-1	31
TNBC	2	9.20048e-05	ATTGAGACAATATCAGGAAGTAGTGGTCCCCATGGCAGG	IETISGSSGPHGR	IGHV1-69	IGHD3-22	IGHJ4	-1	18	26	37
TNBC	2	9.20048e-05	TGTGCAAGAATCCTAGGATCTTGTTCTGCTGGTAGCTGCGACTCCACAGCACCAGACTACTGG	CARILGSCSAGSCDSTAPDYW	IGHV1-18	IGHD2-15	IGHJ4-1	8	29	38	54
TNBC	2	9.20048e-05	TGTGCGAGAGCTAATCGTGCATCTACTGTCTACGATGTGAATTATTACGGCATGGACGTCTGG	CARANRASTVYDVNYYGMDVW	IGHV3	IGHD5-12	IGHJ6-1	9	29	35	45
TNBC	2	9.20048e-05	TGTGCGAGAGGTTCTCCCCAGAGGAGGTATAGCAGCAGCTGGTCTGACTACTGG	CARGSPQRRYSSSWSDYW	IGHV3	IGHD6-13	IGHJ4-1	9	25	-1	42
TNBC	2	9.20048e-05	TGTGCGCGAATGAGGGATATGGACGTCTGG	CARMRDMDVW	IGHV7-4_1	IGHD1	IGHJ6-1	5	13	-1	17
TNBC	2	9.20048e-05	TGTGTAAAACCTGTGGCAGCAGCTGCTACGGCCTTTGACTCTTGG	CVKPVAAAATAFDSW	IGHV3-9	IGHD6-13	IGHJ5-1	8	15	24	40
TNBC	2	9.20048e-05	TGTGCGAGATCCCCGGGCTCGGTGGCCTACTACGGTATGGACGTCTGG	CARSPGSVAYYGMDVW	IGHV4	IGHD4-23	IGHJ6-1	8	19	24	26
TNBC	2	9.20048e-05	TGTGCGAGAGCCCCCCAGTATATCTGGAACCAGATTCTGCTTGACTTCTGG	CARAPQYIWNQILLDFW	IGHV3	IGHD1	IGHJ4-1	9	23	29	40
TNBC	2	9.20048e-05	TGTGCAAAAGATATGGGTAGCAGTGGCTGGTATGACCTTGACTACTGG	CAKDMGSSGWYDLDYW	IGHV3-9	IGHD6-19	IGHJ4-1	12	17	31	34
TNBC	2	9.20048e-05	TGTGCGACAGACGCAACCGGATATTTTGACTACTGG	CATDATGYFDYW	IGHV1-18	IGHD1-14	IGHJ4-1	10	14	-1	21
TNBC	2	9.20048e-05	TGTGCGAGGCAGTTTCGTGGGGGCTACCTCGACTACTGG	CARQFRGGYLDYW	IGHV4	IGHD3	IGHJ4-1	7	17	22	28
TNBC	2	9.20048e-05	TGTACCACCATTTATTTGGGACTAAACCCAGCTTCTGACTACTGG	CTTIYLGLNPASDYW	IGHV3-15	IGHD2	IGHJ4-1	7	27	-1	33
TNBC	2	9.20048e-05	TTGAAGAGCTCTCGGCAGCAATTGGGCATTCATTACTGG	LKSSRQQLGIHYW	IGHV3-74	IGHD6-13	IGHJ4-1	-1	14	19	31
TNBC	2	9.20048e-05	TGTACGAAAGGGGGCCCCTTTTATGATTTTTGGAATGGCCCTTTTGACAGCTGG	CTKGGPFYDFWNGPFDSW	IGHV3	IGHD3-3	IGHJ4	9	24	33	50
TNBC	2	9.20048e-05	TGTGCGAGTTGGACGGGGTCCCAGCAGCTGGGGGGCTTTGACCACTGG	CASWTGSQQLGGFDHW	IGHV3	IGHD6-13	IGHJ4-1	7	21	30	35
TNBC	2	9.20048e-05	TGTGCGAGAGGGGGGAATAACTGGAACTTTCGGTCCTGGTTCGACCCCTGG	CARGGNNWNFRSWFDPW	IGHV3	IGHD1-7	IGHJ5-1	9	16	27	35
TNBC	2	9.20048e-05	TGTGCGAAATTTCTAGGCTGGACTTATGGTGTGGACCTCTGG	CAKFLGWTYGVDLW	IGHV3-11	IGHD2-8	IGHJ3	6	25	31	37
TNBC	2	9.20048e-05	TGTACCACAGATAGGGGGATAGTGGGAGCCCATTACTTTGACTACTGG	CTTDRGIVGAHYFDYW	IGHV3-15	IGHD1-26	IGHJ4-1	10	18	28	31
TNBC	2	9.20048e-05	TGTGCGAGGGTCCTTAGTGGGACCTACCTCCAATTTGACTATTGG	CARVLSGTYLQFDYW	IGHV5-51	IGHD1-26	IGHJ4-1	7	14	21	33
TNBC	2	9.20048e-05	TGTGCGAGAGTGCTTCGGGGAGTCATAAACTACTGG	CARVLRGVINYW	IGHV4	IGHD3-10	IGHJ4-1	9	13	22	28
TNBC	2	9.20048e-05	TGTGCGAAAAGTGGTACGAGCAGCCCCCGTTACTACTTTGACTACGGG	CAKSGTSSPRYYFDYG	IGHV3-23	IGHD2	IGHJ4-1	-1	9	14	31
TNBC	2	9.20048e-05	TGTGCGAGATGGGGGGATGACAAGAAACTTGACTACTGG	CARWGDDKKLDYW	IGHV3	IGHD3-16	IGHJ4-1	-1	9	14	28
TNBC	2	9.20048e-05	TGTGCGAGGGTCCTTAGTGGGACCTACCTCCAATCTGACTATTGG	CARVLSGTYLQSDYW	IGHV5-51	IGHD1-26	IGHJ4-1	7	14	21	35
TNBC	2	9.20048e-05	TGTGCAAGAGAGACTGTAGTACTACCGGCTGCTCCAGCGGGGGGTGACTATTGG	CARETVVLPAAPAGGDYW	IGHV3-74	IGHD2-2	IGHJ4-1	10	14	20	44
TNBC	2	9.20048e-05	TGTGCGAGATGGGGAGATTGTAGTAGTACCAGCTGCTATGCGCCCGACCGAGAATACTTTGACAGCTGG	CARWGDCSSTSCYAPDREYFDSW	IGHV3	IGHD2-2	IGHJ4	8	16	40	65
TNBC	2	9.20048e-05	TGTGCGAAAGATCAAGGTGGGAGCTATTATTCTTACTTCAGCGGTATGGACGTCTGG	CAKDQGGSYYSYFSGMDVW	IGHV3	IGHD1-26	IGHJ6-1	10	16	25	41
TNBC	2	9.20048e-05	TGTGCGAAAAGTGGTACGAGCAGCCCCCGTTACTACTTTGACTACTGG	CAKSGTSSPRYYFDYW	IGHV3-23	IGHD2	IGHJ4-1	-1	9	14	31
TNBC	2	9.20048e-05	TGTGCGAAACCGGATACGGGTGGCTATGGGCGCTTTGGCTGGCTCGACCCCTGG	CAKPDTGGYGRFGWLDPW	IGHV3-23	IGHD5	IGHJ5-1	8	19	25	38
TNBC	2	9.20048e-05	TGTGCACGGCAGAATTACGATTTTTGGAGTGGTGAGAATAACTGGTTCGACCCCTGG	CARQNYDFWSGENNWFDPW	IGHV2-26	IGHD3-3	IGHJ5-1	8	13	32	37
TNBC	2	9.20048e-05	TGTGCACACACCAATTACCATGGTTCAAGAAGTTTTGACTACTGG	CAHTNYHGSRSFDYW	IGHV2-5	IGHD3	IGHJ4-1	9	19	25	33
TNBC	2	9.20048e-05	TGTTCGAGAGATGGCTACAATTCGGACTACTACTACCATATGGACGTCTGG	CSRDGYNSDYYYHMDVW	IGHV3	IGHD5-24	IGHJ6-1	-1	11	21	38
TNBC	2	9.20048e-05	TGTGCAACGCCGGGAAGTAGTGGATACTTCCAGCACTGG	CATPGSSGYFQHW	IGHV1-24	IGHD2	IGHJ1-1	7	15	-1	20
TNBC	2	9.20048e-05	TGTGGCGGTAGCAGTTCGTCCTTTCCCTTACACTACTGG	CGGSSSSFPLHYW	IGHV1-46	IGHD6-19	IGHJ4-1	3	8	14	31
TNBC	2	9.20048e-05	TGTGCGAAAGACGACTGGGACTATGAAAAAAGGGGGGGGTTCGACCCCTGG	CAKDDWDYEKRGGFDPW	IGHV3-23	IGHD3-22	IGHJ5-1	10	19	25	37
TNBC	2	9.20048e-05	TGTGCGAGTGGGCCTGGGGGCCACGTGGGCTGGTTCGACCCCTGG	CASGPGGHVGWFDPW	IGHV1-18	IGHD3	IGHJ5-1	7	14	19	29
TNBC	2	9.20048e-05	TGTGCGAGCGGAGGGGGATATAGTGGTTACGACCATTACTTTGATAGTAGTGGTTATGCATACTTCCAACACTGG	CASGGGYSGYDHYFDSSGYAYFQHW	IGHV3	IGHD3-22	IGHJ1-1	25	41	56	59
TNBC	2	9.20048e-05	TGTGCGAGAGGCAGGTACTTCTTTGACTACTGG	CARGRYFFDYW	IGHV7-4_1	IGHD6	IGHJ4-1	-1	10	13	16
TNBC	2	9.20048e-05	TGTGCAACAGACCTCGACCGGGGAGGTTATTCCCACTTTGACGACTGG	CATDLDRGGYSHFDDW	IGHV3-74	IGHD3	IGHJ4-1	10	18	24	34
TNBC	2	9.20048e-05	TGTGCGAGAGACAATTACTATGGTTCGGGGAGTTATTATCCCTTTGGCTACTGG	CARDNYYGSGSYYPFGYW	IGHV1-18	IGHD3-10	IGHJ4-1	10	13	38	41
TNBC	2	9.20048e-05	TGTGCACGGATCCTAGTCTCTCTAAGCTACTATGATAGTAGTTATTACGGCCCCTTTGACTACTGG	CARILVSLSYYDSSYYGPFDYW	IGHV2-26	IGHD3-22	IGHJ4-1	10	27	41	53
TNBC	2	9.20048e-05	TGTGCGAGAGATAAGGGGGACCCAGCTGCCTCCTACTATCACTACGGTGTGGACGTCTGG	CARDKGDPAASYYHYGVDVW	IGHV1	IGHD2-2	IGHJ6-1	10	21	28	40
TNBC	2	9.20048e-05	TGTGCGAAAAGCCGGGGGGGTGATACGTCGGACTGGTTCGACCCCTGG	CAKSRGGDTSDWFDPW	IGHV3-23	IGHD2-21	IGHJ5-1	8	18	23	31
TNBC	2	9.20048e-05	TGTGCACACAAGCCTTATTTTTCTAGTGGTGGTAATTTCTACTCGCTCTTCTTTGACTACTGG	CAHKPYFSSGGNFYSLFFDYW	IGHV2-5	IGHD2-15	IGHJ4-1	9	23	33	47
TNBC	2	9.20048e-05	TGTGCGAAATGTGGATACAGCTATGGCAACGATGCTTTTGATGTCTGG	CAKCGYSYGNDAFDVW	IGHV3-53	IGHD5	IGHJ3-1	6	10	25	30
TNBC	2	9.20048e-05	TGTGCGAGCGGCCTGGCGGGATATAGCAGTGGCTGGTACCGATCCTTTGACTACTGG	CASGLAGYSSGWYRSFDYW	IGHV3-23	IGHD6-19	IGHJ4-1	6	21	38	42
TNBC	2	9.20048e-05	TGTGCGAGAGGCGGTCGTATAGTGGGACCGACGGGAGACTACTGG	CARGGRIVGPTGDYW	IGHV1-2	IGHD1-26	IGHJ4-1	9	16	26	36
TNBC	2	9.20048e-05	TGTGCGAGAGCGTTGAGTTTGACTACTGGG	CARALSLTTG	IGHV4	IGHD3-16	IGHJ4-1	-1	10	13	15
TNBC	2	9.20048e-05	TGTGCGAGAGATCTCATTGGGTGTGGTAGTAGCAGCTGCTACTTTGACAACTGG	CARDLIGCGSSSCYFDNW	IGHV1-2	IGHD6	IGHJ4-1	10	30	-1	38
TNBC	2	9.20048e-05	TGTGCAAAAGATCAGGCGGCGGCCAGTGGCTTCTATTCGTGGTTCGACCCCTGG	CAKDQAAASGFYSWFDPW	IGHV3-9	IGHD6-19	IGHJ5-1	11	23	30	39
TNBC	2	9.20048e-05	TGTGCGAGAGGGTCACTGAGTGGAACTAGTCGTTTTGACTACTGG	CARGSLSGTSRFDYW	IGHV3-48	IGHD1-7	IGHJ4-1	9	20	27	33
TNBC	2	9.20048e-05	TGTGCACACAGACACACCTACTGTAATGGTGCTAACTGCTACCAAAATGCATTCGACTACTGG	CAHRHTYCNGANCYQNAFDYW	IGHV2-5	IGHD2-8	IGHJ4-1	12	23	30	51
TNBC	2	9.20048e-05	TGTGCGAGACGGGGATATAACAGCCCAGAATTTGACTACTGG	CARRGYNSPEFDYW	IGHV4-39	IGHD5-12	IGHJ4-1	9	12	18	28
TNBC	2	9.20048e-05	TGTGCACGGGGGGGTCGATTTGACAACTGGTTCGACCCCTGG	CARGGRFDNWFDPW	IGHV2-70	IGHD3-3	IGHJ5-1	8	15	20	22
TNBC	2	9.20048e-05	TGTACCACAGATGTTACGACTACGGTGACTACGGCTGACTACTGG	CTTDVTTTVTTADYW	IGHV3-15	IGHD4-17	IGHJ4-1	10	17	31	35
TNBC	2	9.20048e-05	TGTGCGAGAGGAAAGTCAGAGTCCGGGGCCTGGGTAACTGCTAACGACTACTGG	CARGKSESGAWVTANDYW	IGHV3	IGHD2	IGHJ4-1	9	36	42	45
TNBC	2	9.20048e-05	TGTGCGCAAGGTCCGGGGAGATGG	CAQGPGRW	IGHV3-23	IGHD3-10	IGHJ4	9	13	19	21
TNBC	2	9.20048e-05	TGTGCCACAGGGGGCCGCCACTCTGACTACTGG	CATGGRHSDYW	IGHV1-46	IGHD3-16	IGHJ4-1	4	9	13	19
TNBC	2	9.20048e-05	TGTGCGAAAAGGGCCCCATACTTTGAAAACTGG	CAKRAPYFENW	IGHV3	IGHD3-9	IGHJ4-1	6	21	25	28
TNBC	2	9.20048e-05	TGTGTGAGGGGCCCTCACCTG	CVRGPHL	IGHV5-51	IGHD1	IGHJ4	7	16	18	20
TNBC	2	9.20048e-05	TGTGCGAGAGGCAGCAGTGGGAGCTACCGCCCCCACTTTGACTACTGG	CARGSSGSYRPHFDYW	IGHV4-34	IGHD1-26	IGHJ4-1	10	15	26	32
TNBC	2	9.20048e-05	TGTGCGAAAGGATTCCACTTAGCAGTAGGTGGCCGCGAGGACTACGGG	CAKGFHLAVGGREDYG	IGHV3-23	IGHD6-19	IGHJ4-1	9	19	25	39
TNBC	2	9.20048e-05	TGTGTGAGAGGCAGCTGGGAATACTACTTTGACTACTGG	CVRGSWEYYFDYW	IGHV7-4_1	IGHD6-13	IGHJ4-1	-1	10	17	22
TNBC	2	9.20048e-05	TGTGCGAGAGGGGCTGGTACCAGCTGCCGTCTTTGCAGCTCGTCCGACTACTACTACAACGGTCTGGACGTCTGG	CARGAGTSCRLCSSSDYYYNGLDVW	IGHV1-8	IGHD6-6	IGHJ6-1	26	34	44	58
TNBC	2	9.20048e-05	TGTGCAAAAGACCAATCAGCAGTGGTCTTCCAGGGAATGGACGTCTGG	CAKDQSAVVFQGMDVW	IGHV3-9	IGHD6-19	IGHJ6-1	10	17	24	33
TNBC	2	9.20048e-05	TGTGCGAAGGATCGCTGTGGTGGTGACTGTTATCTGGGGGCCAATGGTTTGGACGTCTGG	CAKDRCGGDCYLGANGLDVW	IGHV3	IGHD2-21	IGHJ6-1	7	15	28	45
TNBC	2	9.20048e-05	TGTGCAGAAAATATAGCAGCTCTCCCCGTTAGTGGTGCTTTCAGTATCTGG	CAENIAALPVSGAFSIW	IGHV2	IGHD6-6	IGHJ3-1	5	11	21	44
TNBC	2	9.20048e-05	TGTGCGAAAGGGCCCATCCGATACCCCAGGGACTACTGG	CAKGPIRYPRDYW	IGHV3	IGHD2	IGHJ4-1	9	20	24	30
TNBC	2	9.20048e-05	TGTGCGAGAGATTTGGCGGTGCCTACGGCAAACTACTACTACGCTATGGACGTCTGG	CARDLAVPTANYYYAMDVW	IGHV4	IGHD4	IGHJ6-1	10	22	27	31
TNBC	2	9.20048e-05	TGCGCGAAAAATAGTGGGATTCCCTATGATTCTGTGTGGGGGAGTTTTCTGGCCTCCTGG	CAKNSGIPYDSVWGSFLASW	IGHV3	IGHD3-16	IGHJ4	18	36	45	53
TNBC	2	9.20048e-05	TGTGCGAGAGCTCCAATCGCTAATAGTGGGAACTACTACTTTGACTACTGG	CARAPIANSGNYYFDYW	IGHV3	IGHD1-26	IGHJ4-1	9	22	30	34
TNBC	2	9.20048e-05	TGTGCGTTCCTTACAGGGGCCTTTGACTTCTGG	CAFLTGAFDFW	IGHV1-2	IGHD4	IGHJ4-1	5	11	15	20
TNBC	2	9.20048e-05	TGTGCGAGACGGAATTATTTAGCAGTGGCTGGCCTCTTTGACTACTGG	CARRNYLAVAGLFDYW	IGHV4-39	IGHD6-19	IGHJ4-1	9	19	31	35
TNBC	2	9.20048e-05	TGTGCGAGAGATTGTGGTGTCCCTCGCCCAAGATTTTATTGCGGTGGTGGCTGCTACCCACCTCCCCTACTACTACTACGTTATGGACGTCTG	CARDCGVPRPRFYCGGGCYPPPLLLLRYGRL	IGHV4-4	IGHD2	IGHJ6-1	10	49	56	66
TNBC	2	9.20048e-05	TGTACTAGAGATACATACGGCAGTGGCTGGTACTTTGACTACTGG	CTRDTYGSGWYFDYW	IGHV3-49	IGHD6-19	IGHJ4-1	10	19	-1	30
TNBC	2	9.20048e-05	TGTGCGAGAGGTTGGGGTGATGATACTGTGGTATTGATTGGTATTCATGACTACTGG	CARGWGDDTVVLIGIHDYW	IGHV3	IGHD2	IGHJ4-1	9	27	32	47
TNBC	2	9.20048e-05	TATGCGAGAGGAATTGCAGTAGCCGGGGGACTGGGGTTCGACCCCTGG	YARGIAVAGGLGFDPW	IGHV3-53	IGHD3	IGHJ5-1	9	24	29	34
TNBC	2	9.20048e-05	TGTGCGAGACGAATGACTACTGCTTTCACGGGCCGCTGGGACTGGTTCGACCCCTGG	CARRMTTAFTGRWDWFDPW	IGHV3-48	IGHD4	IGHJ5-1	8	13	19	40
TNBC	2	9.20048e-05	TGTGCGAGAGGGGATAGCAGTGGCTGGCTACGAGCCTTCAACTGGTTCGACCCCTGG	CARGDSSGWLRAFNWFDPW	IGHV4	IGHD6-19	IGHJ5-1	9	13	26	38
TNBC	2	9.20048e-05	TGTGGGAAATCATCACCGACTCTTACGGCAACGGACGTCTGG	CGKSSPTLTATDVW	IGHV1-69	IGHD3	IGHJ6-1	3	22	26	30
TNBC	2	9.20048e-05	TGTGCGAGAGGCGGCAGTAGTCACCTTTCTTTCCCCCGTTGGGGCTGGTTCGGCCCCTGG	CARGGSSHLSFPRWGWFGPW	IGHV5-51	IGHD2	IGHJ5-1	8	15	20	44
TNBC	2	9.20048e-05	TGTGCGAGTGAGGACTTGCGGGGGGGTTGGGGCTACTACGCTATGGACGTCTGG	CASEDLRGGWGYYAMDVW	IGHV3	IGHD3-16	IGHJ6-1	7	26	-1	32
TNBC	2	9.20048e-05	TGTGCGAGAGGCAACGGCGCGTACTACGATATTTTGACTGGTCATTCCCTTGGCTACTGG	CARGNGAYYDILTGHSLGYW	IGHV3	IGHD3-9	IGHJ4-1	9	24	41	49
TNBC	2	9.20048e-05	TGTGCAAGAGATCTGGGAGGGACGGATGACTACTGG	CARDLGGTDDYW	IGHV3-74	IGHD1-26	IGHJ4-1	10	13	18	26
TNBC	2	9.20048e-05	TGTGCGAGAGATTACAACCCGAATACGATTTTTAGTCCCGTTGACTACTGG	CARDYNPNTIFSPVDYW	IGHV3	IGHD3-3	IGHJ4-1	10	23	32	38
TNBC	2	9.20048e-05	TGTGCGAGGGAGGGCCGGCATGACAACTGGTTCTATCCCGACTGG	CAREGRHDNWFYPDW	IGHV3	IGHD1-1	IGHJ4-1	7	22	29	38
TNBC	2	9.20048e-05	TGTGCGAGACATTATATCGGCTTCCACGCAGTAACTACGTCGAGGTATGGACGTCTG	CARHYIGFHAVTTSRYGRL	IGHV7	IGHD4	IGHJ6-1	10	28	37	43
TNBC	2	9.20048e-05	TGTGCAAAGGAGGGGGCGGGGTTCACTGGCTGG	CAKEGAGFTGW	IGHV6-1	IGHD1	IGHJ4	6	24	-1	29
TNBC	2	9.20048e-05	TGTGCACTCCGGGGGGACATCAGCTCGTCTCCCTACTACTATAAAGACGGTTTAGACGTCTGG	CALRGDISSSPYYYKDGLDVW	IGHV1	IGHD6-6	IGHJ6-1	5	20	28	52
TNBC	2	9.20048e-05	TGTGCGAGACAGTCGAGCCTCAAAATTGTCAACAATTGG	CARQSSLKIVNNW	IGHV4-39	IGHD2	IGHJ4-1	10	24	28	34
TNBC	2	9.20048e-05	TGTGCGAGAGTGCTGGGTGGCAATGGCTGGTCCGGGGGATCCCTTGATTACTGG	CARVLGGNGWSGGSLDYW	IGHV3	IGHD6-19	IGHJ4-1	9	23	30	43
TNBC	2	9.20048e-05	TGTGCGAGAGGGGGTTCGGTGGAAACAGTCATGGAAATTCGCTACTACTCCTACGGTATGGACGTCTGG	CARGGSVETVMEIRYYSYGMDVW	IGHV4-34	IGHD3-10	IGHJ6-1	10	12	18	41
TNBC	2	9.20048e-05	TGTGCGAGAGATGGCGGTTACACAGTGGATTATTGG	CARDGGYTVDYW	IGHV1-18	IGHD5	IGHJ4-1	10	24	-1	30
TNBC	2	9.20048e-05	TGTGCGAGATATTGGGAGAACAACTCGCGGTGGGGGTCGAACCACCACTCCGGTCTGGACGTCTGG	CARYWENNSRWGSNHHSGLDVW	IGHV4	IGHD1-14	IGHJ6-1	8	38	44	55
TNBC	2	9.20048e-05	TGTGCGAGAGGCGCCGATTTTTGGAGTGGTTCCTCTCCGGGCGTCTGG	CARGADFWSGSSPGVW	IGHV4-34	IGHD3-3	IGHJ6-1	10	14	30	38
TNBC	2	9.20048e-05	TGTGCGAGAGATCGGGACTTGTATACATCTATCATGCCCGACTACTGG	CARDRDLYTSIMPDYW	IGHV3	IGHD1	IGHJ4-1	10	20	24	39
TNBC	2	9.20048e-05	TGTGCGAGAGATGGGCGATTTTTGGACTGGTTAAAGGACTTTGACTACTGG	CARDGRFLDWLKDFDYW	IGHV1-3	IGHD3-3	IGHJ4-1	10	15	25	37
TNBC	2	9.20048e-05	TGTGCGAGAGATCGGGGGAGTAGCAGTGCCTGGTACCCCTGG	CARDRGSSSAWYPW	IGHV3-53	IGHD3	IGHJ5-1	10	13	20	34
TNBC	2	9.20048e-05	TGTGCGAGAGCCTTTCCCAGTACTTTCAGCTGCTACGGCATGGACGTCTGG	CARAFPSTFSCYGMDVW	IGHV4	IGHD2	IGHJ6-1	9	27	35	39
TNBC	2	9.20048e-05	TGTGCAAAAGCGCGTGCCCGGGGTTTAATAGTCCTAGGACAAGGGGCTGACTACTGG	CAKARARGLIVLGQGADYW	IGHV3-43	IGHD1	IGHJ4-1	9	27	31	47
TNBC	2	9.20048e-05	TGTGCGAGAGTGGGTAGGGCCATGATTCGGGCAGCGGACAACTGG	CARVGRAMIRAADNW	IGHV1-2	IGHD3	IGHJ4-1	9	25	30	36
TNBC	2	9.20048e-05	TGCGCGAGAGACTGGGGCTATTATGATATTATGAGTGGCTATCCCCCCTTGACCACTGGG	CARDWGYYDIMSGYPPLTTG	IGHV3-48	IGHD3-16	IGHJ4-1	10	18	26	48
TNBC	2	9.20048e-05	TGTGCGAGGTCGGAGCCTGGGAGTGTGGGTTCCCAACTTAGATACTGG	CARSEPGSVGSQLRYW	IGHV3	IGHD1	IGHJ4-1	6	17	22	42
TNBC	2	9.20048e-05	TGTGCGAGAGTCTCGTTAGGCGGTGACGGGGACATGTACTACTTTGACTCCTGG	CARVSLGGDGDMYYFDSW	IGHV3-48	IGHD4-17	IGHJ4-1	9	20	26	37
TNBC	2	9.20048e-05	TGTGTGGTCTCCCGGGGTGGAGCCCACTACTTGTACGGTTTCGACATCTGG	CVVSRGGAHYLYGFDIW	IGHV5-51	IGHD2	IGHJ3-1	3	30	35	45
TNBC	2	9.20048e-05	TGTGCGAGAGGGAACTACGATTTATTTTTAAACAACTGGTTCGACCCCTGG	CARGNYDLFLNNWFDPW	IGHV3	IGHD1	IGHJ5-1	-1	10	17	31
TNBC	2	9.20048e-05	TGTGCGAAAGTTGGCTCCGGTGACTCCTTAGGCTACTTTGACTACTGG	CAKVGSGDSLGYFDYW	IGHV3-23	IGHD4-17	IGHJ4-1	9	17	24	32
TNBC	2	9.20048e-05	TGTGCTCGATGCTTACACAATCTTGCTCTTTGGTTTGACTACTGG	CARCLHNLALWFDYW	IGHV2-70	IGHD3-16	IGHJ4-1	4	8	14	33
TNBC	2	9.20048e-05	TGTGCGAGAGGCGGAAGCGACGGCGGACCCCCTGAGTACTGG	CARGGSDGGPPEYW	IGHV1-46	IGHD1-14	IGHJ4-1	9	11	15	32
TNBC	2	9.20048e-05	TGTGCGAAACGGGTGGTGGTAATTGGTAATAAGTATTATTTTGATTACTGG	CAKRVVVIGNKYYFDYW	IGHV3-23	IGHD2-15	IGHJ4-1	8	12	20	39
TNBC	2	9.20048e-05	TGTGCGAGATATGGTTCAGGGAGTTATTATAATCCCTTCTTTGACTACTGG	CARYGSGSYYNPFFDYW	IGHV4	IGHD3-10	IGHJ4-1	8	18	31	35
TNBC	2	9.20048e-05	TGTGCGAGAGCCCCCATACGGGGTATGGCAGTATATCTCGACACCTGG	CARAPIRGMAVYLDTW	IGHV3	IGHD6	IGHJ5-1	9	20	25	37
TNBC	2	9.20048e-05	TGTGCGAAAGATATTGAGGCATCGGTCTGG	CAKDIEASVW	IGHV3	IGHD2	IGHJ4	-1	11	15	26
TNBC	2	9.20048e-05	TGTGCGAGAGATCAAGGCAGTGGCTGGTACTCTTTTGACTGCTGG	CARDQGSGWYSFDCW	IGHV1-46	IGHD6-19	IGHJ4-1	10	16	29	33
TNBC	2	9.20048e-05	TGTGCGGGAGGCTCCGGGTGGCTGGTTCGTTACTGG	CAGGSGWLVRYW	IGHV3	IGHD6-19	IGHJ4-1	9	17	25	30
TNBC	2	9.20048e-05	TGTGCGAGAGGGCTCTTCGCTATAGCAGCAGGTGGTGCCGGCTACTGG	CARGLFAIAAGGAGYW	IGHV1-2	IGHD6-13	IGHJ4-1	9	20	30	39
TNBC	2	9.20048e-05	TGTGCGAGAGATGGCCTCGGCCACGGTGCGACATTTGACTACTGG	CARDGLGHGATFDYW	IGHV3	IGHD4	IGHJ4-1	10	22	27	33
TNBC	2	9.20048e-05	TGTACGAGAAGGGACACCTACTTCTCTTTCTTTGACTCCTGG	CTRRDTYFSFFDSW	IGHV3-48	IGHD3-9	IGHJ5-1	8	30	-1	37
TNBC	2	9.20048e-05	TGTGCGAGCGGGATTATGAGGTGGATAAGTGGAACTACGGTCTACTTTGACTACTGG	CASGIMRWISGTTVYFDYW	IGHV3-48	IGHD1-7	IGHJ4-1	7	29	37	41
TNBC	2	9.20048e-05	TGTGCGAGAGATGTGGGAGGAAGTCGCACTGGCTGGAACGGGTGGTACTTCGATCTCTGG	CARDVGGSRTGWNGWYFDLW	IGHV4	IGHD1	IGHJ2-1	10	32	39	42
TNBC	2	9.20048e-05	TGTGCGTCCCAAAGGTCGTCCGGTCTAGACTACTGG	CASQRSSGLDYW	IGHV4	IGHD6-6	IGHJ4-1	5	15	20	25
TNBC	2	9.20048e-05	TGTGCGAAGGATGCAGCAGTTTTTGACTGCTGG	CAKDAAVFDCW	IGHV3-23	IGHD6-13	IGHJ4-1	7	12	18	21
TNBC	2	9.20048e-05	TGTGCAAGAGATGAGGGTGAAGAGATGCCTACAATCCGGGGATTTGACTTGTGG	CARDEGEEMPTIRGFDLW	IGHV3-74	IGHD3	IGHJ4	10	42	48	51
TNBC	2	9.20048e-05	TGTGCGAGATCGGACGGCCAATTATTACCCTTTAACTACTGG	CARSDGQLLPFNYW	IGHV4	IGHD3-22	IGHJ4-1	8	21	27	29
TNBC	2	9.20048e-05	TGTGTGAGAGAGAGAGGCCCCTTTGATGGTTTTGATATCTGG	CVRERGPFDGFDIW	IGHV3	IGHD5-24	IGHJ3-1	10	12	15	23
TNBC	2	9.20048e-05	TGTGCGAGAGAGAGATATTGTGGTGATGACTGCTATGAGAATGCTTTGATATCTGGG	CARERYCGDDCYENALISG	IGHV4	IGHD2-21	IGHJ3-1	24	26	35	44
TNBC	2	9.20048e-05	TGTGCACGCAAGGTCTATGATAAGGGAGCTTTTCACTTCTGG	CARKVYDKGAFHFW	IGHV2-5	IGHD3-22	IGHJ4	6	14	21	34
TNBC	2	9.20048e-05	TGTGCGAAAGGGTGTAGTGTTGGTAGCAGTTGCTTCTACTTTGACTACTGG	CAKGCSVGSSCFYFDYW	IGHV3-33	IGHD2	IGHJ4-1	9	12	18	35
TNBC	2	9.20048e-05	TGTGCGACAGATCGGGGGGATGGCAGTGGCTGGTCGATAGATGACTACTGG	CATDRGDGSGWSIDDYW	IGHV7-4_1	IGHD6-19	IGHJ4-1	10	22	33	41
TNBC	2	9.20048e-05	TGTGCGAAGGATCAAGACTACCATATGGACGTCTGG	CAKDQDYHMDVW	IGHV3-23	IGHD4	IGHJ6-1	7	15	20	23
TNBC	2	9.20048e-05	TGTGCAAAATGGGGGCCCTATACCAGGTCGGGGCTTGACTACTGG	CAKWGPYTRSGLDYW	IGHV3-9	IGHD2	IGHJ4-1	8	17	23	34
TNBC	2	9.20048e-05	TGTGCGAGACATGGCAGCATAGGAGCTCGCCAGAACTGGTTCGACCCCTGG	CARHGSIGARQNWFDPW	IGHV5-51	IGHD1	IGHJ5-1	10	21	26	31
TNBC	2	9.20048e-05	TGTGCGAGCGGGGGATCCGACAGCAGTTGGTATTGGGTCCACTGG	CASGGSDSSWYWVHW	IGHV3	IGHD3	IGHJ4	7	9	14	38
TNBC	2	9.20048e-05	TGTGCGAGAGACTCCGGATTTGGTTGTAGTGGTAGTAGCTGCCCCGCTTTCTTTGGCTACTGG	CARDSGFGCSGSSCPAFFGYW	IGHV1-2	IGHD2-15	IGHJ4-1	10	23	32	50
TNBC	2	9.20048e-05	TGTGTGAGACAGGGTTTAGTGGGGCGTTTATTTGATTACTGG	CVRQGLVGRLFDYW	IGHV3-11	IGHD1-26	IGHJ4-1	8	16	22	30
TNBC	2	9.20048e-05	TGTGCGAGGATTACTGGCTACGATTCCGGGGTTGACTACTGG	CARITGYDSGVDYW	IGHV1-2	IGHD5-12	IGHJ4-1	7	14	24	31
TNBC	2	9.20048e-05	TGTGCTACGTACGATTTTTGGAGTGGTTATTATAACGGCTTCGACCCCTGG	CATYDFWSGYYNGFDPW	IGHV3-74	IGHD3-3	IGHJ5-1	4	9	33	37
TNBC	2	9.20048e-05	TGTGCGAGTTCGTATGGTGGCTACGAAGGCTACTGG	CASSYGGYEGYW	IGHV3	IGHD5-12	IGHJ4-1	7	16	25	27
TNBC	2	9.20048e-05	TGTGGGAGGTGGAACGATTTTTGGAGTGGCCACTGGGGTTTGGACGTCTGG	CGRWNDFWSGHWGLDVW	IGHV3	IGHD3-3	IGHJ6-1	7	13	28	36
TNBC	2	9.20048e-05	TGTGCGAGAGTTGTGAGTAGCTGGAACTGGTTCGACCCCTGG	CARVVSSWNWFDPW	IGHV4	IGHD2-15	IGHJ5-1	9	16	22	24
TNBC	2	9.20048e-05	TGTGCACACAGCAACAATTACTATGGTTCAGGGAGTTATCTTGTGCCCCATATCTGG	CAHSNNYYGSGSYLVPHIW	IGHV2-5	IGHD3-16	IGHJ4	28	30	39	53
TNBC	2	9.20048e-05	TGCGCGACACGTCGGGCACATAAAAGAGGCCAGACAGTGCCTGCCAATACTGACTACTTCGACCCCTGG	CATRRAHKRGQTVPANTDYFDPW	IGHV5-51	IGHD4	IGHJ5-1	6	50	-1	57
TNBC	2	9.20048e-05	TGTGCGAGAGAAGGGGCCCCCAGTCTCGGTACTAGTTGGTATTGCAATGACTACTGG	CAREGAPSLGTSWYCNDYW	IGHV3	IGHD2-8	IGHJ4-1	10	28	33	47
TNBC	2	9.20048e-05	TGTGCGATGGGTTCAGGGAGTTATTATTACGGGGTAGCGTACGGCTACTGG	CAMGSGSYYYGVAYGYW	IGHV3-53	IGHD3-10	IGHJ4-1	6	15	26	42
TNBC	2	9.20048e-05	TGTGCGAGAGTAGGGAGGCCGGCAAAGGCTGGGATACCTGACTACTGG	CARVGRPAKAGIPDYW	IGHV1-18	IGHD5	IGHJ4-1	9	31	36	38
TNBC	2	9.20048e-05	TGTGTCGGTTCTACTATGACAGAAATGGGTGACTATTGG	CVGSTMTEMGDYW	IGHV3-74	IGHD3-22	IGHJ4-1	3	11	18	29
TNBC	2	9.20048e-05	TGTGCGAGAGAGGGAAGTGGGAGCTACTACAACTGGTTCGACCCCTGG	CAREGSGSYYNWFDPW	IGHV4	IGHD1-26	IGHJ5-1	10	15	-1	28
TNBC	2	9.20048e-05	TGTGCGAGAGAGGTACGATTTTTGGAGTGGTTATTTTTTGTAGTTTATGGAAGGGAATTACTG	CAREVRFLEWLFFVVYGRELL	IGHV1-3	IGHD3-3	IGHJ4-1	10	13	34	56
TNBC	2	9.20048e-05	TGTGCAAAAGTCCCAGACACTAGCAGCATCTGGTACGCATACTTCCAGCACTGG	CAKVPDTSSIWYAYFQHW	IGHV3-9	IGHD6-13	IGHJ1-1	9	20	27	36
TNBC	2	9.20048e-05	TGTGCGAGAGTCCCCTACGGTGACTACATGCCAACTTACGCCTACTACTTTGACTACTGG	CARVPYGDYMPTYAYYFDYW	IGHV3-48	IGHD4-17	IGHJ4-1	9	14	26	43
TNBC	2	9.20048e-05	TGCGTAAGGATGCCTTACTACTTTGACTACTGG	CVRMPYYFDYW	IGHV3	IGHD2	IGHJ4-1	1	6	10	16
TNBC	2	9.20048e-05	TGTGCCACAGAACGACTTTTGGAGTGGGTCTCAGCCCTTGACCACTGG	CATERLLEWVSALDHW	IGHV3-15	IGHD3-3	IGHJ4-1	10	16	26	37
TNBC	2	9.20048e-05	TGTGCGAGAATGTTCGGCACGCCCGAGGACTTCTTACTTGACTCTTGG	CARMFGTPEDFLLDSW	IGHV1-18	IGHD3-10	IGHJ5-1	-1	9	16	43
TNBC	2	9.20048e-05	TGTGCGAGAGAGGGTTTTTATCTGGGTAGCAGCAGGTGGTTTTCAGATGGGGCTCTTATGACTACTACTACTACGGTATGGACGTCTGGG	CAREGFYLGSSRWFSDGALMTTTTTVWTSG	IGHV4	IGHD6-13	IGHJ6-1	10	26	34	57
TNBC	2	9.20048e-05	TGTGCGAAAGGAGGTACTGATAACTGCTACTCGAGACATGCCTCCTGG	CAKGGTDNCYSRHASW	IGHV3-23	IGHD2-15	IGHJ4	9	23	31	41
TNBC	2	9.20048e-05	TGCGTGGGGCTTACGCCTACTGGG	CVGLTPTG	IGHV3	IGHD1	IGHJ4-1	1	3	7	16
TNBC	2	9.20048e-05	TGTGCGAGACGGTCGCAATATAGCAGCAGCTGGCCCTTTGATTACTGG	CARRSQYSSSWPFDYW	IGHV5-51	IGHD6-13	IGHJ4-1	9	18	32	35
TNBC	2	9.20048e-05	TGTGCGAGAGGGGGGGGCCACACCTATGGTTTTTCGCTACTGGGG	CARGGGHTYGFSLLG	IGHV4-34	IGHD3	IGHJ4-1	10	23	30	36
TNBC	2	9.20048e-05	TGTGCGCGAGGGGGAGCTGATGGCTACGCTGCGTTTGACTCCTGG	CARGGADGYAAFDSW	IGHV4	IGHD5-24	IGHJ5-1	9	18	26	40
TNBC	2	9.20048e-05	TGTGCGAGAGACCCCACTCGAGGAGTGCAAGTATTTCACGACTGG	CARDPTRGVQVFHDW	IGHV1-69	IGHD3-3	IGHJ4-1	10	21	26	37
TNBC	2	9.20048e-05	TGTGTGAGAAGGGGCCATTATGACTACATTTGGGGGAGTCCTTACTACTTTGACTACTGG	CVRRGHYDYIWGSPYYFDYW	IGHV5-51	IGHD3-16	IGHJ4-1	8	28	38	43
TNBC	2	9.20048e-05	TGTGCGAGAGCGGGTTCCTATTGTAGTGGTGGTAGCTGCTACCCTGCGTACTTCGATCTC	CARAGSYCSGGSCYPAYFDL	IGHV1-2	IGHD2-15	IGHJ3P-1	9	18	41	65
TNBC	2	9.20048e-05	TGTGCGACATCACCGAATAACTGGGTCTGG	CATSPNNWVW	IGHV3-53	IGHD1	IGHJ4	6	16	23	26
TNBC	2	9.20048e-05	TGTGCACCCAAAACTCGGGACCGAGGATGTATAGTGGGAGCTTTCTCTCGG	CAPKTRDRGCIVGAFSR	IGHV3-13	IGHD1-26	IGHJ4	5	28	41	49
TNBC	2	9.20048e-05	TGTGCGAAAGACGGGCGTGGCTCAGGCGACTTAACCTACTGG	CAKDGRGSGDLTYW	IGHV3	IGHD5	IGHJ4-1	10	16	21	35
TNBC	2	9.20048e-05	TGTGCGAGAGATATCGAGGCATCGGTCTGGGGC	CARDIEASVWG	IGHV3-23	IGHD7-27	IGHJ2P-1	10	26	31	33
TNBC	2	9.20048e-05	TGTGCGAGAGCGGTCGGTCCTTATGACTACTGG	CARAVGPYDYW	IGHV3	IGHD3	IGHJ4-1	9	13	16	21
TNBC	2	9.20048e-05	TGTGCAAAAGAACCAGCAGTTGGCTATTTTGACTACTGG	CAKEPAVGYFDYW	IGHV3-9	IGHD2	IGHJ4-1	-1	11	16	23
TNBC	2	9.20048e-05	TGTGCGAGGATCGGCAAACCGGCTGAGTACTGG	CARIGKPAEYW	IGHV3-48	IGHD1-14	IGHJ4-1	7	16	21	23
TNBC	2	9.20048e-05	TGTGCGAGAGTTGGTGTCCAATGGAATCACCTTGACTTCTGG	CARVGVQWNHLDFW	IGHV7-4_1	IGHD2-8	IGHJ4-1	9	11	16	31
TNBC	2	9.20048e-05	TGTGCGAAAGACTTCTATGATAGTAGTGGTTATTACCAAATTTTTGACTACTGG	CAKDFYDSSGYYQIFDYW	IGHV3-23	IGHD3-22	IGHJ4-1	10	14	35	42
TNBC	2	9.20048e-05	TGTAGAAAAAATATGTCAATTGTGATGTCTGTCATCTATCGAATACTACGATATGTCTGTCATCTATCGAATACTACGATATGGACGTCTGGG	CRKNMSIVMSVIYRILRYVCHLSNTTIWTSG	IGHV3-25	IGHD3-9	IGHJ6-1	3	46	53	71
TNBC	2	9.20048e-05	TGTGCGAGGGGATGGGACGTAAATTGCAGTGGTGGTAGATGCTACCGGGAAGGTTGGTGGTTCGACCCCAGG	CARGWDVNCSGGRCYREGWWFDPR	IGHV3-53	IGHD2-15	IGHJ5-1	7	27	37	57
TNBC	2	9.20048e-05	TGTGCGAAAGCCCCCAAGTGGGGAGTTATAGAGTACTACTTTGACTACTGG	CAKAPKWGVIEYYFDYW	IGHV3-23	IGHD3	IGHJ4-1	9	19	28	34
TNBC	2	9.20048e-05	TGTGCACGCGCGCATAGCAGCAGCTGGTACTCCTTTGGCGACTGG	CARAHSSSWYSFGDW	IGHV3-9	IGHD6-13	IGHJ4-1	5	13	29	38
TNBC	2	9.20048e-05	TGTGCGAAAGACATAACCCCGTATAGTGGGAGCGCGTTTGACTACTGG	CAKDITPYSGSAFDYW	IGHV3-9	IGHD1-26	IGHJ4-1	10	20	32	36
TNBC	2	9.20048e-05	TGTGCGAAAGATTACGATTTTTGGAGTAGAAACAACTGGTTCGACCCCTGG	CAKDYDFWSRNNWFDPW	IGHV3-23	IGHD3-3	IGHJ5-1	-1	11	26	31
TNBC	2	9.20048e-05	TGTGCGAGAGGCCCCTTTAGAGGTGGCAATTACTACTACGGTATGGACGTCTGG	CARGPFRGGNYYYGMDVW	IGHV4-34	IGHD2	IGHJ6-1	10	21	25	28
TNBC	2	9.20048e-05	TGTGCGAAAACGGAGGGAGAGGGGGATATTGTGTTAATGGAGCATGCTATGACGCTGTTTATTTCGACCCCTGGG	CAKTEGEGDIVLMEHAMTLFISTPG	IGHV3-23	IGHD2	IGHJ5-1	8	23	31	62
TNBC	2	9.20048e-05	TGTGCGACCCAAAATATTAATGGGAGCCCCGCCGGCCAAGGGTTCGACCCCTGG	CATQNINGSPAGQGFDPW	IGHV1-2	IGHD1-26	IGHJ5-1	6	20	26	40
TNBC	2	9.20048e-05	TGTGCGAGAGAGGCCTTAGCTGGGGCGAGCGCTTTTGATATCTGG	CAREALAGASAFDIW	IGHV4	IGHD2	IGHJ3-1	10	16	21	30
TNBC	2	9.20048e-05	TGTGCGAGACATGTGTTTCATACAGCCCTTGACTACTGG	CARHVFHTALDYW	IGHV4-39	IGHD5	IGHJ4-1	10	19	-1	26
TNBC	2	9.20048e-05	TGTGCGAAAATAAAAGTGGGCACGACTTACTTTGACTCCTGG	CAKIKVGTTYFDSW	IGHV4	IGHD1-26	IGHJ4-1	6	14	19	27
TNBC	2	9.20048e-05	TGTACCACGGATCGCTGTGGTGATGATTGCTCTTTACGCTTTGACAACTGG	CTTDRCGDDCSLRFDNW	IGHV3-15	IGHD2-21	IGHJ4-1	7	16	23	38
TNBC	2	9.20048e-05	TGTGCGGGGGCGAGTGTAGTAGGAAATTACCTCTTTGACCACTGG	CAGASVVGNYLFDHW	IGHV3-53	IGHD2-2	IGHJ4-1	5	14	21	32
TNBC	2	9.20048e-05	TGTGCAAAAGCCGAGGGTCTAAGCGGAAATATGAGGCCCCTAATGGGGATGCACGTCTGG	CAKAEGLSGNMRPLMGMHVW	IGHV3-9	IGHD2	IGHJ3	9	39	45	63
TNBC	2	9.20048e-05	TGTGTGAGGGACGGTATGGTAGTGGCTGACACGTCGTTCAAGTTCGACCCCTGG	CVRDGMVVADTSFKFDPW	IGHV1-8	IGHD5	IGHJ5-1	7	19	26	41
TNBC	2	9.20048e-05	TGTGCGAGAGATCTCCAGGATATTGTAGTAGTACCAGCTCCCTACTACTACTACGGTATGGACGTCTGG	CARDLQDIVVVPAPYYYYGMDVW	IGHV1-69	IGHD2-2	IGHJ6-1	10	16	38	41
TNBC	2	9.20048e-05	TGTGCGAGATATGGAGTAAGGGGGGGGCTTGACTACTGG	CARYGVRGGLDYW	IGHV3	IGHD3-3	IGHJ4-1	8	11	16	28
TNBC	2	9.20048e-05	TGTACGAGAGACGTTACTGGGGATGGAAACTACTGG	CTRDVTGDGNYW	IGHV7-4_1	IGHD7-27	IGHJ4-1	10	15	22	28
TNBC	2	9.20048e-05	TGTGTAAGAGGGCTTGGGGATTGGTGG	CVRGLGDWW	IGHV3-74	IGHD3	IGHJ4	9	13	18	24
TNBC	2	9.20048e-05	TGTGCAAAAGATTATACTTCGAATGGAATAGTAGCAGCTGGCGGACTCGACTACTGG	CAKDYTSNGIVAAGGLDYW	IGHV3-9	IGHD6-13	IGHJ4-1	11	32	40	46
TNBC	2	9.20048e-05	TGTGCGAGAGGGCCGAATTATGACGGGGTCCCCTGG	CARGPNYDGVPW	IGHV4	IGHD3-16	IGHJ5-1	9	16	22	27
TNBC	2	9.20048e-05	TGTGCGAGACATCCGCCCCGGGGAGATTTTAACTTTGACTTCTGG	CARHPPRGDFNFDFW	IGHV4-39	IGHD3-10	IGHJ4-1	10	18	24	31
TNBC	2	9.20048e-05	TGTACGAAAGAACCTAACCCCTTTGCGAGTGGCTGGTACTTTGACGACTGG	CTKEPNPFASGWYFDDW	IGHV3	IGHD6-19	IGHJ4-1	10	27	-1	36
TNBC	2	9.20048e-05	TGTGCGAGAGATAGAATAATTAGTGGCCGGTTCGGTGAGGCTCACTACTGG	CARDRIISGRFGEAHYW	IGHV3	IGHD3	IGHJ4-1	10	28	34	41
TNBC	2	9.20048e-05	TGTGCGAGAGGTCACTCACGACCCAAACGTCTTACGATTTTTGCAGTGGTTCGAACGTACTATTGTGACTCCTGG	CARGHSRPKRLTIFAVVRTYYCDSW	IGHV3	IGHD3-3	IGHJ4-1	9	31	42	65
TNBC	2	9.20048e-05	TGTGCGACCCAGAGGGATTGCAGTGATGGTACCTGCTACACCCACTTTGACTACTGG	CATQRDCSDGTCYTHFDYW	IGHV3	IGHD2-15	IGHJ4-1	6	32	38	41
TNBC	2	9.20048e-05	TGTGCGAGAGATTATTTTGAGACTAGTGGCCGACCCCCATTTGACTATTGG	CARDYFETSGRPPFDYW	IGHV1-46	IGHD3-9	IGHJ4-1	10	12	19	39
TNBC	2	9.20048e-05	TGTGCGAGAGGGGGGAGCGCCAAATACTTCCAGCACTGG	CARGGSAKYFQHW	IGHV4	IGHD3-16	IGHJ1-1	-1	10	16	22
TNBC	2	9.20048e-05	TGTGCGAAATTTTCAGCTCGATCGGCCCCCCAGGTTTATATTGTTTTTGATATGTGG	CAKFSARSAPQVYIVFDMW	IGHV5-51	IGHD2	IGHJ1	6	37	43	54
TNBC	2	9.20048e-05	TGTGTGAGAATTGGATATGGCTATGGCCAAGCTGACAACTGG	CVRIGYGYGQADNW	IGHV5-51	IGHD2	IGHJ4-1	8	11	17	32
TNBC	2	9.20048e-05	TGTGCGAGAGAGGGTACAGTGACTACTTTCGACCCCTGG	CAREGTVTTFDPW	IGHV4	IGHD4-17	IGHJ5-1	10	18	25	27
TNBC	2	9.20048e-05	GTGCGAGACAAAGGAGGTCGGATTACGATATTTGGAGGGCTTTCGCCCCGACATATTACTACTACGCTATGGACGTCTGGG	VRDKGGRITIFGGLSPRHITTTLWTSG	IGHV4	IGHD3-9	IGHJ6-1	-1	21	32	56
TNBC	2	9.20048e-05	TGCGCGAAGCGGGGGTGGTTAGGAGCTGCTGTAGGTTCCGGCTGGTTCGCTCCCTGG	CAKRGWLGAAVGSGWFAPW	IGHV3-23	IGHD2	IGHJ5-1	7	23	29	51
TNBC	2	9.20048e-05	TGTGCGAAAAATGGCGATTTTTGGAATGGTTATCAATACTTTGACTACTGG	CAKNGDFWNGYQYFDYW	IGHV3-23	IGHD3-3	IGHJ4-1	8	14	24	34
TNBC	2	9.20048e-05	TGTGCAAGAGATGTACAGTTGGCGATGGGGCTCTGGTACTTCGATCTCTGG	CARDVQLAMGLWYFDLW	IGHV3-13	IGHD4	IGHJ2-1	10	13	18	32
TNBC	2	9.20048e-05	TGTGCGAAACAACTCTCACTACGTGACCACTTTGACTACTGG	CAKQLSLRDHFDYW	IGHV3-23	IGHD4	IGHJ4-1	8	17	22	25
TNBC	2	9.20048e-05	TGTGCAAGAGATCTGGACTTCCAGTTCTGG	CARDLDFQFW	IGHV6-1	IGHD1	IGHJ1-1	10	12	16	26
TNBC	2	9.20048e-05	TGTGCTAGAGTCCATAGCAGCAGCTGGTCAGGACACCACTTTGACTACTGG	CARVHSSSWSGHHFDYW	IGHV3-72	IGHD6-13	IGHJ4-1	9	13	27	34
TNBC	2	9.20048e-05	TGTGCGAGAGACGGGGGCTGGTTCGACCCCTGG	CARDGGWFDPW	IGHV4	IGHD3	IGHJ5-1	-1	11	15	17
TNBC	2	9.20048e-05	TGTGCGAGGGGGCGTAGTGCGAGCCACCCCCTTGACTTCTGG	CARGRSASHPLDFW	IGHV1-3	IGHD2	IGHJ4-1	7	13	18	31
TNBC	2	9.20048e-05	TGTGCGAGGTGGGGTCAATATAATGACAACGCTTCCCCTGACTACCACTATTACGCTATAGACGTCTGG	CARWGQYNDNASPDYHYYAIDVW	IGHV4	IGHD3	IGHJ6-1	7	48	54	60
TNBC	2	9.20048e-05	TGTGCAAAAGATTCCCGCTACGGTGGTAATGGGGGGGACTTTGAATATTGG	CAKDSRYGGNGGDFEYW	IGHV3-9	IGHD4-23	IGHJ4-1	11	17	28	45
TNBC	2	9.20048e-05	TGTGCGAGAGCCCCTCGGGACTTGGCTCGGGGAGCTGAGGAAGGTTCGACCCCTGGG	CARAPRDLARGAEEGSTPG	IGHV3	IGHD3-10	IGHJ5-1	9	26	33	42
TNBC	2	9.20048e-05	TGTGCGAAGAGTGTCCCGTATGGCACCGGCTGGTACGGGTACAACTGGTTCGACCCCTGG	CAKSVPYGTGWYGYNWFDPW	IGHV3-23	IGHD6-19	IGHJ5-1	7	27	35	40
TNBC	2	9.20048e-05	TGTGCCTTTCCCGCACTGGGCAGAGGAACAGCATTTCAGTTTTGG	CAFPALGRGTAFQFW	IGHV2-5	IGHD3-3	IGHJ4	4	29	35	42
TNBC	2	9.20048e-05	TGCGCGAAAGGGGGGTGGCTACGATCAGCGCACTGGTTCGACCCCTGG	CAKGGWLRSAHWFDPW	IGHV4	IGHD5-12	IGHJ5-1	6	14	24	31
TNBC	2	9.20048e-05	TGTGCGAGTCGGCCCCCGAGTGGGACCTACTTCGCGGTTTTTGACTACTGG	CASRPPSGTYFAVFDYW	IGHV3	IGHD1-26	IGHJ4-1	7	18	24	39
TNBC	2	9.20048e-05	TGTGCGAGACGGACGGGTTATTATTGTAGTGGGGGTGGCTGCTACTTTGACTATTGG	CARRTGYYCSGGGCYFDYW	IGHV5-51	IGHD2-15	IGHJ4-1	9	21	31	41
TNBC	2	9.20048e-05	TGTGCGAGAGGTTTGGCCAGTGGGGCCCTACGGCGCTTCGACCCCTGG	CARGLASGALRRFDPW	IGHV1	IGHD1	IGHJ5-1	9	18	23	34
TNBC	2	9.20048e-05	TGTGCGAGGGGGTGTGCTGTGGGCTACTGG	CARGCAVGYW	IGHV3	IGHD2-8	IGHJ4-1	7	10	14	21
TNBC	2	9.20048e-05	TGTGCGAGAACGGGGGGGGATAGCAGCAGCTGGTACTACTACTACTACGGTATGGACGTCTGG	CARTGGDSSSWYYYYYGMDVW	IGHV3	IGHD6-13	IGHJ6-1	8	19	-1	33
TNBC	2	9.20048e-05	GCATCCAACCCGCTGGTTCGACCCCTG	ASNPLVRPL	IGHV1-2	IGHD2	IGHJ5-1	-1	-1	-1	12
TNBC	2	9.20048e-05	TGTGCAAGAGATGGCGAGTCCATCCGTGCCCTTGAGTATTGG	CARDGESIRALEYW	IGHV3-74	IGHD2	IGHJ4-1	10	26	29	36
TNBC	2	9.20048e-05	TGTGCAAAAGATATGGCGATAGTACCAGCTACTAACTTAGACCACTGG	CAKDMAIVPATNLDHW	IGHV3-9	IGHD2-2	IGHJ4	12	19	29	39
TNBC	2	9.20048e-05	TGTGCACTCGGAATCCGGCCGGTCAGTGGCTGGTTCCTGGGACCCCATCGGTTCGAGCCCTGG	CALGIRPVSGWFLGPHRFEPW	IGHV2	IGHD6-19	IGHJ5-1	6	23	33	49
TNBC	2	9.20048e-05	TGTGTAAGAGCCCTACTCGGGATTGATGACTGTTGG	CVRALLGIDDCW	IGHV3-74	IGHD2	IGHJ4	9	12	17	33
TNBC	2	9.20048e-05	TGTGCGAGTCACTGTGGGTATAACACTGGCGGGTGCCTAAAGGGTATGGACGTCTGG	CASHCGYNTGGCLKGMDVW	IGHV4	IGHD1	IGHJ6-1	7	16	23	42
TNBC	2	9.20048e-05	TGTGCACGCCGCGTACGTTTTCCTCTGGTTGAGGGAGTCTTCTACTACGGTATGGACGTCTGG	CARRVRFPLVEGVFYYGMDVW	IGHV2-70	IGHD3-16	IGHJ6-1	7	13	19	38
TNBC	2	9.20048e-05	TGTGCAAAAGACAGTAGCAGTGGCTGGACGTGG	CAKDSSSGWTW	IGHV3-9	IGHD6-19	IGHJ5-1	10	14	26	28
TNBC	2	9.20048e-05	TGTGCGAAAGTGCAGAACGATTTTTGGGGTGGTGTTTATGCGACATATTACTTTGAGAACTGG	CAKVQNDFWGGVYATYYFENW	IGHV3-23	IGHD3-3	IGHJ4-1	9	16	26	58
TNBC	2	9.20048e-05	TGTGCGACAGATCAGGAGGATATTGTAGTGGTGGTGCCGGACCACTGG	CATDQEDIVVVVPDHW	IGHV3-53	IGHD2-15	IGHJ4	10	16	34	39
TNBC	2	9.20048e-05	TGTGCGAGAGACCAGGCATTTAGCAGATATGATATTTGG	CARDQAFSRYDIW	IGHV3	IGHD3	IGHJ3-1	10	19	24	29
TNBC	2	9.20048e-05	TGTGCGAGAGACCAAAGGGGCTACGGTGACAGACACTGGTATTTCGATCTCTGG	CARDQRGYGDRHWYFDLW	IGHV3-53	IGHD4-17	IGHJ2-1	10	20	29	34
TNBC	2	9.20048e-05	TGTGCAAAAGACCCATATCTTGATGGGAATCACACACCCTACTACTTTGCCTCCTGG	CAKDPYLDGNHTPYYFASW	IGHV3-9	IGHD1-26	IGHJ4	10	38	44	50
TNBC	2	9.20048e-05	TGTGCAAAGGTGTATACCAGTGGCTGGTATTATGATGGTTTTGATATCTGG	CAKVYTSGWYYDGFDIW	IGHV3-9	IGHD6-19	IGHJ3-1	7	17	28	32
TNBC	2	9.20048e-05	TGTGAGGGACATCGAGGGCTCTTCCCACTAACTTTGACTACTGGG	CEGHRGLFPLTLTTG	IGHV3-71	IGHD1	IGHJ4-1	3	24	27	30
TNBC	2	9.20048e-05	TGTGCGAGAGTGATCCTAGGATATTGTAGTGGTGGTAGCTGCATCGACTACTGG	CARVILGYCSGGSCIDYW	IGHV1-2	IGHD2-15	IGHJ4-1	9	17	41	43
TNBC	2	9.20048e-05	TGTGCGAGAGTGTATTTTCGGTGGCCTATGGTCCACTTTGACTACTGG	CARVYFRWPMVHFDYW	IGHV3	IGHD3	IGHJ4-1	9	25	-1	32
TNBC	2	9.20048e-05	TGTGCGAGAGGGGTTCGTCTTGACTTATTCTTGTACTACTTTGACTCCTGG	CARGVRLDLFLYYFDSW	IGHV4	IGHD3	IGHJ4-1	9	11	16	34
TNBC	2	9.20048e-05	TGTGCGAGGCCCAGGGGTGATAGTACTGGTTACAGATACTTCCAGTACTGG	CARPRGDSTGYRYFQYW	IGHV3	IGHD2	IGHJ1-1	7	22	29	35
TNBC	2	9.20048e-05	TGTGCGAGGGAACGAGACTTAAGTAACTTGTACCATGACACCACTGGGTATTACTCCCACTGG	CARERDLSNLYHDTTGYYSHW	IGHV1-18	IGHD3	IGHJ4	7	47	54	56
TNBC	2	9.20048e-05	TGTGCGAGTTATGTCGTGGAAGGCAAGAGATACTTTGACTCTTGG	CASYVVEGKRYFDSW	IGHV3-53	IGHD3-9	IGHJ5-1	7	33	-1	40
TNBC	2	9.20048e-05	TGTGCGAGAGATTACTATGATAGTAGTGATTATTCAATTTTTGACCAGTGG	CARDYYDSSDYSIFDQW	IGHV3	IGHD3-22	IGHJ4-1	-1	11	27	46
TNBC	2	9.20048e-05	TGTGCGAGAGTTTTTTGGAGTGGTTATCCGAACCTTGACTACTGG	CARVFWSGYPNLDYW	IGHV3	IGHD3-3	IGHJ4-1	9	11	26	31
TNBC	2	9.20048e-05	TGTGCCAGTGCATATTGTAGTAGTACCTTCTGCTATGTGGCCGCCTTTGATGTCTGG	CASAYCSSTFCYVAAFDVW	IGHV4	IGHD2-2	IGHJ3-1	7	11	26	42
TNBC	2	9.20048e-05	TGTGCGAGAGGACAATATGATTACGTTTGGGGGAGTTATCGTCCCTCCCGTTGTGACAACTGG	CARGQYDYVWGSYRPSRCDNW	IGHV3	IGHD3-16	IGHJ4-1	9	15	41	53
TNBC	2	9.20048e-05	TGCGCAAGGGAGGATTTCTACTTTGACTACTGG	CAREDFYFDYW	IGHV6-1	IGHD2	IGHJ4-1	7	10	14	17
TNBC	2	9.20048e-05	TGTGCGAAAGGAACCCTACCACAGTGCAGCGGTGCTAGGTGCTACTTCTTTGACTCCTGG	CAKGTLPQCSGARCYFFDSW	IGHV3-23	IGHD2	IGHJ4-1	9	39	45	47
TNBC	2	9.20048e-05	TGCACTAGACCGAGGGTTTATAATTGGAACTTCGAAGACTACTGG	CTRPRVYNWNFEDYW	IGHV3-73	IGHD1-7	IGHJ4-1	9	24	30	36
TNBC	2	9.20048e-05	TGTTCGAGTTGCGACTTTTGGAACTACAACTGGTTCGACCCCTGG	CSSCDFWNYNWFDPW	IGHV4	IGHD1	IGHJ5-1	7	18	-1	25
TNBC	2	9.20048e-05	TGTGCGTCTTCCCCTAATTGGAACTACTACGACTACTGG	CASSPNWNYYDYW	IGHV3-23	IGHD1-7	IGHJ4-1	5	18	26	30
TNBC	2	9.20048e-05	TGTGTCAAAGGCTCGGAAGCCGCGCACCAGCCACTGCACTTCTGG	CVKGSEAAHQPLHFW	IGHV3	IGHD2-2	IGHJ4-1	3	25	30	37
TNBC	2	9.20048e-05	TGTGCGACGACACCGGAAAAGAGAAAACAGTGGCTGGTATATTATCCGTCTTACGGCTTTGACTACTGG	CATTPEKRKQWLVYYPSYGFDYW	IGHV3-23	IGHD6-19	IGHJ4-1	6	27	38	56
TNBC	2	9.20048e-05	TGTGCGAGCCTATTGTTTTCCGGAGGTACCTGGTATTCCTACTTCCAGAACTGG	CASLLFSGGTWYSYFQNW	IGHV3	IGHD2	IGHJ1-1	7	10	15	39
TNBC	2	9.20048e-05	TGTGCGAGAGAATGGTGTAGTGGTGACAGCTGCTACCGCATCTTTGACTCCTGG	CAREWCSGDSCYRIFDSW	IGHV3	IGHD2	IGHJ4-1	24	27	35	41
TNBC	2	9.20048e-05	TGTACTATCCACCTGGGGCGGACTGGAACTCCGTTTAACGGCTACTGG	CTIHLGRTGTPFNGYW	IGHV3-73	IGHD1-7	IGHJ4-1	6	21	29	39
TNBC	2	9.20048e-05	TGTGCGAAAGACTACTATGATAATAGTGGCTATGAGGAGGTGGGATTTGACTACTGG	CAKDYYDNSGYEEVGFDYW	IGHV3-23	IGHD5-12	IGHJ4-1	-1	22	31	45
TNBC	2	9.20048e-05	TGTGCGAGAGTCGGAGGTTTAGGGAGTTTTTATGACTACTGG	CARVGGLGSFYDYW	IGHV3	IGHD3	IGHJ4-1	9	21	27	30
TNBC	2	9.20048e-05	TGTGTGAGGGGACTGGGGGATAGCAACTACTGGAATCATCGGTTCGACCCCTGG	CVRGLGDSNYWNHRFDPW	IGHV3-or16_9	IGHD1	IGHJ5-1	6	28	34	40
TNBC	2	9.20048e-05	TGTGCGATTCTCCGGGCTGGACGCTTGTATAGCAGTGGCTGGATAATGCTTTTGATATCTGGG	CAILRAGRLYSSGWIMLLISG	IGHV3	IGHD6-19	IGHJ3-1	6	26	41	43
TNBC	2	9.20048e-05	TGTGCGAAAGGGGGGGGAAGGGGACTGTCTGATGCTTTTGATATCTGG	CAKGGGRGLSDAFDIW	IGHV3	IGHD3-16	IGHJ3-1	9	12	17	29
TNBC	2	9.20048e-05	TGTGCGAGAAGTAGTGGTTTTTACGCGCCCTTTGACTATTGG	CARSSGFYAPFDYW	IGHV1-69	IGHD3-22	IGHJ4-1	-1	9	18	29
TNBC	2	9.20048e-05	TGTGCGAGAGGGGGGACAGGTTATAACAGTGGCTGGCCGGTACTG	CARGGTGYNSGWPVL	IGHV6-1	IGHD6-19	IGHJ4	9	26	35	44
TNBC	2	9.20048e-05	TGTGCGAAGGGGGACCATTACGACTCTTTACTGTTCGACCCCTGG	CAKGDHYDSLLFDPW	IGHV4	IGHD3	IGHJ5-1	6	16	22	32
TNBC	2	9.20048e-05	TGTGCGAGAGATATGGGATTGCGGGTACCTGGTGTCGACCCCTGG	CARDMGLRVPGVDPW	IGHV3-53	IGHD2	IGHJ5-1	10	16	21	34
TNBC	2	9.20048e-05	TGCACAAGAGATCGGGACGACTATGTTGATCTAGGTGCCTTGGGTGACTTTGGCTTTTGG	CTRDRDDYVDLGALGDFGFW	IGHV3-74	IGHD3-10	IGHJ4	10	19	26	57
TNBC	2	9.20048e-05	TGTGCGAGAGACCAAGTGGGAGCTACACCGTTTGACTACTGG	CARDQVGATPFDYW	IGHV3-11	IGHD1-26	IGHJ4-1	10	14	25	30
TNBC	2	9.20048e-05	TGTGCGAGAGCGTTAAGGGGCACTACGGTGACTCCCGCAGGGTACTGG	CARALRGTTVTPAGYW	IGHV3	IGHD4-17	IGHJ4-1	9	21	32	42
TNBC	2	9.20048e-05	TGTGCGAGAGTAGTGGGGTATAGTGGGGGCTACTACGAATGGTACATCGATCTCTGG	CARVVGYSGGYYEWYIDLW	IGHV4-61	IGHD1-26	IGHJ2-1	9	16	26	39
TNBC	2	9.20048e-05	TGTGCGCAAAATGATTATAGTCACTCGTCGGGGGGCTACTGG	CAQNDYSHSSGGYW	IGHV3	IGHD3-16	IGHJ4-1	5	10	16	33
TNBC	2	9.20048e-05	TGCGGGAAAGGTGTATTGACTGGTTATTATAGAACATTTGATTACTGG	CGKGVLTGYYRTFDYW	IGHV3-23	IGHD3-9	IGHJ4-1	9	15	30	36
TNBC	2	9.20048e-05	TGTGCGAGATTAAGAGATAGCGGCAGCTGGTCTGCTTTTGATATCTGG	CARLRDSGSWSAFDIW	IGHV5-51	IGHD6-13	IGHJ3-1	8	22	30	32
TNBC	2	9.20048e-05	TGTACAAAAGATATAATCCCCCTGGACGCTGACGGGGCCTTTGACTCCTGG	CTKDIIPLDADGAFDSW	IGHV3-9	IGHD1	IGHJ4-1	12	21	25	38
TNBC	2	9.20048e-05	TGTGCGAAAGCCGTCGAACATGTCAGTGGAAGAAACCAGTGG	CAKAVEHVSGRNQW	IGHV3-23	IGHD6-19	IGHJ4-1	9	23	28	37
TNBC	2	9.20048e-05	TGTGCGAGAGATTATCTAAGGGAACGTAGGGGGGACTACTGG	CARDYLRERRGDYW	IGHV1-18	IGHD1	IGHJ4-1	10	20	25	33
TNBC	2	9.20048e-05	TGTGCGAGAGAATATTGTACTCCTACTACCTGTTATTGGTATTTTGACTACTGG	CAREYCTPTTCYWYFDYW	IGHV1	IGHD2-8	IGHJ4-1	-1	11	20	39
TNBC	2	9.20048e-05	TGTGCGAGAGTGCCCGGCCGCATGGTTGCAGCTGAGGGATGGTTCGACCCCTGG	CARVPGRMVAAEGWFDPW	IGHV5-51	IGHD6-13	IGHJ5-1	8	27	33	39
TNBC	2	9.20048e-05	TGTGCGAGACCGTGGATACATCTGTGGTTCTCCTTCTTGGGGGGACTTCTG	CARPWIHLWFSFLGGLL	IGHV3	IGHD5	IGHJ4-1	8	11	19	43
TNBC	2	9.20048e-05	TGTGCGAAAGGGGCCGCTTATGGGGTGGTGTCTTCCAACTACTTCGACCCCTGG	CAKGAAYGVVSSNYFDPW	IGHV3-23	IGHD2-8	IGHJ5-1	9	23	30	42
TNBC	2	9.20048e-05	TGTGCGAGAAGACACGTGGTGTTAGCGTCTGTCTGGTTCGACCCCTGG	CARRHVVLASVWFDPW	IGHV4	IGHD2-8	IGHJ5-1	8	15	21	32
TNBC	2	9.20048e-05	TGTGCGAGAGCGGGTGGATCTACTGGACGGGTGGCCCTGGGGCTAGAGGGG	CARAGGSTGRVALGLEG	IGHV3	IGHD1	IGHJ4	9	21	26	47
TNBC	2	9.20048e-05	TGTGTGAAGGAGTATTACGATCGTTGGAGTGGTTATCCTCTCTTTGACTCTTGG	CVKEYYDRWSGYPLFDSW	IGHV3-or16_9	IGHD3-3	IGHJ5-1	20	23	35	49
TNBC	2	9.20048e-05	TGTGCGAGGGCTATCACACTTGTCGGTGACCCTTATTATCTTGACTCTTGG	CARAITLVGDPYYLDSW	IGHV1-18	IGHD3	IGHJ5-1	7	32	38	46
TNBC	2	9.20048e-05	TGTGCGAAAAGTATCTCATGGAGACGGGAACTTTTTGACGACTGG	CAKSISWRRELFDDW	IGHV3-23	IGHD1-7	IGHJ4-1	8	26	31	33
TNBC	2	9.20048e-05	TGTGCTAGAGCCATAACTCCGGGCTACCGGCCTCTCGGTATGGACGTCTGG	CARAITPGYRPLGMDVW	IGHV3-72	IGHD4-23	IGHJ6-1	9	13	19	35
TNBC	2	9.20048e-05	TGTGTGAGAGGCGGCGCGGCTCACGGAGTTCTCACCCTCTGG	CVRGGAAHGVLTLW	IGHV3-48	IGHD3	IGHJ5-1	9	24	29	35
TNBC	2	9.20048e-05	TGTGCGAAAGGTCGGGGTAGTAGTAGTTGGGACTTTGACTACTGG	CAKGRGSSSWDFDYW	IGHV3	IGHD2-2	IGHJ4-1	9	16	24	31
TNBC	2	9.20048e-05	TGTGCGAAAGATAACGCAAATTACGCGACTGACTACTGG	CAKDNANYATDYW	IGHV3	IGHD3	IGHJ4-1	10	19	24	29
TNBC	2	9.20048e-05	TGTGCGAGAGTCCCTTCTACTGATATTGTGATGGACTGG	CARVPSTDIVMDW	IGHV4	IGHD2	IGHJ4-1	9	21	28	34
TNBC	2	9.20048e-05	TGTGTGAAAGATCCGGGTGGGGACAACTGG	CVKDPGGDNW	IGHV1-17	IGHD1	IGHJ4-1	10	16	-1	21
TNBC	2	9.20048e-05	TGTGCGAAACCGCTTTGTGACAATATCAACTGCCATGGGGGCTGGTTCGACCCCTGG	CAKPLCDNINCHGGWFDPW	IGHV3-23	IGHD1	IGHJ5-1	8	26	31	41
TNBC	2	9.20048e-05	TGTGCCAGAGGGGAATACAGCTACCCGCCATTCGACCCCTGG	CARGEYSYPPFDPW	IGHV4	IGHD5	IGHJ5-1	9	14	22	30
TNBC	2	9.20048e-05	TGTGCGAGAGATCTTGGTACGGTTCGGGGTGTTGCCGTATTGTACTACTACTATGGTGTGGACGTCTGG	CARDLGTVRGVAVLYYYYGVDVW	IGHV4	IGHD2-8	IGHJ6-1	28	37	46	54
TNBC	2	9.20048e-05	TGTGCATCATCCCCCAGGGGGGGGCACTGG	CASSPRGGHW	IGHV3-53	IGHD3-16	IGHJ1-1	4	16	20	23
TNBC	2	9.20048e-05	TGTGCAAAAGATATAGGTTTTTGGAGCGGTATCAATGACTACTGG	CAKDIGFWSGINDYW	IGHV3-9	IGHD3-3	IGHJ4-1	12	17	25	35
TNBC	2	9.20048e-05	TGTGCGAGGGCGGCGCCATATTGTAGTGGTGGTAGCTGCTACTCTTGGGGACGCCTTGCCTACTGG	CARAAPYCSGGSCYSWGRLAYW	IGHV4	IGHD2-15	IGHJ4-1	7	17	43	59
TNBC	2	9.20048e-05	TGTGTGAGAGGTCGACTCAGTGAAGATGGCTACAATTTCTTTGACTTCTGG	CVRGRLSEDGYNFFDFW	IGHV3-72	IGHD5-24	IGHJ4-1	3	23	36	38
TNBC	2	9.20048e-05	TGTGCACACAGGTACCAATTAATTGTTTTTGACAACTGG	CAHRYQLIVFDNW	IGHV2-5	IGHD2	IGHJ4-1	-1	11	16	27
TNBC	2	9.20048e-05	TGTGCGAGAGATATGTTGATAGCAGCAGCTGGTATGGGGGTAGACTGGTTCGACCCCTGG	CARDMLIAAAGMGVDWFDPW	IGHV3	IGHD6-13	IGHJ5-1	10	18	33	43
TNBC	2	9.20048e-05	TGTGCGAGAGGGCAGGACCTCGACCCCTGG	CARGQDLDPW	IGHV3-11	IGHD2	IGHJ5-1	9	13	16	19
TNBC	2	9.20048e-05	TGTGCAAAAGATGAAGGCAGCTGGCACCATGACCACTTTGACTACTGG	CAKDEGSWHHDHFDYW	IGHV3-9	IGHD6-13	IGHJ4-1	11	16	23	31
TNBC	2	9.20048e-05	TGTGCGAGAGATGAGGAGGGAGGTTCTACGGTGACTAGGAGATTTGAGTACTGG	CARDEEGGSTVTRRFEYW	IGHV3	IGHD4-17	IGHJ4-1	10	25	36	42
TNBC	2	9.20048e-05	TGTGCGAGAGAGGATGTTGTTCTGGTGCTGTCTGAGTGGACCGGCTACGGTCTGGACGTCTGG	CAREDVVLVLSEWTGYGLDVW	IGHV3	IGHD4	IGHJ6-1	10	44	50	52
TNBC	2	9.20048e-05	TGTACCACAGTGCACCCGTTGTACTACTACTACGGTATGGACGTCTGG	CTTVHPLYYYYGMDVW	IGHV3-15	IGHD3-16	IGHJ6-1	9	16	19	21
TNBC	2	9.20048e-05	TGTGTGAAAGATTTGGGTGGGAAGTTCTTGAGAGGCTTTGACCACTGG	CVKDLGGKFLRGFDHW	IGHV3-23	IGHD1	IGHJ4-1	10	16	21	35
TNBC	2	9.20048e-05	TGTGTGAGGGGATTGACTGGCAATGACTACTGG	CVRGLTGNDYW	IGHV3-48	IGHD3-9	IGHJ4-1	7	12	19	23
TNBC	2	9.20048e-05	TGTGCGAAACACATTATGGGATATTACGTTGGTTCCCAGACCCAGAAATTTGACCAGTGG	CAKHIMGYYVGSQTQKFDQW	IGHV4-39	IGHD3-16	IGHJ4-1	10	22	29	55
TNBC	2	9.20048e-05	TGTGCGAAAGACAGGATCCGTTCCGATGGCTACAGTTGGACCGGGGGTCTCGAGTACTGG	CAKDRIRSDGYSWTGGLEYW	IGHV3	IGHD5-24	IGHJ4-1	10	24	33	51
TNBC	2	9.20048e-05	TGTGCGAATCAGTGTGGTGGTGATTGTCCATACTTCCAGCACTGG	CANQCGGDCPYFQHW	IGHV3-33	IGHD2-21	IGHJ1-1	7	12	25	29
TNBC	2	9.20048e-05	TGTGCGAAAAGGGGAATGGTCAGTGGCTGGTACGCAGCCCACTGG	CAKRGMVSGWYAAHW	IGHV3-23	IGHD6-19	IGHJ4	8	20	32	38
TNBC	2	9.20048e-05	TGTGTGATCCGGTGGGAGTGG	CVIRWEW	IGHV3-53	IGHD1-26	IGHJ4	3	11	-1	18
TNBC	2	9.20048e-05	TGTGCAAGAGATCTTCTGCCCCTGAACTACGACTACTACGGTATGGACGTCTGG	CARDLLPLNYDYYGMDVW	IGHV3-74	IGHD2	IGHJ6-1	10	15	18	25
TNBC	2	9.20048e-05	TGTGCGAGATTAACGACTGCGGTGACTACCTTTACCATCTGG	CARLTTAVTTFTIW	IGHV3	IGHD4-17	IGHJ3-1	8	19	28	36
TNBC	2	9.20048e-05	TGTGCGAGAGATCGGGGTTATAGTGGCTACGATTCGGTGGCTGATGAGTTTGACTACTGG	CARDRGYSGYDSVADEFDYW	IGHV1-18	IGHD5-12	IGHJ4-1	10	18	33	48
TNBC	2	9.20048e-05	TGTGCGAGAGATCCTCATGGTTCAGGGAGTTATTATAACTGGGGATTTGACTACTGG	CARDPHGSGSYYNWGFDYW	IGHV3-48	IGHD3-10	IGHJ4-1	10	24	38	45
TNBC	2	9.20048e-05	TGTGCGAGAGGTGACAGTGGTATTTATTACGCCTTCGACTACTGG	CARGDSGIYYAFDYW	IGHV4	IGHD3	IGHJ4-1	9	23	29	32
TNBC	2	9.20048e-05	TGTGCGAGACATATGGGGGGCAGCTCGTCCGACTACTGG	CARHMGGSSSDYW	IGHV5-51	IGHD6-6	IGHJ4-1	10	19	-1	30
TNBC	2	9.20048e-05	TGTGCGAAAGATCACGGAGGTAACAGCAGCCCCTTTTGGTACTTCTTTGACTACTGG	CAKDHGGNSSPFWYFFDYW	IGHV3-23	IGHD6-13	IGHJ4-1	10	23	29	40
TNBC	2	9.20048e-05	TGTTGTAGAGATCGTTGGTACGATTTTTGGAGTGGTTATTATTGTGACTACTGG	CCRDRWYDFWSGYYCDYW	IGHV3-49	IGHD3-3	IGHJ4-1	10	18	-1	42
TNBC	2	9.20048e-05	TGTGCGAAAGATCCGGAGGGTAGTACTCCTCCGGGCTGGTTCGACCCCTGG	CAKDPEGSTPPGWFDPW	IGHV3-23	IGHD2-2	IGHJ5-1	10	19	25	35
TNBC	2	9.20048e-05	TGTACGAGAGGGGAGGGGCATTGTAGTGGACATAGTTGCTACGACTGGTTCGACCCCTGG	CTRGEGHCSGHSCYDWFDPW	IGHV1-46	IGHD2-15	IGHJ5-1	9	19	28	40
TNBC	2	9.20048e-05	TGTGCGCGAGATAAAGTTGCGCGGTACCCACACTGTCTGGACGTCTGG	CARDKVARYPHCLDVW	IGHV3	IGHD1	IGHJ6-1	10	22	26	34
TNBC	2	9.20048e-05	TGTGCACGAATTAATTACTATGATAGAAGTGGCCCCTGG	CARINYYDRSGPW	IGHV2-26	IGHD3-22	IGHJ5-1	7	13	25	30
TNBC	2	9.20048e-05	TGTGCGAAAGGGGGGAGGCAGTGTATTGATAATTACTGCTACTCAAACTACTTTGACTACTGG	CAKGGRQCIDNYCYSNYFDYW	IGHV3-23	IGHD2-15	IGHJ4-1	9	35	43	46
TNBC	2	9.20048e-05	TGTGTGAGAGATCTAGGTATTGCGCTGAAAACACTGACTCTTGACTACTGG	CVRDLGIALKTLTLDYW	IGHV3	IGHD1	IGHJ4-1	10	15	19	40
TNBC	2	9.20048e-05	TGTGCGAGAGATTTCCCGGCACAGCAGTGGCGGGGGGAATACTTCCAACAGTGG	CARDFPAQQWRGEYFQQW	IGHV3	IGHD6-19	IGHJ1-1	10	22	30	48
TNBC	2	9.20048e-05	TGTGCGAGGGGGTATACCTGGAACTACTTTGACTACTGG	CARGYTWNYFDYW	IGHV4-59	IGHD6	IGHJ4-1	7	9	15	22
TNBC	2	9.20048e-05	TGTGCAAAAGATATAAGGAGTAGGAGTTGGTATTCTGGTTCTGATATCTGG	CAKDIRSRSWYSGSDIW	IGHV3-9	IGHD3	IGHJ3-1	12	22	27	38
TNBC	2	9.20048e-05	TGTGCGAGAGATCGCGCTTTTTCAACCTATGACTTCTGG	CARDRAFSTYDFW	IGHV3	IGHD3-3	IGHJ4-1	10	17	21	29
TNBC	2	9.20048e-05	TGTGCGAGAGCGAGAAGAACAGCTGACATTTTTGAGGGTTTTGATATCTGG	CARARRTADIFEGFDIW	IGHV3-53	IGHD3-3	IGHJ3-1	9	26	33	36
TNBC	2	9.20048e-05	TGTGCGCGAGGATGGCACGGTTTGGACGTCTGG	CARGWHGLDVW	IGHV5-51	IGHD5-24	IGHJ6-1	5	10	-1	16
TNBC	2	9.20048e-05	TGTGCGAGAGATTCAAGCGGTGGTAACTCCGGCCTTTTTGACTACTGG	CARDSSGGNSGLFDYW	IGHV3	IGHD4-23	IGHJ4-1	10	17	29	36
TNBC	2	9.20048e-05	TGTGCGCGAGCCGCCAGAAATGGCTTCAGTCGACATTGG	CARAARNGFSRHW	IGHV1	IGHD5-24	IGHJ4-1	4	19	24	34
TNBC	2	9.20048e-05	TGTGCGAGAAGCTCGCGGTGGCTGGCCTTTGACTACTGG	CARSSRWLAFDYW	IGHV3-53	IGHD6-19	IGHJ4-1	8	17	24	26
TNBC	2	9.20048e-05	TGTGCGAAGATGCGTCCCCCTATTATTGTCATAGTAGTGGTTATGACAACTTTACTACTGCTACTACGATATGGACGTCTG	CAKMRPPIIVIVVVMTTLLLLLRYGRL	IGHV3	IGHD3-22	IGHJ6-1	7	30	43	69
TNBC	2	9.20048e-05	TGTGTAAAAGATGTTTCAAGGGGCAGTGACTGGGTCGACGAACACTTTGACCACTGG	CVKDVSRGSDWVDEHFDHW	IGHV3-9	IGHD2	IGHJ4-1	11	25	31	43
TNBC	2	9.20048e-05	TGTGCGAGAGGTAGTGGCTACGATCGGGTGTACAATGACTACTGG	CARGSGYDRVYNDYW	IGHV1-3	IGHD5-12	IGHJ4-1	9	11	23	35
TNBC	2	9.20048e-05	TGTGTGAGGGAGAATATCTTTGGGTGGAGAGACTTTGACTACTGG	CVRENIFGWRDFDYW	IGHV3-48	IGHD3-16	IGHJ4-1	7	18	23	31
TNBC	2	9.20048e-05	TGTGCGAAAGATCGGGAGTTAACTTACGATTTTTGGAGTGGTTACCACTACTACTTTGACCACTGG	CAKDRELTYDFWSGYHYYFDHW	IGHV3-23	IGHD3-3	IGHJ4-1	10	23	43	49
TNBC	2	9.20048e-05	TGTGCGAGACACCTCACGCCTCCAATTATGTCCTATGATAGTAGTGGACCTTTGACTACTGGG	CARHLTPPIMSYDSSGPLTTG	IGHV5-51	IGHD3-22	IGHJ4-1	10	32	46	49
TNBC	2	9.20048e-05	TGTGCACGCAGACAAGGGGGCTACGGTGACTACGTCCTTGACTACTGG	CARRQGGYGDYVLDYW	IGHV2-5	IGHD4-17	IGHJ4-1	12	20	32	35
TNBC	2	9.20048e-05	TGTGAGAGCATAATACACCGTGGGAAAACAGCAGGAGTTGGTAAGTCCAAGCAGTGCTACTTTGACTACTGG	CESIIHRGKTAGVGKSKQCYFDYW	IGHV1-17	IGHD6-19	IGHJ4-1	7	49	-1	56
TNBC	2	9.20048e-05	TGTGCGAAAGGAGATTATTATGACAGTAGTGATTACTTCCTTAATGACTGG	CAKGDYYDSSDYFLNDW	IGHV3	IGHD3-16	IGHJ4-1	9	15	22	46
TNBC	2	9.20048e-05	TGTGCAAGAGAAACTGGCGGTGGTCTGGGGCTCTGG	CARETGGGLGLW	IGHV3-13	IGHD4-23	IGHJ5-1	10	17	23	30
TNBC	2	9.20048e-05	TGTGCGAGAGATTCCAACTGGAACTACAACTACTGG	CARDSNWNYNYW	IGHV7-4_1	IGHD1-7	IGHJ4-1	10	15	26	28
TNBC	2	9.20048e-05	TGTGCGGGCGAGGAGAGTGGCTACGACTTTGACTACTGG	CAGEESGYDFDYW	IGHV3	IGHD5	IGHJ4-1	5	15	-1	22
TNBC	2	9.20048e-05	TGTGCGAAAGATTGGAGTGGCTCCAACGATGGGCTGTTTGACTACTGG	CAKDWSGSNDGLFDYW	IGHV3-23	IGHD3-3	IGHJ4-1	-1	11	19	36
TNBC	2	9.20048e-05	TGTACCACAGTGATTGGTGACTATGTAAATTTTGTTGGCTACTGG	CTTVIGDYVNFVGYW	IGHV3-15	IGHD2	IGHJ4-1	9	14	21	34
TNBC	2	9.20048e-05	TGTGCTAGGTGTGTAACTGGAACGACTCGCTTTGACTACTGG	CARCVTGTTRFDYW	IGHV4	IGHD1-20	IGHJ4-1	4	13	25	29
TNBC	2	9.20048e-05	TGTGCGAAAGATCGAGGAGACCACGGTGAATACCCGAATTTCTTTGACTACTGG	CAKDRGDHGEYPNFFDYW	IGHV3-23	IGHD4-17	IGHJ4-1	10	22	28	39
TNBC	2	9.20048e-05	TGTGTAAAAGATATGACAAAATATTGTAGTGGTGGTGGTGACTACTGG	CVKDMTKYCSGGGDYW	IGHV3-9	IGHD2-15	IGHJ4-1	12	20	35	38
TNBC	2	9.20048e-05	TGTGCCACCCATGGTGGGGAGTGGGTGTTGAATGACTGG	CATHGGEWVLNDW	IGHV3-15	IGHD3	IGHJ4-1	7	15	21	34
TNBC	2	9.20048e-05	TGTGCGAGCTTAAGGGGGACGTTAGACTACTGG	CASLRGTLDYW	IGHV4	IGHD3-16	IGHJ4-1	7	13	18	21
TNBC	2	9.20048e-05	TGTGCGAGAGATGACCACTTTGCGGGAGAGGACGTCTGG	CARDDHFAGEDVW	IGHV3-48	IGHD1	IGHJ6-1	10	13	17	29
TNBC	2	9.20048e-05	TGTGCGAGGCAGTATGGTTCAGGGAGTCCCTTTGACTACTGG	CARQYGSGSPFDYW	IGHV3-11	IGHD3-10	IGHJ4-1	7	12	19	29
TNBC	2	9.20048e-05	TGTGCGAGACTCGACGGTGACTACGCCACAGACTATTGG	CARLDGDYATDYW	IGHV3-23	IGHD4-17	IGHJ4-1	6	13	23	30
TNBC	2	9.20048e-05	TGTGCGAGAGATTACAGCAACTACGACAACTGG	CARDYSNYDNW	IGHV3-11	IGHD1	IGHJ4-1	10	18	-1	24
TNBC	2	9.20048e-05	TGTGCACGGATGGACTACGGTGACTACGGTATGGACTACTGG	CARMDYGDYGMDYW	IGHV2-70	IGHD4-17	IGHJ4-1	10	12	26	31
TNBC	2	9.20048e-05	TGTGCACACAGAACTACGGTGACACTAATTGACTACTGG	CAHRTTVTLIDYW	IGHV2-5	IGHD4-17	IGHJ4-1	-1	12	22	28
TNBC	2	9.20048e-05	TGTGCGAAATCTGAACTTGATTCAGGGAGATATGATATGGTTGCGGACTACTGG	CAKSELDSGRYDMVADYW	IGHV1-2	IGHD3	IGHJ4-1	6	35	41	45
TNBC	2	9.20048e-05	TGTGCGAGACTTAATTACGGTGACTACGTCTTTTTTGGTGCCTTTGATGTCTGG	CARLNYGDYVFFGAFDVW	IGHV3-53	IGHD4-17	IGHJ3-1	8	15	26	38
TNBC	2	9.20048e-05	TGTGCGAGAGACCCGGGGAGGGACGCTGCGATTGACATGTGG	CARDPGRDAAIDMW	IGHV3	IGHD3-10	IGHJ4	10	13	19	39
TNBC	2	9.20048e-05	TGTGCGAGAACCCCAGGATACTTTGACTACTGG	CARTPGYFDYW	IGHV3-53	IGHD2	IGHJ4-1	8	14	-1	18
TNBC	2	9.20048e-05	TGTGCGAGGAGTAACTTCCAGTGGGACAGCTGGTTCGACCCCTGG	CARSNFQWDSWFDPW	IGHV4	IGHD4	IGHJ5-1	7	9	15	25
TNBC	2	9.20048e-05	TGTGTGAAGGATCAATTTGATCATAATGGGGTGTCTGATGCTTTTGATATCTGG	CVKDQFDHNGVSDAFDIW	IGHV3	IGHD2-8	IGHJ3-1	7	23	28	35
TNBC	2	9.20048e-05	TGTGCGAGAAAAGGATCACAACTGGGAGCTCCCTTTGACTATTGG	CARKGSQLGAPFDYW	IGHV4-59	IGHD1	IGHJ4-1	8	17	24	32
TNBC	2	9.20048e-05	TGTGCGAAGACCGCTGCCAATTATCTGGTCGGTGGTTGGTACCACTTTGACTACTGG	CAKTAANYLVGGWYHFDYW	IGHV3-23	IGHD4-23	IGHJ4-1	7	29	35	40
TNBC	2	9.20048e-05	TGTGCGAATTTAAACAATGACTACTGG	CANLNNDYW	IGHV3-23	IGHD1	IGHJ4-1	7	13	-1	17
TNBC	2	9.20048e-05	TGTAGTAGACCCGACAACTGGGGAGGATACTACTGG	CSRPDNWGGYYW	IGHV3-73	IGHD7-27	IGHJ4-1	9	15	23	28
TNBC	2	9.20048e-05	TGTGCACGCGAGAGGGGTATAGCAGTGGCTGGCACGCACCCGTTCGACCCCTGG	CARERGIAVAGTHPFDPW	IGHV6-1	IGHD6-19	IGHJ5-1	5	14	31	41
TNBC	2	9.20048e-05	TGTGCGAGACGGTTTTTCCTGGGGGTGGTGACTACTGGG	CARRFFLGVVTTG	IGHV1-8	IGHD3	IGHJ4-1	8	19	24	28
TNBC	2	9.20048e-05	TGTGCGACATATAGTGGGACCTACCGTGACTACTGG	CATYSGTYRDYW	IGHV3	IGHD1-26	IGHJ4-1	6	9	18	26
TNBC	2	9.20048e-05	TGTGCGAGAACCACGGTGGTCAAGGGAGGGGGCTACTTTGACTACTGG	CARTTVVKGGGYFDYW	IGHV1-69	IGHD4-23	IGHJ4-1	8	12	19	32
TNBC	2	9.20048e-05	TGTGCGAGCGGTGGATACAGCTATGGTGGATCTGACTACTGG	CASGGYSYGGSDYW	IGHV4-34	IGHD5	IGHJ4-1	7	10	26	30
TNBC	2	9.20048e-05	TGTGCGAGAGATCCCTCGGGGGAGTTCTCCGACTACTGG	CARDPSGEFSDYW	IGHV4	IGHD3-16	IGHJ4-1	10	17	25	30
TNBC	2	9.20048e-05	TGTGCTACGGGGTACTATGGTTCAGGACTGACCTTTGACTACTGG	CATGYYGSGLTFDYW	IGHV7-4_1	IGHD3-10	IGHJ4-1	4	12	22	32
TNBC	2	9.20048e-05	TGTGCGAGAGGCCCTGGCAGTGGCCAATACAACGGCTACTTTGACTATTGG	CARGPGSGQYNGYFDYW	IGHV4	IGHD6-19	IGHJ4-1	9	16	23	35
TNBC	2	9.20048e-05	TGTGCGAGAACTTCCATTTTATCTGGTTCAGGAAGTTATGACTACTGG	CARTSILSGSGSYDYW	IGHV3	IGHD3	IGHJ4-1	8	23	28	36
TNBC	2	9.20048e-05	TGTGTAAAAGATATGTCTACGGATTCGGTGACTACGCACTTTGACTCCTGG	CVKDMSTDSVTTHFDSW	IGHV3-9	IGHD4-17	IGHJ4-1	12	25	34	37
TNBC	2	9.20048e-05	TGTACGAGAGACCCCTATTGTAGTGGTGGTTTCTGCTACGAAGCCTGG	CTRDPYCSGGFCYEAW	IGHV3-53	IGHD2-15	IGHJ5-1	10	15	29	43
TNBC	2	9.20048e-05	TGTGCGAAAGCCCTTGTTTCAACGGTTGCCGTGGGCTTTGATCACTGG	CAKALVSTVAVGFDHW	IGHV3	IGHD1	IGHJ1	9	30	34	42
TNBC	2	9.20048e-05	TGTGCGAGACGCGGTTGGAATGACTACTGG	CARRGWNDYW	IGHV1-8	IGHD1	IGHJ4-1	8	15	-1	20
TNBC	2	9.20048e-05	TGTGTACGTAGATTCGGTGACTTTGACTATTGG	CVRRFGDFDYW	IGHV2-5	IGHD3	IGHJ4-1	3	12	16	19
TNBC	2	9.20048e-05	TGTGCGAGGTCGCCCTCAGGGGTGGCTGACCCATACTACTTTGACTACTGG	CARSPSGVADPYYFDYW	IGHV5-51	IGHD6-19	IGHJ4-1	7	21	27	34
TNBC	2	9.20048e-05	TGTGCGAGTCTGCCCCACGAGTGGCTACGCGGAACCTACTACTACTTTGACGACTGG	CASLPHEWLRGTYYYFDDW	IGHV5-51	IGHD5-12	IGHJ4-1	7	19	28	40
TNBC	2	9.20048e-05	TGCGGAAAAGATCGCTGGGGCGTCCCTAATAACTGG	CGKDRWGVPNNW	IGHV3-74	IGHD3	IGHJ4-1	-1	-1	-1	31
TNBC	2	9.20048e-05	TGTGCGAGAGATCGTAGACATAACTACGATGGGGCCGGGTACTATTACGGTATGGCCGTCTGG	CARDRRHNYDGAGYYYGMAVW	IGHV3-48	IGHD4	IGHJ6-1	10	20	26	45
TNBC	2	9.20048e-05	TGTGCTCGCTCTAGGGTCTATGATAGTCGGGGTGGGTCGTTTGACTACTGG	CARSRVYDSRGGSFDYW	IGHV3-9	IGHD3-22	IGHJ4-1	4	17	26	39
TNBC	2	9.20048e-05	TGTGCGAGAGGGTCCCCGATAGCAATGCCCTACCAAGGCCTGTTTGACTTCTGG	CARGSPIAMPYQGLFDFW	IGHV3-23	IGHD6	IGHJ4-1	6	18	23	42
TNBC	2	9.20048e-05	TGTGCACGCAGAAATGGCGACTACGTAAGGTACTTCGACTCCTGG	CARRNGDYVRYFDSW	IGHV2-5	IGHD4	IGHJ5-1	11	18	24	33
TNBC	2	9.20048e-05	TGTGCGAGACATGCCTCATATAGTGGCTACGATTCAAAACTGTGGGCGTTTGACTACTGG	CARHASYSGYDSKLWAFDYW	IGHV4-39	IGHD5-12	IGHJ4-1	10	17	33	48
TNBC	2	9.20048e-05	TGTGCGAGAGATCGGGTCGTATTACGATTTTTGGAGTGGTTGAGAGGAGGTTCGGGGTTCGACCCCTGG	CARDRVVLRFLEWLRGGSGFDPW	IGHV4	IGHD3-3	IGHJ5-1	10	18	40	55
TNBC	2	9.20048e-05	TGTGCAACCGCCGCGTATTGTAGTGGTGATTGCTACTACTATTCCTACGGTGTAGACGTCTGG	CATAAYCSGDCYYYSYGVDVW	IGHV3-74	IGHD2	IGHJ6-1	6	15	27	54
TNBC	2	9.20048e-05	TGTGCGAGAGATCTCGCCATTAACGGTGACCTTGACTACTGG	CARDLAINGDLDYW	IGHV1-69	IGHD4	IGHJ4-1	10	22	-1	28
TNBC	2	9.20048e-05	TGTGCCAGAGATTTGAGTTATAACCATTTTTGGAATGGTTATGATGTCGATTCTACTGGG	CARDLSYNHFWNGYDVDSTG	IGHV4	IGHD3-3	IGHJ4-1	10	24	33	52
TNBC	2	9.20048e-05	TGTGCAACAAGTGGGAGTTACCGGGGCGCTTTTAATATCTGG	CATSGSYRGAFNIW	IGHV3-9	IGHD1	IGHJ3-1	6	9	16	27
TNBC	2	9.20048e-05	TGTGCGAAGGGGGATCACCTTTATTGTGGTGGTGACTGCTACCCTGACTACTGG	CAKGDHLYCGGDCYPDYW	IGHV3	IGHD2-21	IGHJ4-1	7	21	40	44
TNBC	2	9.20048e-05	TGTGTGAGACAGATTGCGGGTATAGCAGTGATTCTTACTACATTGAACTGGTTCAACCCCTGG	CVRQIAGIAVILTTLNWFNPW	IGHV4-39	IGHD6-19	IGHJ5-1	10	17	29	45
TNBC	2	9.20048e-05	TGTGCGAGAGATCTGAGGGAAAGGGGCTGCTTTGACTACTGG	CARDLRERGCFDYW	IGHV3	IGHD1	IGHJ4-1	10	17	20	26
TNBC	2	9.20048e-05	TGTGCGAGATGTTTTTCTATCAGGTGCTATGGGTGGTTCGACCCCTGG	CARCFSIRCYGWFDPW	IGHV3-11	IGHD2	IGHJ5-1	8	24	30	33
TNBC	2	9.20048e-05	TGTGCAAAACATACAAATTACATTTGGGGGAGTTATCGTTATAAGACCCTCCTACTACTACACTATGGACGTCTG	CAKHTNYIWGSYRYKTLLLLHYGRL	IGHV3-9	IGHD3-16	IGHJ6-1	12	22	42	63
TNBC	2	9.20048e-05	TGTGCGAGCGGAGAGGTAGCAACTGCTTTCTCCTGGTCTGCGGGTCCCCTATATTACTACTACGTTATGGACGTCTGG	CASGEVATAFSWSAGPLYYYYVMDVW	IGHV3	IGHD1	IGHJ6-1	7	19	24	54
TNBC	2	9.20048e-05	TGTGCAAGAGGTCATACGGTGACTAGTCAGGGGGATTTCGACCCCTGG	CARGHTVTSQGDFDPW	IGHV3-72	IGHD4-17	IGHJ5-1	9	14	24	36
TNBC	2	9.20048e-05	TGTGCGAGAGACAATTGTGGTGGGAGTTGCTCTACTGATCCAAGACATCTACATCATTGG	CARDNCGGSCSTDPRHLHHW	IGHV3	IGHD2-21	IGHJ1-1	10	13	22	54
TNBC	2	9.20048e-05	TGTGTAAAAGATAGAGTGGATTCGATAGGCGGTGACAACGGATGCTTCCAGCACTGG	CVKDRVDSIGGDNGCFQHW	IGHV3-9	IGHD4-17	IGHJ1-1	12	29	35	41
TNBC	2	9.20048e-05	TGTGCGAGACTGTCCTACGATGACCCTCTTGACTACTGG	CARLSYDDPLDYW	IGHV4-39	IGHD5-12	IGHJ4-1	9	14	20	28
TNBC	2	9.20048e-05	TGTGCGAGAGATACGGCAGGAAGTTGGGACTACTGG	CARDTAGSWDYW	IGHV3	IGHD4	IGHJ4-1	-1	11	15	27
TNBC	2	9.20048e-05	TGTGCAAGAGAAGTAGGATATTGTAATAGTAGCAGGTGTTATTCCAGTCACTGTGAATACTGG	CAREVGYCNSSRCYSSHCEYW	IGHV3-74	IGHD2	IGHJ4-1	10	14	24	53
TNBC	2	9.20048e-05	TGTGCGAGGGCGGACTGTAGTCGTGGTCGCTGCCCAGACTGGTACTTCGATCTCTGG	CARADCSRGRCPDWYFDLW	IGHV1-2	IGHD2	IGHJ2-1	7	15	20	37
TNBC	2	9.20048e-05	TGTGCGAGCTGTGCGAGAGGAAGTGTCAGTAGCAGCTGGTACTTAAGCCCTTTGACTACTGGG	CASCARGSVSSSWYLSPLTTG	IGHV4	IGHD6-13	IGHJ4-1	7	30	41	49
TNBC	2	9.20048e-05	TGTGCGAGAGAGAGATTTGTGGTGATGACTGCTATGAGAATGCTTTTGATATCTGGG	CARERFVVMTAMRMLLISG	IGHV4	IGHD2-21	IGHJ3-1	10	25	34	39
TNBC	2	9.20048e-05	TGTGCTAGACTATATTACTCTATGGACGTCTGG	CARLYYSMDVW	IGHV3-73	IGHD3	IGHJ6-1	9	12	18	20
TNBC	2	9.20048e-05	TGTGCACACACCCTGAGTTATTTCGAATCTTATGCTTTTGATATCTGG	CAHTLSYFESYAFDIW	IGHV2-5	IGHD3-10	IGHJ3-1	9	14	21	29
TNBC	2	9.20048e-05	TGTGCGAGAGCCCCTAGTGGGGGATTTCCCTACGGTATGGACGTCTGG	CARAPSGGFPYGMDVW	IGHV3-11	IGHD1	IGHJ6-1	9	14	20	29
TNBC	2	9.20048e-05	TGCGCGAGGTTTGTCATATTTCGTCCTGAATTCTGG	CARFVIFRPEFW	IGHV4	IGHD2	IGHJ4	7	14	19	32
TNBC	2	9.20048e-05	TGTGCAAGAAGAAAGAGGGGGGTTACAACTGGTTCGACCCCTGGG	CARRKRGVTTGSTPG	IGHV3-13	IGHD3-16	IGHJ5-1	8	16	20	24
TNBC	2	9.20048e-05	TGTGTACACAGCTCAAAACAGGACCTGTCTTGTAGTGGTGGTAGGTGCTACTGTTTTGACTACTGG	CVHSSKQDLSCSGGRCYCFDYW	IGHV2-5	IGHD2-15	IGHJ4-1	10	29	43	54
TNBC	2	9.20048e-05	TGTACCAAAATCCATTCCTCACTCGCGTGTGACTACTGG	CTKIHSSLACDYW	IGHV3-15	IGHD2-21	IGHJ4-1	6	13	17	27
TNBC	2	9.20048e-05	TGTGCGAGAGAGAGATTTTGTGTTATGACTGCTATGAGAATGCTTTTGATATCTGGG	CARERFCVMTAMRMLLISG	IGHV4	IGHD2-21	IGHJ3-1	10	25	34	39
TNBC	2	9.20048e-05	TGTGCGAGAGGGTTTGGACTTGATAGTGGTGGTTATTACTACTTCTTCTGG	CARGFGLDSGGYYYFFW	IGHV1-69	IGHD3-22	IGHJ4-1	9	28	41	44
TNBC	2	9.20048e-05	TGTTCGAGAGATGAATTCTTTGGGCGCACTGAACACTGG	CSRDEFFGRTEHW	IGHV3	IGHD3-16	IGHJ1	10	18	23	33
TNBC	2	9.20048e-05	TGTGTGAGAGGGGACGGGTCTATGATACTACAAAACTGG	CVRGDGSMILQNW	IGHV3	IGHD3-22	IGHJ4-1	9	19	26	34
TNBC	2	9.20048e-05	TGTGCGAAATTGGCCTTGGACAAAGGTGGACATTATAGTAGTGGCTGGTTGAGATTTGAGTCCTGG	CAKLALDKGGHYSSGWLRFESW	IGHV3-23	IGHD3	IGHJ4	8	34	43	60
TNBC	2	9.20048e-05	TGTGCGAGAGATAACCGAAATTGTGCTAGTATCAGCTGCTATCTCGGTGACTACTGG	CARDNRNCASISCYLGDYW	IGHV3	IGHD2-2	IGHJ4-1	10	32	41	47
TNBC	2	9.20048e-05	TGTGCGAAACTTTTGGCCGGATACAACTATGGTGCCTTTGACTACTGG	CAKLLAGYNYGAFDYW	IGHV3-23	IGHD3-10	IGHJ4-1	8	25	32	35
TNBC	2	9.20048e-05	TGTGCGAGACCGGGCTCTTTCTGTAGTGGTGGTAGCTGCCGCCAGGCGTTTGACTACTGG	CARPGSFCSGGSCRQAFDYW	IGHV5-51	IGHD2-15	IGHJ4-1	9	21	38	48
TNBC	2	9.20048e-05	TGTACGAGAGATGTGTTGTGCCCTGCCCGCAACCTCCAATATTGTAGTAGTTCCAGCTACCCTGAGTACTGG	CTRDVLCPARNLQYCSSSSYPEYW	IGHV3	IGHD2-2	IGHJ4-1	10	38	50	62
TNBC	2	9.20048e-05	TGTGCGGGAAATTCTGGATACAGTACGTACGCCTACTGG	CAGNSGYSTYAYW	IGHV3	IGHD5	IGHJ4-1	5	14	22	30
TNBC	2	9.20048e-05	TGTGCGAGGTTAGATAGATTCACCAGTAACCCTTGGGAAACCTTTGACTACTGG	CARLDRFTSNPWETFDYW	IGHV4	IGHD4	IGHJ4-1	7	23	29	41
TNBC	2	9.20048e-05	TGTGCACACTCTCACGACCGCTGGAACTGGTTCGACCCCTGG	CAHSHDRWNWFDPW	IGHV2-5	IGHD1	IGHJ5-1	8	13	17	24
TNBC	2	9.20048e-05	TGTGCAAAAGATATAGGGGGGGATATAGTGGCTACCGCAACTGGG	CAKDIGGDIVATATG	IGHV3-9	IGHD5-12	IGHJ4-1	12	20	34	37
TNBC	2	9.20048e-05	TGTGCGGCCCGATATAGTAACTACGTCCTCTACTTCCAGGACTGG	CAARYSNYVLYFQDW	IGHV3	IGHD4	IGHJ1-1	5	15	23	30
TNBC	2	9.20048e-05	CATCAACTCACACAGTTGAAGTGGTTCTGG	HQLTQLKWFW	IGHV1-17	IGHD1	IGHJ4-1	-1	3	7	24
TNBC	2	9.20048e-05	TGTGCGAGAGATTCCGGGTACAGCAGCAGCTGGTACTTTGACTACTGG	CARDSGYSSSWYFDYW	IGHV4	IGHD6-13	IGHJ4-1	10	21	-1	33
TNBC	2	9.20048e-05	TGTGCGAGAGAGACGTCAAGCAAGAGCTGTGACTACTGG	CARETSSKSCDYW	IGHV1-2	IGHD2	IGHJ4-1	10	18	21	26
TNBC	2	9.20048e-05	TGTGCCTCTTGTAGTGGTGGTACCTGCTACCATGACAACTGGTTCGACCCCTGG	CASCSGGTCYHDNWFDPW	IGHV3-23	IGHD2-15	IGHJ5-1	4	8	21	34
TNBC	2	9.20048e-05	TGTCTTAATCGGGCCAAGTGG	CLNRAKW	IGHV3-53	IGHD3-10	IGHJ4-1	2	8	12	16
TNBC	2	9.20048e-05	TGTGCGAGACGAGTATGGTTCAGGGAGTATACCTTTGACTACTGG	CARRVWFREYTFDYW	IGHV4-39	IGHD3-10	IGHJ4-1	9	13	20	32
TNBC	2	9.20048e-05	TGTGCGAGACGGGGAGGAGACATCAGTGGCTGGCACGGCTGGTTCGGCCCCTGG	CARRGGDISGWHGWFGPW	IGHV5-51	IGHD6-19	IGHJ5-1	9	23	32	38
TNBC	2	9.20048e-05	TGTGCGAAGGACGCCAGCGGATATGATTACGTTAGGGGCACTTATCGTACTACTCCGTCTCGCGCCTGCTGG	CAKDASGYDYVRGTYRTTPSRACW	IGHV3-23	IGHD3-16	IGHJ4-1	7	21	32	65
TNBC	2	9.20048e-05	TGTGCAAGAGGACGTGGCTACGATTTGACGGAAGGCGTTGACTACTGG	CARGRGYDLTEGVDYW	IGHV3-13	IGHD5-12	IGHJ4-1	9	13	24	35
TNBC	2	9.20048e-05	TGTGTCATGGATGCAATTGGTGTAGTAGTGCCTGGTGTAGGTGGGTCCCCAAACATGACTGGG	CVMDAIGVVVPGVGGSPNMTG	IGHV3-20	IGHD2-2	IGHJ4-1	3	20	28	57
TNBC	2	9.20048e-05	TGTGCGAGAGCCAGGTTGCCCAGGAGCATTAGCTCCTACTACTTTGACCTCTGG	CARARLPRSISSYYFDLW	IGHV1-18	IGHD1-26	IGHJ5-1	9	35	41	45
TNBC	2	9.20048e-05	TGTACGAGTCTGGAAGCGCGTCCCTACTGG	CTSLEARPYW	IGHV3	IGHD1	IGHJ4-1	7	9	14	23
TNBC	2	9.20048e-05	TGTGTGAGAGAGAAGTCGGAGGCGATGCTGTACGGCGACCCGTACAAGTGGCTCGACCCCTGG	CVREKSEAMLYGDPYKWLDPW	IGHV3	IGHD1-1	IGHJ5-1	10	41	46	48
TNBC	2	9.20048e-05	TGTGCGACTTATTGTACTGCTGGTTATCCATGCAATAATCAGCGGTCCATTGACTACTGG	CATYCTAGYPCNNQRSIDYW	IGHV3-23	IGHD2-8	IGHJ4-1	6	9	18	47
TNBC	2	9.20048e-05	TGTGCGAGAGACAAAAGGGATACATCAGCAGGCAGGGACTCCGACTACTACGGTTTGGACGTCTGG	CARDKRDTSAGRDSDYYGLDVW	IGHV1-2	IGHD5	IGHJ6-1	10	17	23	43
TNBC	2	9.20048e-05	TGTGCGAGGGCAGTATACTGTGGGGGTTACTGCCATCGGTGGGACTACTGG	CARAVYCGGYCHRWDYW	IGHV4-61	IGHD3	IGHJ4-1	7	20	25	42
TNBC	2	9.20048e-05	TGTGCGAGAGAGAGATTTTGTGGTGATGACTGCTATGAGAATGCTTTGATATCTGGG	CARERFCGDDCYENALISG	IGHV4	IGHD2-21	IGHJ3-1	10	26	35	44
TNBC	2	9.20048e-05	TGTGCGCGATGTTGGTCTAACTGGTTCGACCCCTGG	CARCWSNWFDPW	IGHV4	IGHD3-10	IGHJ5-1	5	8	12	18
TNBC	2	9.20048e-05	TGTGCGAGAGAAACGACACTCGACATAGCGGCTCGTCCGGGAGACTACTTTGACTCCTGG	CARETTLDIAARPGDYFDSW	IGHV3	IGHD6-6	IGHJ4-1	10	30	37	43
TNBC	2	9.20048e-05	TGTGCGAGAGATTTCCCCCGATGGCGTATAGCAGCAGCTGGTATCCTCTTTGACTACTGG	CARDFPRWRIAAAGILFDYW	IGHV1-18	IGHD6-13	IGHJ4-1	10	25	42	47
TNBC	2	9.20048e-05	TGTGCTAGAGTCAATGGTGAAGAAGGCTACACCTTTGACTACTGG	CARVNGEEGYTFDYW	IGHV3-72	IGHD2	IGHJ4-1	9	12	18	32
TNBC	2	9.20048e-05	TGTGCGAGAGACTACGGTGGTAACTCCGTGTGGGGCTACTACTACTACGGTATGGACGTCTGG	CARDYGGNSVWGYYYYGMDVW	IGHV4	IGHD4-23	IGHJ6-1	-1	11	26	35
TNBC	2	9.20048e-05	TGTGCGAATGAGGACTGGAGTGGGAGCTACTACTCTTTCTTTGACTACTGG	CANEDWSGSYYSFFDYW	IGHV3	IGHD1-26	IGHJ4-1	7	18	32	36
TNBC	2	9.20048e-05	TGTGCGAGAGGCAAACCTAACTGGGGACCTGGCGCTTTTGACTACTGG	CARGKPNWGPGAFDYW	IGHV1-18	IGHD7-27	IGHJ4-1	9	16	26	36
TNBC	2	9.20048e-05	TGTGCGAGAGGAAAATTGGGAATGTCGGGGGCCTCCTTAGACTACTGG	CARGKLGMSGASLDYW	IGHV3-11	IGHD3-10	IGHJ4-1	9	24	29	39
TNBC	2	9.20048e-05	TGCACTTGTGGTGGTGATTGCTATCCAGGGCGCGTACTG	CTCGGDCYPGRVL	IGHV3	IGHD2-21	IGHJ4-1	1	5	23	34
TNBC	2	9.20048e-05	TGTGCGAAAGTGGAGGGTCTTGTGGTGGTCGTATCTGCTAGTGACCTCTGG	CAKVEGLVVVVSASDLW	IGHV3-23	IGHD2-21	IGHJ5-1	9	19	28	42
TNBC	2	9.20048e-05	CCTCCTAGTCTTCGGGGACTATTGGGG	PPSLRGLLG	IGHV3-13	IGHD3	IGHJ4-1	-1	10	-1	16
TNBC	2	9.20048e-05	TGTGTCACACTCACTGGGAGCTACTACGAGGTACACTGG	CVTLTGSYYEVHW	IGHV3-15	IGHD1-26	IGHJ1	2	14	26	33
TNBC	2	9.20048e-05	TGTGCGAGAGATGGATTGACAACGCTGACCGATATCTGG	CARDGLTTLTDIW	IGHV3-23	IGHD1	IGHJ3-1	10	18	22	30
TNBC	2	9.20048e-05	TGTGCGAGAGGTGGAGCAGCTCGTTTGATGGACGATATGGACGTCTGG	CARGGAARLMDDMDVW	IGHV3-53	IGHD6-6	IGHJ6-1	9	14	23	35
TNBC	2	9.20048e-05	TGTGCGAGAAAAATGAGCGGATTTTGGGGTGGTTGGGGTTACGGTATCGACGTCTGG	CARKMSGFWGGWGYGIDVW	IGHV3	IGHD3-16	IGHJ6-1	8	22	28	39
TNBC	2	9.20048e-05	TGTACGAGAGCCCAGAGTGGCAGCTACGGAAGGTTTGACTCCTGG	CTRAQSGSYGRFDSW	IGHV3-53	IGHD3-9	IGHJ5-1	9	33	-1	40
TNBC	2	9.20048e-05	TGTGCGAAAGGAAACTCTTTCTTTGACTACTGG	CAKGNSFFDYW	IGHV3	IGHD4-23	IGHJ4-1	9	12	16	18
TNBC	2	9.20048e-05	TGTGCGAGAGTCTTCCAGACTGGTTTTGTTGGACTCCCCGGCTATTGG	CARVFQTGFVGLPGYW	IGHV1-2	IGHD3-9	IGHJ4-1	9	17	24	41
TNBC	2	9.20048e-05	TGTGCGAGAGATGGCCGGGACAGTCACTTTTTTTCCTGGTTCGACCCCTGG	CARDGRDSHFFSWFDPW	IGHV3	IGHD3	IGHJ5-1	10	27	31	35
TNBC	2	9.20048e-05	TGTGTGAAGGGCGGCTGGTGTGACTCGTGG	CVKGGWCDSW	IGHV3-23	IGHD6-19	IGHJ5-1	7	12	18	25
TNBC	2	9.20048e-05	TGTGCGAGAGGGACCCCGTGGGGATACAGCTATGGTCACTTTGACCACTGG	CARGTPWGYSYGHFDHW	IGHV3	IGHD5	IGHJ4-1	9	21	35	37
TNBC	2	9.20048e-05	TGTGTGAAAGATGGCGGATACGCCAGCAGCCTTGGTGACTACTGG	CVKDGGYASSLGDYW	IGHV3-23	IGHD6-13	IGHJ4-1	10	23	29	35
TNBC	2	9.20048e-05	TGTACGGGAGACCCGAGGGGCCGGTTCAGGGAATTACAATACTGG	CTGDPRGRFRELQYW	IGHV3-53	IGHD5-24	IGHJ4-1	10	31	-1	37
TNBC	2	9.20048e-05	TGTGCGAGACAGAGGGTTGCAAACCCTGACTACTGG	CARQRVANPDYW	IGHV4-39	IGHD1	IGHJ4-1	10	21	24	26
TNBC	2	9.20048e-05	TGTGCGAGTGATGACTTGCGGGGGGTTTGGCTACTACGCTATGGACGTCTG	CASDDLRGVWLLRYGRL	IGHV3	IGHD3-16	IGHJ6-1	7	24	-1	30
TNBC	2	9.20048e-05	TGTACTAGACATATAACCGACTGGTCCAGCCCCCAATCCTGG	CTRHITDWSSPQSW	IGHV3-73	IGHD1-14	IGHJ4	-1	11	18	36
TNBC	2	9.20048e-05	TGTGCGAGACCGATTGGCGTTCGGGGAATTATCAAATACAACTGGTTCGACCCCTGG	CARPIGVRGIIKYNWFDPW	IGHV4-39	IGHD3-10	IGHJ5-1	9	18	26	37
TNBC	2	9.20048e-05	TGTATAAAGGAGGAATTGAATGGTGGCCTCGACTACTGG	CIKEELNGGLDYW	IGHV3-9	IGHD2-8	IGHJ4-1	2	18	24	28
TNBC	2	9.20048e-05	TGTTCGAAAAAATGTCAGGGGGTAATAGTGGCAGCTGGTCCTTTCGACCCCTGG	CSKKCQGVIVAAGPFDPW	IGHV3-23	IGHD6-13	IGHJ5-1	8	30	38	42
TNBC	2	9.20048e-05	TGTGCGAGAGGTTACTTTTTTACAACCGGAATGTACTACTTTGACTTCTGG	CARGYFFTTGMYYFDFW	IGHV1-3	IGHD1-14	IGHJ4-1	9	23	30	34
TNBC	2	9.20048e-05	TGTGCGAGAGAAGGGATGGTGTATGCTATACCCCACTTTGACTACTGG	CAREGMVYAIPHFDYW	IGHV3	IGHD2-8	IGHJ4-1	10	15	-1	32
TNBC	2	9.20048e-05	TGTGGGAGACTAACCGCCTGGGGACGGCCACCCTTTGACTACTGG	CGRLTAWGRPPFDYW	IGHV4-39	IGHD7-27	IGHJ4-1	9	17	23	32
TNBC	2	9.20048e-05	TGTGCGGGAGATTGTGGTGGTGATTGCGTGGGGGGATTCCAGCACTGG	CAGDCGGDCVGGFQHW	IGHV3	IGHD2-21	IGHJ1-1	-1	11	26	36
TNBC	2	9.20048e-05	TGTGCCAGAGATAGGGGATACAGCTATGGTAACAACTGGTTCGACCCCTGG	CARDRGYSYGNNWFDPW	IGHV4	IGHD5	IGHJ5-1	10	15	29	31
TNBC	2	9.20048e-05	TGTGCAAGAGGGGCCACTGGCTACTTCGACCCCTGG	CARGATGYFDPW	IGHV3-74	IGHD5	IGHJ5-1	9	17	-1	24
TNBC	2	9.20048e-05	TGTGGAAAAGATTTATCGCCTGGTGGCCTCGACTCCTGG	CGKDLSPGGLDSW	IGHV3-9	IGHD2-8	IGHJ5-1	11	19	25	28
TNBC	2	9.20048e-05	TGTGCGAAAGATCCAAAGGGGTGGGAGCCCACTGGGTTTGACTACTGG	CAKDPKGWEPTGFDYW	IGHV3-23	IGHD1-26	IGHJ4-1	10	20	27	36
TNBC	2	9.20048e-05	TGTGTTCGGGCTATATATTACGATATTTCGACTGGTTATTTCAGCCGCTGG	CVRAIYYDISTGYFSRW	IGHV3-9	IGHD3-9	IGHJ5-1	27	29	39	44
TNBC	2	9.20048e-05	TGTGCGAGAGTGACTTTGAATACAGCAGTGGCTGGTAGTTTTCTGGTTCGACCCCTG	CARVTLNTAVAGSFLVRPL	IGHV3-71	IGHD6-19	IGHJ5-1	9	23	36	42
TNBC	2	9.20048e-05	TGTTTAAAGAGTCGGGATTACGGTGAATACTGGTTCGACCCCTGG	CLKSRDYGEYWFDPW	IGHV3-9	IGHD4-17	IGHJ5-1	2	18	25	28
TNBC	2	9.20048e-05	TGTGCGAAAGCCCAGCAGTGGCTGGTCCTTTTTGACTACTGG	CAKAQQWLVLFDYW	IGHV3-23	IGHD6-19	IGHJ4-1	9	13	25	30
TNBC	2	9.20048e-05	TGTGCGAGGTACTACGGTAACTACGCTGCGTGGGACTACTGG	CARYYGNYAAWDYW	IGHV3	IGHD4	IGHJ4-1	7	16	23	33
TNBC	2	9.20048e-05	TGTACAACCCAACGATTTTTGGAGTGGTTAGATCTTCCCTTTGACTACTGG	CTTQRFLEWLDLPFDYW	IGHV3-15	IGHD3-3	IGHJ4-1	4	11	29	38
TNBC	2	9.20048e-05	TGTGCGAGCAGCCCAGCAATGCGGTGGTACTTTGACTCCTGGGGC	CASSPAMRWYFDSWG	IGHV1-46	IGHD4-23	IGHJ2P-1	7	21	28	45
TNBC	2	9.20048e-05	TGTGCGAGAAGTGGCCGGGGACCAAGGTACTATTTTGACTACTGG	CARSGRGPRYYFDYW	IGHV3	IGHD3	IGHJ4-1	8	15	20	28
TNBC	2	9.20048e-05	TGTGCAATAGATGCAGGTTACTATGGTTCGGGGACTTACTATACCCCCGACTACTGG	CAIDAGYYGSGTYYTPDYW	IGHV3-9	IGHD3-10	IGHJ4-1	11	17	33	48
TNBC	2	9.20048e-05	TGTGCGAGAGTTCGGTTGGTCGCAGGTCATGTTTCGGGGGGTCCGAATGACTACTGG	CARVRLVAGHVSGGPNDYW	IGHV3	IGHD3-10	IGHJ4-1	9	32	38	47
TNBC	2	9.20048e-05	TGTGCGAGAGTGATTGATCCCGACTACGGTCCGTCTACAGGCTTTGACTACTGG	CARVIDPDYGPSTGFDYW	IGHV3	IGHD4	IGHJ4-1	9	21	29	41
TNBC	2	9.20048e-05	TGTGTATACAGACGGTCTCATACCGGTTGGCTTGACTTCTGG	CVYRRSHTGWLDFW	IGHV2-5	IGHD1	IGHJ4-1	12	21	25	31
TNBC	2	9.20048e-05	TGTGCGAGGGCGTGGAGACAACTGTGGCAAAATGACTACTGG	CARAWRQLWQNDYW	IGHV3-33	IGHD1-1	IGHJ4-1	6	17	23	32
TNBC	2	9.20048e-05	TGTGCAAACGAAGGCACAGGTGAGTCGATGGACGTCTGG	CANEGTGESMDVW	IGHV6-1	IGHD2	IGHJ6-1	6	18	22	27
TNBC	2	9.20048e-05	TGTGCGAGAGAGATCTCGGCTTATAGCAGCAGCTGGTACTACAGTCTAGCGAGTAACTGGTTCGACCCCTGG	CAREISAYSSSWYYSLASNWFDPW	IGHV1-2	IGHD6-13	IGHJ5-1	10	21	38	54
TNBC	2	9.20048e-05	TGTGCGAAGGGACCTTCCTTTGGACTGTCCTTTTTTGACTACTGG	CAKGPSFGLSFFDYW	IGHV3-23	IGHD3-3	IGHJ4-1	7	18	23	33
TNBC	2	9.20048e-05	TGTGCGAGACAAAGGAGGTCGGATTACGATATTTGGAGGGCTTTCGCCCCGACATATTACTACGCTATGGACGTCTGG	CARQRRSDYDIWRAFAPTYYYAMDVW	IGHV4-39	IGHD3-9	IGHJ6-1	10	22	33	57
TNBC	2	9.20048e-05	TGTGCGAAAGCACCTAGTCTGCCAGCAGCCTTAAGCGACGGTATGGACGTCTGG	CAKAPSLPAALSDGMDVW	IGHV4	IGHD6-13	IGHJ6-1	6	22	28	35
TNBC	2	9.20048e-05	TGTGCGAGAGAGAGACATTGTGGTGACGACTGCTATGAAAATGCTTTTGATATCTGG	CARERHCGDDCYENAFDIW	IGHV4	IGHD2-21	IGHJ3-1	24	27	35	40
TNBC	2	9.20048e-05	TGTGCGAGAGGGAGTGGGAGGTACTGGGACAACTACTTTGACGACTGG	CARGSGRYWDNYFDDW	IGHV7-4_1	IGHD1-26	IGHJ4-1	9	12	19	31
TNBC	2	9.20048e-05	TGTGCGGGGGGCTATCAACTGCTTGACTGGTTCGACCCCTGG	CAGGYQLLDWFDPW	IGHV3	IGHD1	IGHJ5-1	5	15	20	25
TNBC	2	9.20048e-05	TGTGCGAAAAGCGGGGGTTTGCTGGTTATTAGAACTAACTGGTTCGACCCCTGG	CAKSGGLLVIRTNWFDPW	IGHV3	IGHD3-9	IGHJ5-1	6	21	30	36
TNBC	2	9.20048e-05	TGTGTCATAGATCATTCGGCAGGCACGGGAGTTTACGGCGACCCGCCTATTCACTTTGACTACTGG	CVIDHSAGTGVYGDPPIHFDYW	IGHV1	IGHD3	IGHJ4-1	3	26	32	52
TNBC	2	9.20048e-05	TGTGTGAGAGATCCCCCCTGGGGGAGGGACGAGGGCTTTGACTTCTGG	CVRDPPWGRDEGFDFW	IGHV3	IGHD3-16	IGHJ4-1	10	18	25	35
TNBC	2	9.20048e-05	TGTGTGAAAGGCCCGCAGTTTACCACCAGTCCTTTCGTGGACTGG	CVKGPQFTTSPFVDW	IGHV3	IGHD1	IGHJ4-1	9	21	25	40
TNBC	2	9.20048e-05	TGTGCGAGAGGACTGGGGGATACCAACTACCCGAATCACCGGTTCGACCCCTGG	CARGLGDTNYPNHRFDPW	IGHV3-48	IGHD3	IGHJ5-1	9	13	19	37
TNBC	2	9.20048e-05	TGTGCGAGAGTCCCGCGGAGGTGGGATTGTAGTGGTGGTAGCTGCTACTACGGTATGGACGTCTGG	CARVPRRWDCSGGSCYYGMDVW	IGHV4	IGHD2-15	IGHJ6-1	9	25	-1	41
TNBC	2	9.20048e-05	TGTGCGAAGGCCGACGGAAATTGTGGTGACTGCTATTATCCTGACTACTGG	CAKADGNCGDCYYPDYW	IGHV3	IGHD2-21	IGHJ4-1	7	22	36	41
TNBC	2	9.20048e-05	TGTGCAAAAGAAATGGCTTATCGGGTAATGGGAGACACGCCAATGGCCCAACAATACTATGGGATGGACGTCTGG	CAKEMAYRVMGDTPMAQQYYGMDVW	IGHV3	IGHD1	IGHJ6-1	10	28	33	60
TNBC	2	9.20048e-05	TGTGCGAGAGGCGCAATTACCGGGACTTTTGATATCTGG	CARGAITGTFDIW	IGHV3-48	IGHD5-24	IGHJ3-1	9	13	19	25
TNBC	2	9.20048e-05	TGTGCAAGAGATAGGACCCCCCCCGACCAGTTTTACGATATTTTGACTACTTGGGGGGTTCTTGACTGCTGG	CARDRTPPDQFYDILTTWGVLDCW	IGHV3-9	IGHD3-9	IGHJ4-1	12	32	47	61
TNBC	2	9.20048e-05	TGTGCGAAATTAGTGGGGAAGGATTTGTCAGACGACTGG	CAKLVGKDLSDDW	IGHV3	IGHD1-26	IGHJ4-1	8	10	16	30
TNBC	2	9.20048e-05	TGTGCGAGAAGTCTTAAGGGGAGGTATTGTACTACTGGTGACTGCTATTTTTTGGCGGCCTACTGG	CARSLKGRYCTTGDCYFLAAYW	IGHV3	IGHD2-21	IGHJ4-1	33	35	48	57
TNBC	2	9.20048e-05	TGTGCGACATCGGGGTTTTGGAGTGGTTTTCCGAGTTGGTTCGACTTCTGG	CATSGFWSGFPSWFDFW	IGHV3	IGHD3-3	IGHJ4-1	6	15	27	42
TNBC	2	9.20048e-05	TGTGCGAGAGTGGGCTACGGTGACAATTATATTGACTACTGG	CARVGYGDNYIDYW	IGHV4	IGHD4-17	IGHJ4-1	9	14	23	31
TNBC	2	9.20048e-05	TGTGCGAAAGATCGCGATTCAGTAATTGGACCCTACTACTATTACCCTATGGACGTCTGG	CAKDRDSVIGPYYYYPMDVW	IGHV1-18	IGHD1-26	IGHJ6-1	10	32	38	47
TNBC	2	9.20048e-05	TGTGCGATAGATGGCGGGTATGCCAGAAGCCTTGGTGACTACTGG	CAIDGGYARSLGDYW	IGHV3-23	IGHD2	IGHJ4-1	10	18	23	35
TNBC	2	9.20048e-05	TGTGCGAGACGCCGTATAGCAGAATTCAAAGATGGTTTTGATATTTGG	CARRRIAEFKDGFDIW	IGHV5-51	IGHD6	IGHJ3-1	9	13	21	35
TNBC	2	9.20048e-05	TGTGCAAAAGATAGATATAGTGGCTACGATTCAGGTTTTGACTACTGG	CAKDRYSGYDSGFDYW	IGHV3-9	IGHD5-12	IGHJ4-1	-1	13	30	36
TNBC	2	9.20048e-05	TGTGCGATACTCTTTACAGTAACTACGGAGGTTGACTACTGG	CAILFTVTTEVDYW	IGHV3-23	IGHD4	IGHJ4-1	6	14	25	31
TNBC	2	9.20048e-05	TGTGCGAGGGGCCGTTACGGAATCGACTACTGG	CARGRYGIDYW	IGHV3	IGHD1	IGHJ4-1	7	17	-1	22
TNBC	2	9.20048e-05	TGTGCGAGACGGGGGCGAAACAGTGGCTACGGTTCGTACTACTTTGACCACTGG	CARRGRNSGYGSYYFDHW	IGHV5-51	IGHD5-12	IGHJ4-1	9	21	30	37
TNBC	2	9.20048e-05	TGTGCGCGAGACTCCCCCGTAGTAGTACCAGCTGCTATGTCCCCCTGGTTCGACCCCTGG	CARDSPVVVPAAMSPWFDPW	IGHV1-2	IGHD2-2	IGHJ5-1	10	18	38	44
TNBC	2	9.20048e-05	TGTGCACACACGAGTAATAGTGGGTACTACCCTCTTGACTACTGG	CAHTSNSGYYPLDYW	IGHV2-5	IGHD1-26	IGHJ4-1	9	16	23	34
TNBC	2	9.20048e-05	TGTGCGAAAGAGCGTAGTAGCAGTGTCTACGGTGACTATAATGACTTCTGG	CAKERSSSVYGDYNDFW	IGHV3-23	IGHD4-17	IGHJ4-1	10	26	37	41
TNBC	2	9.20048e-05	TGTGTGAGAGACAATGGTCCGTTCGACCCCTGG	CVRDNGPFDPW	IGHV4	IGHD2-8	IGHJ5-1	10	12	17	20
TNBC	2	9.20048e-05	TGTACACGGATTGATCGGTGGCAGTTAACCTTTGACCGCTGG	CTRIDRWQLTFDRW	IGHV2-26	IGHD4-23	IGHJ5-1	10	15	20	33
TNBC	2	9.20048e-05	TGTGCAAGATTCCATGGTGTGACCTACATAGATTACTGG	CARFHGVTYIDYW	IGHV3-74	IGHD2-8	IGHJ4-1	8	13	19	30
TNBC	2	9.20048e-05	TGTGCGAAAGATTCCCCAGGGAGCTACTACTTTGACTACTGG	CAKDSPGSYYFDYW	IGHV3-23	IGHD1-26	IGHJ4-1	10	18	-1	25
TNBC	2	9.20048e-05	TGTGCGAGACGCGATATAGCAGCAACTGGTGATGACTACTGG	CARRDIAATGDDYW	IGHV5-51	IGHD6-13	IGHJ4-1	9	14	23	32
TNBC	2	9.20048e-05	TGTGCGAAGGGGGACCAAGGGACTTACTATGATAGTAGTGGTGTTTACTACTTTGACTCCTGG	CAKGDQGTYYDSSGVYYFDSW	IGHV3	IGHD3-22	IGHJ4-1	6	23	41	46
TNBC	2	9.20048e-05	TGTGTGAGACATAACAAAAGGTGGGGACTTGGAGAGACCAGAAATTGGTACTTTGACTCCTGG	CVRHNKRWGLGETRNWYFDSW	IGHV4-39	IGHD3-9	IGHJ5-1	10	51	-1	58
TNBC	2	9.20048e-05	TGTGCGAGGGAAAGCTACGGTGACTATGAATACTTCCAGCACTGG	CARESYGDYEYFQHW	IGHV5-51	IGHD4-17	IGHJ1-1	7	14	-1	26
TNBC	2	9.20048e-05	TGTGTGAGAGCTGGGGCGTGTGGTGGTGGGAGGTGTTATGCTGACTCCTGG	CVRAGACGGGRCYADSW	IGHV3-53	IGHD2-21	IGHJ4-1	9	18	27	41
TNBC	2	9.20048e-05	TGTGCGAAATCGATATCACTGGCTGGTACCGTCAACTTGCACTACTGG	CAKSISLAGTVNLHYW	IGHV3-53	IGHD6-19	IGHJ4-1	6	19	28	40
TNBC	2	9.20048e-05	TGTGCGAGAGGTGGATATGGTCCATCAAGGTGGGAGCCACCACGTGGGATCGGCCAGTGG	CARGGYGPSRWEPPRGIGQW	IGHV3	IGHD1	IGHJ4-1	9	29	36	55
TNBC	2	9.20048e-05	TGTGCGAGAGACCCTGACGACTTTTGGAATGGTTCTTTCGACTACTGG	CARDPDDFWNGSFDYW	IGHV3	IGHD3	IGHJ4-1	10	28	34	36
TNBC	2	9.20048e-05	TGTGCGCGAAGGTATTACTCTGGTTCAGGGAAGTACCTCGTCATTGACTACTGG	CARRYYSGSGKYLVIDYW	IGHV1-8	IGHD3	IGHJ4-1	5	11	18	41
TNBC	2	9.20048e-05	TGTGCGAGACAAATCACGGGATATAGTGGCTATGGCGACTACGGGATTGACTACTGG	CARQITGYSGYGDYGIDYW	IGHV4	IGHD5-12	IGHJ4-1	8	18	31	46
TNBC	2	9.20048e-05	TGTGCGAGGCTGTATTACGATTTTTGGAGTAATTATGATCGGGAGTTTGACTACTGG	CARLYYDFWSNYDREFDYW	IGHV1-18	IGHD3-3	IGHJ4-1	7	11	29	43
TNBC	2	9.20048e-05	TGTGCCACTGTGGCTATGTACTACTACTACTACAGTATGGACGTCTGG	CATVAMYYYYYSMDVW	IGHV5-51	IGHD5-12	IGHJ6-1	4	9	15	18
TNBC	2	9.20048e-05	TGTGAGAGAAGTGTTGACTACTGG	CERSVDYW	IGHV1-18	IGHD1	IGHJ4-1	-1	9	-1	13
TNBC	2	9.20048e-05	TGTGCGAGGGCGTATGCCAGCTCGTCGGATTTTGACTACTGG	CARAYASSSDFDYW	IGHV4	IGHD6-6	IGHJ4-1	7	17	25	28
TNBC	2	9.20048e-05	TGTGCGAGAGGGTTTGGGCTTGAAAGTAGTGGTTATTACTACTTCTTCTGG	CARGFGLESSGYYYFFW	IGHV1-69	IGHD3-22	IGHJ4-1	9	24	41	44
TNBC	2	9.20048e-05	TGTGCAAGAGGTCTAAACGCCTACGGTGACTGGTACTTTGACTACTGG	CARGLNAYGDWYFDYW	IGHV3-13	IGHD4-17	IGHJ4-1	9	20	30	33
TNBC	2	9.20048e-05	TGTGCAAGAGGCTCACGTTACAGTACGGTGACTAGGGGCTTTGACTACTGG	CARGSRYSTVTRGFDYW	IGHV3-74	IGHD4-17	IGHJ4-1	9	23	33	38
TNBC	2	9.20048e-05	TGTGCGAGAGCTCCCTCAAACAGCTATGGTTACCCCTATTACTACTACGCTATGGACGTCTGG	CARAPSNSYGYPYYYYAMDVW	IGHV1	IGHD5	IGHJ6-1	9	19	32	39
TNBC	2	9.20048e-05	TGTGCACGGATACTCGGGACCTACAGCTACAACTGGTTCGACCCCTGG	CARILGTYSYNWFDPW	IGHV2-26	IGHD5	IGHJ5-1	12	21	-1	28
TNBC	2	9.20048e-05	TGTTCCGCAGTAAGACCGATAGGTTTTTACCGGGACTACTTCGGTATGGACGTCTGG	CSAVRPIGFYRDYFGMDVW	IGHV3	IGHD4	IGHJ6-1	9	33	38	41
TNBC	2	9.20048e-05	TGTGCGAGAGATCTTGCGCCTACGGTGACTACGGGCTTTGACTACTGGGGC	CARDLAPTVTTGFDYWG	IGHV3	IGHD4-17	IGHJ2P-1	10	19	31	51
TNBC	2	9.20048e-05	TGTGCGAGGCGGAGTGGTCTTGATGCTTTTGATTTTTGG	CARRSGLDAFDFW	IGHV5-51	IGHD3-3	IGHJ3	7	10	17	34
TNBC	2	9.20048e-05	TGTGCGAGAGAGGTGGTCCCAATTCGACCATGCAACGATGGTGTGTGTTCCCCCTTCTATTATGGGATGGACGTCTGG	CAREVVPIRPCNDGVCSPFYYGMDVW	IGHV1	IGHD2-8	IGHJ6-1	10	37	43	63
TNBC	2	9.20048e-05	TGTGCAAAATCAAGATTAGACCCCTACGGTGACTACCCTAACTTTGACTACTGG	CAKSRLDPYGDYPNFDYW	IGHV3-9	IGHD4-17	IGHJ4-1	8	23	35	40
TNBC	2	9.20048e-05	TGTGCAAAATCGGCCGAATACCAGCTGCTGAGCGCTCTTGACTACTGG	CAKSAEYQLLSALDYW	IGHV3-9	IGHD2-2	IGHJ4-1	8	18	28	37
TNBC	2	9.20048e-05	TGTGCGGGACGCCCCCGTGAAAAGAGGGGGGCCGTTGTAGTGCCAGCTGCCCATCGGGGGGGCTGGTTCGACCCCTGG	CAGRPREKRGAVVVPAAHRGGWFDPW	IGHV4-39	IGHD2	IGHJ5-1	9	34	41	62
TNBC	2	9.20048e-05	TGTGCGAAACTAAACCTCGGACCGTATAGTAGTGGTTATTACCACTTTGACTATTGG	CAKLNLGPYSSGYYHFDYW	IGHV3-23	IGHD3-22	IGHJ4-1	8	25	41	43
TNBC	2	9.20048e-05	TGTGCAAGAGATCTTACCGACTCCGGTGACTACGCTTTCCAGTACTGG	CARDLTDSGDYAFQYW	IGHV3-74	IGHD4-17	IGHJ1-1	10	23	32	36
TNBC	2	9.20048e-05	TGTGCGAGAGACTTTCTCTCTTACTATGGTTCGGGCAGTTATGACTACTACTACGGTATGGACGTCTGG	CARDFLSYYGSGSYDYYYGMDVW	IGHV4	IGHD3-10	IGHJ6-1	10	20	34	43
TNBC	2	9.20048e-05	TGTGCGAGAGGAAGTAGTACCAGCCAATCAAGGGCCTGGTTCGACCCCTGG	CARGSSTSQSRAWFDPW	IGHV3	IGHD2-2	IGHJ5-1	9	12	23	35
TNBC	2	9.20048e-05	TGTGCGAGAAACGTCCGGTTGGGAGCCACAGAGCTTATTGACTACTGG	CARNVRLGATELIDYW	IGHV3	IGHD1-26	IGHJ4-1	8	19	25	37
TNBC	2	9.20048e-05	TGTGCGAGATCCGAAACGTGGAGTTTGCTCGACCCCTGG	CARSETWSLLDPW	IGHV1-2	IGHD3	IGHJ5-1	8	19	24	26
TNBC	2	9.20048e-05	TGTGCTTTCCTAGGGCACGAGCTGCTATACTCGATTCTCCACCAGGGGTTCTGG	CAFLGHELLYSILHQGFW	IGHV3	IGHD2-2	IGHJ4-1	4	19	29	48
TNBC	2	9.20048e-05	TGTGGGAAAAATGGGGATTTTTTGGAGTGGTACCTGGGATACTTTGACTACTGG	CGKNGDFLEWYLGYFDYW	IGHV3	IGHD3-3	IGHJ4-1	8	18	30	39
TNBC	2	9.20048e-05	TGTGCGAGAGTCCACCCCTCCAGTTACATCAGTTCGTCTAGGGGGGGCCGCCGGGGCTGCTTCGACTCCTGG	CARVHPSSYISSSRGGRRGCFDSW	IGHV4	IGHD2	IGHJ5-1	9	55	-1	60
TNBC	2	9.20048e-05	TGTGCGAGAGATCTCTATTACTATGATAGTAGTGGTTATTACCCTTTGATGCTTTTGATATCTGGG	CARDLYYYDSSGYYPLMLLISG	IGHV3-48	IGHD3-22	IGHJ3-1	10	15	41	46
TNBC	2	9.20048e-05	TGTGTGAAAGAGATGGGCTACGGTTACTATCGGACTGCTGATTACTGG	CVKEMGYGYYRTADYW	IGHV3	IGHD3	IGHJ4-1	10	23	29	38
TNBC	2	9.20048e-05	TGTGCGAGAGGGGGATTTTACAGTGTCTACTTTGACTACTGG	CARGGFYSVYFDYW	IGHV4	IGHD3	IGHJ4-1	9	13	18	26
TNBC	2	9.20048e-05	TGTGCGAGAGAAGGACTAGGCAGTGGCTACTACGAGGCCTGG	CAREGLGSGYYEAW	IGHV1-3	IGHD5	IGHJ5-1	10	21	29	37
TNBC	2	9.20048e-05	TGTGCGAGAGATACGGACTACGGTGGTAACTCGTTCTGGTTCGACCCCTGG	CARDTDYGGNSFWFDPW	IGHV1-18	IGHD4-23	IGHJ5-1	10	15	31	35
TNBC	2	9.20048e-05	TGTGCGAGAGATCTTGGAGCAGTGGCCCCAGAAGACTACTGG	CARDLGAVAPEDYW	IGHV1-8	IGHD6-19	IGHJ4-1	9	17	25	33
TNBC	2	9.20048e-05	TGTGCGAGAGATAAACGAACGTTCGACCCCTGG	CARDKRTFDPW	IGHV4	IGHD1	IGHJ5-1	10	13	17	20
TNBC	2	9.20048e-05	TGTGCGAGAGATCAGTCGGTTGGATATAGTGGCTACGATTCTGGATTTGACTACTGG	CARDQSVGYSGYDSGFDYW	IGHV4	IGHD5-12	IGHJ4-1	10	20	39	45
TNBC	2	9.20048e-05	TGTGCGAAGGGTTGGTCTTTACGATTTTTGGAGTGGTTCCACTACTACGGTATGGACGTCTGG	CAKGWSLRFLEWFHYYGMDVW	IGHV3	IGHD3-3	IGHJ6-1	7	18	37	40
TNBC	2	9.20048e-05	TGTGCGAGGGATCCGTCGGGCTGGGACCACACCGACTCCTGG	CARDPSGWDHTDSW	IGHV3	IGHD6-19	IGHJ5-1	7	18	23	32
TNBC	2	9.20048e-05	TGTGCAAAAAGACCTCGTATTACTATGATAGTAGTGGTTATTACCGGGCGACTACTG	CAKRPRITMIVVVITGRLL	IGHV3-9	IGHD3-22	IGHJ4-1	8	16	43	49
TNBC	2	9.20048e-05	TGTGCGAGAGATGGAACGTATTACTATGGCAGTTATGGCCATTATTGG	CARDGTYYYGSYGHYW	IGHV3	IGHD3-10	IGHJ4-1	10	17	28	42
TNBC	2	9.20048e-05	TGTGCAAAAGGGGGACAGTCGGCAACAATTATGGTAGCTTTTGATGTCTGG	CAKGGQSATIMVAFDVW	IGHV3	IGHD5-24	IGHJ3-1	9	24	30	36
TNBC	2	9.20048e-05	TGTGCGAGAGTAGAGGGGAAAGGGGCAGTAGTACCAGCTGCCCATTTTGGG	CARVEGKGAVVPAAHFG	IGHV1-3	IGHD2-2	IGHJ4	9	26	40	47
TNBC	2	9.20048e-05	TGTGCAACAGCCCGAACACGTACTATGATTTTTGGAGTGATTGAACACTCG	CATARTRTMIFGVIEHS	IGHV1-24	IGHD3-3	IGHJ4-1	9	26	38	46
TNBC	2	9.20048e-05	TGTGCGAGGGAGGATACATCTATGTCCACAGCCTGGGACTACTGG	CAREDTSMSTAWDYW	IGHV4	IGHD5	IGHJ4-1	7	11	17	36
TNBC	2	9.20048e-05	TGTGCAAGAGGGGCCTCCTGTAGTGGTGCTGGCTGCAACACCTCTAACTTTGACTACTGG	CARGASCSGAGCNTSNFDYW	IGHV3-13	IGHD2-15	IGHJ4-1	9	18	27	46
TNBC	2	9.20048e-05	TGTGCGAAAGGTCGGGGTCGCGGCAGTTGGGACTTTGACTACTGG	CAKGRGRGSWDFDYW	IGHV3	IGHD3-10	IGHJ4-1	9	11	16	31
TNBC	2	9.20048e-05	TGTGCGAGAGCCGGAAATAACCACCTTCTATGGTTAGAGGACTACTACGGTATGGACGTCTGG	CARAGNNHLLWLEDYYGMDVW	IGHV3	IGHD5	IGHJ6-1	9	27	35	40
TNBC	2	9.20048e-05	TGTGCAAAAGATGTTAGAAGTGATAGTGGAGGCAGGGATGCTTTTGATATCTGG	CAKDVRSDSGGRDAFDIW	IGHV3-9	IGHD1	IGHJ3-1	11	22	28	36
TNBC	2	9.20048e-05	TGTGTGAGACAAGTTCCCCCCGCCTATTATTCCGGTTCGGGGAGTCACAACTGGTTCGTCCCCTGG	CVRQVPPAYYSGSGSHNWFVPW	IGHV4-39	IGHD3-10	IGHJ5-1	10	33	44	46
TNBC	2	9.20048e-05	TGTTCGAGACTCATAAGGGGGGACCGCCGTTTTGACTGGTTAATACAGTACTTTGACTCCTGG	CSRLIRGDRRFDWLIQYFDSW	IGHV4-39	IGHD3-9	IGHJ4-1	9	29	41	48
TNBC	2	9.20048e-05	TGTGCAAAAGATCTGGGCTACGGTGACTTCGGGGCAATCGGGGGAAGATTTGCCTCCTGG	CAKDLGYGDFGAIGGRFASW	IGHV3-9	IGHD4-17	IGHJ4	11	17	27	53
TNBC	2	9.20048e-05	TGTGCGAGACCGGTAGGCGTTCGGGGACTTATCAAATACAACTGGTTCGACCCCTGG	CARPVGVRGLIKYNWFDPW	IGHV4-39	IGHD3-10	IGHJ5-1	9	18	26	37
TNBC	2	9.20048e-05	TGTGCAAGAACGTATAGCAATGGCTGGTCCGGCTTTGACTTCTGG	CARTYSNGWSGFDFW	IGHV3-13	IGHD6	IGHJ4-1	8	11	18	32
TNBC	2	9.20048e-05	TGTGCGAGAACTTACAACAACTGGTTCGACTCTTGG	CARTYNNWFDSW	IGHV3-11	IGHD1-1	IGHJ5-1	8	16	23	31
TNBC	2	9.20048e-05	TGTGCGAGAGTGGGGCAACTGATGCCCCTCAGTATGGACGTCTGG	CARVGQLMPLSMDVW	IGHV1-2	IGHD1-1	IGHJ6-1	9	15	20	31
TNBC	2	9.20048e-05	TGTGGAAGAGAGAATACTGGGTTCCGAAACTGG	CGRENTGFRNW	IGHV6-1	IGHD2	IGHJ4-1	10	14	19	28
TNBC	2	9.20048e-05	TGTGTAAGAGATTTGACTCCGGCGGAGACTCCGGGGGATGATTTTGACTACTGG	CVRDLTPAETPGDDFDYW	IGHV3-74	IGHD3-9	IGHJ4-1	-1	11	17	40
TNBC	2	9.20048e-05	TGTGCAAAAGATATCGGGATAAAGACTACGGTGACGTGGGGCTTTCACTGCTGG	CAKDIGIKTTVTWGFHCW	IGHV3-9	IGHD4-17	IGHJ4-1	12	23	34	46
TNBC	2	9.20048e-05	TGTGCAAAAGAGAAAGGACATTGTAGTGGTGATTGCTATTTTGTCTACTACGGTATGGACGTCTGG	CAKEKGHCSGDCYFVYYGMDVW	IGHV3-9	IGHD2-21	IGHJ6-1	10	25	39	44
TNBC	2	9.20048e-05	TGTGCGAGAGGAATATATGGGAGTGGTGATAGTTGTTACTTAGACTTCTGG	CARGIYGSGDSCYLDFW	IGHV5-51	IGHD2	IGHJ4-1	8	22	29	42
TNBC	2	9.20048e-05	TGTGCGAGAGATGTAACTACCTACGGTGACTACAGCTTTGACTACTGG	CARDVTTYGDYSFDYW	IGHV1-2	IGHD4-17	IGHJ4-1	10	20	32	35
TNBC	2	9.20048e-05	TGTGCGAGAGCGGGCTATGGCCGAACCCCTCACTTCTACGGTCTGGACGTCTGG	CARAGYGRTPHFYGLDVW	IGHV1	IGHD5	IGHJ6-1	9	13	19	35
TNBC	2	9.20048e-05	TGTGCGAGAGATCGGGGTTTTTGGAGTGGCGACGAAGACCACGGTGGGGACTACTGG	CARDRGFWSGDEDHGGDYW	IGHV3-48	IGHD3-3	IGHJ4-1	10	17	28	48
TNBC	2	9.20048e-05	TGTGCGAGAGAATTGTATGGTTCAGGGAGTCGCCCATGGGACTACTGG	CARELYGSGSRPWDYW	IGHV4-59	IGHD3-10	IGHJ4-1	10	15	22	39
TNBC	2	9.20048e-05	TGTGCGAGAGCGCATAACGGGTATTCCTCTCCGATTATGGGAGTGGTTATCTGG	CARAHNGYSSPIMGVVIW	IGHV4	IGHD3-3	IGHJ4	9	39	-1	50
TNBC	2	9.20048e-05	TGTGCGAGATTGCATGGTGGGAGCTACTGGAGGCGGGGGGACTTTGACTACTGG	CARLHGGSYWRRGDFDYW	IGHV4	IGHD1-26	IGHJ4-1	8	16	27	40
TNBC	2	9.20048e-05	TGTGCGAGAGCTTCCAGCAGTGGCTGGAAGTTTAATTACTTTGACCACTGG	CARASSSGWKFNYFDHW	IGHV3-20	IGHD6-19	IGHJ4-1	9	15	26	36
TNBC	2	9.20048e-05	TGTGTCAGAGACTTTGGGGCACCGGGATCTACTAACGCTTTTGACATTTGG	CVRDFGAPGSTNAFDIW	IGHV3-74	IGHD3	IGHJ3-1	10	12	18	45
TNBC	2	9.20048e-05	TGTGCGAGAGGGTTTCGAGGAGGGACGTGTAGTGGTGGTAACTGCTACTCAGGCTGGTTCGACCGCTGG	CARGFRGGTCSGGNCYSGWFDRW	IGHV4-34	IGHD2-15	IGHJ5-1	39	41	49	53
TNBC	2	9.20048e-05	TGCGCGAGAGATAGTGGGAGCTACTCTTGGCGCTTTGACTACTGG	CARDSGSYSWRFDYW	IGHV4-59	IGHD1-26	IGHJ4-1	-1	11	24	32
TNBC	2	9.20048e-05	TGTGCGAAGTGTCTTCTGGCGATGAGTCTGTCCAAATTTGACTACTGG	CAKCLLAMSLSKFDYW	IGHV3-23	IGHD1	IGHJ4-1	7	15	18	34
TNBC	2	9.20048e-05	TGTGCGAGAGTCAAGTACTATGGTTCAGGGAGTTATCATACTGGG	CARVKYYGSGSYHTG	IGHV3	IGHD3-16	IGHJ4	25	27	36	43
TNBC	2	9.20048e-05	TGTGCGACAGTCTTCCAGACTGGTTCTGCTGGACTCCCCGGCTATTGG	CATVFQTGSAGLPGYW	IGHV1-2	IGHD3-9	IGHJ4-1	6	17	24	41
TNBC	2	9.20048e-05	TGTGTGAGACGTTGGATGGGCTGGACCACCGATGCTTTTGATGTCTGG	CVRRWMGWTTDAFDVW	IGHV3-48	IGHD6-19	IGHJ3-1	8	18	23	30
TNBC	2	9.20048e-05	TGTGCGAACCCCGGGCCGTACTGTAGTGGTGGCAGGTGTCCTCCCGGCTACAATGGTTACGACAATAAAGATAAAGGCATGGACGTCTGG	CANPGPYCSGGRCPPGYNGYDNKDKGMDVW	IGHV3-23	IGHD5-24	IGHJ6-1	31	45	53	75
TNBC	2	9.20048e-05	TGTGCGAGAGCTATAACGAGTGGGACCCACTCCCGCTGG	CARAITSGTHSRW	IGHV3	IGHD1-26	IGHJ5-1	9	18	24	32
TNBC	2	9.20048e-05	TGCGCGAAATCTGATTGTGGTTCTGATGGCTGCAAACTATTTGACTACTGG	CAKSDCGSDGCKLFDYW	IGHV3-23	IGHD2-21	IGHJ4-1	8	13	20	39
TNBC	2	9.20048e-05	TGTGCATCTTCCTTTTATAGTGGGACGGACGGAACCCGCTTCGACTCCTGG	CASSFYSGTDGTRFDSW	IGHV2	IGHD1-26	IGHJ5-1	5	15	24	39
TNBC	2	9.20048e-05	TGTGCGATGACTCTCAATACTGGCTGGTGGCCTTTCAGTTCTGGG	CAMTLNTGWWPFSSG	IGHV1-2	IGHD6-19	IGHJ4-1	6	20	27	38
TNBC	2	9.20048e-05	TGTGCGAGACATCTTAGGGATTACATTTGGGGGAGTTATCGTTACTTTGACTACTGG	CARHLRDYIWGSYRYFDYW	IGHV4-39	IGHD3-16	IGHJ4-1	10	25	-1	42
TNBC	2	9.20048e-05	TGTGTACACAGTGCCTATTACTATAATAGTAGTGGTTACCCCGACTACTTTGACTACTGG	CVHSAYYYNSSGYPDYFDYW	IGHV2-5	IGHD3-22	IGHJ4-1	23	25	37	43
TNBC	2	9.20048e-05	TGTGCGAGATCAAGAAGGATTTTGACTGGGCCAGACTGGTTCGACCCCTGG	CARSRRILTGPDWFDPW	IGHV1-69	IGHD3-9	IGHJ5-1	8	18	28	34
TNBC	2	9.20048e-05	TGTGCGAGAGAAACGGTTCTGGGTGTGGAGTATTTAGTATATGGTCAGCGGGACTACTACGATATGGACGTCTGG	CARETVLGVEYLVYGQRDYYDMDVW	IGHV3	IGHD3	IGHJ6-1	10	39	44	52
TNBC	2	9.20048e-05	TGTGCGCGACAACAGTGGGTGGTATCGGACCATGGCTACTGG	CARQQWVVSDHGYW	IGHV7-4_1	IGHD2	IGHJ4-1	5	17	23	32
TNBC	2	9.20048e-05	TGTGCGAGACAGGGAGTAGAACATGGCTACGATCAGTCTTACTACTTCTACTATGGCATGGACGTCTGG	CARQGVEHGYDQSYYFYYGMDVW	IGHV5-51	IGHD5-12	IGHJ6-1	10	23	32	54
TNBC	2	9.20048e-05	TGTGTGAGAAATCAGGTTTATGATTACATTTGGGGGAGTTATCGTTATACCCTCTTTGACTACTGG	CVRNQVYDYIWGSYRYTLFDYW	IGHV3-19	IGHD3-16	IGHJ4-1	26	28	50	53
TNBC	2	9.20048e-05	TGTGCGAGAGAGAGAGATTTTGTGGTGATGACTGCTATGAGAATGCTTTTGATATCTGGG	CARERDFVVMTAMRMLLISG	IGHV4	IGHD2-21	IGHJ3-1	10	28	37	42
TNBC	2	9.20048e-05	TGTGTGAAAAGACAGGCCTATAGACCTGAGTCGTCTGTGATGGGTGATTACTGG	CVKRQAYRPESSVMGDYW	IGHV3	IGHD3-3	IGHJ4-1	-1	-1	1	48
TNBC	2	9.20048e-05	TGTACGCACGCCCGTCCTCGCATTATGATTCAGTTTGGGGGAGTTATCGTCGGCGAGGAGCCCTACTTTGAGTACTGG	CTHARPRIMIQFGGVIVGEEPYFEYW	IGHV2	IGHD3-16	IGHJ4-1	29	32	49	62
TNBC	2	9.20048e-05	TGTGCGAGAGGGCCCTACGGTGGCTTTACGCACCAAGTTTTTCTCTGG	CARGPYGGFTHQVFLW	IGHV4	IGHD4-23	IGHJ5-1	9	14	22	42
TNBC	2	9.20048e-05	TGTGCGAGCGATAGTCTGGAACTACCAAATTATTTTGACTACTGG	CASDSLELPNYFDYW	IGHV1-69	IGHD1-7	IGHJ4-1	7	15	24	30
TNBC	2	9.20048e-05	TGTGCGAGAGGGGGTGTAGTGGTGGTAGCTGCTACACCCCATCTTGACTACTGG	CARGGVVVVAATPHLDYW	IGHV3	IGHD2-15	IGHJ4-1	9	14	34	43
TNBC	2	9.20048e-05	TGTGCGAGTTTATTGTACCCCCCATCGGGCGGTATGGACGTCTGG	CASLLYPPSGGMDVW	IGHV3	IGHD2-8	IGHJ6-1	7	10	17	29
TNBC	2	9.20048e-05	TGTGCAACCCCAATACAAACTCCCTGGTGG	CATPIQTPWW	IGHV3-74	IGHD4-23	IGHJ4	6	17	22	27
TNBC	2	9.20048e-05	TGTACCACAGGCCAGTACTGG	CTTGQYW	IGHV3-15	IGHD2-2	IGHJ4-1	-1	10	-1	13
TNBC	2	9.20048e-05	TGTGCGAGATACTATCTTTATGGTGGTTACAATGATGCTTTTGATATTTGG	CARYYLYGGYNDAFDIW	IGHV3	IGHD2	IGHJ3	8	20	26	48
TNBC	2	9.20048e-05	TGTGCGAGAGGTGGTTACGGTTTTTGGAGTGGTTATTATCTCTTACTTGTAGTACGTTATGGACGTCTG	CARGGYGFWSGYYLLLVVRYGRL	IGHV1-18	IGHD3-3	IGHJ6-1	9	20	38	52
TNBC	2	9.20048e-05	TGTGCGAGAGGGGGCAGCAGCTGGCCTTTTGACTACTGG	CARGGSSWPFDYW	IGHV3	IGHD6-13	IGHJ4-1	9	13	23	27
TNBC	2	9.20048e-05	TTCTCACTATTTCAAGGTTTAAACAAGTGTTGG	FSLFQGLNKCW	IGHV3	IGHD1	IGHJ4	-1	-1	-1	30
TNBC	2	9.20048e-05	TGTACCACAGATGGCCTGGACTGGAACGACGACGACTATTGG	CTTDGLDWNDDDYW	IGHV3-15	IGHD1	IGHJ4-1	10	19	29	33
TNBC	2	9.20048e-05	TGTGCGAGAGGGCCTTGGGGGGCTGCCCCATTATATGTCAACTGGTTCGACCCCTGG	CARGPWGAAPLYVNWFDPW	IGHV3	IGHD3-16	IGHJ5-1	9	14	20	38
TNBC	2	9.20048e-05	TGTGTGTCACAATTTTCTGATCAGCAGAAGACTGAGTACTGG	CVSQFSDQQKTEYW	IGHV3-30	IGHD5	IGHJ4-1	3	8	13	32
TNBC	2	9.20048e-05	TGTGCGAAAGATCCCTCAGGATATTGTAGTGGTAGTGGCTGCCCGTTGTTCTTTGATTACTGG	CAKDPSGYCSGSGCPLFFDYW	IGHV3	IGHD2-15	IGHJ4-1	10	17	32	50
TNBC	2	9.20048e-05	TGTACCCCGGGTCCAGCATACTGG	CTPGPAYW	IGHV3-15	IGHD2	IGHJ4-1	5	12	16	18
TNBC	2	9.20048e-05	TGTGCGAGACATTCTGTCCCTTACAATAACTACGAGACTAACTGGTTCGACCCCTGG	CARHSVPYNNYETNWFDPW	IGHV5-51	IGHD4	IGHJ5-1	10	26	32	39
TNBC	2	9.20048e-05	TGTGGAAGAGCAGAATTGGGAACCTTTAACGTGGGATATGGCAGTCCTGGAAACTACTGG	CGRAELGTFNVGYGSPGNYW	IGHV5	IGHD1	IGHJ4-1	3	46	-1	52
TNBC	2	9.20048e-05	TGTGCACAGACATATTTCTATGGTCCAGGGAATTCGATTTTTGCCTACTGG	CAQTYFYGPGNSIFAYW	IGHV2-5	IGHD3	IGHJ4-1	7	17	23	39
TNBC	2	9.20048e-05	TGTGCGAAAGATGGGGAGTGGTCTCTTGACTACTGG	CAKDGEWSLDYW	IGHV3	IGHD3-3	IGHJ4-1	10	14	21	25
TNBC	2	9.20048e-05	TGTGCGAAAGTTCTGGGGGGAGTCGCGCTTGACTACTGG	CAKVLGGVALDYW	IGHV3-23	IGHD3-16	IGHJ4-1	9	15	22	28
TNBC	2	9.20048e-05	TGTGGTAGAGTGAGGTATTACTATGATAGTATTGTTTCCATTCCGGAATGG	CGRVRYYYDSIVSIPEW	IGHV3-72	IGHD3-22	IGHJ4-1	9	14	30	46
TNBC	2	9.20048e-05	TGTGTGAGTTCTATTGTAGTGGTGGATGGTAAAGAGGGATTTGACTTCTGG	CVSSIVVVDGKEGFDFW	IGHV3-or16_9	IGHD2-15	IGHJ4-1	6	11	24	39
TNBC	2	9.20048e-05	TGTGCGAAAGGACCGGGCTTTGGGGCGGTGGGAGCTATTAAGAACTGG	CAKGPGFGAVGAIKNW	IGHV3-23	IGHD1-26	IGHJ4-1	9	27	36	43
TNBC	2	9.20048e-05	TGTGCGAGAGGGGGCCGTAGGGAGGGCTTCGCCCCCTGG	CARGGRREGFAPW	IGHV3-53	IGHD1	IGHJ5-1	9	19	23	27
TNBC	2	9.20048e-05	TGTGCGAGTTATATAGAAGGGGCTGGTGGCCGGGGGTACTGG	CASYIEGAGGRGYW	IGHV4	IGHD2	IGHJ4-1	7	22	28	36
TNBC	2	9.20048e-05	TGTGCGAGAGAAAATCGCCTCATGGGATACAACTATGCTCCCGGTCCCTTTGACTACTGG	CARENRLMGYNYAPGPFDYW	IGHV4	IGHD1	IGHJ4-1	10	27	33	47
TNBC	2	9.20048e-05	TGTGCGAGATATATGATGGGCTATGATAGTAGTGGTTATGCTTACTACCGATTTGACTACTGG	CARYMMGYDSSGYAYYRFDYW	IGHV4	IGHD3-22	IGHJ4-1	8	20	38	51
TNBC	2	9.20048e-05	TGTGCGAACGCAGGGCGTATAACTGGAACTGACTTTGACTACTGG	CANAGRITGTDFDYW	IGHV3-23	IGHD1-7	IGHJ4-1	7	16	29	31
TNBC	2	9.20048e-05	TGTGCGAGAGTATTTAGTATGTACGATTATTGTGACTACTGG	CARVFSMYDYCDYW	IGHV3	IGHD5-12	IGHJ4-1	9	21	28	30
TNBC	2	9.20048e-05	TGTGCGAAAGATTGGGACCTTTATTGTAGTACTACCAGCTGCTATGGCCCCCTCTTTGACTACTGG	CAKDWDLYCSTTSCYGPLFDYW	IGHV3	IGHD2-2	IGHJ4-1	30	32	45	53
TNBC	2	9.20048e-05	TGTGCGAAAGTATCGGCGCGACGGGCTGCTATTGACTACTGG	CAKVSARRAAIDYW	IGHV3-23	IGHD2	IGHJ4-1	9	24	-1	31
TNBC	2	9.20048e-05	TGTGCGAGAGCAGGCGGCGGTGGGCGCGACGTATACGGTGACCAATACACCAACTGGTTCGACCCCTGG	CARAGGGGRDVYGDQYTNWFDPW	IGHV4	IGHD4-17	IGHJ5-1	9	33	41	50
TNBC	2	9.20048e-05	TGTGCAAGAGATCGGGGGTATATTGTAGACTACTGG	CARDRGYIVDYW	IGHV6-1	IGHD6	IGHJ4-1	10	15	21	25
TNBC	2	9.20048e-05	TGTGCGAGGGCGAAGGGGGGGTATAGCAGTGGCTGGTGGGACGACTACTACGCTCTGGACGTCTGG	CARAKGGYSSGWWDDYYALDVW	IGHV3	IGHD6-19	IGHJ6-1	7	18	36	53
TNBC	2	9.20048e-05	TGTGCATACGGTGAGGTGGCTGCCAAGGGAGGGGTTTTTGACTACTGG	CAYGEVAAKGGVFDYW	IGHV2-70	IGHD4-17	IGHJ4-1	-1	6	13	36
TNBC	2	9.20048e-05	TGTGCAAAACGGGAGGTGGAAATTGGTAATAAATATTATTTTGACTACTGG	CAKREVEIGNKYYFDYW	IGHV3-23	IGHD4-23	IGHJ4-1	8	23	28	36
TNBC	2	9.20048e-05	TGTGCGAGCCCTAAACTAGCTCCAACTTTGACTACTGGG	CASPKLAPTLTTG	IGHV3	IGHD1	IGHJ4-1	7	13	17	22
TNBC	2	9.20048e-05	TGTGCGCGAGTCCGTTGTAGTTCTACAAGTTGTTATTATTTTGACCTGTGG	CARVRCSSTSCYYFDLW	IGHV1-3	IGHD3-9	IGHJ4	9	36	44	48
TNBC	2	9.20048e-05	TGCACGAGACTAGCGGGCGCGGCTGGTACCCTCTACTATTATGGTTTGGACGTCTGG	CTRLAGAAGTLYYYGLDVW	IGHV4-39	IGHD6-19	IGHJ6-1	9	20	28	42
TNBC	2	9.20048e-05	TGTTCCAGCGAAATGCTGATTCTTATAGGCCGACATGACTACTGG	CSSEMLILIGRHDYW	IGHV3-22	IGHD3-16	IGHJ4-1	7	21	26	35
TNBC	2	9.20048e-05	TGTGCGAGAGTGGGTTACTCTGGTTCAGGGCAATACTTTAACTACTGG	CARVGYSGSGQYFNYW	IGHV3	IGHD3	IGHJ4-1	9	20	25	33
TNBC	2	9.20048e-05	TGTGCAAGAGTCAGAAATGAGAGGGGGCTACGATTCGGCTCCTACTACTACTATGGTATGGACGTCTGG	CARVRNERGLRFGSYYYYGMDVW	IGHV3-74	IGHD5-12	IGHJ6-1	9	25	34	41
TNBC	2	9.20048e-05	TGTGCGAGAGACTCCCTTTCAGATGACTATAATGGTAACCGGCACTTCGACTGCTGG	CARDSLSDDYNGNRHFDCW	IGHV1-18	IGHD1	IGHJ4-1	10	35	41	48
TNBC	2	9.20048e-05	TGTGCGCAAGATCTGAGTTCGGATAGAATTACATCTCATGGCAACGAAAACTTCTGG	CAQDLSSDRITSHGNENFW	IGHV3	IGHD3	IGHJ4-1	10	16	21	49
TNBC	2	9.20048e-05	TGTGCGAGAGCAAGCCCCGTCTACGGTGACTACTCCTTTGACTACTGG	CARASPVYGDYSFDYW	IGHV4	IGHD4-17	IGHJ4-1	9	20	-1	31
TNBC	2	9.20048e-05	TGTCATTTGTATTACTATGGTAGTAGTACTTATTCTCTTGACTACTGG	CHLYYYGSSTYSLDYW	IGHV4	IGHD3-10	IGHJ4-1	2	8	20	37
TNBC	2	9.20048e-05	TGTGCGAGAGATTGCATCAGCAACTGCCTCGGCAATAACTTTGACTACTGG	CARDCISNCLGNNFDYW	IGHV3	IGHD1-1	IGHJ4-1	10	20	25	37
TNBC	2	9.20048e-05	TGTGCAACATCCCTGGCAGTGGCTGGTGGGTACTTTGACTACTGG	CATSLAVAGGYFDYW	IGHV1-24	IGHD6-19	IGHJ4-1	8	15	26	30
TNBC	2	9.20048e-05	TGTTCGGGTGCTTGGAGTGGTTATTATACCGGTGACGTCTTTGGCTCCTGG	CSGAWSGYYTGDVFGSW	IGHV4	IGHD3-3	IGHJ4	2	11	29	44
TNBC	2	9.20048e-05	TGTGCAACCTACGTCCCCCCCATGGTGGTGACTGTTATTCCGCACTACTTTGACCAGTGG	CATYVPPMVVTVIPHYFDQW	IGHV1	IGHD2-21	IGHJ4-1	7	22	33	55
TNBC	2	9.20048e-05	TGTGCGACAGATCGGGAAGTAGTACCAGCTGTAACCAGCTTTGACTACTGG	CATDREVVPAVTSFDYW	IGHV1-3	IGHD2-2	IGHJ4-1	10	17	30	38
TNBC	2	9.20048e-05	TGTGCGAGATATGGTTCGGGGAGTTTAAACTGG	CARYGSGSLNW	IGHV3-11	IGHD3-10	IGHJ4-1	-1	9	24	28
TNBC	2	9.20048e-05	TGTGCGAGAGGCCTAAGGGTGCTGACCGATGCCGTTTATGGTTGGGGGGGAACATACTACTACTACGGTATGGACGTCTGG	CARGLRVLTDAVYGWGGTYYYYGMDVW	IGHV4-34	IGHD3	IGHJ6-1	10	36	42	54
TNBC	2	9.20048e-05	TGTGCGAAGGATTTAAATACCGCAGTGGCTAATGTTCCAAATCTTGATTACTGG	CAKDLNTAVANVPNLDYW	IGHV3-33	IGHD6-19	IGHJ4-1	7	21	29	43
TNBC	2	9.20048e-05	TGTGCGAGGGGGGGGCCCACCTACTTTGACTACTGG	CARGGPTYFDYW	IGHV4	IGHD3-16	IGHJ4-1	-1	8	12	20
TNBC	2	9.20048e-05	TGTGCGGGAGGAGGGTGGGGACAATGGGACTTTCTCTACTGG	CAGGGWGQWDFLYW	IGHV3-53	IGHD7-27	IGHJ4-1	9	15	20	35
TNBC	2	9.20048e-05	TGTGCAAAAGGAAGTGGCTGGCTGGATCGGGACGGCTGGATCGACTACTGG	CAKGSGWLDRDGWIDYW	IGHV3-9	IGHD6-19	IGHJ4-1	9	12	20	40
TNBC	2	9.20048e-05	TGTGCGAGAGGTGAGGAAGTGGCGTGGCTGGTTCGTCTTGACTCCTGG	CARGEEVAWLVRLDSW	IGHV1-2	IGHD6-19	IGHJ1	9	23	31	44
TNBC	2	9.20048e-05	TGTACGACCGAGAAGGGGGCGGTGGTAGCTGCAACTTCGGACTACTGG	CTTEKGAVVAATSDYW	IGHV3-15	IGHD2-15	IGHJ4-1	4	20	31	39
TNBC	2	9.20048e-05	TGTGTTCATGGGGGCTATGATAGTAGTGGTTATTATTTCCGCTACTTTGGCAACTGG	CVHGGYDSSGYYFRYFGNW	IGHV6-1	IGHD3-22	IGHJ4-1	3	14	34	50
TNBC	2	9.20048e-05	TGTGCGAAAGATTCCAAATGGTTCGGAAACTTCCTTGACTTCTGG	CAKDSKWFGNFLDFW	IGHV3	IGHD3-10	IGHJ4-1	10	17	25	34
TNBC	2	9.20048e-05	TGTGCGAGAGAGATGGACTATGATAGTAGTGGTTATTACTATTACTACTGG	CAREMDYDSSGYYYYYW	IGHV1-69	IGHD3-22	IGHJ4-1	10	16	-1	41
TNBC	2	9.20048e-05	TGTGCGAGAGATCTGTATAGTGGGACCTACAACGAGGCCTACTGG	CARDLYSGTYNEAYW	IGHV3	IGHD1-26	IGHJ4-1	10	14	24	36
TNBC	2	9.20048e-05	TGTGCGAGATATAACAGCAGCTGGACCGGGGAGGGGGCTTTTGACTACTGG	CARYNSSWTGEGAFDYW	IGHV4-39	IGHD6-13	IGHJ4-1	8	14	23	39
TNBC	2	9.20048e-05	TGTGCGTCCCTATGGTTCGGGGAGTTAAAGGACTACTGG	CASLWFGELKDYW	IGHV3	IGHD3-10	IGHJ4-1	5	9	26	30
TNBC	2	9.20048e-05	TGTGCGAAAGATCGCGTCAACTCCTTTGACATTCGTCCCTTGGGGGACCTTGACTCTTGG	CAKDRVNSFDIRPLGDLDSW	IGHV3-23	IGHD3-16	IGHJ5-1	10	39	46	55
TNBC	2	9.20048e-05	TGTGCGCACTCTATAGCAGTGGCTGGTGTTTCGGACTACTGG	CAHSIAVAGVSDYW	IGHV4	IGHD6-19	IGHJ4-1	5	11	26	33
TNBC	2	9.20048e-05	TGTGCGAGAGGAGGGTCGGGGAGTTGGGGCTCCTACTGG	CARGGSGSWGSYW	IGHV3	IGHD3-10	IGHJ4-1	9	15	24	32
TNBC	2	9.20048e-05	TGTGCCAAAGATAACCAGGAGTATAATGGTAGCCCGGGGTGGTTCGACCCCTGG	CAKDNQEYNGSPGWFDPW	IGHV1-46	IGHD2	IGHJ5-1	4	26	32	39
TNBC	2	9.20048e-05	TGCGCGACCATGCGTCTGATTCGGCGAGTCGGGTGGTTCGACCCCTGG	CATMRLIRRVGWFDPW	IGHV5-51	IGHD2	IGHJ5-1	6	16	20	33
TNBC	2	9.20048e-05	TGTGCGAGGCTGTCGTATACTGGGACCTACTCTGGCTTTGACTCCTGG	CARLSYTGTYSGFDSW	IGHV4	IGHD3-9	IGHJ5-1	7	36	-1	43
TNBC	2	9.20048e-05	TGCGCGTTACTGGGAGTGGCTGTTATTGATAATTGGTTCGACCCCAGG	CALLGVAVIDNWFDPR	IGHV3	IGHD6-19	IGHJ5-1	5	14	21	33
TNBC	2	9.20048e-05	TGTGCGAAACATCATGGTGGTGAGAACTATGGTATGGACGTCTGG	CAKHHGGENYGMDVW	IGHV3-33	IGHD2-21	IGHJ6-1	8	14	22	25
TNBC	2	9.20048e-05	TGTACCACAGGGACGTTCTCGGACTGGGGGGTTGACTATTGG	CTTGTFSDWGVDYW	IGHV3-15	IGHD7-27	IGHJ4-1	9	22	28	31
TNBC	2	9.20048e-05	TGTACGACTGCTAGAGATGGCCACGATTATGAGTATTGG	CTTARDGHDYEYW	IGHV3	IGHD5-24	IGHJ4	6	11	20	36
TNBC	2	9.20048e-05	TGTGCGAATTATGGTTCACAGACTGGTGGGCTCGACCCCTGG	CANYGSQTGGLDPW	IGHV3-53	IGHD3-10	IGHJ5-1	6	9	16	28
TNBC	2	9.20048e-05	TGTGCGAGAGACATTTATGATTTTTGGAGTGGGTTGGGCGGAAGTGACCACTGG	CARDIYDFWSGLGGSDHW	IGHV1-18	IGHD3-3	IGHJ4-1	10	18	31	44
TNBC	2	9.20048e-05	TGTGCGAGACACCCCTACGGTGACTACGCCACACACATAAACTGGTTCGACTCCTGG	CARHPYGDYATHINWFDSW	IGHV4-39	IGHD4-17	IGHJ5-1	10	14	26	39
TNBC	2	9.20048e-05	TGTGCGAGACATGAATCCTTACCTTACTGCAGTGGTGGCTTCTGTTACGAAGACTACTGG	CARHESLPYCSGGFCYEDYW	IGHV5-51	IGHD2-15	IGHJ4-1	10	30	37	51
TNBC	2	9.20048e-05	TGTGCAAGTAGTGGGACTTATGGCAGCTCGTCCGGGGGGTTCGACCCCTGG	CASSGTYGSSSGGFDPW	IGHV3-9	IGHD6-6	IGHJ5-1	6	22	32	37
TNBC	2	9.20048e-05	TGTGCGCGAGTTCCGCAGCGACTTGGGTACTTTGACTACTGG	CARVPQRLGYFDYW	IGHV4	IGHD6-25	IGHJ4-1	9	14	19	27
TNBC	2	9.20048e-05	TGTACGAGACGCGGTTGGAATGACTATTGG	CTRRGWNDYW	IGHV1	IGHD1	IGHJ4-1	8	15	-1	20
TNBC	2	9.20048e-05	TGTGCGAGAGTGGGGGACTCAAATGACTACTGG	CARVGDSNDYW	IGHV3-53	IGHD3-16	IGHJ4-1	-1	10	16	23
TNBC	2	9.20048e-05	TGTGCGAAAGGGAAAGGTAGCAATGACTGGTACTACTTTGACTACTGG	CAKGKGSNDWYYFDYW	IGHV3-23	IGHD3-9	IGHJ4-1	9	23	-1	31
TNBC	2	9.20048e-05	TGTGCTACTAACCTAGGATATTGTAGTGGTGATCATAGTTGTCACTACTGG	CATNLGYCSGDHSCHYW	IGHV3-72	IGHD2-15	IGHJ4-1	6	14	30	41
TNBC	2	9.20048e-05	TGTGCGAGAAAACTTCTAGTGGTGGTAGCTGCTAGTCAGGGCAAAAACAACTGGTTCGACCCCTGG	CARKLLVVVAASQGKNNWFDPW	IGHV1-18	IGHD2-15	IGHJ5-1	8	16	33	46
TNBC	2	9.20048e-05	TGTGCGAGACTTCCGACTGGTTTTCCTAACTGGTTCGACCCCTGG	CARLPTGFPNWFDPW	IGHV4-39	IGHD3-9	IGHJ5-1	9	14	21	27
TNBC	2	9.20048e-05	TGCGCGATGTCACCCACAGTCAGTGGAAGACACACATACGGG	CAMSPTVSGRHTYG	IGHV3	IGHD6-19	IGHJ4-1	6	20	25	36
TNBC	2	9.20048e-05	TGTGCACGGATTGGGGTGGGAACTACTGGGGATGCTTTTGATATCTGG	CARIGVGTTGDAFDIW	IGHV2-70	IGHD1-7	IGHJ3-1	10	18	25	30
TNBC	2	9.20048e-05	TGTGCGAGAGCTATGAGGAGCAGCAGCTGGTACGGCTACTGG	CARAMRSSSWYGYW	IGHV1-2	IGHD6-13	IGHJ4-1	9	18	-1	33
TNBC	2	9.20048e-05	TGTGCAAGATGGGTGCATGATTATGGGTTTCTTGACCACTGG	CARWVHDYGFLDHW	IGHV6-1	IGHD3-16	IGHJ4-1	8	16	22	37
TNBC	2	9.20048e-05	TGTGCAAGAGGAGGTTCTACCTACTTTGACCAGTGG	CARGGSTYFDQW	IGHV3-74	IGHD3-9	IGHJ4-1	9	24	29	31
TNBC	2	9.20048e-05	TGTGCGAAAACCCCCTTATTACGATACTTTGACTACTTAGGGGGCCACTTGGAAGAAAAATTTGACTACTGG	CAKTPLLRYFDYLGGHLEEKFDYW	IGHV3	IGHD3-9	IGHJ4-1	8	16	25	58
TNBC	2	9.20048e-05	TGTGCGAAAGGCTATTGTAGTAGTACCATCTGCTCCTTTGACTACTGG	CAKGYCSSTICSFDYW	IGHV3-9	IGHD2-2	IGHJ4-1	9	12	27	32
TNBC	2	9.20048e-05	TGTGCTACGGATCTCAGTGGGAGCCGCGATTCGTACTGG	CATDLSGSRDSYW	IGHV3-72	IGHD1-26	IGHJ1-1	6	15	23	34
TNBC	2	9.20048e-05	TGTGCGAGGGCCCGGGGGATGCACTACTACTACGGTATGGACGTCTGG	CARARGMHYYYGMDVW	IGHV3-20	IGHD3-16	IGHJ6-1	7	13	18	22
TNBC	2	9.20048e-05	TGTGCGAAAGAGTTCCGCCCATATGATAGTAGTGCTTATTGTGGGCACTGG	CAKEFRPYDSSAYCGHW	IGHV3	IGHD3-22	IGHJ1-1	10	21	33	44
TNBC	2	9.20048e-05	TGTGCGAGGGCGTCAGTAGGTCTGGACTTCTGG	CARASVGLDFW	IGHV7-4_1	IGHD2	IGHJ4-1	7	14	18	24
TNBC	2	9.20048e-05	TGTGCGAGTGATGACTTGGGGGGGGTTGGGGGCTACTACGCTATGGACGTCTGG	CASDDLGGVGGYYAMDVW	IGHV3	IGHD3-16	IGHJ6-1	7	15	21	32
TNBC	2	9.20048e-05	TGTGCGAGATCCCTACGGAGTAGTATGGTTCAGGGCCCAAGGGAGTTCGACCCCTGG	CARSLRSSMVQGPREFDPW	IGHV4	IGHD3-10	IGHJ5-1	8	23	30	44
TNBC	2	9.20048e-05	TGTGCGAAAGTGTTGACCAGTTGGTACCATGACTCCTGG	CAKVLTSWYHDSW	IGHV3-23	IGHD2	IGHJ4-1	9	23	-1	29
TNBC	2	9.20048e-05	TGTGCGAGAGAGAGAGGGGTGGTCAAGTCCCGAGTCCTCTACTACTACGGTTTGGACGCCTGG	CARERGVVKSRVLYYYGLDAW	IGHV4	IGHD4	IGHJ5-1	10	43	50	58
TNBC	2	9.20048e-05	TGTACCACAGGGGGATATTTTGACCGGTTTGACCACTGG	CTTGGYFDRFDHW	IGHV3-15	IGHD3-9	IGHJ4-1	9	13	23	34
TNBC	2	9.20048e-05	TGTGCGAGCGAATCCCGACCCCCTTATTACTATGGTTCGGGGAGTCATTATGACGCTTGG	CASESRPPYYYGSGSHYDAW	IGHV4	IGHD3-10	IGHJ5-1	7	24	44	55
TNBC	2	9.20048e-05	TGTGCGAGAGATCCGAAATGGTTCAGGGGGTCATTAGATGACTACTTTGACTACTGG	CARDPKWFRGSLDDYFDYW	IGHV1-18	IGHD3-10	IGHJ4-1	10	17	23	40
TNBC	2	9.20048e-05	TGTGCGAGACAGAGGTCTAGCAGCTCGTCCGCAAGTGACTTCTGG	CARQRSSSSSASDFW	IGHV5-51	IGHD6-6	IGHJ4-1	10	17	29	35
TNBC	2	9.20048e-05	TGTGCGAGCGCCAAAAATTATGACAGAAGGAACTACTTTGACTACTGG	CASAKNYDRRNYFDYW	IGHV3-53	IGHD3-16	IGHJ4-1	7	16	22	31
[truncated: 10,819 more rows]
