# Supplementary material for: Epstein–Barr Virus+ B Cells in Breast Cancer Immune Response: A Case Report
Source: Front Immunol. 2021 Nov 16;12:761798. doi: 10.3389/fimmu.2021.761798 (PMC8637110; doi:10.3389/fimmu.2021.761798)
Supplement: Supplementary file 3 [file Table_2.xlsx]

## Sheet: ST2
Supplementary Table 2. TCRb sequences obtained from XABCL tissue, TNBC tissue and TNBC-T cells. Related to Figure 3.
sample	count	freq	cdr3nt	cdr3aa	v	d	j	VEnd	DStart	DEnd	JStart
TNBC	468	0.00757257	TGTGCCAGTAGTTACACAGGCCCAATAATCTATGGCTACACCTTC	CASSYTGPIIYGYTF	TRBV19-1	TRBD1-1	TRBJ1-2	11	15	19	29
TNBC	454	0.00734604	TGTGCCAGCAGCCAAAGTCCTCGCACTGAAGCTTTCTTT	CASSQSPRTEAFF	TRBV14-1	TRBD1	TRBJ1-1	-1	15	16	23
TNBC	441	0.00713569	TGCAGTGCTAGAGATAGCGGGACTACTAACACCGGGGAGCTGTTTTTT	CSARDSGTTNTGELFF	TRBV20	TRBD2-1	TRBJ2-2	-1	14	21	27
TNBC	420	0.0067959	TGTGCCAGCACCGGACAGGGCGAGTCACCCCTCCACTTT	CASTGQGESPLHF	TRBV6	TRBD1-1	TRBJ1-6	9	12	19	24
TNBC	340	0.00550144	TGTGCCAGCAACCCACAGGGAGGGAACACTGAAGCTTTCTTT	CASNPQGGNTEAFF	TRBV27-1	TRBD1	TRBJ1-1	9	14	19	23
TNBC	336	0.00543672	TGCGCCAGCAGCCAAGATAGCACAGGGGTGGGTACTGAAGCTTTCTTT	CASSQDSTGVGTEAFF	TRBV4-1	TRBD1-1	TRBJ1-1	16	21	27	33
TNBC	313	0.00506456	TGTGCCAGCAGTGACTCGGCGGGAGGGACAGATACGCAGTATTTT	CASSDSAGGTDTQYF	TRBV6-4	TRBD2-1	TRBJ2-3	16	18	-1	27
TNBC	289	0.00467622	TGTGCCTGGAGTGTACGTCTGGCCTATGGCTACACCTTC	CAWSVRLAYGYTF	TRBV30-1	TRBD1-1	TRBJ1-2	13	20	-1	23
TNBC	276	0.00446587	TGTGCCAGCAGCTTAAGTGGTAATTCACCCCTCCACTTT	CASSLSGNSPLHF	TRBV7-3	TRBD1	TRBJ1-6	15	18	-1	20
TNBC	235	0.00380247	TGTGCCAGCAGCCTTAGGGTAGGCGAGCAGTTCTTC	CASSLRVGEQFF	TRBV11-3	TRBD1	TRBJ2-1	11	15	18	24
TNBC	224	0.00362448	TGTGCTAGTGGTTTGGTAGTAGGGCCGGGGACTGAAGCTTTCTTT	CASGLVVGPGTEAFF	TRBV12-5	TRBD2-1	TRBJ1-1	16	25	-1	30
TNBC	222	0.00359212	TGTGCCAGCAGCTTCGGCCCGGTGGGAAAAGCTTTCTTT	CASSFGPVGKAFF	TRBV5-6	TRBD1	TRBJ1-1	13	23	26	28
TNBC	207	0.00334941	TGTGCCAGCAGGGCAGTAAGTGAAAAACTGTTTTTT	CASRAVSEKLFF	TRBV28-1	TRBD1-1	TRBJ1-4	10	13	15	20
TNBC	191	0.00309051	TGTGCCAGCAGCGCCGGCTCCGGGACAGGGATTTTACCCCTCCACTTT	CASSAGSGTGILPLHF	TRBV7-8	TRBD1-1	TRBJ1-6	11	21	29	35
TNBC	169	0.00273454	TGTGCCAGTAGTATCGACCCCTTATTTCAGCCCCAGCATTTT	CASSIDPLFQPQHF	TRBV19-1	TRBD1	TRBJ1-5	13	15	17	26
TNBC	168	0.00271836	TGTGCCAGTATCAGGCAAACTAATGAAAAACTGTTTTTT	CASIRQTNEKLFF	TRBV19-1	TRBD1-1	TRBJ1-4	9	11	14	17
TNBC	160	0.00258891	TGCAGTGCTACTTCTCGTCTGAGAAAAGAGACCCAGTACTTC	CSATSRLRKETQYF	TRBV20	TRBD2-1	TRBJ2-5	9	20	22	25
TNBC	157	0.00254037	TGTGCCAGCAGCCCCCAGTGGGGGAGCGGCTATGGCTACACCTTC	CASSPQWGSGYGYTF	TRBV13-1	TRBD1	TRBJ1-2	11	19	23	29
TNBC	157	0.00254037	TGTGCCAGCAGCGGGCAGGGGGCAATGGCTACGAGCAGTACTTCG	CASSGQGAMATSSTS	TRBV6-2	TRBD1-1	TRBJ2-7	11	15	22	28
TNBC	147	0.00237856	TGCGCCAGCAGTTCGGGGGCCGGGTCCAATGAGCAGTTCTTC	CASSSGAGSNEQFF	TRBV10-1	TRBD1	TRBJ2-1	11	14	19	26
TNBC	138	0.00223294	TGTGCCAGCAGCCCCCAAGTGCAGGGATCTTCCTACAATGAGCAGTTCTTC	CASSPQVQGSSYNEQFF	TRBV5-6	TRBD1-1	TRBJ2-1	11	21	25	30
TNBC	137	0.00221676	TGTGCCTGGACCCCGACAGACTCCTACGAGCAGTACTTC	CAWTPTDSYEQYF	TRBV30-1	TRBD1-1	TRBJ2-7	9	14	18	20
TNBC	134	0.00216821	TGTGCCACCAAAATCGCCCCAACGATACTTGAAGCTTTCTTT	CATKIAPTILEAFF	TRBV19-1	TRBD2-1	TRBJ1-1	6	26	-1	29
TNBC	127	0.00205495	TGTGCCTGCGGGAGAGGTACCGGCTACGAGCAGTACTTC	CACGRGTGYEQYF	TRBV19-1	TRBD2-1	TRBJ2-7	5	7	13	23
TNBC	127	0.00205495	TGTGCCAGCAGCAGCGGGAGGTCACTCCTACGAGCAGTACTTCGG	CASSSGRSLLRAVLR	TRBV14-1	TRBD2-1	TRBJ2-7	-1	12	20	24
TNBC	126	0.00203877	TGTGCCTGGAGTGATTTGGTTCACAGGCAGAACACTGAAGCTTTCTTT	CAWSDLVHRQNTEAFF	TRBV30-1	TRBD1-1	TRBJ1-1	12	22	26	29
TNBC	122	0.00197405	TGTGCCAGCAGCCCAAAGTCGGCTAGCGGAGCAGATACGCAGTATTTT	CASSPKSASGADTQYF	TRBV4-2	TRBD2-1	TRBJ2-3	12	22	28	31
TNBC	121	0.00195787	TGTGCCAGCAGTTTATTAGGGGGGGAGATGGCTACACCTTCG	CASSLLGGEMATPS	TRBV27-1	TRBD2-1	TRBJ1-2	15	18	24	27
TNBC	120	0.00194168	TGTGCCAGCAGCTTACGGCAGAAAAAGGGGTTAGATACGCAGTATTTT	CASSLRQKKGLDTQYF	TRBV11-3	TRBD1-1	TRBJ2-3	14	25	29	32
TNBC	120	0.00194168	TGTGCCAGCAGTGAAGCGGGGCGCGGGGATCAGCCCCAGCATTTT	CASSEAGRGDQPQHF	TRBV25-1	TRBD2-1	TRBJ1-5	-1	15	20	28
TNBC	112	0.00181224	TGTGCCAGCAGCGGGACTAGCGGGATTCGTGCTCCTACAATGAGCAGTTCTTCG	CASSGTSGIRAPTMSSSS	TRBV9-1	TRBD2-1	TRBJ2-1	-1	13	24	31
TNBC	112	0.00181224	TGTGCCAGCAGTGACGGGGTAGCGGGAGGACAAGAGACCCAGTACTTC	CASSDGVAGGQETQYF	TRBV6-4	TRBD2-1	TRBJ2-5	14	19	28	30
TNBC	110	0.00177988	CGTGCCAGCAGCCGAAAAAAAGCTAGCGGGGGTGCAGTTCTTCGG	RASSRKKASGGAVLR	TRBV7-3	TRBD2-1	TRBJ2-1	11	22	31	33
TNBC	110	0.00177988	TGTGCCAGTAGTAGGGGACAGGGCTACGAGCAGTACTTC	CASSRGQGYEQYF	TRBV19-1	TRBD1-1	TRBJ2-7	12	14	-1	23
TNBC	110	0.00177988	TGTGCCAGTAGTATCGGACCGATGAACACTGAAGCTTTCTTT	CASSIGPMNTEAFF	TRBV19-1	TRBD1	TRBJ1-1	13	15	18	22
TNBC	109	0.0017637	TGTGCCAGCAGTTGGGTGGGGGATCCAAACGAGCAGTTCTTC	CASSWVGDPNEQFF	TRBV6-2/6-3	TRBD1	TRBJ2-1	12	17	21	30
TNBC	107	0.00173134	TGCGCCAGCAGCGTCGACAGGGGTGTTTCCGAAGCTTTCTTT	CASSVDRGVSEAFF	TRBV4-1	TRBD1-1	TRBJ1-1	11	15	22	30
TNBC	104	0.00168279	TGTGCCAGCGGCTATACTAGCGGGGCCAATGAGCAGTTCTTC	CASGYTSGANEQFF	TRBV7-2	TRBD2-1	TRBJ2-1	12	15	24	26
TNBC	102	0.00165043	TGTGCCAGCAGTTACTCGAGGGACTTTCTTGAGGGGAATACGCAGTATTTT	CASSYSRDFLEGNTQYF	TRBV6-2/6-3	TRBD2-1	TRBJ2-3	16	19	24	37
TNBC	101	0.00163425	TGCGCCAGCAGTGAGAGTATGGGACTAAGATCCAATGAGCAGTTCTTC	CASSESMGLRSNEQFF	TRBV10-1	TRBD2-1	TRBJ2-1	14	20	26	32
TNBC	99	0.00160189	TGTGCCAGCAGTTTGGGGTATAACTATGGCTACACCTTC	CASSLGYNYGYTF	TRBV5-8	TRBD1	TRBJ1-2	-1	16	17	20
TNBC	97	0.00156953	TGCAGTGTTAACGCGGGAGGCCAGTACTTC	CSVNAGGQYF	TRBV20-1	TRBD2-1	TRBJ2-5	6	12	-1	20
TNBC	95	0.00153717	TGTGCCAGCAGTTTATTGGGACTAGCAAGAGACCCAGTACTTCGG	CASSLLGLARDPVLR	TRBV27-1	TRBD2-1	TRBJ2-5	15	17	-1	25
TNBC	95	0.00153717	TGCGCCAGCAGTGGCCCGGGACAGGGGGACACTGAAGCTTTCTTT	CASSGPGQGDTEAFF	TRBV10-2	TRBD1-1	TRBJ1-1	12	17	-1	28
TNBC	93	0.00150481	TGCAGTGCTAGCGCGCGGGGCCCGGGGGAGACCCAGTACTTC	CSASARGPGETQYF	TRBV20	TRBD2-1	TRBJ2-5	10	14	19	27
TNBC	91	0.00147244	TGTGCCACCAGCAGCTGGGGGGGAGAGACCCAGTACTTC	CATSSWGGETQYF	TRBV15-1	TRBD2-1	TRBJ2-5	13	16	-1	23
TNBC	90	0.00145626	TGTGCCTGGAGTGTCCCTCCCTGGCCAATTTACGAGCAGTACTTC	CAWSVPPWPIYEQYF	TRBV30-1	TRBD1-1	TRBJ2-7	13	22	24	30
TNBC	89	0.00144008	TGCAGTGCTGCCGGGACAGGGGGCGGGAGGGCCTTC	CSAAGTGGGRAF	TRBV20	TRBD1-1	TRBJ1-2	8	12	23	31
TNBC	89	0.00144008	TGTGCCAGCAGCTTGGACTCCGCTGAAGCTTTCTTT	CASSLDSAEAFF	TRBV5-4	TRBD2-1	TRBJ1-1	-1	16	18	22
TNBC	87	0.00140772	TGTGCCAGCAGCTGGGGGGAGGGGTGGAGAGCAATCAGCCCCAGCATTTTG	CASSWGEGWRAISPSIL	TRBV5-6	TRBD2-1	TRBJ1-5	12	16	22	29
TNBC	87	0.00140772	TGTGCCAGCAGTGTTAGCGGGGGGGAGAATGAGCAGTTCTTC	CASSVSGGENEQFF	TRBV6-4	TRBD2-1	TRBJ2-1	12	14	24	27
TNBC	81	0.00131064	TGCGCCAGCAGCTTGGCCGGACAGGGTGGGACCGGGGAGCTGTTTTTT	CASSLAGQGGTGELFF	TRBV5-1	TRBD1-1	TRBJ2-2	15	18	25	30
TNBC	81	0.00131064	TGTGCCAGCAGCTTGTCCGGGGAGACCCAGTACTTC	CASSLSGETQYF	TRBV7-9	TRBD2-1	TRBJ2-5	13	17	-1	21
TNBC	79	0.00127828	TGTGCTAGTGGCCCCAGGGCTAGCGGAGAACCACATTTAAGCACAGATACGCAGTATTTT	CASGPRASGEPHLSTDTQYF	TRBV12-5	TRBD2-1	TRBJ2-3	10	19	25	39
TNBC	73	0.00118119	TGTGCCAGTAGTTATACCGCCGGGACGAATCAGCCCCAGCATTTT	CASSYTAGTNQPQHF	TRBV19-1	TRBD1	TRBJ1-5	11	21	25	27
TNBC	70	0.00113265	TGTGCTACGTCACAACCGAAGAACACTGAAGCTTTCTTT	CATSQPKNTEAFF	TRBV2-1	TRBD1-1	TRBJ1-1	4	11	13	20
TNBC	70	0.00113265	TGTGCCAGTACCAGGACAGGGCTGAACACTGAAGCTTTCTTT	CASTRTGLNTEAFF	TRBV19-1	TRBD1-1	TRBJ1-1	9	13	20	22
TNBC	69	0.00111647	TGTGCCAGCAGTACGTTTAGGGGGGGCCAGGAGACCCAGTACTTC	CASSTFRGGQETQYF	TRBV6-5	TRBD2-1	TRBJ2-5	11	19	25	30
TNBC	68	0.00110029	TGTGCCAGCAGGACGGGGGGGCTTGGATCCTTGAAGACTGAAGCTTTCTTT	CASRTGGLGSLKTEAFF	TRBV6	TRBD2-1	TRBJ1-1	10	13	20	36
TNBC	68	0.00110029	TGTGCCAGCAGTTACAACAGGGGTCAGGGCTACACCTTC	CASSYNRGQGYTF	TRBV12-3/12-4	TRBD1-1	TRBJ1-2	12	16	22	27
TNBC	67	0.00108411	TGTGCCTGGAGTGCAAGGGGGAACGGGGAGCTGTTTTTT	CAWSARGNGELFF	TRBV30-1	TRBD1-1	TRBJ2-2	12	15	20	23
TNBC	67	0.00108411	TGTGCCAGCAGTTACATCCTAGCGGGAGGGGCAGATACGCAGTATTTT	CASSYILAGGADTQYF	TRBV6-5	TRBD2-1	TRBJ2-3	14	18	29	31
TNBC	66	0.00106793	TGTGCCATCAGGCTCGGGGATGAAGCTTTCTTT	CAIRLGDEAFF	TRBV10-3	TRBD2-1	TRBJ1-1	10	14	18	20
TNBC	65	0.00105175	TGTGCCAGCAGCCGGGACTACTTTAACTATGGCTACACCTTC	CASSRDYFNYGYTF	TRBV7-9	TRBD2-1	TRBJ1-2	11	13	19	23
TNBC	64	0.00103557	TGTGCCAGCAGCTATACCCTCGGGACAGGGGTAAACTATGGCTACACCTTC	CASSYTLGTGVNYGYTF	TRBV5-8	TRBD1-1	TRBJ1-2	12	21	30	33
TNBC	64	0.00103557	TGTGCCAGTAGTTCCCCCCAGGGGGAGAGTGTCACAGATACGCAGTATTTT	CASSSPQGESVTDTQYF	TRBV19-1	TRBD1-1	TRBJ2-3	11	18	24	32
TNBC	64	0.00103557	TGTGCCAGCAGCGATCGGAATACTAGGCAGTACTTC	CASSDRNTRQYF	TRBV7	TRBD2-1	TRBJ2-7	11	21	-1	26
TNBC	64	0.00103557	TGTGCCAGCAGCGTGTCGGGGTCTGACAGGAGTAATGAAAAACTGTTTTTT	CASSVSGSDRSNEKLFF	TRBV7-9	TRBD1-1	TRBJ1-4	11	24	29	32
TNBC	64	0.00103557	TGCGCCAGCAGCCAAGATGGGACAGGGGGCGTAGGCTACACCTTC	CASSQDGTGGVGYTF	TRBV4-3	TRBD1-1	TRBJ1-2	16	18	29	33
TNBC	63	0.00101938	TGTGCCAGCAGGGGGCGTGGGGAAGCCTATAATTCACCCCTCCACTTT	CASRGRGEAYNSPLHF	TRBV27-1	TRBD1-1	TRBJ1-6	-1	11	15	25
TNBC	63	0.00101938	TGTGCCAGCAGTTGGACAGGGCTAGGATCACCCCTCCACTTT	CASSWTGLGSPLHF	TRBV6-5	TRBD1-1	TRBJ1-6	-1	13	20	27
TNBC	61	0.000987023	TGTGCCAGCAGCTTATGGTCCCAGGGGGCAAGTGAGCAGTTCTTC	CASSLWSQGASEQFF	TRBV7-6	TRBD1-1	TRBJ2-1	14	21	28	32
TNBC	61	0.000987023	TGTGCCACCAGTGATTTGGCATTGGACAGGGGGCAAGGAGCAGTACTTCGG	CATSDLALDRGQGAVLR	TRBV24-1	TRBD1-1	TRBJ2-7	17	23	33	37
TNBC	61	0.000987023	TGTGCCAGCAGCTTAATCCCAGACCCGACAGAGGAGCAGTACTTC	CASSLIPDPTEEQYF	TRBV7-2	TRBD1-1	TRBJ2-7	14	26	30	33
TNBC	60	0.000970842	TGTGCCAGCAAGGACCCCGGCAGGTCCTACAATGAGCAGTTCTTC	CASKDPGRSYNEQFF	TRBV27-1	TRBD1	TRBJ2-1	9	11	14	24
TNBC	60	0.000970842	TGTGCCAGCAGTCCGCCAGGGACGGGGAACACTGAAGCTTTCTTT	CASSPPGTGNTEAFF	TRBV28-1	TRBD1	TRBJ1-1	11	18	22	26
TNBC	59	0.000954662	TGTGCCAGCTCACCACAGGGAGTGGGAAACATTCAGTACTTC	CASSPQGVGNIQYF	TRBV18-1	TRBD2-1	TRBJ2-4	15	17	21	26
TNBC	58	0.000938481	TGTGCCAGCTCACTATCAGGCGGGAGGGCCCCAGATACGCAGTATTTT	CASSLSGGRAPDTQYF	TRBV18-1	TRBD2-1	TRBJ2-3	12	19	27	31
TNBC	58	0.000938481	TGCGCCAGCAGCCAGGCTACCGGAGGAGCTTTCTTT	CASSQATGGAFF	TRBV4-3	TRBD2-1	TRBJ1-1	13	21	-1	26
TNBC	58	0.000938481	TGCGCCAGCAGCAGAGGACAGGGGAGGACAGATACGCAGTATTTT	CASSRGQGRTDTQYF	TRBV5-1	TRBD1-1	TRBJ2-3	11	15	23	27
TNBC	57	0.0009223	TGTGCCAGCAGTTACTCGGGGGGTCGTGGCTACACCTTC	CASSYSGGRGYTF	TRBV6-5	TRBD2-1	TRBJ1-2	-1	17	22	26
TNBC	56	0.00090612	TGTGCCAGCAGCCGAGACGCACTCGGGGGCACTGAAGCTTTCTTT	CASSRDALGGTEAFF	TRBV7-9	TRBD2-1	TRBJ1-1	11	23	-1	29
TNBC	56	0.00090612	TGTGCCAGCAGCTTAGAGGGGAGGGTTTGGACAGATACGCAGTATTTT	CASSLEGRVWTDTQYF	TRBV11	TRBD2-1	TRBJ2-3	16	18	24	30
TNBC	56	0.00090612	TGTGCCAGCGCCGGACAGGGGGTCGTCGGGGGCTACACCTTC	CASAGQGVVGGYTF	TRBV27-1	TRBD1-1	TRBJ1-2	8	12	21	30
TNBC	55	0.000889939	TGTGCCAGCTCTAGGACAGGGTACGAGACCCAGTACTTC	CASSRTGYETQYF	TRBV18-1	TRBD1-1	TRBJ2-5	10	13	20	24
TNBC	55	0.000889939	TGTGCCAGCAGTGATTTGACTCCGAACACCGGGGAGCTGTTTTTT	CASSDLTPNTGELFF	TRBV2-1	TRBD2-1	TRBJ2-2	13	17	20	22
TNBC	55	0.000889939	TGTGCCACCAGAAGGACAGGGGCGGGGCAGCCCCAGCATTTT	CATRRTGAGQPQHF	TRBV15-1	TRBD1-1	TRBJ1-5	10	13	21	27
TNBC	55	0.000889939	TGTGCCAGCAGTTACCCAAGAAAGGTACGAGCAGTACTT	CASSYPRKVRAVL	TRBV6-7	TRBD1	TRBJ2-7	14	22	-1	25
TNBC	55	0.000889939	TGTGCCAGCAGGAGGACGGGACAGTCGAACACCGGGGAGCTGTTTTTT	CASRRTGQSNTGELFF	TRBV28-1	TRBD1-1	TRBJ2-2	10	17	23	25
TNBC	54	0.000873758	TGTGCCAGCAGCTTGCTCGCCGGGGAGCTGTTTTTT	CASSLLAGELFF	TRBV11-3	TRBD1	TRBJ2-2	-1	14	15	19
TNBC	51	0.000825216	TGCGCCAGCAGCTTGAAGGGGGAGGGAGGAGCTTTCTTT	CASSLKGEGGAFF	TRBV4-1	TRBD2-1	TRBJ1-1	11	19	25	29
TNBC	51	0.000825216	TGTGCCAGCAGGGAACCCCGCCTCCCCCGGCGGAATTCACCCCTCCACTTT	CASREPRLPRRNSPLHF	TRBV21-1	TRBD2-1	TRBJ1-6	10	29	-1	33
TNBC	51	0.000825216	TGTGCCAGCAGCCAAAAGGGGGTTGAAAAACTGTTTTTT	CASSQKGVEKLFF	TRBV3-1/3-2	TRBD1-1	TRBJ1-4	14	16	21	23
TNBC	51	0.000825216	TGTGCCAGCAGTGATCGACAGGGGGTCCAAGAGACCCAGTACTTC	CASSDRQGVQETQYF	TRBV2-1	TRBD1-1	TRBJ2-5	13	16	24	26
TNBC	51	0.000825216	TGTGCCAGCAGCGAAGACAGGGGGCGCGTCTATGGCTACACCTTC	CASSEDRGRVYGYTF	TRBV7-9	TRBD1-1	TRBJ1-2	11	15	24	29
TNBC	51	0.000825216	TGCAGTGCTAGACGTAACAGGGGTACCTACACTGAAGCTTTCTTT	CSARRNRGTYTEAFF	TRBV20	TRBD1-1	TRBJ1-1	11	16	22	28
TNBC	49	0.000792855	TGCAGTGCTCCCCCCCCTAGCGGGTCTTCCTACGAGCAGTACTTC	CSAPPPSGSSYEQYF	TRBV20	TRBD2-1	TRBJ2-7	8	16	23	27
TNBC	49	0.000792855	TGTGCCAGCACGAGAGGTCTAGCGGGCTCCCAATGGACAGATACGCAGTATTTT	CASTRGLAGSQWTDTQYF	TRBV2-1	TRBD2-1	TRBJ2-3	9	18	25	36
TNBC	49	0.000792855	TGTGCCAGCAGCCAAGGCAGCCCATTAAATCAGCCCCAGCATTTT	CASSQGSPLNQPQHF	TRBV3-1/3-2	TRBD1	TRBJ1-5	15	17	19	27
TNBC	48	0.000776674	TGTGCCAGCAGCTTAGAGGTATACGAGCAGTACTTC	CASSLEVYEQYF	TRBV7	TRBD1	TRBJ2-7	-1	16	18	21
TNBC	48	0.000776674	TGTGCCACCAGCCCCACAGATGGGGCCCAAGAGACCCAGTACTTC	CATSPTDGAQETQYF	TRBV15-1	TRBD1-1	TRBJ2-5	11	21	-1	26
TNBC	47	0.000760493	TGTGCCAGCAGCTTGGCACCGGGACGGGGTGAGCAGTTCTTC	CASSLAPGRGEQFF	TRBV7-3	TRBD1	TRBJ2-1	13	20	24	29
TNBC	47	0.000760493	TGTGCCAGTAGTAGGGGACACGGTTATGGCTACACCTTC	CASSRGHGYGYTF	TRBV19-1	TRBD1-1	TRBJ1-2	12	14	19	24
TNBC	47	0.000760493	TGTGCCAGTAGTTTCCGAGGCGATGAGCAGTTCTTC	CASSFRGDEQFF	TRBV19-1	TRBD2-1	TRBJ2-1	11	16	19	22
TNBC	47	0.000760493	TGTGCCAGCAGCCAAGTAGGGGGGAGTGAGCAGTTCTTC	CASSQVGGSEQFF	TRBV14-1	TRBD1	TRBJ2-1	15	17	22	26
TNBC	47	0.000760493	TGTGCCAGCAGACTTTACAGAGACATTTCCTACGAGCAGTACTTC	CASRLYRDISYEQYF	TRBV2-1	TRBD1-1	TRBJ2-7	10	21	24	27
TNBC	47	0.000760493	TGTGCCAGCAGTTTTAATAGGGGGGATCGTGGCAATGAGCAGTTCTTC	CASSFNRGDRGNEQFF	TRBV27-1	TRBD1	TRBJ2-1	13	18	23	32
TNBC	47	0.000760493	TGTGCCAGCAGCTTAGGAGCCCGGGGGCGCGTAGGTGAGCAGTTCTTC	CASSLGARGRVGEQFF	TRBV7-2	TRBD1	TRBJ2-1	15	22	27	35
TNBC	46	0.000744312	TGTGCCAGCAGCCTCGCAGGCGTGGCAGCCCCAGCATTT	CASSLAGVAAPAF	TRBV3-1/3-2	TRBD1-1	TRBJ1-5	12	16	19	25
TNBC	45	0.000728132	TGTGCCAGCAGCCTAAGCCAGGGGGCGAGAACTATGGCTACACCTTCG	CASSLSQGARTMATPS	TRBV7-9	TRBD1-1	TRBJ1-2	11	18	25	29
TNBC	45	0.000728132	TGTGCCAGTAGGGGAATCACTGAAGCTTTCTTT	CASRGITEAFF	TRBV19-1	TRBD1	TRBJ1-1	-1	11	14	17
TNBC	45	0.000728132	TGTGCCACCAGTGGGGTAGCGGGAGCAGGAAGGTTAGATACGCAGTATTTT	CATSGVAGAGRLDTQYF	TRBV24-1	TRBD2-1	TRBJ2-3	12	16	24	35
TNBC	45	0.000728132	TGTGCCAGCAGGAGAGGCCTAGAATCCAACTATGGCTACACCTTC	CASRRGLESNYGYTF	TRBV28-1	TRBD2-1	TRBJ1-2	10	18	21	27
TNBC	45	0.000728132	TGTGCCTGGAGTGACAGCGATACTTCACCCCTCCACTTT	CAWSDSDTSPLHF	TRBV30-1	TRBD1	TRBJ1-6	-1	13	16	23
TNBC	44	0.000711951	TGTGCCAGCAGCCAAGGACACGAGCTCCTACGAGCAGTACTTCGG	CASSQGHELLRAVLR	TRBV3-1/3-2	TRBD1-1	TRBJ2-7	-1	16	19	24
TNBC	44	0.000711951	TGTGCCAGCAGTTTAAGGGGTGGAGAGACCCAGTACTTC	CASSLRGGETQYF	TRBV27-1	TRBD1-1	TRBJ2-5	-1	15	19	23
TNBC	44	0.000711951	TGTGCCAGCAGCAACCCCCCGCGACGGGACGGTGAGTGGACACTGAAGCTTTCTTTG	CASSNPPRRDGEWTLKLSL	TRBV21-1	TRBD1	TRBJ1-1	13	25	29	39
TNBC	43	0.00069577	TGTGCCAGCAGTTACTCGACCGGGGGGGTAGGCACTGAAGCTTTCTTT	CASSYSTGGVGTEAFF	TRBV6-5	TRBD2-1	TRBJ1-1	16	20	27	32
TNBC	43	0.00069577	TGTGCCAGCAGTGCAGGGGGGAACACTGAAGCTTTCTTT	CASSAGGNTEAFF	TRBV9-1	TRBD1-1	TRBJ1-1	10	13	-1	20
TNBC	42	0.00067959	TGTGCCAGCTCACCCAGAACAGGGAACACTGAAGCTTTCTTT	CASSPRTGNTEAFF	TRBV18-1	TRBD1-1	TRBJ1-1	13	18	-1	23
TNBC	42	0.00067959	TGTGCCAGTAGTATCCAGGGGTTTATCAGCCCCAGCATTTTG	CASSIQGFISPSIL	TRBV19-1	TRBD1-1	TRBJ1-5	13	15	20	24
TNBC	42	0.00067959	TGTGCCAGCAGCCGCGGGACAGTGGAACTCAGTGGCTACACCTTC	CASSRGTVELSGYTF	TRBV11-2	TRBD1-1	TRBJ1-2	11	15	21	32
TNBC	42	0.00067959	TGTGCCAGTAGTAGAGGGGCCTCTGGAAACACCATATATTTT	CASSRGASGNTIYF	TRBV19-1	TRBD1	TRBJ1-3	12	14	18	20
TNBC	42	0.00067959	TGTGCCAGCAGCCCGGGGGGTGGGCTCTATGGCTACACCTTC	CASSPGGGLYGYTF	TRBV7-6	TRBD2-1	TRBJ1-2	11	13	19	26
TNBC	41	0.000663409	TGTGCCAGCAGTTTATTAAGACAGGGAGGACGGCTAGGCTATGGCTACACCTTC	CASSLLRQGGRLGYGYTF	TRBV27-1	TRBD1-1	TRBJ1-2	15	19	25	38
TNBC	41	0.000663409	TGTGCCAGCAGACCGGACAGAGGGGAGGCTACACCTTCG	CASRPDRGEATPS	TRBV6-5	TRBD1-1	TRBJ1-2	10	14	19	26
TNBC	41	0.000663409	TGCAGTGCTAGAGATCAACGCGGAGATACGCAGTATTTT	CSARDQRGDTQYF	TRBV20	TRBD2-1	TRBJ2-3	13	19	-1	23
TNBC	41	0.000663409	TGTGCCAGCAGTGATTTTGCGGGACTCACAGATACGCAGTATTTT	CASSDFAGLTDTQYF	TRBV6-1	TRBD2-1	TRBJ2-3	13	20	-1	26
TNBC	40	0.000647228	TGTGCCAGCAGATCCACTCTGACAGGAGGAAAAGCTTTCTTT	CASRSTLTGGKAFF	TRBV6-5	TRBD1-1	TRBJ1-1	10	20	25	31
TNBC	40	0.000647228	TGTGCCAGCAGCCAAATGGGTAACTCCTACGAGCAGTACTTC	CASSQMGNSYEQYF	TRBV3-1/3-2	TRBD1	TRBJ2-7	14	17	19	23
TNBC	40	0.000647228	TGCGCCAGCAGCCAAGATTGGACTAGCGGCAGTTCGGAGCAGTTCTTC	CASSQDWTSGSSEQFF	TRBV4-3	TRBD2-1	TRBJ2-1	16	19	28	36
TNBC	39	0.000631048	TGTGCCAGCAGCCAAAACCCGACAGGGGAAGCTTTCTTT	CASSQNPTGEAFF	TRBV3-1/3-2	TRBD1-1	TRBJ1-1	14	20	-1	27
TNBC	39	0.000631048	TGTGCCAGCAGCTCCAACGCGGGACAGGGTCCCACCGGGGAGCTGTTTTTT	CASSSNAGQGPTGELFF	TRBV7-9	TRBD1-1	TRBJ2-2	12	20	28	32
TNBC	39	0.000631048	TGCAGTGCTAAAAAAATAGCGTTCACCCCTCCACTTTGG	CSAKKIAFTPPLW	TRBV20	TRBD2-1	TRBJ1-6	9	16	-1	21
TNBC	39	0.000631048	TGTGCCAGCAGCCCCACCCCGTACACTGAAGCTTTCTTT	CASSPTPYTEAFF	TRBV9-1	TRBD1	TRBJ1-1	11	15	16	22
TNBC	39	0.000631048	TGCGCCAGCAGCAACCCCCAGAAACCTAACTATGGCTACACCTTC	CASSNPQKPNYGYTF	TRBV4-3	TRBD1-1	TRBJ1-2	11	18	20	25
TNBC	39	0.000631048	TGCAGTGCTAGCGGCCCAAGAAATGAGCAGTTCTTC	CSASGPRNEQFF	TRBV20	TRBD1	TRBJ2-1	10	12	14	21
TNBC	39	0.000631048	TGTGCCAGTAGTCCCTCGATTGTAGCGGCTAGCTCCTACGAGCAGTACTTC	CASSPSIVAASSYEQYF	TRBV19-1	TRBD2-1	TRBJ2-7	11	22	27	32
TNBC	38	0.000614867	TGTGCCAGCAGCTTGGCTGTCTCCTACGAGCAGTACTTC	CASSLAVSYEQYF	TRBV5-6	TRBD2-1	TRBJ2-7	-1	16	17	20
TNBC	38	0.000614867	TGTGCCAGTAGTAACATAAGCGGGAGAGGTAATGAGCAGTTCTTC	CASSNISGRGNEQFF	TRBV19-1	TRBD2-1	TRBJ2-1	12	18	25	30
TNBC	38	0.000614867	TGCGCCAGCAGTGAGTCGACTAACCTTTCGTTCGGACCCAGTACTTCG	CASSESTNLSFGPSTS	TRBV10-2	TRBD2-1	TRBJ2-5	-1	17	21	34
TNBC	38	0.000614867	TGTGCCAGCTCACCACCGGACCTCGGGAACTATGGCTACACCTTC	CASSPPDLGNYGYTF	TRBV18-1	TRBD1	TRBJ1-2	-1	17	20	27
TNBC	38	0.000614867	TGCGCCAGCAGCTTGGCGGGGGCTAGCACAGATACGCAGTATTTT	CASSLAGASTDTQYF	TRBV5-1	TRBD1	TRBJ2-3	15	17	22	24
TNBC	37	0.000598686	TGTGCCAGCAGCTTAAGGGGCGGGAGGGCCCCGTTGGAGACCCAGTACTTC	CASSLRGGRAPLETQYF	TRBV7-3	TRBD2-1	TRBJ2-5	15	19	27	36
TNBC	37	0.000598686	TGTGCCAGCAGTCCTGGACTGGGGGGGCTATGGGATGGCTACACCTTC	CASSPGLGGLWDGYTF	TRBV11	TRBD2-1	TRBJ1-2	10	20	26	34
TNBC	37	0.000598686	TGTGCCAGCAGCTTAGCATACTGGTGGAACCCCTCCACTTTG	CASSLAYWWNPSTL	TRBV7-9	TRBD1	TRBJ1-6	16	25	-1	28
TNBC	37	0.000598686	TGTGCCAGCAGTTTGTGGAGTGGTGGCTACACCTTC	CASSLWSGGYTF	TRBV5-4	TRBD2-1	TRBJ1-2	14	16	19	23
TNBC	37	0.000598686	TGTGCCAGCAGCCAAGAACGGGGGGATACGCAGTATTTT	CASSQERGDTQYF	TRBV4-2	TRBD2-1	TRBJ2-3	16	18	-1	24
TNBC	36	0.000582505	TGTGCCAGCAGTGAAGACGGGGCTGGGGCCAACGTCCTGACTTTC	CASSEDGAGANVLTF	TRBV6-1	TRBD2-1	TRBJ2-6	15	17	-1	22
TNBC	36	0.000582505	TGTGCCAGCAGCTTAAAACCCAGGACAGGGGGCGAGCAGTACTTC	CASSLKPRTGGEQYF	TRBV13-1	TRBD1-1	TRBJ2-7	14	22	-1	32
TNBC	36	0.000582505	TGTGCCAGCAGCCAAGGGCGGGTATCTGAGCAGTTCTTC	CASSQGRVSEQFF	TRBV14-1	TRBD2-1	TRBJ2-1	15	17	21	26
TNBC	36	0.000582505	TGTGCCAGCAGGCCGATAATCAGGAGTATGGAAACACCATATATTTTG	CASRPIIRSMETPYIL	TRBV25-1	TRBD1	TRBJ1-3	10	20	23	28
TNBC	36	0.000582505	CGTGCCAGCAGCTTACTGACAGGCCCTACGAGCAGTACTTCG	RASSLLTGPTSSTS	TRBV7-3	TRBD1-1	TRBJ2-7	14	17	22	24
TNBC	35	0.000566325	TGTGCCAGCAGCTTTAGGGTCTTCAGGGGAAGTCGTCGCCAAAAACATTCAGTACTT	CASSFRVFRGSRRQKHSVL	TRBV7-3	TRBD1-1	TRBJ2-4	13	23	28	37
TNBC	35	0.000566325	TGTGCCAGCAGCGAGCCAAAGTCAGCGCTATGGCTACACCTTCGG	CASSEPKSALWLHLR	TRBV11	TRBD2-1	TRBJ1-2	11	23	-1	27
TNBC	35	0.000566325	TGTGCCAGCAGCTTAGATGGACTAGCGGGGGGGAATGTCCGGTACTTC	CASSLDGLAGGNVRYF	TRBV7-2	TRBD2-1	TRBJ2-5	15	18	32	41
TNBC	34	0.000550144	TGTGCCAGCAGTTTTATTGACAGACGCTCTGGAAACACCATATATTTT	CASSFIDRRSGNTIYF	TRBV27-1	TRBD1-1	TRBJ1-3	13	18	22	26
TNBC	34	0.000550144	TGTGCCAGCAGTTTAGTGTCAGGATGGGACACTGAAGCTTTCTTT	CASSLVSGWDTEAFF	TRBV12	TRBD1-1	TRBJ1-1	15	19	22	28
TNBC	34	0.000550144	TGCGCCAGCAGCTTGGATGTGGGCGTAGCCGGGGAGCTGTTTTTT	CASSLDVGVAGELFF	TRBV5-1	TRBD1-1	TRBJ2-2	15	20	23	28
TNBC	34	0.000550144	TGTGCCAGCAGTTTACGGTTCACGTCAGATAATGAAAAACTGTTTTTT	CASSLRFTSDNEKLFF	TRBV6-5	TRBD1	TRBJ1-4	12	25	27	29
TNBC	34	0.000550144	TGTGCCAGCAGCCCCGGGGGGGGCCATCAGCCCCAGCATTTT	CASSPGGGHQPQHF	TRBV9-1	TRBD2-1	TRBJ1-5	11	14	21	25
TNBC	34	0.000550144	TGTGCCAGCAGTCACAGGAGGGGACAGGGGCCTGTAACTATGGCTACACCTTCG	CASSHRRGQGPVTMATPS	TRBV6-2/6-3	TRBD1-1	TRBJ1-2	11	20	29	34
TNBC	34	0.000550144	TGTGCCAGCAGCTTGGAGAGCGGGGGTAGTGAAAACATTCAGTACTTC	CASSLESGGSENIQYF	TRBV5-4	TRBD2-1	TRBJ2-4	15	18	25	31
TNBC	34	0.000550144	TGTGCCAGCACCACAACGGGGGGCGCCTACAATGAGCAGTTCTTC	CASTTTGGAYNEQFF	TRBV7-9	TRBD2-1	TRBJ2-1	12	16	22	25
TNBC	34	0.000550144	TGTGCCATCAGAAAGGGGGACCAACCTACAATGAGCAGTTCTTCG	CAIRKGDQPTMSSSS	TRBV10-3	TRBD1-1	TRBJ2-1	10	13	18	24
TNBC	34	0.000550144	TGTGCCAGCAGCCCGAGGGATACTGAGCAGTTCTTC	CASSPRDTEQFF	TRBV7-9	TRBD2-1	TRBJ2-1	11	14	18	23
TNBC	34	0.000550144	TGCGCCAGCGGCCAGCCGGAGGACCTTACGAGCAGTACTTCG	CASGQPEDLTSSTS	TRBV5-1	TRBD2-1	TRBJ2-7	8	17	21	26
TNBC	34	0.000550144	TGTGCCAGCAGCCACGTACCGATTCCTACGAGCAGTACTTCG	CASSHVPIPTSSTS	TRBV7-8	TRBD1	TRBJ2-7	12	20	21	23
TNBC	33	0.000533963	TGCAGTGCTGACCAGCGGCAAGAGACCCAGTACTTC	CSADQRQETQYF	TRBV20	TRBD2-1	TRBJ2-5	8	13	-1	18
TNBC	33	0.000533963	TGTGCCAGCAGTTTACGATCACCCTGGGGCAGCAAGCACGAGCAGTACTTC	CASSLRSPWGSKHEQYF	TRBV27-1	TRBD1-1	TRBJ2-7	14	25	29	37
TNBC	33	0.000533963	TGTGCCAGCAGCGTACACGGCAGGAACTTTGGCTACACCTTC	CASSVHGRNFGYTF	TRBV9-1	TRBD1-1	TRBJ1-2	14	20	23	29
TNBC	33	0.000533963	TGTGCCAGCAGTTACGGGGTGAACACTGAAGCTTTCTTT	CASSYGVNTEAFF	TRBV6-5	TRBD1	TRBJ1-1	-1	15	-1	19
TNBC	33	0.000533963	TGCAGTGCTAGAGGGGTGGCTACGAGCAGTACTTCG	CSARGVATSSTS	TRBV20	TRBD1	TRBJ2-7	-1	13	15	19
TNBC	32	0.000517783	TGTGCCAGCAGTCGGGCCGGGACTAGCAATCAGCCCCAGCATTTT	CASSRAGTSNQPQHF	TRBV12	TRBD1	TRBJ1-5	11	18	-1	23
TNBC	32	0.000517783	TGTGCCAGCAGCTTCGGGGGCCTAGCGGGAGCCTACAATGAGCAGTTCTTC	CASSFGGLAGAYNEQFF	TRBV7-3	TRBD2-1	TRBJ2-1	13	21	-1	31
TNBC	32	0.000517783	TGTGCCAGCAGTGGGGGACTAGCCCCTAAGCCGAGCAGTTCTTCG	CASSGGLAPKPSSSS	TRBV27-1	TRBD2-1	TRBJ2-1	11	14	22	32
TNBC	32	0.000517783	TGTGCCAGCGGCAGAAACACTGAAGCTTTCTTT	CASGRNTEAFF	TRBV28-1	TRBD1-1	TRBJ1-1	8	11	13	15
TNBC	31	0.000501602	TGTGCCAGCAGCCAGCACACCTTC	CASSQHTF	TRBV7-8	TRBD2-1	TRBJ1-2	-1	13	-1	16
TNBC	31	0.000501602	TGTGCCAGCAGTGAGGGGTGGCTACACCTTCGG	CASSEGWLHLR	TRBV25-1	TRBD1	TRBJ1-2	-1	14	-1	18
TNBC	31	0.000501602	TGCGCCAGCAGTGAGGGGGGGCGCGGGACAGATACGCAGTATTTT	CASSEGGRGTDTQYF	TRBV10-1	TRBD1	TRBJ2-3	14	16	21	27
TNBC	31	0.000501602	TGTGCCAGCAGCGCGGGGTACACCGGGGAGCTGTTTTTT	CASSAGYTGELFF	TRBV7-2	TRBD2-1	TRBJ2-2	-1	12	17	19
TNBC	31	0.000501602	TGCGCCCGCCGGACAGGGTTGACCGGGGAGCTGTTTTTT	CARRTGLTGELFF	TRBV5-1	TRBD1-1	TRBJ2-2	5	10	17	21
TNBC	30	0.000485421	TGTGCCAGCAGCCCGAAAGACAGGACAGGAACAGATACGCAGTATTTT	CASSPKDRTGTDTQYF	TRBV4-2	TRBD1-1	TRBJ2-3	12	22	28	30
TNBC	30	0.000485421	TGTGCCAGCAGTTTCGGCCGGGGATCACCCCTCCACTTT	CASSFGRGSPLHF	TRBV12-3/12-4	TRBD2-1	TRBJ1-6	13	18	22	24
TNBC	30	0.000485421	TGTGCCAGCAGTTTATCGTTGTCAGGGGTTGAAAAACTGTTTTTT	CASSLSLSGVEKLFF	TRBV27-1	TRBD1-1	TRBJ1-4	16	22	27	29
TNBC	30	0.000485421	TGCGCCAGCAGCTTTCAGGGGTCAGAGACCCAGTACTTC	CASSFQGSETQYF	TRBV5-1	TRBD1-1	TRBJ2-5	13	15	20	23
TNBC	30	0.000485421	TGTGCCAGCAGTCCGCCCAATGCGGGGCATGAGCAGTTCTTC	CASSPPNAGHEQFF	TRBV28-1	TRBD2-1	TRBJ2-1	11	21	26	28
TNBC	30	0.000485421	TGTGCCAGCAGTTTAATCGGGGACAGGCAGTTCTTC	CASSLIGDRQFF	TRBV27-1	TRBD1-1	TRBJ2-1	14	19	-1	26
TNBC	29	0.00046924	TGCAGTGCGACAGGGGAGGGGACAATTCACCCCTCCACTTTG	CSATGEGTIHPSTL	TRBV20	TRBD1-1	TRBJ1-6	-1	8	15	23
TNBC	29	0.00046924	TGTGCCAGCAGCCTAGATGCGGCTTACGAGCAGTACTTC	CASSLDAAYEQYF	TRBV11-2	TRBD2-1	TRBJ2-7	16	18	21	24
TNBC	29	0.00046924	TGCAGTGCTAGAGATCCGACTAGCGGGGAGACCCAGTACTTC	CSARDPTSGETQYF	TRBV20	TRBD2-1	TRBJ2-5	13	17	-1	27
TNBC	29	0.00046924	TGTGCCGAGTGCCCCTGGCAGGGTCGGTGGCTACACCTT	CAECPWQGRWLHL	TRBV19-1	TRBD1-1	TRBJ1-2	5	18	22	27
TNBC	29	0.00046924	TGTGCCAGCAGCTTCGTGATTTACACTGAAGCTTTCTTT	CASSFVIYTEAFF	TRBV7-2	TRBD1	TRBJ1-1	13	17	18	22
TNBC	28	0.00045306	TGTGCCAGCAGTTTTAAGGCAGGGGGGTACGAGCAGTACTTC	CASSFKAGGYEQYF	TRBV27-1	TRBD1-1	TRBJ2-7	13	19	25	27
TNBC	28	0.00045306	TGTGCCAGCAGTTACTCGGGTCTGACAATCAGGGACAATGAGCAGTTCTTC	CASSYSGLTIRDNEQFF	TRBV6-2/6-3	TRBD1-1	TRBJ2-1	16	29	-1	34
TNBC	28	0.00045306	TGTGCCAGCAGCGCACGGTGGGAAGAGACCCAGTACTTC	CASSARWEETQYF	TRBV11-3	TRBD1	TRBJ2-5	11	19	-1	22
TNBC	28	0.00045306	TGCAGCGTATATAGCGGGAGCATATCCTACGAGCAGTACTTC	CSVYSGSISYEQYF	TRBV29-1	TRBD2-1	TRBJ2-7	7	11	19	24
TNBC	28	0.00045306	TGTGCCAGCAGACGGGGGGAGGTCACAGATACGCAGTATTTT	CASRRGEVTDTQYF	TRBV6	TRBD2-1	TRBJ2-3	10	12	18	23
TNBC	28	0.00045306	TGCAGCGTTGCGGGACAGGGAAAGGACACTGAAGCTTTCTTT	CSVAGQGKDTEAFF	TRBV29-1	TRBD1-1	TRBJ1-1	9	11	19	25
TNBC	28	0.00045306	TGTGCCAGCAGCTCCAAGTGGGAGCAGTACTTC	CASSSKWEQYF	TRBV7-9	TRBD1	TRBJ2-7	12	19	-1	21
TNBC	28	0.00045306	TGCAGTGCTAGAGATTCTGAGAGGAGCTCCTACGAGCAGTACTTC	CSARDSERSSYEQYF	TRBV20	TRBD2-1	TRBJ2-7	13	22	-1	26
TNBC	27	0.000436879	TGTGCCAGCAGTTTATATCCCCAAGAGACCCAGTACTTC	CASSLYPQETQYF	TRBV27-1	,	TRBJ2-5	-1	-1	15	20
TNBC	27	0.000436879	TGTGCCAGCAGCAGGGACAGGGGAGTCTCTGGGGCCAACGTCCTGACTTTC	CASSRDRGVSGANVLTF	TRBV5-6	TRBD1-1	TRBJ2-6	11	13	22	26
TNBC	27	0.000436879	TGCGCCAGCAGCTTGGGACCGGCCAACACTGAAGCTTTCTTT	CASSLGPANTEAFF	TRBV5-1	TRBD1	TRBJ1-1	-1	16	18	24
TNBC	27	0.000436879	TGTGCCAGCAGGCCGGGACCTGAATTCTCCTACAATGAGCAGTTCTTC	CASRPGPEFSYNEQFF	TRBV9-1	TRBD1	TRBJ2-1	10	14	18	26
TNBC	27	0.000436879	TGTGCCAGTAGTATCCTAGCGGGGGGTAACAATGAGCAGTTCTTC	CASSILAGGNNEQFF	TRBV19-1	TRBD2-1	TRBJ2-1	13	15	25	28
TNBC	27	0.000436879	TGCAGTGCCCCCCTTAGGAAAATACACGTTACGAGCAGTACTTCG	CSAPLRKIHVTSSTS	TRBV20	TRBD1	TRBJ2-7	7	16	18	29
TNBC	27	0.000436879	TGCAGCGTTGTTATACGGACGGCTACCTACGAGCAGTACTTC	CSVVIRTATYEQYF	TRBV29-1	TRBD1	TRBJ2-7	9	16	19	25
TNBC	26	0.000420698	TGTGCCAGCAGTGACAGGGGTCCGCAGTATTTT	CASSDRGPQYF	TRBV6-1	TRBD1-1	TRBJ2-3	-1	14	19	22
TNBC	26	0.000420698	TGTGCCTGGAGTGTACGTGCAGGGCTCCAGCCCCAGCATTTT	CAWSVRAGLQPQHF	TRBV30-1	TRBD1-1	TRBJ1-5	13	19	23	27
TNBC	26	0.000420698	TGCAGCGTTGTCCTAGCGGGGGGACGACGAGCAGTACTT	CSVVLAGGRRAVL	TRBV29-1	TRBD2-1	TRBJ2-7	9	12	22	26
TNBC	26	0.000420698	TGTGCCAGCAGCCAGGCCACAGGGGGAAGAAGCTCTGGAAACACCATATATTTT	CASSQATGGRSSGNTIYF	TRBV14-1	TRBD1-1	TRBJ1-3	13	18	25	32
TNBC	26	0.000420698	TGTGCCAGGTCGACTAATGGGGAGCTGTTTTTT	CARSTNGELFF	TRBV28-1	TRBD2-1	TRBJ2-2	7	11	15	18
TNBC	26	0.000420698	TGTGCCAGCAGCTTTGGGCTCAACTATGGCTACACCTTC	CASSFGLNYGYTF	TRBV11	TRBD1-1	TRBJ1-2	13	15	18	21
TNBC	26	0.000420698	TGTGCCAGGAACGAAAGGGGCTGGAAACACCATATATTT	CARNERGWKHHIF	TRBV12-3/12-4	TRBD1-1	TRBJ1-3	7	15	-1	20
TNBC	26	0.000420698	TGTGCCAGTAGTCTACGACCCGGGAGCACAGATACGCAGTATTTT	CASSLRPGSTDTQYF	TRBV19-1	TRBD2-1	TRBJ2-3	11	20	-1	24
TNBC	26	0.000420698	TGTGCCAGCAGTGAATATGGGGGGGGGCTTGCAGATACGCAGTATTTT	CASSEYGGGLADTQYF	TRBV2-1	TRBD2-1	TRBJ2-3	14	18	24	31
TNBC	26	0.000420698	TGTGCCAGCAGCTTAGTGGGCAATGAGCAGTTCTTC	CASSLVGNEQFF	TRBV7	TRBD1	TRBJ2-1	15	17	-1	20
TNBC	26	0.000420698	TGTGCCAGCAGCTGGGTGCAAGAGACCCAGTACTTC	CASSWVQETQYF	TRBV7-6	TRBD1	TRBJ2-5	-1	13	15	18
TNBC	26	0.000420698	TGTGCCAGCAGCCCTGACCATTACCGGACAGGGGGAGGGTCTATGGCTACACCTTCG	CASSPDHYRTGGGSMATPS	TRBV6-2	TRBD1-1	TRBJ1-2	14	25	34	40
TNBC	26	0.000420698	TGTGCCAGCAGTAGACCTCTACGAGCAGTACTT	CASSRPLRAVL	TRBV6-2/6-3	TRBD1	TRBJ2-7	11	13	15	18
TNBC	25	0.000404518	TGTGCCACCAGCGGGCCGGGACAGGCTGGTGAGCAGTTCTTC	CATSGPGQAGEQFF	TRBV15-1	TRBD1-1	TRBJ2-1	11	17	24	29
TNBC	25	0.000404518	TGTGCCAGCAGTCCTATCACAGGGGATAATTCACCCCTCCACTTT	CASSPITGDNSPLHF	TRBV27-1	TRBD1-1	TRBJ1-6	11	18	-1	25
TNBC	25	0.000404518	TGTGCCAGCAGTTTACAGAGAGGACAGGGGGCCGAAAGAGGGCGAGCAGTACTTCGG	CASSLQRGQGAERGRAVLR	TRBV27-1	TRBD1-1	TRBJ2-7	14	21	31	42
TNBC	25	0.000404518	TGTGCCTGGAGTGTACTAGCGGGAGGGTACAATGAGCAGTTCTTC	CAWSVLAGGYNEQFF	TRBV30-1	TRBD2-1	TRBJ2-1	-1	14	-1	27
TNBC	25	0.000404518	TGTGCCAGCAGTGAGCGACAGGGCGGCGGAGATACGCAGTATTTT	CASSERQGGGDTQYF	TRBV6-4	TRBD1-1	TRBJ2-3	13	16	22	29
TNBC	25	0.000404518	TGCAGCGTTGATTTGCTTACCGAAGCTTTCTTT	CSVDLLTEAFF	TRBV29-1	TRBD1	TRBJ1-1	10	18	19	21
TNBC	25	0.000404518	TGTGCCAGCAGCCCCGCGGGACACCCCTCTGGGGCCAACGTCCTGACTTTC	CASSPAGHPSGANVLTF	TRBV7-3	TRBD1	TRBJ2-6	11	17	22	26
TNBC	25	0.000404518	TGTGCCAGCTCACCCAAAGGAGTAGCGGGGGGATCCTACGAGCAGTACTTC	CASSPKGVAGGSYEQYF	TRBV18-1	TRBD2-1	TRBJ2-7	13	22	31	33
TNBC	25	0.000404518	TGCAGCGTGCAAGCTGGGGCCAACGTCCTGACTTTC	CSVQAGANVLTF	TRBV29-1	TRBD1	TRBJ2-6	7	9	10	13
TNBC	24	0.000388337	TGTGCCAGTAGTTTAACAGGGGGCGAGGAGACCCAGTACTTC	CASSLTGGEETQYF	TRBV19-1	TRBD1-1	TRBJ2-5	11	15	23	27
TNBC	24	0.000388337	TGTGCCAGTTCGACTAGCGGTTCTCCCCTAGATACGCAGTATTTT	CASSTSGSPLDTQYF	TRBV19-1	TRBD2-1	TRBJ2-3	8	11	19	29
TNBC	24	0.000388337	TGCAGTGCTAGAGATTCTGGGCGCACGAACACCGGGGAGCTGTTTTTT	CSARDSGRTNTGELFF	TRBV20	TRBD1-1	TRBJ2-2	13	18	21	25
TNBC	24	0.000388337	TGTGCCAGCAGCATTCTCGGGAGGAACAATGAGCAGTTCTTC	CASSILGRNNEQFF	TRBV7-9	TRBD2-1	TRBJ2-1	11	17	23	25
TNBC	24	0.000388337	TGCAGTGCTGTGTCATCGGAGGGGGTTTTCAATGAGCAGTTCTTC	CSAVSSEGVFNEQFF	TRBV20	TRBD1	TRBJ2-1	8	19	24	29
TNBC	24	0.000388337	TGCGCCAGCAGCCAAGCGGGAGGGAGCACAGATACGCAGTATTTT	CASSQAGGSTDTQYF	TRBV4-1	TRBD2-1	TRBJ2-3	-1	16	-1	24
TNBC	24	0.000388337	TGCGCCAGCAGCCAGGAACGGACAGGGCCTAATGAAAAACTGTTTTTT	CASSQERTGPNEKLFF	TRBV4-1	TRBD1-1	TRBJ1-4	13	19	26	28
TNBC	24	0.000388337	TGTGCCAGCAGCCAACAAGCTCAGCCCCAGCATTTT	CASSQQAQPQHF	TRBV16-1	TRBD2-1	TRBJ1-5	14	17	-1	20
TNBC	24	0.000388337	TGTGCCAGCAGCCCCCAGGGTTTTTCACCCCTCCACTTT	CASSPQGFSPLHF	TRBV7	TRBD1-1	TRBJ1-6	11	15	19	23
TNBC	24	0.000388337	TGTGCCTGGAATGTGGCTGCAGAGACCCAGTACTTC	CAWNVAAETQYF	TRBV30-1	TRBD1-1	TRBJ2-5	-1	14	16	20
TNBC	24	0.000388337	TGTGCCAGCAGCTTAGATGGTAGCGGGGGGCGCGGAGAAGATACGCAGTATTTT	CASSLDGSGGRGEDTQYF	TRBV7-2	TRBD2-1	TRBJ2-3	15	20	29	38
TNBC	24	0.000388337	TGCGCCAGCAGCTACAAAACAGGGTCAAATGAGCAGTTCTTC	CASSYKTGSNEQFF	TRBV5-1	TRBD1-1	TRBJ2-1	12	18	23	27
TNBC	24	0.000388337	TGCGCCAGCAGTGAGTCGCCGAGGGAAAAACTGTTTTTT	CASSESPREKLFF	TRBV10-1	TRBD2-1	TRBJ1-4	16	20	-1	24
TNBC	24	0.000388337	TGTGCCAGCTCACCAAGGACAGGGCACACTGAAGCTTTCTTT	CASSPRTGHTEAFF	TRBV18-1	TRBD1-1	TRBJ1-1	14	16	23	25
TNBC	23	0.000372156	TGTGCCAGCAGCTTGACCGGGGGGGGCTACAATGAGCAGTTCTTC	CASSLTGGGYNEQFF	TRBV7-2	TRBD2-1	TRBJ2-1	13	17	24	26
TNBC	23	0.000372156	TGCGCCAGCAATCCCCGGGGGCGGCCCCAAGAGACCCAGTACTTC	CASNPRGRPQETQYF	TRBV4-1	TRBD1	TRBJ2-5	9	16	21	26
TNBC	23	0.000372156	TGCAGTGCTAGAGATCTTCGAGGGGGCAAAGGTGAAAAACTGTTTTTT	CSARDLRGGKGEKLFF	TRBV20	TRBD1-1	TRBJ1-4	13	20	26	32
TNBC	23	0.000372156	TGTGCCAGCAGCGTGAATGAGGTCCGTTCTGGGGGCACTGAAGCTTTCTTT	CASSVNEVRSGGTEAFF	TRBV9-1	TRBD1	TRBJ1-1	13	30	-1	35
TNBC	23	0.000372156	TGTGCCAGCAGCCACAAGGCAGGGGGATACGAGCAGTACTTC	CASSHKAGGYEQYF	TRBV27-1	TRBD1-1	TRBJ2-7	10	19	25	27
TNBC	23	0.000372156	TGTGCCAGCAGTGACAGGGCTGGGAAGTTCGGGGAAGAGACCCAGTACTTC	CASSDRAGKFGEETQYF	TRBV3-1/3-2	TRBD1-1	TRBJ2-5	10	12	18	34
TNBC	23	0.000372156	TGTGCCGAAGGGGGTGAACAGGGAACTTTGCGCGAGCAGTACTTC	CAEGGEQGTLREQYF	TRBV6-5	TRBD1-1	TRBJ2-7	5	17	22	32
TNBC	23	0.000372156	TGTGCCAGCAGGCCCACAGGGATAGCAATCAGCCCCAGCATTTTG	CASRPTGIAISPSIL	TRBV6-5	TRBD1-1	TRBJ1-5	10	15	20	22
TNBC	23	0.000372156	TGTGCCAGTAGTCCGGGTTTTAACACCATATATTTT	CASSPGFNTIYF	TRBV19-1	TRBD2-1	TRBJ1-3	11	13	16	21
TNBC	23	0.000372156	TGCAGTGCGAGACAGGGAGGGGCAGATACGCAGTATTTT	CSARQGGADTQYF	TRBV20	TRBD2-1	TRBJ2-3	11	14	20	22
TNBC	23	0.000372156	TGCGCCAGCAGCCAAGCGGCCAGCTCTGGAAACACCATATATTTT	CASSQAASSGNTIYF	TRBV4-3	TRBD1	TRBJ1-3	15	20	-1	23
TNBC	23	0.000372156	TGTGCCAGCAGCTTAATAGGTAGACAAACGAACACTGAAGCTTTCTTT	CASSLIGRQTNTEAFF	TRBV7-9	TRBD1-1	TRBJ1-1	14	22	25	29
TNBC	23	0.000372156	TGTGCCAGCAGCCGTACAGGGTCTGGGGCCAACGTCCTGACTTTC	CASSRTGSGANVLTF	TRBV7-9	TRBD1-1	TRBJ2-6	11	15	-1	21
TNBC	23	0.000372156	TGTGCCAGCAGCCGAATCGAGACGGGAACTAATGAAAAACTGTTTTTT	CASSRIETGTNEKLFF	TRBV2-1	TRBD2-1	TRBJ1-4	10	22	-1	26
TNBC	23	0.000372156	TGTGCCAGCAGCTTATCATCTGAGAGGTATTTT	CASSLSSERYF	TRBV7-9	TRBD2-1	TRBJ2-3	14	21	23	26
TNBC	23	0.000372156	TGTGCCAGCAGTTTAGAGCTGGACAGTACAAGCAATCAGCCCCAGCATTTT	CASSLELDSTSNQPQHF	TRBV12	TRBD1-1	TRBJ1-5	15	20	25	30
TNBC	23	0.000372156	TGTGCCAGCTCACTAGGGGATTCACCCCTCCACTTT	CASSLGDSPLHF	TRBV18-1	TRBD1-1	TRBJ1-6	12	14	-1	19
TNBC	23	0.000372156	TGTGCCAGCAGCAAAGTGAGCCTATCACAATATAGCAATCAGCCCCAGCATTTT	CASSKVSLSQYSNQPQHF	TRBV21-1	TRBD1	TRBJ1-5	15	26	28	32
TNBC	23	0.000372156	TGTGCCAGCTCACGGGTAGCCCCCATACACAATGAGCAGTTCTTC	CASSRVAPIHNEQFF	TRBV18-1	TRBD2-1	TRBJ2-1	12	16	19	28
TNBC	23	0.000372156	TGCGCCAGCAGCCAAGGACAGCCCAATTCACCCCTCCACTTT	CASSQGQPNSPLHF	TRBV4-1	TRBD1-1	TRBJ1-6	-1	16	20	24
TNBC	22	0.000355976	TGCGCCAGCGTAGGAAACACCATATATTTT	CASVGNTIYF	TRBV4-1	TRBD2-1	TRBJ1-3	8	10	-1	12
TNBC	22	0.000355976	TGCAGTGCCTTAAGCGGGAGGGAGTACAATGAGCAGTTCTTC	CSALSGREYNEQFF	TRBV20	TRBD2-1	TRBJ2-1	7	12	21	24
TNBC	22	0.000355976	TGTGCCAGCAGCCGGGGAGGACAGGGGGCCTACGAGCAGTACTTC	CASSRGGQGAYEQYF	TRBV14-1	TRBD1-1	TRBJ2-7	12	18	-1	28
TNBC	22	0.000355976	TGTGCCAGCAGTTACTCGAGGAAGGGTATAACTGAAGCTTTCTTT	CASSYSRKGITEAFF	TRBV6-5	TRBD1	TRBJ1-1	16	22	25	30
TNBC	22	0.000355976	TGCGCCAGCAGCCCCGGACAGGGGACCAACGAGCAGTACTTC	CASSPGQGTNEQYF	TRBV5-1	TRBD1-1	TRBJ2-7	11	15	23	28
TNBC	22	0.000355976	TGCGCCAGCAGTCGCACAGGCTTAGGTGGCTACACCTTC	CASSRTGLGGYTF	TRBV4-3	TRBD1-1	TRBJ1-2	10	15	19	26
TNBC	22	0.000355976	TGTGCCAGCAATTCAGCGGGGACGAACACTGAAGCTTTCTTT	CASNSAGTNTEAFF	TRBV3-1/3-2	TRBD2-1	TRBJ1-1	9	14	20	23
TNBC	22	0.000355976	TGTGCCAGCAGCAATCATAGACAGGGGTGGAACACTGAAGCTTTCTTT	CASSNHRQGWNTEAFF	TRBV7-8	TRBD1-1	TRBJ1-1	11	19	26	29
TNBC	22	0.000355976	TGTGCCAGCAGTTGGTTTATGGGGGCCACTAATGAAAAACTGTTTTTT	CASSWFMGATNEKLFF	TRBV28-1	TRBD1-1	TRBJ1-4	12	20	25	27
TNBC	22	0.000355976	TGTGCCAGCAGCTTACCGGGATGTATAGCAATCAGCCCCAGCATTTTG	CASSLPGCIAISPSIL	TRBV7-3	TRBD2-1	TRBJ1-5	14	16	20	25
TNBC	22	0.000355976	TGTGCCAGCAGCCCTCAAGGGGGGGGCACTGAAGCTTTCTTT	CASSPQGGGTEAFF	TRBV12	TRBD2-1	TRBJ1-1	10	18	24	26
TNBC	22	0.000355976	TGTGCCAGCAGTTACGGAGGTCGAGATGAAGCTTTCTTT	CASSYGGRDEAFF	TRBV6-5	TRBD2-1	TRBJ1-1	-1	15	19	26
TNBC	22	0.000355976	TGCGCCAGCAGCCCCTACCAGGTGGGGGGCACTGAAGCTTTCTTT	CASSPYQVGGTEAFF	TRBV4-1	TRBD2-1	TRBJ1-1	12	23	-1	29
TNBC	22	0.000355976	TGTGCCATCAGCCGGACTACCTACGAGCAGTACTTC	CAISRTTYEQYF	TRBV10-3	TRBD2-1	TRBJ2-7	10	13	-1	19
TNBC	21	0.000339795	TGTGCCACCAGCAGAGGAGGGGGTGAGCAGTTCTTC	CATSRGGGEQFF	TRBV15-1	TRBD1-1	TRBJ2-1	15	17	-1	23
TNBC	21	0.000339795	TGTGCCAGCAGCTTAGACCGCCAGGGTGGGCCCCAGCATTTT	CASSLDRQGGPQHF	TRBV11	TRBD1-1	TRBJ1-5	16	21	25	29
TNBC	21	0.000339795	TGCAGTGCCGGGGACAGGGTGAATAATTCACCCCTCCACTTT	CSAGDRVNNSPLHF	TRBV20	TRBD1-1	TRBJ1-6	7	10	18	22
TNBC	21	0.000339795	TGTGCCAGCAGTTCAGGGGGCGGGGGGCAGCCCCAGCATTTT	CASSSGGGGQPQHF	TRBV7-9	TRBD1	TRBJ1-5	10	13	20	27
TNBC	21	0.000339795	TGCAGTGCTAGTGGGGTGGAGAGGGAGACCCAGTACTTC	CSASGVERETQYF	TRBV20-1	TRBD2-1	TRBJ2-5	12	17	20	24
TNBC	21	0.000339795	TGTGCCAGTAGTAATATTTGGGACATGAACACTGAAGCTTTCTTT	CASSNIWDMNTEAFF	TRBV19-1	TRBD1-1	TRBJ1-1	12	19	-1	25
TNBC	21	0.000339795	TGTGCCAGCAGGCGGAGCTCTGGAAACACCATATATTTT	CASRRSSGNTIYF	TRBV12-3/12-4	TRBD2-1	TRBJ1-3	-1	11	14	17
TNBC	21	0.000339795	TGCGCCAGCCACCAAGGGCGACTCTGGAAACACCATATATTTTGG	CASHQGRLWKHHIFW	TRBV10-1	TRBD1	TRBJ1-3	8	14	17	21
TNBC	21	0.000339795	TGCGCCAGCAGCCCCCCCGGGACACGAAGCACAGATACGCAGTATTTT	CASSPPGTRSTDTQYF	TRBV5-1	TRBD1-1	TRBJ2-3	11	18	23	27
TNBC	21	0.000339795	TGCGCCAGCAGCCCTAACAGCGGGGGGACTTTCTACGAGCAGTACTTC	CASSPNSGGTFYEQYF	TRBV5-1	TRBD2-1	TRBJ2-7	11	18	26	32
TNBC	21	0.000339795	TGTGCCAGCAGTCAGGACGGGAACACTGAAGCTTTCTTT	CASSQDGNTEAFF	TRBV2-1	TRBD1	TRBJ1-1	11	14	17	20
TNBC	21	0.000339795	TGTGCCAGCAGTACCCCTACAGGGGAGCTCCTACGAGCAGTACTT	CASSTPTGELLRAVL	TRBV28-1	TRBD1-1	TRBJ2-7	11	18	24	27
TNBC	21	0.000339795	TGTGCCAGCAGCCAAGATACTCAGGGGTATCAGCCCCAGCATTTT	CASSQDTQGYQPQHF	TRBV3-1/3-2	TRBD1-1	TRBJ1-5	16	21	26	28
TNBC	21	0.000339795	TGTGCCAGCAGACACACCGGGACAGGAACCCTAGTCTACACCTTC	CASRHTGTGTLVYTF	TRBV5-4	TRBD1-1	TRBJ1-2	10	18	25	35
TNBC	21	0.000339795	TGTGCCAGCAGTTTCGGTGTGGGGGCTGAAGCTTTCTTT	CASSFGVGAEAFF	TRBV12-3/12-4	TRBD1	TRBJ1-1	13	20	-1	25
TNBC	20	0.000323614	TGTGCCAGCAGCTTTCAAAGCGGGAGCTCCTACGAGCAGTACTTC	CASSFQSGSSYEQYF	TRBV7-9	TRBD2-1	TRBJ2-7	13	18	-1	26
TNBC	20	0.000323614	TGTGCCAGCAGCCAAGATCTGGGGGGTCAATCCTACGAGCAGTACTTC	CASSQDLGGQSYEQYF	TRBV3-1/3-2	TRBD2-1	TRBJ2-7	16	20	25	30
TNBC	20	0.000323614	TGTGCCAGCAGCCACGATGACAGGGTAGGAACTGAAGCTTTCTTT	CASSHDDRVGTEAFF	TRBV7-8	TRBD1-1	TRBJ1-1	12	18	24	30
TNBC	20	0.000323614	TGTGCCAGCAGCCAAGATAGAGCGGGACAGGGGGGGCTAATGAAAAACTGTTTTTTG	CASSQDRAGQGGLMKNCFL	TRBV14-1	TRBD1-1	TRBJ1-4	16	23	33	36
TNBC	20	0.000323614	TGCGCCAGCAGCTTGGGGCAGGGTTACGAGCAGTACTTC	CASSLGQGYEQYF	TRBV5-1	TRBD1-1	TRBJ2-7	15	18	22	24
TNBC	20	0.000323614	TGTGCCAGCAGTTATGACAGCTACCCCTATGGCTACACCTTC	CASSYDSYPYGYTF	TRBV6-5	TRBD1-1	TRBJ1-2	13	15	19	26
TNBC	20	0.000323614	TGTGCCAGCAGTAGTAGTGGGGATGGCTACACCTTC	CASSSSGDGYTF	TRBV12-3/12-4	TRBD1	TRBJ1-2	11	18	-1	22
TNBC	20	0.000323614	TGTGCCAGCAGCCGGGGAGCCCACTACGAGCAGTACTTC	CASSRGAHYEQYF	TRBV7-9	TRBD2-1	TRBJ2-7	-1	12	16	23
TNBC	20	0.000323614	TGTGCCAGCAGCCCCACGGGTGGTGATGGCTACACCTTC	CASSPTGGDGYTF	TRBV14-1	TRBD2-1	TRBJ1-2	12	16	19	25
TNBC	20	0.000323614	TGCAGTGCAATTATGACAGGGGCTCATGGCTACACCTTC	CSAIMTGAHGYTF	TRBV20	TRBD1-1	TRBJ1-2	7	14	21	25
TNBC	20	0.000323614	TGTGCCAGCAGCGCTGGGACAGGCACCTTAGTTCGGGGCTACACCTTC	CASSAGTGTLVRGYTF	TRBV9-1	TRBD1-1	TRBJ1-2	12	15	22	36
TNBC	20	0.000323614	TGCAGTGCTAGAGAATTAAGCGGATTCTACACCTTC	CSARELSGFYTF	TRBV20	TRBD2-1	TRBJ1-2	13	18	22	26
TNBC	20	0.000323614	TGTGCCAGCAGTTACTCTACGACAGGGGAAGGGTGGCTACACCTT	CASSYSTTGEGWLHL	TRBV6-5	TRBD1-1	TRBJ1-2	16	20	27	33
TNBC	20	0.000323614	TGTGCCAGCAGAATTCAGGTGAACACTGAAGCTTTCTTT	CASRIQVNTEAFF	TRBV2-1	TRBD1-1	TRBJ1-1	10	15	-1	19
TNBC	20	0.000323614	TGCGCCAGCGTAGCTCATAGCGGGGGCTCGTCAGCCCCAGCATTT	CASVAHSGGSSAPAF	TRBV5-1	TRBD2-1	TRBJ1-5	8	17	25	30
TNBC	19	0.000307433	TGTGCCAGCAGTTACTTGACACCGCCAAGGGAGCAATCAGCCCCAGCATTT	CASSYLTPPREQSAPAF	TRBV6-7	TRBD1	TRBJ1-5	15	17	20	31
TNBC	19	0.000307433	TGTGCCTGGGGCCGGAGCGGGAGTTCCTACAATGAGCAGTTCTTC	CAWGRSGSSYNEQFF	TRBV30-1	TRBD2-1	TRBJ2-1	10	15	22	24
TNBC	19	0.000307433	TGTGCCACCAGTGATTTGGGGGGTAGCAATCAGCCCCAGCATTTT	CATSDLGGSNQPQHF	TRBV24-1	TRBD1	TRBJ1-5	-1	18	-1	23
TNBC	19	0.000307433	TGCGCCAGCAGCTTGGCCGAGACAGGGGTAGGAGATACGCAGTATTTT	CASSLAETGVGDTQYF	TRBV5-1	TRBD1-1	TRBJ2-3	15	20	27	32
TNBC	19	0.000307433	TGTGCCAGCAGTTACTCGTTACTAGCGGGGGCCTTAAATGAGCAGTTCTTC	CASSYSLLAGALNEQFF	TRBV6	TRBD2-1	TRBJ2-1	16	20	30	36
TNBC	19	0.000307433	TGTGCCAAAACCATTGACAGGTTACTAACTATGGCTACACCTTCG	CAKTIDRLLTMATPS	TRBV19-1	TRBD1-1	TRBJ1-2	6	15	20	24
TNBC	19	0.000307433	TGCGCCAGCAGCCAGGGGAAATGGGGGAACACCGGGGAGCTGTTTTTT	CASSQGKWGNTGELFF	TRBV4-3	TRBD1	TRBJ2-2	13	15	18	26
TNBC	19	0.000307433	TGTGCCAGCAGCCCTTCCCGGCGGACTAGCACAGATACGCAGTATTTT	CASSPSRRTSTDTQYF	TRBV7-9	TRBD2-1	TRBJ2-3	11	22	-1	27
TNBC	19	0.000307433	TGCAGCGTTGAAGTGGGACAGGTATCCTACGAGCAGTACTTC	CSVEVGQVSYEQYF	TRBV29-1	TRBD1-1	TRBJ2-7	12	14	21	24
TNBC	19	0.000307433	TGCGCCAGCAGTGAGTCCGGGATGAATCCGGGACACCTCCTATGGCTACACCTTCGG	CASSESGMNPGHLLWLHLR	TRBV10-1	TRBD1-1	TRBJ1-2	16	29	34	39
TNBC	18	0.000291253	TGTGCCAGCAGTTACTCCTCGGGCTCCGAGCAGTACTTC	CASSYSSGSEQYF	TRBV6-6	TRBD1	TRBJ2-7	16	20	23	26
TNBC	18	0.000291253	TGCGCCAGCAGGCCCACTAGCGGGGGGAACACAGATACGCAGTATTTT	CASRPTSGGNTDTQYF	TRBV4-3	TRBD2-1	TRBJ2-3	10	15	26	29
TNBC	18	0.000291253	TGTGCCAGCAGCTTAGAAGCAGGGGGCAATGAAAAACTGTTTTTT	CASSLEAGGNEKLFF	TRBV11	TRBD1-1	TRBJ1-4	16	19	-1	27
TNBC	18	0.000291253	TGTGCCAGCAGCTTAGGAGTCGGGACCTATGGCTACACCTTC	CASSLGVGTYGYTF	TRBV7-2	TRBD1	TRBJ1-2	15	21	-1	26
TNBC	18	0.000291253	TGCGCCAGCAGCCGCGGGGGACGGACTAATGAAAAACTGTTTTTT	CASSRGGRTNEKLFF	TRBV5-1	TRBD2-1	TRBJ1-4	11	13	19	24
TNBC	18	0.000291253	TGTGCCAGCAAGGACAGGGCGTTATCAGCCCCAGCATTT	CASKDRALSAPAF	TRBV11-1	TRBD1-1	TRBJ1-5	9	11	18	23
TNBC	18	0.000291253	TGTGCCAGCAGTGAACAGGGCCGGGCGCGAGAGACCCAGTACTTC	CASSEQGRARETQYF	TRBV25-1	TRBD1-1	TRBJ2-5	-1	15	19	29
TNBC	18	0.000291253	TGTGCCAGCACACATAACTATGGCTACACCTTC	CASTHNYGYTF	TRBV28-1	TRBD1-1	TRBJ1-2	9	11	-1	14
TNBC	18	0.000291253	TGTGCCAGCAGTTTACCCGCGGGGGGGGTAGCCAAAAACATTCAGTACTTC	CASSLPAGGVAKNIQYF	TRBV7-9	TRBD2-1	TRBJ2-4	14	18	26	29
TNBC	18	0.000291253	TGTGCCAGCAGCCCCGGGACTAGCGCCACAGATACGCAGTATTTT	CASSPGTSATDTQYF	TRBV7-9	TRBD2-1	TRBJ2-3	11	15	24	26
TNBC	18	0.000291253	TGTGCCAGAAGCCTTTGCAACGAAATAGCGCAAAACCCCCCCGGCGACAATGAGCAGTTCTTC	CARSLCNEIAQNPPGDNEQFF	TRBV5-3	TRBD2-1	TRBJ2-1	11	25	29	46
TNBC	18	0.000291253	TGTGCCTGGACCCAGGGGAGAACTGAAGCTTTCTTT	CAWTQGRTEAFF	TRBV30-1	TRBD1-1	TRBJ1-1	9	12	17	21
TNBC	18	0.000291253	TGTGCCAGCGGGACAGGCGTCAACTATGGCTACACCTTC	CASGTGVNYGYTF	TRBV12-3/12-4	TRBD1-1	TRBJ1-2	-1	9	16	21
TNBC	18	0.000291253	TGTGCCAGCAGCTCGGACAGGAGAAACACCATATATTTT	CASSSDRRNTIYF	TRBV7-2	TRBD1-1	TRBJ1-3	12	14	20	22
TNBC	18	0.000291253	TGTGCCAGCAGTTCGCATGGGACAGGGGGTCGGGAGCAGTTCTTC	CASSSHGTGGREQFF	TRBV27-1	TRBD1-1	TRBJ2-1	12	18	28	33
TNBC	18	0.000291253	TGTGCCAGCAGTAGGGATCAGGGGGCTGTTCGGTTCTTC	CASSRDQGAVRFF	TRBV6-4	TRBD1-1	TRBJ2-1	11	18	25	32
TNBC	18	0.000291253	TGTGCCAGCAGCTCCGGACAGTTCAATCAGCCCCAGCATTTT	CASSSGQFNQPQHF	TRBV11	TRBD1-1	TRBJ1-5	12	15	20	23
TNBC	18	0.000291253	TGTGCCAGCAGCAATATCTCAACAGGGGGTTGGGTGGAAACACCATATATTTTG	CASSNISTGGWVETPYIL	TRBV21-1	TRBD1-1	TRBJ1-3	13	21	28	34
TNBC	18	0.000291253	TGTGCCAGCAAGGGTCTGGGTCATGGCTACACCTTC	CASKGLGHGYTF	TRBV27-1	TRBD1	TRBJ1-2	-1	10	13	22
TNBC	18	0.000291253	TGCGCCAGCAGCTCGAGTGGGACAGGGTCACCGAACACCTTC	CASSSSGTGSPNTF	TRBV5-1	TRBD1-1	TRBJ1-2	12	18	26	34
TNBC	18	0.000291253	TGTGCCAGCAGCGCGGGGGAGCAAGAGACCCAGTACTTC	CASSAGEQETQYF	TRBV6-2	TRBD2-1	TRBJ2-5	-1	12	18	21
TNBC	17	0.000275072	TGCGCCAGCAGCCAAGAGAGGACAGTTAACACTGAAGCTTTCTTT	CASSQERTVNTEAFF	TRBV4-3	TRBD1-1	TRBJ1-1	16	19	24	27
TNBC	17	0.000275072	TGTGCCATCAGTGAGTCCCTACAGGGAGGTCAGCCCCAGCATTTT	CAISESLQGGQPQHF	TRBV10-3	TRBD1	TRBJ1-5	16	20	25	29
TNBC	17	0.000275072	TGTGCCAGCAGCTCCGGTGGGTCCCGGGAGCTGTTTTTT	CASSSGGSRELFF	TRBV11	TRBD1	TRBJ2-2	12	18	20	25
TNBC	17	0.000275072	TGCAGTGCCCGCCCTTGGAACTCCTACAATGAGCAGTTCTTC	CSARPWNSYNEQFF	TRBV20	TRBD1	TRBJ2-1	7	16	18	20
TNBC	17	0.000275072	TGTGCCAGCAGCCAGATAGTTCCAAGAGACCCAGTACTT	CASSQIVPRDPVL	TRBV5-4	TRBD1	TRBJ2-5	-1	12	14	21
TNBC	17	0.000275072	TGTGCCAGCAGCGTAGGGGCGACAGTTGCCTACGAGCAGTACTTC	CASSVGATVAYEQYF	TRBV9-1	TRBD1-1	TRBJ2-7	15	20	24	28
TNBC	17	0.000275072	TGTGCCAGCAGTTTGAGCGGGGGTTCCTACAATGAGCAGTTCTTC	CASSLSGGSYNEQFF	TRBV6-2/6-3	TRBD2-1	TRBJ2-1	12	15	22	24
TNBC	17	0.000275072	TGTGCCAGCAGTCTCCAGCGTACAGGGGGCGCCTCCTACGAGCAGTACTTC	CASSLQRTGGASYEQYF	TRBV27-1	TRBD1-1	TRBJ2-7	11	21	29	32
TNBC	17	0.000275072	TGTGCCAGCAGCCTAGGGACATTAGAAACCGGGGAGCTGTTTTTT	CASSLGTLETGELFF	TRBV28-1	TRBD1-1	TRBJ2-2	10	15	20	27
TNBC	17	0.000275072	TGTGCCAGCGTTACAGGTTTCGAAGCTTTCTTT	CASVTGFEAFF	TRBV28-1	TRBD1-1	TRBJ1-1	8	12	16	21
TNBC	17	0.000275072	TGCGCCAGCAGTGGGACCGGGACAGGGGCCGAGCAGTACTTC	CASSGTGTGAEQYF	TRBV5-1	TRBD1-1	TRBJ2-7	10	18	27	29
TNBC	17	0.000275072	TGTGCCAGCAGTGAAGGGAAGGGGTACTTGGGGCCCCAGCATTTT	CASSEGKGYLGPQHF	TRBV6-1	TRBD1-1	TRBJ1-5	15	19	23	32
TNBC	17	0.000275072	TGTGCCAGCAGCTTGGATCACAGGGGGCAGGGGGAGACCCAGTACTTC	CASSLDHRGQGETQYF	TRBV5-4	TRBD1-1	TRBJ2-5	15	19	27	33
TNBC	17	0.000275072	TGTGCCAGCAGTTCCCCATTCGACAGAAAAGAGACCCAGTACTTC	CASSSPFDRKETQYF	TRBV27-1	TRBD1-1	TRBJ2-5	12	21	25	28
TNBC	17	0.000275072	TGCGCCAGCAGCTTCGGGGTTTCGGGCACAGATACGCAGTATTTT	CASSFGVSGTDTQYF	TRBV5-1	TRBD2-1	TRBJ2-3	-1	14	18	25
TNBC	17	0.000275072	TGTGCCAGCAGTGCCTGGGGCGGAGGGACCCTAAAAACTGTTTTT	CASSAWGGGTLKTVF	TRBV2-1	TRBD2-1	TRBJ1-4	12	21	26	32
TNBC	17	0.000275072	TGTGCCAGCAGCTACCCCACATTATCCTACGAGCAGTACTTC	CASSYPTLSYEQYF	TRBV7-9	TRBD1-1	TRBJ2-7	12	18	20	24
TNBC	17	0.000275072	TGCAGTGCTAGAGTGGGCTCACCCTGGGCCTACAATGAGCAGTTCTTC	CSARVGSPWAYNEQFF	TRBV20	TRBD1-1	TRBJ2-1	12	14	17	28
TNBC	17	0.000275072	TGTGCCAGCAGCCGAGTGGGGGGACTAGCGGGGCAAGAGACCCAGTACTTC	CASSRVGGLAGQETQYF	TRBV14-1	TRBD2-1	TRBJ2-5	12	20	-1	33
TNBC	17	0.000275072	TGCAGTGCCATCGGGACTAGCGGGGCTTTCTCCTACGAGCAGTACTTC	CSAIGTSGAFSYEQYF	TRBV20	TRBD2-1	TRBJ2-7	7	12	24	29
TNBC	17	0.000275072	TGTGCCAGCAGCTGGGGACAGGCTTACACTCCTACGAGCAGTACTTCG	CASSWGQAYTPTSSTS	TRBV12	TRBD1-1	TRBJ2-7	10	14	21	28
TNBC	17	0.000275072	TGTGCCAGCAGCCAAGATAGGGTAAGGGGGGGACTAGCGGGGATCCCTACAATGAGCAGTTCTTCG	CASSQDRVRGGLAGIPTMSSSS	TRBV3-1/3-2	TRBD2-1	TRBJ2-1	16	29	41	45
TNBC	17	0.000275072	TGTGCCAGCAGCAGACTAGCGGGAGTAGAAGAGCAGTACTTC	CASSRLAGVEEQYF	TRBV28-1	TRBD2-1	TRBJ2-7	10	13	24	30
TNBC	17	0.000275072	TGTGCCAGCCGGGACAGGCTTGGTAATGAAAAACTGTTTTTT	CASRDRLGNEKLFF	TRBV2-1	TRBD1-1	TRBJ1-4	8	10	17	23
TNBC	17	0.000275072	TGTGCCAGCAGCGACACAGGGGGCGTCTATAATTCACCCCTCCACTTT	CASSDTGGVYNSPLHF	TRBV3-1/3-2	TRBD1-1	TRBJ1-6	11	15	23	26
TNBC	17	0.000275072	TGTGCCAGCAGCTCAGTTAGCGGGAGGGGCGTTACGCAGTTCTTC	CASSSVSGRGVTQFF	TRBV7-9	TRBD2-1	TRBJ2-1	12	17	27	35
TNBC	17	0.000275072	TGTGCCAGCAGTAAGGGACAGGGTCCGAACTGTTTTTTG	CASSKGQGPNCFL	TRBV27-1	TRBD1-1	TRBJ2-2	11	14	22	29
TNBC	17	0.000275072	TGCGCCAGCAGCCAAGGGCTAGCGGAAGCCTACGAGCAGTACTTC	CASSQGLAEAYEQYF	TRBV4-3	TRBD2-1	TRBJ2-7	15	18	24	28
TNBC	16	0.000258891	TGTGCCAGCAGGCTCACAGGGACAGATTCAGTACTTCGG	CASRLTGTDSVLR	TRBV5-6	TRBD1-1	TRBJ2-4	10	18	-1	25
TNBC	16	0.000258891	TGTGCCAGCCCCCAAGGACAAGAAGCTTTCTTT	CASPQGQEAFF	TRBV2-1	TRBD1-1	TRBJ1-1	8	15	19	21
TNBC	16	0.000258891	TGTGCCAGCAGCTTAAGGGTAGCGGGGGTAGATACGCAGTATTTT	CASSLRVAGVDTQYF	TRBV7-8	TRBD2-1	TRBJ2-3	14	19	27	29
TNBC	16	0.000258891	TGTGCCAGCAGGGAGACTAGTACCTACGAGCAGTACTTC	CASRETSTYEQYF	TRBV27-1	TRBD2-1	TRBJ2-7	10	14	19	22
TNBC	16	0.000258891	TGTGCCTGGAGGTTAGGTGGGAATGAGCAGTTCTTC	CAWRLGGNEQFF	TRBV30-1	TRBD1	TRBJ2-1	10	18	-1	21
TNBC	16	0.000258891	TGTGCCAGCAGTTTATCCACACCCCCCCTGACTAGCGGGAGTTCTTGGGTTACGAGCAGTACTTCG	CASSLSTPPLTSGSSWVTSSTS	TRBV28-1	TRBD2-1	TRBJ2-7	15	29	40	50
TNBC	16	0.000258891	TGCGCCAGCAGACATACTAGCGGGGGGGCCTGGCCCAGTACTTCG	CASRHTSGGAWPSTS	TRBV10-1	TRBD2-1	TRBJ2-5	10	15	27	33
TNBC	16	0.000258891	TGTGCCAGCAGTTACCTGGGGGGGAATGACGAGCAGTACTTC	CASSYLGGNDEQYF	TRBV6-5	TRBD2-1	TRBJ2-7	14	17	23	28
TNBC	16	0.000258891	TGTGCCAGCAGCCAAGAGCCGAGAGGGGGCTACGAGCAGTACTTC	CASSQEPRGGYEQYF	TRBV3-1/3-2	TRBD1-1	TRBJ2-7	16	23	-1	29
TNBC	16	0.000258891	TGCGCCAGCACCAGGAGAGGAACAAGACCCAGTACTTCG	CASTRRGTRPSTS	TRBV4-3	TRBD1	TRBJ2-5	9	11	14	24
TNBC	16	0.000258891	TGTGCCAGCAGCCAAGCGGTCGGACAGGGGAATCCTCCTACTATGGCTACACCTTCG	CASSQAVGQGNPPTMATPS	TRBV3-1/3-2	TRBD1-1	TRBJ1-2	15	21	29	39
TNBC	16	0.000258891	TGCGCCAGCAGATTAAGTGTTACGAACACCGGGGAGCTGTTTTTT	CASRLSVTNTGELFF	TRBV4-3	TRBD1	TRBJ2-2	10	15	16	22
TNBC	16	0.000258891	TGTGCCAGCAGTTGGGGAACGTATAGCACAGATACGCAGTATTTT	CASSWGTYSTDTQYF	TRBV28-1	TRBD1	TRBJ2-3	12	14	17	24
TNBC	16	0.000258891	TGCAGTGCTGGCCCTACCGGGCGCACTGAAGCTTTCTTT	CSAGPTGRTEAFF	TRBV20	TRBD1	TRBJ1-1	8	18	21	23
TNBC	16	0.000258891	TGTGCCATCATGAAGGGCGGCGGGGAGCTGTTTTTT	CAIMKGGGELFF	TRBV19-1	TRBD1	TRBJ2-2	6	13	16	20
TNBC	16	0.000258891	TGTGCCAGCAACCAACAGGGTACCTACGAGCAGTACTTC	CASNQQGTYEQYF	TRBV21-1	TRBD1-1	TRBJ2-7	9	14	19	22
TNBC	16	0.000258891	TGTGCCAGCAGCCCCGACTTGTTCCAAGAGACCCAGTACTTC	CASSPDLFQETQYF	TRBV7-9	TRBD2-1	TRBJ2-5	11	15	18	23
TNBC	16	0.000258891	TGTGCCACCAGTTCAAGGGGCTATGGCTACACCTTC	CATSSRGYGYTF	TRBV15-1	TRBD1-1	TRBJ1-2	10	15	-1	20
TNBC	16	0.000258891	TGTGCCAGCAGTGTAGACCTATTGGGGTATGGCTACACCTTC	CASSVDLLGYGYTF	TRBV2-1	TRBD1	TRBJ1-2	12	23	-1	27
TNBC	16	0.000258891	TGTGCCAGCAGCGTTAGCGGATTTGGGGAAGATACGCAGTATTTT	CASSVSGFGEDTQYF	TRBV9-1	TRBD2-1	TRBJ2-3	-1	14	19	29
TNBC	16	0.000258891	TGTGCCAGCAGTGACTCGGAGGAGACCCAGTACTTC	CASSDSEETQYF	TRBV6-4	TRBD2-1	TRBJ2-5	-1	17	-1	21
TNBC	15	0.000242711	TGTGCCAGCAGGGTAGGGGGCGAGGTCACTGAAGCTTTCTTT	CASRVGGEVTEAFF	TRBV2-1	TRBD1-1	TRBJ1-1	10	14	20	26
TNBC	15	0.000242711	TGTGCCAGCAGCCGTGGGACGGGGGGAGAGACCCAGTACTTC	CASSRGTGGETQYF	TRBV3-1/3-2	TRBD2-1	TRBJ2-5	12	19	-1	26
TNBC	15	0.000242711	TGTGCCAGCAGTCGGGACAGCAATTCACCCCTCCACTTT	CASSRDSNSPLHF	TRBV28-1	TRBD1-1	TRBJ1-6	11	13	19	21
TNBC	15	0.000242711	TGTGCCAGCAGCCAAGATAGACTAGCGGGAGGAAATGAGCAGTTCTTC	CASSQDRLAGGNEQFF	TRBV4-2	TRBD2-1	TRBJ2-1	16	19	31	33
TNBC	15	0.000242711	TGTGCCAGCAGCGTAGAAGGGACAGTCACTGAAGCTTTCTTT	CASSVEGTVTEAFF	TRBV9-1	TRBD1-1	TRBJ1-1	15	18	24	26
TNBC	15	0.000242711	TGTGCCAGCAGCCAAGACAGGGGGCTGAAAAACTGTTTTTTG	CASSQDRGLKNCFL	TRBV3-1/3-2	TRBD1-1	TRBJ1-4	-1	17	-1	25
TNBC	15	0.000242711	TGTGCCAGCAGAAAGGGGAGGGAGGGGTCCTACAATGAGCAGTTCTTC	CASRKGREGSYNEQFF	TRBV7-8	TRBD2-1	TRBJ2-1	10	15	21	27
TNBC	15	0.000242711	TGTGCCACCAGCAAAGAGGCGGCTTACGAGCAGTACTTC	CATSKEAAYEQYF	TRBV15-1	TRBD2-1	TRBJ2-7	16	18	21	24
TNBC	15	0.000242711	TGCGCCAGCAGCCAAGAAGCCGGGGCCGCTGCCTCTGGGGCCAACGTCCTGACTTTC	CASSQEAGAAASGANVLTF	TRBV4-1	TRBD1	TRBJ2-6	16	21	25	32
TNBC	15	0.000242711	TGCGCCAGCAGCCCCCGCCCCGGGACAGCAACTTCTAACTATGGCTACACCTTC	CASSPRPGTATSNYGYTF	TRBV5-1	TRBD1-1	TRBJ1-2	11	21	27	34
TNBC	15	0.000242711	TGTGCCAGCAGCCAAGGGAGGGACAGGGACTTTCCTGAGCAGTTCTTC	CASSQGRDRDFPEQFF	TRBV14-1	TRBD1-1	TRBJ2-1	15	19	27	35
TNBC	15	0.000242711	TGTGCCAGCAGTTACGGGGGAGACTACTACGAGCAGTACTTC	CASSYGGDYYEQYF	TRBV6-5	TRBD1	TRBJ2-7	-1	15	19	26
TNBC	15	0.000242711	TGTGCCAGCAGCCCGGGGACCTACTATGAGCAGTTCTTC	CASSPGTYYEQFF	TRBV4-2	TRBD1	TRBJ2-1	12	15	19	25
TNBC	15	0.000242711	TGTGCCAGCAGCCTAAGCCGGGCCTTAAAAGGCTACACCTTC	CASSLSRALKGYTF	TRBV7-2	TRBD1	TRBJ1-2	11	19	22	30
TNBC	15	0.000242711	TGTGCCAGCAGCCGCGACAGGGGGCGAACTGAAGCTTTCTTT	CASSRDRGRTEAFF	TRBV11-2	TRBD1-1	TRBJ1-1	11	15	24	27
TNBC	15	0.000242711	TGCAGTGCTAGAGAGAGCCAGCGGTCCAACACCGGGGAGCTGTTTTTT	CSARESQRSNTGELFF	TRBV20	TRBD2-1	TRBJ2-2	13	19	23	27
TNBC	15	0.000242711	TGTGCCAGTTCAAGGAGAGAGAGAACTGTGGAAGCTTTCTTT	CASSRRERTVEAFF	TRBV28-1	TRBD2-1	TRBJ1-1	7	13	16	30
TNBC	15	0.000242711	TGTGCCAGCAGTTTAGTCGCGGGAGGGGGGACCCAGTACTTC	CASSLVAGGGTQYF	TRBV12	TRBD2-1	TRBJ2-5	15	18	26	29
TNBC	15	0.000242711	TGCGCCAGCGGCGAAGGCTCTGGAAACACCATATATTTT	CASGEGSGNTIYF	TRBV5-1	TRBD1	TRBJ1-3	8	14	-1	17
TNBC	15	0.000242711	TGTGCCAGCATAGGGGGAGCAGGGCGAAGTGTCAGCCCCAGCATTTTG	CASIGGAGRSVSPSIL	TRBV27-1	TRBD1-1	TRBJ1-5	9	11	16	31
TNBC	15	0.000242711	TGTGCCAGCAGTCACCGACAGGGGGCGAGTGACAATCCTAAATCGTCCTACAATGAGCAGTTCTTC	CASSHRQGASDNPKSSYNEQFF	TRBV28-1	TRBD1-1	TRBJ2-1	11	16	25	45
TNBC	15	0.000242711	TGTGCCAGCTCTTACCGGAGGGTTCTGGAGGAGAAACTGTTTTTT	CASSYRRVLEEKLFF	TRBV18-1	TRBD2-1	TRBJ1-4	10	16	21	33
TNBC	15	0.000242711	TGTGCCAGCAGTGAAGGACAGCCCAATCAGCCCCAGCATTTT	CASSEGQPNQPQHF	TRBV2-1	TRBD1-1	TRBJ1-5	-1	16	20	23
TNBC	15	0.000242711	TGCAGTGCTAGTACCGGGGGGGTTAGCGTCTACGAGCAGTACTTC	CSASTGGVSVYEQYF	TRBV20-1	TRBD2-1	TRBJ2-7	11	14	21	29
TNBC	15	0.000242711	TGTGCCAGCAGTTGGCGAGGCATTCAGTACTTC	CASSWRGIQYF	TRBV6-2/6-3	TRBD2-1	TRBJ2-4	12	16	-1	20
TNBC	15	0.000242711	TGTGCCAGCAATCTACAGGGTTCTAATCAGCCCCAGCATTTT	CASNLQGSNQPQHF	TRBV2-1	TRBD1-1	TRBJ1-5	9	14	19	24
TNBC	15	0.000242711	TGTGCCAGCACGGGACAGTTCACAGATACGCAGTATTTT	CASTGQFTDTQYF	TRBV2-1	TRBD1-1	TRBJ2-3	9	11	17	20
TNBC	15	0.000242711	TGTGCCAGCAGCTTGGCCAGGACTGAAGCTTTCTTT	CASSLARTEAFF	TRBV5-6	TRBD1-1	TRBJ1-1	15	17	-1	21
TNBC	14	0.00022653	TGTGCCAGCAGCTTAGCGTCTAGCGGAGCCACCGGGGAGCTGTTTTTT	CASSLASSGATGELFF	TRBV7-2	TRBD2-1	TRBJ2-2	16	19	25	29
TNBC	14	0.00022653	TGTGCCAGTAGTCGGGGGGCGGGATATGGCTACACCTTC	CASSRGAGYGYTF	TRBV19-1	TRBD2-1	TRBJ1-2	-1	12	18	24
TNBC	14	0.00022653	TGTGCCAGCAGTGAAGCTGCGACAGCGGTCTGGCTACACCTTCGG	CASSEAATAVWLHLR	TRBV6-1	TRBD1	TRBJ1-2	16	20	24	30
TNBC	14	0.00022653	TGTGCCAGTAGGGGGACTCCCGCGAACACTGAAGCTTTCTTT	CASRGTPANTEAFF	TRBV19-1	TRBD2-1	TRBJ1-1	10	12	17	23
TNBC	14	0.00022653	TGTGCCAGCAGCGAGGGGCATAGTTCACCCCTCCACTTT	CASSEGHSSPLHF	TRBV9-1	TRBD1-1	TRBJ1-6	-1	13	17	23
TNBC	14	0.00022653	TGTGCCAGCGGAGAAGGACTAGCGGGACTGCGGGGAGCTGTTTTT	CASGEGLAGLRGAVF	TRBV2-1	TRBD2-1	TRBJ2-2	-1	16	26	30
TNBC	14	0.00022653	TGTGCCAGCAGCCCGGATGGGACAGTGGCACAGATACGCAGTATTTTG	CASSPDGTVAQIRSIL	TRBV5-8	TRBD1-1	TRBJ2-3	11	18	24	27
TNBC	14	0.00022653	TGTGCCAGCAGTTTAAGGGCGAACACTGAAGCTTTCTTT	CASSLRANTEAFF	TRBV27-1	TRBD1	TRBJ1-1	-1	15	18	20
TNBC	14	0.00022653	TGTGCCAGCTTTAGGTCACCCCTCCACTTT	CASFRSPLHF	TRBV6	TRBD1	TRBJ1-6	8	12	-1	15
TNBC	14	0.00022653	TGTGCCAGCAGCTTTCTGACAGATACGCAGTATTTT	CASSFLTDTQYF	TRBV5-4	TRBD2-1	TRBJ2-3	13	15	16	18
TNBC	14	0.00022653	TGTGCCAGCAGTTACGTGGGGGAGAGCACCGGGGAGCTGTTTTTT	CASSYVGESTGELFF	TRBV6-2/6-3	TRBD1	TRBJ2-2	14	17	21	26
TNBC	14	0.00022653	TGTGCCAGCAGCTCCTATCCTAGACAGGAGAACACCGGGGAGCTGTTTTTT	CASSSYPRQENTGELFF	TRBV11	TRBD1-1	TRBJ2-2	12	22	27	29
TNBC	14	0.00022653	TGTGCCAGCAGTGAGACTAGCGGGGGCACAGATACGCAGTATTTT	CASSETSGGTDTQYF	TRBV6-4	TRBD2-1	TRBJ2-3	-1	14	-1	25
TNBC	14	0.00022653	TGCGCCAGCAGCCAAGATTGGGGCCGGGGGGCCAGCACTGAAGCTTTCTTT	CASSQDWGRGASTEAFF	TRBV4-3	TRBD2-1	TRBJ1-1	16	24	30	35
TNBC	14	0.00022653	TGTGCCAGCAGCTTAGCCGGAGCGTATGGCTACACCTTC	CASSLAGAYGYTF	TRBV7-9	TRBD2-1	TRBJ1-2	16	20	-1	24
TNBC	14	0.00022653	TGTGCCAGCAGCCTCTCACTAGCGCCCGATACGCAGTATTTT	CASSLSLAPDTQYF	TRBV3-1/3-2	TRBD2-1	TRBJ2-3	12	17	23	27
TNBC	14	0.00022653	TGCGCCAGCAGCTTGGGCATGGACTATGGCTACACCTTC	CASSLGMDYGYTF	TRBV5-1	TRBD1	TRBJ1-2	15	20	-1	22
TNBC	14	0.00022653	TGCAGTGCTAGTCATTCTAGCGGGAGTGGGCCACCGGGGAGCTGTTTTTTG	CSASHSSGSGPPGSCFL	TRBV20-1	TRBD2-1	TRBJ2-2	11	16	25	31
TNBC	14	0.00022653	TGTGCCAGCAGCTTCGACAGTTTAACTATGGCTACACCTTCG	CASSFDSLTMATPS	TRBV7-6	TRBD1-1	TRBJ1-2	13	15	19	22
TNBC	14	0.00022653	TGCAGTCCAAGGGACAGGGGGCAACACCCCTTCAATGAAAAACTGTTTTTT	CSPRDRGQHPFNEKLFF	TRBV20	TRBD1-1	TRBJ1-4	5	10	21	33
TNBC	14	0.00022653	TGTGCCAGCAGCTTAGTCCTTGGACAGGGAGGGGGAACCGGGGAGCTGTTTTTT	CASSLVLGQGGGTGELFF	TRBV7-2	TRBD1-1	TRBJ2-2	15	21	28	36
TNBC	14	0.00022653	TGCAGTGCTAGAGACAGGGGGCGCGTGGGGACTAATGAAAAACTGTTTTTT	CSARDRGRVGTNEKLFF	TRBV20	TRBD1-1	TRBJ1-4	-1	14	21	30
TNBC	14	0.00022653	TGTGCCAGCAGAGTGGCGATACCGCTGGCTATGAAGTGGGCTTTCTTT	CASRVAIPLAMKWAFF	TRBV3-1/3-2	TRBD1	TRBJ1-1	10	14	16	39
TNBC	14	0.00022653	TGTGCCAGCAATCCCCGGACGTTGAACACTGAAGCTTTCTTT	CASNPRTLNTEAFF	TRBV6-6	TRBD1	TRBJ1-1	9	16	19	22
TNBC	14	0.00022653	TGCAGTGCTAGATACCCGGGCAGCCGGCAGGGGGGCACTGAAGCTTTCTTT	CSARYPGSRQGGTEAFF	TRBV20	TRBD1-1	TRBJ1-1	11	27	33	35
TNBC	14	0.00022653	TGTGCCAGCAGTCTTCTCGGGTGGGCCCCACCGAGAGACCCAGTACTTCGG	CASSLLGWAPPRDPVLR	TRBV6-2/6-3	TRBD1	TRBJ2-5	11	22	25	33
TNBC	14	0.00022653	TGCGCCAGCAGCCCCGGTCGAGGGGTGAACACTGAAGCTTTCTTT	CASSPGRGVNTEAFF	TRBV4-1	TRBD1	TRBJ1-1	12	20	-1	25
TNBC	14	0.00022653	TGTGCCAGCAGCCTCAGCGGGAGGGAGCAGTTCTTC	CASSLSGREQFF	TRBV11	TRBD2-1	TRBJ2-1	11	15	-1	24
TNBC	14	0.00022653	TGTGCCAGCAGTCAAGTGAGGGACTACGAGCAGTACTTC	CASSQVRDYEQYF	TRBV6	TRBD2-1	TRBJ2-7	15	17	21	23
TNBC	14	0.00022653	TGTGCCAGCAGCCCCCCGGTGGGGTTAAACACTGAAGCTTTCTTT	CASSPPVGLNTEAFF	TRBV7-6	TRBD1	TRBJ1-1	11	20	23	27
TNBC	14	0.00022653	TGTGCCAGCAGCTCCATGACAGAGGGTCGTTCACCCCTCCACTTT	CASSSMTEGRSPLHF	TRBV21-1	TRBD1	TRBJ1-6	11	17	21	29
TNBC	14	0.00022653	TGTGCCAGCAGCTTGGTGAGCGGGACTAGCGTCAAACAGTTCTTC	CASSLVSGTSVKQFF	TRBV5-6	TRBD2-1	TRBJ2-1	15	21	30	36
TNBC	14	0.00022653	TGTGCCAGCAGTCGGGACAGGGGGTTAGAGACCCAGTACTTC	CASSRDRGLETQYF	TRBV5-4	TRBD1-1	TRBJ2-5	10	13	23	26
TNBC	14	0.00022653	TGTGCCAGCAGCAAAGCGCTAAGGGCAGCGGGATCAGCCCCAGCATTTTGG	CASSKALRAAGSAPAFW	TRBV21-1	TRBD2-1	TRBJ1-5	16	26	-1	32
TNBC	14	0.00022653	TGTGCCAGCACCGAGACCGAGGGTCAGCCCCAGCATTTT	CASTETEGQPQHF	TRBV28-1	TRBD2-1	TRBJ1-5	9	18	-1	23
TNBC	14	0.00022653	TGTGCCAGCTCAATCGGGACCTTC	CASSIGTF	TRBV18-1	TRBD1	TRBJ2	11	15	-1	20
TNBC	14	0.00022653	TGTGCCAGCTCCGCCGGGGCCCTGGGCTCATACGAGCAGTACTTC	CASSAGALGSYEQYF	TRBV27-1	TRBD1	TRBJ2-7	8	15	19	30
TNBC	14	0.00022653	TGTGCCAGCAGCTTCGGACTAGCGGTTTACAATGAGCAGTTCTTC	CASSFGLAVYNEQFF	TRBV13-1	TRBD2-1	TRBJ2-1	13	15	24	27
TNBC	14	0.00022653	TGTGCCAGCAGTTATGTCACGGGAAATAATTCACCCCTCCACTTT	CASSYVTGNNSPLHF	TRBV5-5	TRBD2-1	TRBJ1-6	10	19	23	25
TNBC	14	0.00022653	TGTGCCAGCAGCCAAGGAGGGGGATTGGCCACTGAAGCTTTCTTT	CASSQGGGLATEAFF	TRBV14-1	TRBD1-1	TRBJ1-1	15	17	22	29
TNBC	13	0.000210349	TGTGCCAGCAGCTTAGAAGCGGGGTCGGGGGAGACCCAGTACTTC	CASSLEAGSGETQYF	TRBV7-6	TRBD2-1	TRBJ2-5	15	17	23	30
TNBC	13	0.000210349	TGTGCCAGCAGCCCGCGGGACAGACAACACCGGGGAGCTGTTTTT	CASSPRDRQHRGAVF	TRBV3-1/3-2	TRBD1-1	TRBJ2-2	12	16	22	25
TNBC	13	0.000210349	TGTGCCAGCAGTGAGCAACTAGAAGGGGAGCAGTTCTTC	CASSEQLEGEQFF	TRBV2-1	TRBD2-1	TRBJ2-1	13	17	21	27
TNBC	13	0.000210349	TGTGCCAGCAGGCCCGGCCCCGTGGGCCGTAGCACAGATACGCAGTATTTT	CASRPGPVGRSTDTQYF	TRBV6	TRBD1-1	TRBJ2-3	10	23	26	30
TNBC	13	0.000210349	TGTGCCAGTCTCCCCACCTCAACAGGGGGCAATGGCTACACCTTC	CASLPTSTGGNGYTF	TRBV19-1	TRBD1-1	TRBJ1-2	8	21	29	31
TNBC	13	0.000210349	TGCGCCAGCAGTGATGCCAGGACTAGCGGAACCGGGGAGCTGTTTTTT	CASSDARTSGTGELFF	TRBV10-1	TRBD2-1	TRBJ2-2	13	19	28	30
TNBC	13	0.000210349	TGTGCCAGCAGCTTCAAGACAGGGGAAGCTTTCTTT	CASSFKTGEAFF	TRBV7-8	TRBD1-1	TRBJ1-1	13	17	-1	24
TNBC	13	0.000210349	TGTGCCAGCAGCTTAGTTTCCACCTCTGGAAACACCATATATTTT	CASSLVSTSGNTIYF	TRBV7-2	TRBD1	TRBJ1-3	15	21	-1	23
TNBC	13	0.000210349	TGTGCCAGCAGTTTTTGGCTAGCGGGCTCCTACGAGCAGTACTTC	CASSFWLAGSYEQYF	TRBV28-1	TRBD2-1	TRBJ2-7	13	18	-1	26
TNBC	13	0.000210349	TGCAGTGCCGCGGTGGGCAATCAGCCCCAGCATTTT	CSAAVGNQPQHF	TRBV20	TRBD2-1	TRBJ1-5	7	9	12	16
TNBC	13	0.000210349	TGTGCCAGTTCAGCGGGAGGGGGCTACGAGCAGTACTTC	CASSAGGGYEQYF	TRBV6-5	TRBD2-1	TRBJ2-7	7	11	20	23
TNBC	13	0.000210349	TGTGCCAGCTCCCCCGGGACAGGGGTAGGGGAGCAGTTCTTC	CASSPGTGVGEQFF	TRBV18-1	TRBD1-1	TRBJ2-1	10	15	24	30
TNBC	13	0.000210349	TGTGCCATCAGTGACAGGGCAGGAGGACGGTACGAGCAGTACTTC	CAISDRAGGRYEQYF	TRBV10-3	TRBD1	TRBJ2-7	-1	14	18	30
TNBC	13	0.000210349	TGTGCCAGCAGTGAAAGGGTAGGGGGCCTGATGACACGACGAAACTACGAGCAGTACTTC	CASSERVGGLMTRRNYEQYF	TRBV2-1	TRBD1-1	TRBJ2-7	14	20	26	44
TNBC	13	0.000210349	TGTGCCAGAAGCTTAAAAGGGCTCGAACTATGGCTACACCTTCGG	CARSLKGLELWLHLR	TRBV5-3	TRBD1	TRBJ1-2	13	17	20	25
TNBC	13	0.000210349	TGCGCCAGCAGCCTCTCAACAGGAGGCCTTTCCTACGAGCAGTACTTC	CASSLSTGGLSYEQYF	TRBV5-1	TRBD1	TRBJ2-7	11	18	22	30
TNBC	13	0.000210349	TGTGCCAGCGGACAGGGAAACTATGGCTACACCTTC	CASGQGNYGYTF	TRBV9-1	TRBD1-1	TRBJ1-2	-1	9	16	18
TNBC	13	0.000210349	TGTGCCAGCAGCTTGGCTGTGGGACTAGCGGCCTACGAGCAGTACTTC	CASSLAVGLAAYEQYF	TRBV5-4	TRBD2-1	TRBJ2-7	15	20	-1	31
TNBC	13	0.000210349	TGTGCCAGCAGCGCAAAGGCGCGGGATGGCTACACCTTC	CASSAKARDGYTF	TRBV2-1	TRBD2-1	TRBJ1-2	10	20	-1	25
TNBC	13	0.000210349	TGCGCCAGCAGTCAATTGGGGCCTAGCGGGGGCCCTAGCACAGATACGCAGTATTTT	CASSQLGPSGGPSTDTQYF	TRBV23-1	TRBD2-1	TRBJ2-3	15	22	31	36
TNBC	13	0.000210349	TGTGCCAGCAGTGAGCCTACAGGGCGGGGGAATGAAAAACTGTTTTTT	CASSEPTGRGNEKLFF	TRBV25-1	TRBD2-1	TRBJ1-4	13	23	-1	30
TNBC	13	0.000210349	TGTGCTAGCAGCCTGTCCTTGAACACTGAAGCTTTCTTT	CASSLSLNTEAFF	TRBV7	TRBD2-1	TRBJ1-1	-1	12	13	19
TNBC	13	0.000210349	TGTGCCAGCAGTCCCTCGGGGGGTGCGCAACTATGGCTACACCTT	CASSPSGGAQLWLHL	TRBV6-5	TRBD2-1	TRBJ1-2	11	16	22	28
TNBC	13	0.000210349	TGTGCCAGCAGCAGGGGGCTGAACACCGGGGAGCTGTTTTTT	CASSRGLNTGELFF	TRBV28-1	TRBD1-1	TRBJ2-2	-1	11	18	20
TNBC	13	0.000210349	TGTGCCAGCAGCCCGACGGGCCCCGCAACTAATGAAAAACTGTTTTTT	CASSPTGPATNEKLFF	TRBV7-8	TRBD1	TRBJ1-4	12	17	20	25
TNBC	13	0.000210349	TGTGCCAGCAGTGAAGTGGGGACAGGAGTATCCTACGAGCAGTACTTC	CASSEVGTGVSYEQYF	TRBV2-1	TRBD1-1	TRBJ2-7	15	18	25	30
TNBC	13	0.000210349	TGTGCCAGCAGCTACACAGGAGACGAGCAGTACTTC	CASSYTGDEQYF	TRBV6-5	TRBD1-1	TRBJ2-7	-1	15	19	22
TNBC	13	0.000210349	TGTGCCAGCAAAAATAGCGGGGGGGCCGACGAGCAGTACTTC	CASKNSGGADEQYF	TRBV3-1/3-2	TRBD2-1	TRBJ2-7	9	14	24	28
TNBC	13	0.000210349	TGTGCCAGCAGCTGGAGGCAGCGGGAGGAGGGCACAGATACGCAGTATTTT	CASSWRQREEGTDTQYF	TRBV7-9	TRBD2-1	TRBJ2-3	12	19	27	31
TNBC	13	0.000210349	TGCAGTGCCCCCCCAGCGGGGGGGCGGGGCACAGATACGCAGTATTTT	CSAPPAGGRGTDTQYF	TRBV20	TRBD2-1	TRBJ2-3	7	14	23	28
TNBC	13	0.000210349	TGTGCCAGCAGCTTAGGGCCAGGGGACACTGAAGCTTTCTTT	CASSLGPGDTEAFF	TRBV7-2	TRBD1-1	TRBJ1-1	15	19	-1	25
TNBC	13	0.000210349	TGTGCCAGCAGCTTACACCGTAGTATTTTG	CASSLHRSIL	TRBV7	TRBD1	TRBJ2-3	14	16	17	21
TNBC	13	0.000210349	TGTGCCAGCAGTGAACGTCGGGGGGACAGTGGCTACACCTTC	CASSERRGDSGYTF	TRBV6-1	TRBD1	TRBJ1-2	14	22	-1	29
TNBC	12	0.000194168	TGTGCCAGCAGCTCCGGGACTAGCGGGAGTAAACGGACACCGGGGAGCTGTTTTTTG	CASSSGTSGSKRTPGSCFL	TRBV9-1	TRBD2-1	TRBJ2-2	11	15	28	36
TNBC	12	0.000194168	TGTGCCATCAGTGCGGACAACACAACTAATGAAAAACTGTTTTTT	CAISADNTTNEKLFF	TRBV10-3	TRBD1-1	TRBJ1-4	12	14	18	22
TNBC	12	0.000194168	TGTGCCAGTAGTATGGGGACAGCGAGCAATCAGCCCCAGCATTTT	CASSMGTASNQPQHF	TRBV19-1	TRBD1-1	TRBJ1-5	13	15	21	24
TNBC	12	0.000194168	TGTGCCAGCAGCCCGGGACTAGCGGCTAGCACAGATACGCAGTATTTT	CASSPGLAASTDTQYF	TRBV7-9	TRBD2-1	TRBJ2-3	11	14	24	27
TNBC	12	0.000194168	TGTGCCAGCAGCCAAGATAAACTAGCGGTCTACGAGCAGTACTTC	CASSQDKLAVYEQYF	TRBV3-1/3-2	TRBD2-1	TRBJ2-7	16	20	27	29
TNBC	12	0.000194168	TGCAGTGCTAGTACTGGTGAAGCTTTCTTT	CSASTGEAFF	TRBV20-1	TRBD2-1	TRBJ1-1	-1	12	14	17
TNBC	12	0.000194168	TGTGCCAGCAGCCCCTGGGGGGACTACGAGCAGTACTTC	CASSPWGDYEQYF	TRBV5-6	TRBD2-1	TRBJ2-7	11	16	21	23
TNBC	12	0.000194168	TGTGCCAGTAGTATGGGGACCTATGACAGCCTGAACACTGAAGCTTTCTTT	CASSMGTYDSLNTEAFF	TRBV19-1	TRBD1	TRBJ1-1	13	15	19	31
TNBC	12	0.000194168	TGTGCCAGTAACCGTCAGCCCCAGCATTTT	CASNRQPQHF	TRBV19-1	TRBD1	TRBJ1-5	-1	10	11	14
TNBC	12	0.000194168	TGTGCCAGCAGCTTGTTGTCCTCTGGAAACACCATATATTTT	CASSLLSSGNTIYF	TRBV5-8	,	TRBJ1-3	-1	-1	14	20
TNBC	12	0.000194168	TGTGCCAGCAGCGTAGCGACAGGGTTGCAGTATACGCAGTATTTT	CASSVATGLQYTQYF	TRBV9-1	TRBD1-1	TRBJ2-3	15	17	23	31
TNBC	12	0.000194168	TGTGCCACCACCTATACCGGGACAGTGAAGCTTTCTTTG	CATTYTGTVKLSL	TRBV19-1	TRBD1-1	TRBJ1-1	6	18	-1	25
TNBC	12	0.000194168	TGTGCTAGTGGAAAAGCCCATCATCAGCCCCAGCATTTT	CASGKAHHQPQHF	TRBV12-5	TRBD2-1	TRBJ1-5	10	14	16	22
TNBC	12	0.000194168	TGTGCCTGGAGTTTTAACACTGAAGCTTTCTTT	CAWSFNTEAFF	TRBV30-1	,	TRBJ1-1	-1	-1	11	15
TNBC	12	0.000194168	TGTGCCACCAGCAAAGAGGGAGGTTTAACCCATGAGCAGTTCTTC	CATSKEGGLTHEQFF	TRBV15-1	TRBD2-1	TRBJ2-1	-1	17	22	31
TNBC	12	0.000194168	TGTGCCAGCAGCCAGTCACTTTCCCCGGATACGCAGTATTTT	CASSQSLSPDTQYF	TRBV3-1/3-2	TRBD2-1	TRBJ2-3	13	17	19	27
TNBC	12	0.000194168	TGTGCCAGCAGTCGCCCCACCCTCACTGAAGCTTTCTTT	CASSRPTLTEAFF	TRBV28-1	TRBD1	TRBJ1-1	11	18	19	23
TNBC	12	0.000194168	TGCAGTGCTAGAGATGCCGGGACACTAAACACCGGGGAGCTGTTTTTT	CSARDAGTLNTGELFF	TRBV20	TRBD1-1	TRBJ2-2	13	18	23	27
TNBC	12	0.000194168	TGTGCCAGCAGTGAAGGCAGGCGGGCGCCCCTCCACTTT	CASSEGRRAPLHF	TRBV6-1	TRBD2-1	TRBJ1-6	15	20	24	27
TNBC	12	0.000194168	TGCAGCGCCGAGCGACAGGCTAACTATGGCTACACCTTC	CSAERQANYGYTF	TRBV29-1	TRBD1-1	TRBJ1-2	7	13	-1	19
TNBC	12	0.000194168	TGTGCCAGCAGCCTCCGGAGATATGGGGCTGAAGCTTTCTTT	CASSLRRYGAEAFF	TRBV14-1	TRBD1	TRBJ1-1	12	24	-1	28
TNBC	12	0.000194168	TGTGCCAGCAGTGAAGTACCAGGGGCGGGGGGGGATGAGCAGTTCTTC	CASSEVPGAGGDEQFF	TRBV6-1	TRBD2-1	TRBJ2-1	15	24	32	34
TNBC	12	0.000194168	TGTGCCAGCAGGCAGACTAGCGGGAGGGGGGAGCTGTTTTTT	CASRQTSGRGELFF	TRBV12	TRBD2-1	TRBJ2-2	10	14	-1	27
TNBC	12	0.000194168	TGTGCCAGCACGGACAGGGTTGGGTCTGGGGCCAACGTCCTGACTTTC	CASTDRVGSGANVLTF	TRBV6	TRBD1-1	TRBJ2-6	9	11	18	24
TNBC	12	0.000194168	TGTGCCAGCGGCGAAACCATAGCCAAAAACATTCAGTACTTC	CASGETIAKNIQYF	TRBV12	TRBD1	TRBJ2-4	-1	9	11	20
TNBC	12	0.000194168	TGCGCCAGCAGTCAATCTTGGAGCGATAGCAATCAGCCCCAGCATTTT	CASSQSWSDSNQPQHF	TRBV23-1	TRBD2-1	TRBJ1-5	16	21	24	26
TNBC	12	0.000194168	TGTGCCAGCAGCTTAGTATCCGGGACAGAGCGAGGTGAGCAGTTCTTC	CASSLVSGTERGEQFF	TRBV5-6	TRBD1-1	TRBJ2-1	13	21	27	35
TNBC	12	0.000194168	TGTGCCAGCAGCGCCCGGACAGGGTCCCACGAGCAGTACTTC	CASSARTGSHEQYF	TRBV7-2	TRBD1-1	TRBJ2-7	11	16	23	28
TNBC	12	0.000194168	TGTGCCAGCAGCAAAGGCAGGGGGTCCTACAATGAGCAGTTCTTC	CASSKGRGSYNEQFF	TRBV21-1	TRBD1-1	TRBJ2-1	15	17	-1	24
TNBC	12	0.000194168	TGTGCCAGCATGGGAGAGGAGCTCTGGAAACACCATATATTTTGG	CASMGEELWKHHIFW	TRBV27-1	TRBD2-1	TRBJ1-3	9	11	15	21
TNBC	12	0.000194168	TGTGCCAGCTCACCAGTCGGAACTAACTATGGCTACACCTTC	CASSPVGTNYGYTF	TRBV18-1	TRBD1	TRBJ1-2	14	18	20	22
TNBC	12	0.000194168	TGCAGTGCTAGAGATCTACGGGGATGGGGGGGGAATAGCACAGATACGCAGTATTTT	CSARDLRGWGGNSTDTQYF	TRBV20	TRBD2-1	TRBJ2-3	13	25	31	36
TNBC	12	0.000194168	TGTGCCAGCAGCTTACGGGACAGGGGCTACGAGCAGTACTTC	CASSLRDRGYEQYF	TRBV7-9	TRBD1-1	TRBJ2-7	14	16	-1	26
TNBC	12	0.000194168	TGTGCCAGCTCACCGCCCGGGACACTGAACACTGAAGCTTTCTTT	CASSPPGTLNTEAFF	TRBV18-1	TRBD1-1	TRBJ1-1	13	18	23	25
TNBC	12	0.000194168	TGTGCCTGGGGTGGGACAGGGGCTTGGAATTCACCCCTCCACTTT	CAWGGTGAWNSPLHF	TRBV30-1	TRBD1-1	TRBJ1-6	10	12	21	27
TNBC	12	0.000194168	TGTGCCAGCAGTCGCCGGACAGGTGACGGGAAACATTCAGTACTT	CASSRRTGDGKHSVL	TRBV12	TRBD1-1	TRBJ2-4	11	16	22	30
TNBC	12	0.000194168	TGCAGTGCCCTAGACAGGGTAACTGGGGCCAACGTCCTGACTTTC	CSALDRVTGANVLTF	TRBV20	TRBD1-1	TRBJ2-6	7	12	18	22
TNBC	12	0.000194168	TGTGCCAGCAGCCAAGATTCCCCGGCGAGAACCGGGGAGCTGTTTTTT	CASSQDSPARTGELFF	TRBV14-1	TRBD1	TRBJ2-2	16	23	25	30
TNBC	12	0.000194168	TGTGCCAGCAGCTTGGGGGGACAGATCCCGAGCAGTACTTCG	CASSLGGQIPSSTS	TRBV7-2	TRBD1-1	TRBJ2-7	13	17	23	28
TNBC	12	0.000194168	TGTGCCAGCAGCCGGGGACTAGAAAACTACAATGAGCAGTTCTTC	CASSRGLENYNEQFF	TRBV6-5	TRBD2-1	TRBJ2-1	10	14	21	26
TNBC	12	0.000194168	TGTGCCAGCAGTCTCGGGCTGGACACCGGGGAGCTGTTTTTT	CASSLGLDTGELFF	TRBV28-1	TRBD1	TRBJ2-2	11	15	18	22
TNBC	12	0.000194168	TGTGCCAGCAGCGCCGGGACAGGGGCTCAGCCCCAGCATTTT	CASSAGTGAQPQHF	TRBV11-2	TRBD1-1	TRBJ1-5	11	15	24	26
TNBC	12	0.000194168	TGTGCCAGCAGCTTGTTTGCGGGTGGCTACACCTTC	CASSLFAGGYTF	TRBV5-4	TRBD2-1	TRBJ1-2	14	18	-1	23
TNBC	12	0.000194168	TGTGCCAGCAGCTTAATGGGGGCGAGCGGCTACACCTTC	CASSLMGASGYTF	TRBV7-2	TRBD1-1	TRBJ1-2	14	17	22	27
TNBC	12	0.000194168	TGTGCCAGCAGTTCCACGTTCTCTGGGGCCAACGTCCTGACTTTC	CASSSTFSGANVLTF	TRBV6-5	TRBD1	TRBJ2-6	12	15	16	20
TNBC	11	0.000177988	TGTGCCAGTATCGGCTGGAGGGGGCGATTTGGCTACACCTTC	CASIGWRGRFGYTF	TRBV19-1	TRBD1-1	TRBJ1-2	9	18	24	29
TNBC	11	0.000177988	TGTGCCACTCCGGGACAACCCGAGCTCTGGAAACACCATATATTT	CATPGQPELWKHHIF	TRBV18-1	TRBD1-1	TRBJ1-3	6	11	16	24
TNBC	11	0.000177988	TGCGCCAGCAGCCAAGATCGGAGGTACTATGGCTACACCTTC	CASSQDRRYYGYTF	TRBV4-3	TRBD2-1	TRBJ1-2	16	19	23	25
TNBC	11	0.000177988	TGCGCCAGCAGCCATTCCAGGGAGAATAATTCACCCCTCCACTTT	CASSHSRENNSPLHF	TRBV4-1	TRBD1	TRBJ1-6	13	17	21	25
TNBC	11	0.000177988	TGTGCCAGCAGCTTGCAAGGGGGCCCCGGGGAGCTGTTTTTT	CASSLQGGPGELFF	TRBV5-6	TRBD1-1	TRBJ2-2	14	17	23	25
TNBC	11	0.000177988	TGTGCCAGCAGTTACCCCCAAGAGACCCAGTACTTC	CASSYPQETQYF	TRBV6-6	,	TRBJ2-5	-1	-1	14	17
TNBC	11	0.000177988	TGTGCCAGCAAAAGGTCTGAGGGCACAGATACGCAGTATTTT	CASKRSEGTDTQYF	TRBV2-1	TRBD2-1	TRBJ2-3	9	18	-1	22
TNBC	11	0.000177988	TGTGCCAGCAGCCAAAGGGAGACCCAGTACTTC	CASSQRETQYF	TRBV3-1/3-2	TRBD1	TRBJ2-5	-1	15	-1	18
TNBC	11	0.000177988	TGCGCCAGCACCGTACTAGCGGGAGAAGCCGGGGAGCTGTTTTTT	CASTVLAGEAGELFF	TRBV5-1	TRBD2-1	TRBJ2-2	9	14	24	28
TNBC	11	0.000177988	TGTGCCAGCAGCTCCCCGGGACAGCCTTCACAGATACGCAGTATTTTG	CASSSPGQPSQIRSIL	TRBV11-2	TRBD1-1	TRBJ2-3	12	17	23	28
TNBC	11	0.000177988	TGTGCCAGCAGCCCCGGGACAGGGGCTCAGCCCCAGCATTTT	CASSPGTGAQPQHF	TRBV11-2	TRBD1-1	TRBJ1-5	11	15	24	26
TNBC	11	0.000177988	TGCAGTGCTAGCGTCGGACAGAGGTATGAAGCTTTCTTT	CSASVGQRYEAFF	TRBV20	TRBD1-1	TRBJ1-1	10	15	20	26
TNBC	11	0.000177988	TGCGCCAGCAGCCAAAACGTCGGGAGGGAGGAGCAGTTCTTC	CASSQNVGREEQFF	TRBV4-3	TRBD2-1	TRBJ2-1	14	20	27	30
TNBC	11	0.000177988	TGTGCCAGCAGCCCGCGACAGGGGTCAGCCCCAGCATTT	CASSPRQGSAPAF	TRBV14-1	TRBD1-1	TRBJ1-5	12	16	-1	24
TNBC	11	0.000177988	TGTGCCAGCAGCCAAGATTGGGGACAGCCCTATGGCTACACCTTC	CASSQDWGQPYGYTF	TRBV14-1	TRBD1-1	TRBJ1-2	16	20	26	29
TNBC	11	0.000177988	TGCAGTGCTAGTGGGGGACTAGCGGGGGGCCCAGATACGCAGTATTTT	CSASGGLAGGPDTQYF	TRBV20-1	TRBD2-1	TRBJ2-3	12	14	28	31
TNBC	11	0.000177988	TGTGCCAGCCCTAGACTGGGAACAGGCGCCGGCGAGCAGTACTTC	CASPRLGTGAGEQYF	TRBV24-1	TRBD1-1	TRBJ2-7	6	21	25	32
TNBC	11	0.000177988	TGTGCCAGCAGTGAAGCGCTTTACTCCAAGGGGGCGCAGTATTTT	CASSEALYSKGAQYF	TRBV2-1	TRBD1-1	TRBJ2-3	16	28	-1	34
TNBC	11	0.000177988	TGTGCCAGCAGCAGGACAGTTAACACCGGGGAGCTGTTTTTT	CASSRTVNTGELFF	TRBV7-8	TRBD1-1	TRBJ2-2	11	13	18	21
TNBC	11	0.000177988	TGTGCCAGTAGCGCGGGACAGGCTAGCAATCAGCCCCAGCATTTT	CASSAGQASNQPQHF	TRBV19-1	TRBD1-1	TRBJ1-5	10	14	21	23
TNBC	11	0.000177988	TGTGCCAGTAGACTAAACTCCTACAATGAGCAGTTCTTC	CASRLNSYNEQFF	TRBV19-1	TRBD2-1	TRBJ2-1	-1	11	14	17
TNBC	11	0.000177988	TGTGCCAGCAGCCACCGGGGCACAGATACGCAGTATTTT	CASSHRGTDTQYF	TRBV3-1/3-2	TRBD2-1	TRBJ2-3	13	15	-1	19
TNBC	11	0.000177988	TGCGCCAGCAGCCAAGTCGAGGGACTCAGGCAATCGGCGCAGTATTTT	CASSQVEGLRQSAQYF	TRBV4-1	TRBD2-1	TRBJ2-3	15	20	25	37
TNBC	11	0.000177988	TGCAGTGCTAGAGGTCAGGGTGCGCAAGAGACCCAGTACTTC	CSARGQGAQETQYF	TRBV20	TRBD1-1	TRBJ2-5	12	15	19	24
TNBC	11	0.000177988	TGTGCCAGCAGCCCCCGGACAGATTTCTACGAGCAGTACTTC	CASSPRTDFYEQYF	TRBV9-1	TRBD1-1	TRBJ2-7	11	16	21	26
TNBC	11	0.000177988	TGCGCCAGCACTCGGACTAGCGGATACACCGGGGAGCTGTTTTTT	CASTRTSGYTGELFF	TRBV10-2	TRBD2-1	TRBJ2-2	9	13	22	25
TNBC	11	0.000177988	TGCGCCAGCAGCGGCAGATTGGACTTACTTCCTACGAGCAGTACTTCG	CASSGRLDLLPTSSTS	TRBV5-1	TRBD2-1	TRBJ2-7	11	20	24	29
TNBC	11	0.000177988	TGTGCCAGTAAGGGGGCGGCAGAAATTCACTATGGCTACACCTTC	CASKGAAEIHYGYTF	TRBV27-1	TRBD1-1	TRBJ1-2	7	10	16	28
TNBC	11	0.000177988	TGTGCCAGCACCCCATCTCCGGGGGGCCCAAGAGACCCAGTACTT	CASTPSPGGPRDPVL	TRBV6-6	TRBD2-1	TRBJ2-5	9	19	25	27
TNBC	11	0.000177988	TGCGCCAGCAGCTTGGTCGGACAGATAGAATACACCTTC	CASSLVGQIEYTF	TRBV5-1	TRBD1-1	TRBJ1-2	15	18	23	30
TNBC	11	0.000177988	TGTGCCAGCAGCCCGACTAGCGGTGGAGAGACCCAGTACTTC	CASSPTSGGETQYF	TRBV5-4	TRBD2-1	TRBJ2-5	11	14	22	26
TNBC	11	0.000177988	TGTGCCAGCTCACTGGGAAGTAATCCCTCTTCGTATGGCTACACCTTC	CASSLGSNPSSYGYTF	TRBV18-1	TRBD1	TRBJ1-2	12	14	17	33
TNBC	11	0.000177988	TGCGCCAGCAGCTACGGACAGGGAGTGGAGCAGTACTTC	CASSYGQGVEQYF	TRBV5-1	TRBD1-1	TRBJ2-7	12	15	22	27
TNBC	11	0.000177988	TGTGCCAGTAGCGCTGAAAGGAGCGGGAGGCTTAACGAGCAGTACTTC	CASSAERSGRLNEQYF	TRBV19-1	TRBD2-1	TRBJ2-7	10	21	29	34
TNBC	11	0.000177988	TGTGCCAGCAGCCCGCGACTAGCGGTTGTTACGAGCAGTACTTCG	CASSPRLAVVTSSTS	TRBV7-9	TRBD2-1	TRBJ2-7	11	16	24	29
TNBC	11	0.000177988	TGTGCCAGCTCACCCGCACTAGCGGTATATTCAAATACGCAGTATTTT	CASSPALAVYSNTQYF	TRBV18-1	TRBD2-1	TRBJ2-3	13	17	24	34
TNBC	11	0.000177988	TGTGCCAGCAGCTTAAACGCAGGATACACCGGGGAGCTGTTTTTT	CASSLNAGYTGELFF	TRBV7-2	TRBD1-1	TRBJ2-2	14	19	22	25
TNBC	11	0.000177988	TGCGCCAGCAGCCGAGCCGGGGGCAGCACAGATACGCAGTATTTT	CASSRAGGSTDTQYF	TRBV4-1	TRBD1	TRBJ2-3	12	18	-1	24
TNBC	11	0.000177988	TGTGCCAGTAGTAACCCGGGACACCCCAGGACGAACACCGGGGAGCTGTTTTTT	CASSNPGHPRTNTGELFF	TRBV19-1	TRBD1-1	TRBJ2-2	12	17	22	31
TNBC	11	0.000177988	TGCGCCAGCAGCGGCGGACAGGGAATGAACACTGAAGCTTTCTTT	CASSGGQGMNTEAFF	TRBV5-1	TRBD1-1	TRBJ1-1	11	15	22	25
TNBC	11	0.000177988	TGTGCCTGGAGTGTAGGGGTCTCAGCTAACTATGGCTACACCTTC	CAWSVGVSANYGYTF	TRBV30-1	TRBD1-1	TRBJ1-2	-1	14	18	25
TNBC	11	0.000177988	TGTGCCAGCAGTTCCAATCGGGGGGACATTTCCTACGAGCAGTACTTC	CASSSNRGDISYEQYF	TRBV28-1	TRBD2-1	TRBJ2-7	12	18	24	30
TNBC	11	0.000177988	TGTGCCAGCTCACCACGGGACAGGGATTACAATGAGCAGTTCTTC	CASSPRDRDYNEQFF	TRBV18-1	TRBD1-1	TRBJ2-1	-1	16	24	27
TNBC	11	0.000177988	TGCGCCAGATCCGGGACTACACCTTCG	CARSGTTPS	TRBV5-1	TRBD2-1	TRBJ1-2	7	11	-1	16
TNBC	11	0.000177988	TGTGCCAGCAGCTCAAGACTAGCGGGGGACACCGGGGAGCTGTTTTTT	CASSSRLAGDTGELFF	TRBV7-9	TRBD2-1	TRBJ2-2	12	16	-1	28
TNBC	11	0.000177988	TGTGCTAGTGGCCCCTCGTTGAGGGGTGAGACCCAGTACTTC	CASGPSLRGETQYF	TRBV12-5	TRBD1	TRBJ2-5	10	21	25	27
TNBC	11	0.000177988	TGTGCCACCAGGCGCAGCTCCTACAATGAGCAGTTCTTC	CATRRSSYNEQFF	TRBV24-1	TRBD1	TRBJ2-1	10	14	-1	17
TNBC	11	0.000177988	TGTGCCAGCAGTCCCGGGACAGGGGGAGCGGGGGGTCGACACGAGCAGTACTTC	CASSPGTGGAGGRHEQYF	TRBV27-1	TRBD2-1	TRBJ2-7	-1	26	34	40
TNBC	11	0.000177988	TGTGCCAGCAGCGAGGGACAGGCCTACGAGCAGTACTTC	CASSEGQAYEQYF	TRBV7-6	TRBD1-1	TRBJ2-7	11	14	-1	22
TNBC	11	0.000177988	TGCGCCAGCAGCCCCATGACGGGTAGTGGTGAAAAACTGTTTTTT	CASSPMTGSGEKLFF	TRBV4-1	TRBD2-1	TRBJ1-4	12	19	22	29
TNBC	11	0.000177988	TGTGCCAGCAGCCAAGGGAAAGCGCGTCAGTTCTTC	CASSQGKARQFF	TRBV3-1/3-2	TRBD2-1	TRBJ2-1	15	20	23	27
TNBC	11	0.000177988	TGTGCCAGCACCTGGGACAGGGCTGGGAATTCACCCCTCCACTTT	CASTWDRAGNSPLHF	TRBV7-2	TRBD1-1	TRBJ1-6	9	13	21	27
TNBC	11	0.000177988	TGCAGTGCTGGCGGAGGTAACTATGGCTACACCTTC	CSAGGGNYGYTF	TRBV20	TRBD2-1	TRBJ1-2	8	12	-1	17
TNBC	11	0.000177988	TGTGCCAGCAGTGACTCGATGGCTTGCGGATACGCAGTATTTTGG	CASSDSMACGYAVFW	TRBV6-4	TRBD1	TRBJ2-3	16	20	22	28
TNBC	11	0.000177988	TGTGCCAGCAGTGACTCGAATCAGGGGACACGGCGAAAAACTGTTTTTTGG	CASSDSNQGTRRKTVFW	TRBV6-4	TRBD1-1	TRBJ1-4	16	24	29	34
TNBC	11	0.000177988	TGTGCCACCTACGAGGGTGGGGGCACAGATACGCAGTATTTT	CATYEGGGTDTQYF	TRBV2-1	TRBD2-1	TRBJ2-3	6	12	16	22
TNBC	11	0.000177988	TGTGCCAGCAGCCGCCACCCCGGGGCGGGAGGGCCTTCAGATACGCAGTATTTT	CASSRHPGAGGPSDTQYF	TRBV28-1	TRBD2-1	TRBJ2-3	10	24	32	37
TNBC	11	0.000177988	TGTGCCAGCTCACGCGGCGGGGCTAACACCGGGGAGCTGTTTTTT	CASSRGGANTGELFF	TRBV18-1	TRBD2-1	TRBJ2-2	12	16	21	24
TNBC	10	0.000161807	TGTGCCAGCAGTTCGGCAGGGGGCGCATCCAACTATGGCTACACCTTC	CASSSAGGASNYGYTF	TRBV28-1	TRBD1-1	TRBJ1-2	12	16	23	30
TNBC	10	0.000161807	TGTGCCAGCAGCTTAGAAGGCGTTGTGGGGGGGCGTCACAGATACGCAGTATTTTGG	CASSLEGVVGGRHRYAVFW	TRBV11-3	TRBD2-1	TRBJ2-3	16	26	32	36
TNBC	10	0.000161807	TGTGCCAGCAGCTTCTACGAGCAGTACTTC	CASSFYEQYF	TRBV7-2	,	TRBJ2-7	-1	-1	-1	14
TNBC	10	0.000161807	TGTGCCAGCAGCTTGGGGCAATCCTACAATGAGCAGTTCTTC	CASSLGQSYNEQFF	TRBV5-5	TRBD1-1	TRBJ2-1	-1	16	18	21
TNBC	10	0.000161807	TGCAGCGTCCAGGATGGCTATGGCTACACCTTC	CSVQDGYGYTF	TRBV29-1	TRBD1-1	TRBJ1-2	7	9	12	17
TNBC	10	0.000161807	TGCGCCAGCAGCCAAGCGATCTCCGGGACACAAAACATTCAGTACTTC	CASSQAISGTQNIQYF	TRBV4-3	TRBD1-1	TRBJ2-4	15	24	29	31
TNBC	10	0.000161807	TGTGCCAGTGGGACCCACCCGAGCAATTCACCCCTCCACTTT	CASGTHPSNSPLHF	TRBV19-1	TRBD1	TRBJ1-6	-1	9	13	24
TNBC	10	0.000161807	TGTGCCAGCAGTTACGAGTTTACACAATTGAACACTGAAGCTTTCTTT	CASSYEFTQLNTEAFF	TRBV6-5	TRBD1	TRBJ1-1	14	21	23	28
TNBC	10	0.000161807	TGCGCCAGCAGCTTGAGTCTAGCGGGTTCCACAGATACGCAGTATTTT	CASSLSLAGSTDTQYF	TRBV5-1	TRBD2-1	TRBJ2-3	14	18	25	29
TNBC	10	0.000161807	TGTGCCAGCAGCTTAGATTCGTCCAGGCGCGAGCAGTACTTC	CASSLDSSRREQYF	TRBV11-2	TRBD1-1	TRBJ2-7	16	23	26	29
TNBC	10	0.000161807	TGTGCCAGCAGCCGGAGGGTTCCAAAAACATTCAGTACTTCG	CASSRRVPKTFSTS	TRBV27-1	TRBD2-1	TRBJ2-4	10	13	18	21
TNBC	10	0.000161807	TGTGCCACTAAAAGGCATAACCCTACGAGCAGTACTTCG	CATKRHNPTSSTS	TRBV6-4	TRBD1	TRBJ2-7	6	12	14	21
TNBC	10	0.000161807	TGTGCCGGCCTAAATGGCTACACCTTC	CAGLNGYTF	TRBV27-1	TRBD1	TRBJ1-2	-1	6	8	13
TNBC	10	0.000161807	TGCGCCAGCAGCTTGTGGACTAGCGAGTACAATGAGCAGTTCTTC	CASSLWTSEYNEQFF	TRBV5-1	TRBD2-1	TRBJ2-1	14	16	24	27
TNBC	10	0.000161807	TGTGCCAGCAGTCTTTCCGGGACACGTAACTATGGCTACACCTTC	CASSLSGTRNYGYTF	TRBV27-1	TRBD1-1	TRBJ1-2	11	18	23	26
TNBC	10	0.000161807	TGCAGTGGGGGATCAGGTGATGGTGGCTACACCTTC	CSGGSGDGGYTF	TRBV20	TRBD1	TRBJ1-2	6	8	11	23
TNBC	10	0.000161807	TGCAGTGCTAGCTCTGACTATGGCTACACCTTC	CSASSDYGYTF	TRBV20-1	TRBD2-1	TRBJ1-2	-1	11	12	16
TNBC	10	0.000161807	TGCAGTGCCCATCGTTTCGCCACCGGGGAGCTGTTTTTT	CSAHRFATGELFF	TRBV20	TRBD1	TRBJ2-2	7	9	10	20
TNBC	10	0.000161807	TGTGCCAGCAGTAACGGGCCTGGGCTAGTCGCCTACGAGCAGTACTTC	CASSNGPGLVAYEQYF	TRBV6-2/6-3	TRBD1	TRBJ2-7	11	15	18	31
TNBC	10	0.000161807	TGTGCCCGCCCGGGACAGAGAAACACCCAGGGCCCCTACAATGAGCAGTTCTTC	CARPGQRNTQGPYNEQFF	TRBV28-1	TRBD1-1	TRBJ2-1	5	11	17	34
TNBC	10	0.000161807	TGTGCCAGCAGCCCATCCGAGGGAGAGTCTCCTACGAGCAGTACTTCG	CASSPSEGESPTSSTS	TRBV3-1/3-2	TRBD2-1	TRBJ2-7	12	20	24	28
TNBC	10	0.000161807	TGTGCCAGCAGCCAAGGAACAGGGAGGGGCAGATACGCAGTATTT	CASSQGTGRGRYAVF	TRBV3-1/3-2	TRBD2-1	TRBJ2-3	15	21	27	29
TNBC	10	0.000161807	TGCGCCAGCAGCTCTACCGGGACAGGGGATGGCTACACCTTC	CASSSTGTGDGYTF	TRBV5-1	TRBD1-1	TRBJ1-2	12	18	-1	28
TNBC	10	0.000161807	TGTGCCAGCAGCCAAGACACCGGATATAGCTATGGCTACACCTTC	CASSQDTGYSYGYTF	TRBV14-1	TRBD1	TRBJ1-2	16	21	23	29
TNBC	10	0.000161807	TGTGCCAGCAGCCCTCTAGCGGGAGGAACCTACGAGCAGTACTTC	CASSPLAGGTYEQYF	TRBV7-9	TRBD2-1	TRBJ2-7	11	15	25	28
TNBC	10	0.000161807	TGTGCCAGCAGCCAAGTGGCGGGAGGGCCAGGGGAGCAGTTCTTC	CASSQVAGGPGEQFF	TRBV3-1/3-2	TRBD2-1	TRBJ2-1	15	18	26	33
TNBC	10	0.000161807	TGTGCCTGGAGGTTCGGAACAGGGGGACCAGCTTTCTTT	CAWRFGTGGPAFF	TRBV30-1	TRBD1-1	TRBJ1-1	10	18	25	29
TNBC	10	0.000161807	TGCGCCAGCAGCCAAGAGTCGCACATGGGGACTAGCGGGAGGGGACGGTGGGTTGAGCAGTTCTTC	CASSQESHMGTSGRGRWVEQFF	TRBV4-1	TRBD2-1	TRBJ2-1	16	27	42	53
TNBC	10	0.000161807	TGTGCCAGCTCACCCTCTGGGGGATTAAGCACTGAAGCTTTCTTT	CASSPSGGLSTEAFF	TRBV18-1	TRBD1	TRBJ1-1	13	18	22	29
TNBC	10	0.000161807	TGTGCCAGCAGCCAAGCGGGGAACAAGGAAGAGACCCAGTACTTC	CASSQAGNKEETQYF	TRBV3-1/3-2	TRBD2-1	TRBJ2-5	-1	16	20	28
TNBC	10	0.000161807	TGTGCCAGCTCACCGGACAGGGGTCAGCCCCAGCATTTT	CASSPDRGQPQHF	TRBV18-1	TRBD1-1	TRBJ1-5	-1	14	-1	23
TNBC	10	0.000161807	TGTGCCAGCAGTAGACTAGCGGGAGACACCGGGGAGCTGTTTTTT	CASSRLAGDTGELFF	TRBV6-4	TRBD2-1	TRBJ2-2	11	13	-1	25
TNBC	10	0.000161807	TGTGCCACCAGTGATTTTTTGTTGATAGGAGCACAGATACGCAGTATTTTG	CATSDFLLIGAQIRSIL	TRBV24-1	TRBD1	TRBJ2-3	16	26	-1	29
TNBC	10	0.000161807	TGCAGCGTTGAAGATCTCCGAACTAGCGGGGTTTATTACAACAATGAGCAGTTCTTC	CSVEDLRTSGVYYNNEQFF	TRBV29-1	TRBD2-1	TRBJ2-1	13	21	30	40
TNBC	10	0.000161807	TGTGCCTGGAGTGTGAGTCGAAGCTCCGACGGTTCACCCCTCCACTTT	CAWSVSRSSDGSPLHF	TRBV30-1	TRBD1	TRBJ1-6	13	27	29	32
TNBC	10	0.000161807	TGTGCCAGCAGTTACGGGGACTCTGGAAACACCATATATTTT	CASSYGDSGNTIYF	TRBV6-5	TRBD1	TRBJ1-3	14	16	-1	20
TNBC	10	0.000161807	TGTGCCAGCAGCTTAGATTTCCAGGGGAACTATGGCTACACCTTC	CASSLDFQGNYGYTF	TRBV7-2	TRBD1-1	TRBJ1-2	15	21	-1	27
TNBC	10	0.000161807	TGTGCCAGTAGTATAGATCAGGGTGAAGCTTTCTTT	CASSIDQGEAFF	TRBV19-1	TRBD1-1	TRBJ1-1	16	18	-1	23
TNBC	10	0.000161807	TGTGCCAGTATCGACCGAAGCGGGGCGCCCGAAGAGACCCAGTACTTC	CASIDRSGAPEETQYF	TRBV19-1	TRBD2-1	TRBJ2-5	9	18	24	31
TNBC	10	0.000161807	TGTGCCAGCAGTTTCCCCTATCAGCCCCAGCATTTT	CASSFPYQPQHF	TRBV28-1	TRBD2-1	TRBJ1-5	13	17	-1	19
TNBC	10	0.000161807	TGTGTCGGGGGCAGGAGCTCTGGAAACACCATATATTTT	CVGGRSSGNTIYF	TRBV12-3/12-4	TRBD1	TRBJ1-3	3	6	11	17
TNBC	10	0.000161807	TGTGCCAGCAGGGCCTACCCGTCACCGAACTATGGCTACACCTTC	CASRAYPSPNYGYTF	TRBV28-1	TRBD1	TRBJ1-2	-1	11	13	27
TNBC	10	0.000161807	TGTGCCAGCAGTTCTTCAGGGATCTACGAGCAGTACTTC	CASSSSGIYEQYF	TRBV28-1	TRBD1-1	TRBJ2-7	12	16	20	23
TNBC	10	0.000161807	TGTGCCAGCTCTCGAAGATTGTCCTACGAGCAGTACTTC	CASSRRLSYEQYF	TRBV12-3/12-4	TRBD1	TRBJ2-7	8	13	14	21
TNBC	10	0.000161807	TGTGCCAGCAGTCGACAGGGGGGACCCGTTTCTTCCTATGGCTACACCTTC	CASSRQGGPVSSYGYTF	TRBV7-2	TRBD1-1	TRBJ1-2	10	13	21	35
TNBC	10	0.000161807	TGTGCCAGCAGCGCGGGGGGGCTTAGCAGTGGCTACACCTTC	CASSAGGLSSGYTF	TRBV5-6	TRBD2-1	TRBJ1-2	-1	12	20	29
TNBC	10	0.000161807	TGCGCCAGCAGCTTAGATACAGGGGTTTGGGCTGAAGCTTTCTTT	CASSLDTGVWAEAFF	TRBV5-1	TRBD1-1	TRBJ1-1	13	18	24	31
TNBC	10	0.000161807	TGCGCCAGCAGCTTGGTTGGGGCCCCTGAGGGTGAGCAGTTCTTC	CASSLVGAPEGEQFF	TRBV5-1	TRBD1	TRBJ2-1	15	18	22	32
TNBC	10	0.000161807	TGCGCCAGCAGCTTTGGAGCTAGCGGGGGGGTTACAGATACGCAGTATTTT	CASSFGASGGVTDTQYF	TRBV5-1	TRBD2-1	TRBJ2-3	13	19	30	33
TNBC	10	0.000161807	TGTGCCAGCTGGGGCTGGGGGCGGAACACCGGGGAGCTGTTTTTT	CASWGWGRNTGELFF	TRBV5-8	TRBD1-1	TRBJ2-2	8	16	21	23
TNBC	10	0.000161807	TGTGCCAGCAGACCGGGGGGGTGGGATGAGCAGTTCTTC	CASRPGGWDEQFF	TRBV27-1	TRBD2-1	TRBJ2-1	10	13	20	25
TNBC	10	0.000161807	TGCGCCAGCAGCTTTAAACAGGGCTCCTACGAGCAGTACTTC	CASSFKQGSYEQYF	TRBV5-1	TRBD1-1	TRBJ2-7	13	17	-1	23
TNBC	10	0.000161807	TGTGCCAGTAGTATAGTTACAGGGGGCACCACTGAAGCTTTCTTT	CASSIVTGGTTEAFF	TRBV19-1	TRBD1-1	TRBJ1-1	15	18	26	29
TNBC	10	0.000161807	TGCGCCAGCAGCTTGTCCAGTCCCTACTACGAGCAGTACTTC	CASSLSSPYYEQYF	TRBV5-1	TRBD1	TRBJ2-7	14	17	19	26
TNBC	10	0.000161807	TGTGCCAGCAGCAAAGTGGCAGGGGGGTCACATTCAGTACTTCGG	CASSKVAGGSHSVLR	TRBV21-1	TRBD1-1	TRBJ2-4	15	19	25	29
TNBC	10	0.000161807	TGTGCCAGCAGTCCGGGATTCAGACGGCCAATAATTCACCCCTCCACTTTG	CASSPGFRRPIIHPSTL	TRBV7-9	TRBD2-1	TRBJ1-6	10	13	17	30
TNBC	10	0.000161807	TGTGCCAGAAGCTTTTGTCCGCGGGTGGAGGGGCCCCGAGTTACCCCAGCACTGAAGCTTTCTTTG	CARSFCPRVEGPRVTPALKLSL	TRBV5-3	TRBD2-1	TRBJ1-1	13	26	31	49
TNBC	10	0.000161807	TGTGCCAGCAGCTCTGGGACTAGCGGTAGATACACAGATACGCAGTATTTT	CASSSGTSGRYTDTQYF	TRBV5-5	TRBD2-1	TRBJ2-3	12	15	25	32
TNBC	10	0.000161807	TGTGCCAGCAGTCCAGAAGTCGGCGGCTATGGCTACACCTTC	CASSPEVGGYGYTF	TRBV2-1	TRBD2-1	TRBJ1-2	11	22	-1	26
TNBC	10	0.000161807	TGCGCCTTCAAAATCCTCCGCGGGACAGGGGGCTTCGACGAGCAGTACTTC	CAFKILRGTGGFDEQYF	TRBV5-1	TRBD1-1	TRBJ2-7	5	21	32	37
TNBC	10	0.000161807	TGTGCCAGCAGGAGTGCAGCGGGGGCGATGGACGGGGAGCTGTTTTTT	CASRSAAGAMDGELFF	TRBV2-1	TRBD2-1	TRBJ2-2	10	17	24	32
TNBC	10	0.000161807	TGCAGTGCTAAGGGACTAGCGGCTGGGGACCCAGTACTT	CSAKGLAAGDPVL	TRBV20	TRBD2-1	TRBJ2-5	9	11	21	27
TNBC	10	0.000161807	TGCAGTGCTCGTTCACAACGGGGCACAACTTATGGCTACACCTTC	CSARSQRGTTYGYTF	TRBV20	TRBD1	TRBJ1-2	8	19	23	30
TNBC	10	0.000161807	TGTGCCAGCTCACCACCGCCTACGAGCAGTACTTCG	CASSPPPTSSTS	TRBV18-1	,	TRBJ2-7	-1	-1	16	18
TNBC	9	0.000145626	TGCGCCAGCAGCCAAGATGATAGCGAGGCCTACAATGAGCAGTTCTTC	CASSQDDSEAYNEQFF	TRBV4-3	TRBD2-1	TRBJ2-1	16	20	24	28
TNBC	9	0.000145626	TGTGCCAGCAGCTTGGACCCCAGGGGGCAGAACGAGCAGTACTTC	CASSLDPRGQNEQYF	TRBV5-4	TRBD1-1	TRBJ2-7	15	20	27	31
TNBC	9	0.000145626	TGTGCCAGCAGCTCCGGACTAGCGGAGACCTACGAGCAGTACTTC	CASSSGLAETYEQYF	TRBV7-2	TRBD2-1	TRBJ2-7	12	15	24	28
TNBC	9	0.000145626	TGTGCCAGCAGTGCCAGAGCGGGACCTTTCTATGAGCAGTTCTTC	CASSARAGPFYEQFF	TRBV25-1	TRBD2-1	TRBJ2-1	12	17	23	31
TNBC	9	0.000145626	TGCGCCAGCAGCCCGATGACAGGGGCCGGAGAGACCCAGTACTTC	CASSPMTGAGETQYF	TRBV4-1	TRBD1-1	TRBJ2-5	12	17	24	29
TNBC	9	0.000145626	TGTGCCAGCAGTTACGTACAGGGAAGCTCCTACGAGCAGTACTTC	CASSYVQGSSYEQYF	TRBV6-5	TRBD1-1	TRBJ2-7	14	17	22	26
TNBC	9	0.000145626	TGTGCCTGGTCTGAACAGGGGGAGAATTCACCCCTCCACTTT	CAWSEQGENSPLHF	TRBV30-1	TRBD1-1	TRBJ1-6	8	14	21	24
TNBC	9	0.000145626	TGTGCCAGCAGCCCTTCGACCCTGAGGGAGTCAGCCCCAGCATTT	CASSPSTLRESAPAF	TRBV11-2	TRBD2-1	TRBJ1-5	11	25	-1	30
TNBC	9	0.000145626	TGTGCCAGCGGGACAGGCGAACACCGGGGAGCTGTTTTT	CASGTGEHRGAVF	TRBV13-1	TRBD1-1	TRBJ2-2	-1	9	-1	17
TNBC	9	0.000145626	TGCGCCAGCAGCCAAGGGTGGGGTCTAGCGGAAGAGACCCAGTACTTC	CASSQGWGLAEETQYF	TRBV4-3	TRBD2-1	TRBJ2-5	15	24	-1	31
TNBC	9	0.000145626	TGTGCCAGCAGCGTACCATCATGGCGGGAGTGGGACGAGACCCAGTACTTC	CASSVPSWREWDETQYF	TRBV9-1	TRBD2-1	TRBJ2-5	14	23	29	36
TNBC	9	0.000145626	TGTGCTAGTGGAACTGGACAGGGGACTGGTGAGCAGTACTTC	CASGTGQGTGEQYF	TRBV12-5	TRBD1-1	TRBJ2-7	10	15	23	30
TNBC	9	0.000145626	TGTGCCAGCAGCTTAAATCTAGCGGGGCCTTACAATGAGCAGTTCTTC	CASSLNLAGPYNEQFF	TRBV2-1	TRBD2-1	TRBJ2-1	10	18	26	30
TNBC	9	0.000145626	TGTGCCAGCAGTTACTCGGGCAGGGCGATCTATGGCTACACCTTC	CASSYSGRAIYGYTF	TRBV6-6	TRBD1-1	TRBJ1-2	16	20	24	29
TNBC	9	0.000145626	TGCGCCAGCAGCCAAGAAGGGACAGGGGGCCGGAATGAGCAGTTCTTC	CASSQEGTGGRNEQFF	TRBV4-1	TRBD1-1	TRBJ2-1	16	18	29	33
TNBC	9	0.000145626	TGTGCCTGGAGTGCCAGAGAAGCCGGGGAGCTGTTTTTT	CAWSAREAGELFF	TRBV30-1	TRBD1	TRBJ2-2	12	14	16	22
TNBC	9	0.000145626	TGTGCCAGCAGCCGACAGGGGGCCTACGAGCAGTACTTC	CASSRQGAYEQYF	TRBV3-1/3-2	TRBD1-1	TRBJ2-7	-1	13	-1	22
TNBC	9	0.000145626	TGTGCCAGCAGTTTATCCGACAGCCAGGATGCTCAGGACATTCAGTACTTC	CASSLSDSQDAQDIQYF	TRBV28-1	TRBD1-1	TRBJ2-4	15	18	22	37
TNBC	9	0.000145626	TGCAGTGCTAGAGGGGGTAATTCACCCCTCCACTTT	CSARGGNSPLHF	TRBV20	TRBD1	TRBJ1-6	-1	13	-1	17
TNBC	9	0.000145626	TGTGCCATCAGTGAAAACCCAGCGGGGGAAAGGGGTGGGAAGAGCAGTTCTTCG	CAISENPAGERGGKSSSS	TRBV10-3	TRBD2-1	TRBJ2-1	13	20	27	41
TNBC	9	0.000145626	TGTGCCAGTAGTTCCGGACTAGTCTACGAGCAGTACTTC	CASSSGLVYEQYF	TRBV19-1	TRBD2-1	TRBJ2-7	11	15	21	23
TNBC	9	0.000145626	TGTGCAAGTCGCATTGGACTAGTATGTACGAGCAGTACTTCG	CASRIGLVCTSSTS	TRBV12-2	TRBD2-1	TRBJ2-7	11	15	21	26
TNBC	9	0.000145626	TGTGCCAGCAGCCGAGCCCCTAGCCCGTCCTACGAGCAGTACTTC	CASSRAPSPSYEQYF	TRBV7-8	TRBD2-1	TRBJ2-7	16	19	23	27
TNBC	9	0.000145626	TGCAGTGCTAGAGACTCGGGACAGGGAGACAATGAGCAGTTCTTC	CSARDSGQGDNEQFF	TRBV20	TRBD1-1	TRBJ2-1	13	17	25	28
TNBC	9	0.000145626	TGTGCCATCAGTGAGTCGGAGACCCTACTAGGGGAGCAGTTCTTC	CAISESETLLGEQFF	TRBV10-3	TRBD2-1	TRBJ2-1	16	26	30	33
TNBC	9	0.000145626	TGTGCCAGCAGTTACTCGATAGGGACAGGGGGCAGCGGGGAGCTGTTTTTT	CASSYSIGTGGSGELFF	TRBV6	TRBD1-1	TRBJ2-2	16	21	32	35
TNBC	9	0.000145626	TGCGCCAGCAGCCAAGAGGTGGGGGTGAACACTGAAGCTTTCTTT	CASSQEVGVNTEAFF	TRBV4-1	TRBD1	TRBJ1-1	16	20	-1	25
TNBC	9	0.000145626	TGTGCCAGCAGCTTGGGTGTGGTCACTGAAGCTTTCTTT	CASSLGVVTEAFF	TRBV5-4	TRBD1	TRBJ1-1	15	20	21	23
TNBC	9	0.000145626	TGTGCCAGCAGCCCCGCTTTGGCGGGAGGCTTCACCGGGGAGCTGTTTTTT	CASSPALAGGFTGELFF	TRBV11	TRBD2-1	TRBJ2-2	11	21	28	32
TNBC	9	0.000145626	TGTGCCAGCAGCTTAGTCGCGGGGGGCTACAATGAGCAGTTCTTC	CASSLVAGGYNEQFF	TRBV7-2	TRBD2-1	TRBJ2-1	15	18	-1	26
TNBC	9	0.000145626	TGTGCCAGCTCACCAGTCGGGGTGGGGACCACTGAAGCTTTCTTT	CASSPVGVGTTEAFF	TRBV18-1	TRBD1	TRBJ1-1	14	24	-1	29
TNBC	9	0.000145626	TGTGCCAGCAGGGCAGTAGCACGGACTGAAAAACTGTTTTTT	CASRAVARTEKLFF	TRBV6-5	TRBD1	TRBJ1-4	10	22	-1	26
TNBC	9	0.000145626	TGTGCCAGCAGCATACACGGTCCGTACAATGAGCAGTTCTTC	CASSIHGPYNEQFF	TRBV7-9	TRBD1	TRBJ2-1	11	14	16	24
TNBC	9	0.000145626	TGTGCCGCCGCGAGGGGGAATGGCTATGGCTACACCTTC	CAAARGNGYGYTF	TRBV19-1	TRBD1-1	TRBJ1-2	5	12	17	23
TNBC	9	0.000145626	TGTGCCAGCAGTTTTGGCGTGGCAGCTGAAGCTTTCTTT	CASSFGVAAEAFF	TRBV12-3/12-4	TRBD1	TRBJ1-1	13	22	-1	25
TNBC	9	0.000145626	TGCAGTGCTAGAGTGAAGGGGTCCTCATCCCCGAAAGCTTTCTTT	CSARVKGSSSPKAFF	TRBV20	TRBD1-1	TRBJ1-1	12	16	20	34
TNBC	9	0.000145626	TGTGCCAGCAGCCCCCATGTCGGGCGGGAGGGGGGATACGCAGTATTTTGG	CASSPHVGREGGYAVFW	TRBV11-2	TRBD2-1	TRBJ2-3	11	23	31	34
TNBC	9	0.000145626	TGTGCCAGCAGTGGGTCCCAAGAGACCCAGTACTTC	CASSGSQETQYF	TRBV6	TRBD1	TRBJ2-5	-1	13	14	17
TNBC	9	0.000145626	TGTGCCAGTAGCAAAGGGCTAGCGGGAGAGTCAGGAGCAGTTCTT	CASSKGLAGESGAVL	TRBV19-1	TRBD2-1	TRBJ2-1	10	18	27	34
TNBC	9	0.000145626	TGTGCCAGCAGCCAAGATGAGGGCTACAGGGGAAGCCGGCTACACCTTCGG	CASSQDEGYRGSRLHLR	TRBV3-1/3-2	TRBD1-1	TRBJ1-2	16	25	31	37
TNBC	9	0.000145626	TGTGCCAGCAGCAAAGCTGTCCCTGAAGCTTTCTTT	CASSKAVPEAFF	TRBV21-1	,	TRBJ1-1	-1	-1	16	22
TNBC	9	0.000145626	TGTGCCACCAGTGATAACACCGGGACAGGGACCTATGGCTACACCTTC	CATSDNTGTGTYGYTF	TRBV24-1	TRBD1-1	TRBJ1-2	14	21	29	32
TNBC	9	0.000145626	TGCGCCAGCAGTTTGGGGGCGCGCGGGGGGGAGAACGAGCAGTACTTC	CASSLGARGGENEQYF	TRBV10-1	TRBD2-1	TRBJ2-7	11	22	30	34
TNBC	9	0.000145626	TGCAGTGCTATCCCCGGGACAGGGGGTTATCAGCCCCAGCATTTT	CSAIPGTGGYQPQHF	TRBV20	TRBD1-1	TRBJ1-5	9	15	25	28
TNBC	9	0.000145626	TGTGCCAGCAGTGAGGAACAGGGCCTAAACTATGGCTACACCTTC	CASSEEQGLNYGYTF	TRBV6-1	TRBD1-1	TRBJ1-2	13	17	22	27
TNBC	9	0.000145626	TGTGCCAGCCGCGGGGCGGAGGACCCAGTACTT	CASRGAEDPVL	TRBV21-1	TRBD2-1	TRBJ2-5	8	10	15	21
TNBC	9	0.000145626	TGTGCCAGCAGGAAGGGGCCCGAATTCTCGACCTTC	CASRKGPEFSTF	TRBV2-1	TRBD1-1	TRBJ1-2	10	13	17	30
TNBC	9	0.000145626	TGCGCCAGCAGCTTTCACACAATCCGGCTAGCGGAGGTGCAGATACGCAGTATTTTG	CASSFHTIRLAEVQIRSIL	TRBV5-1	TRBD2-1	TRBJ2-3	13	27	33	39
TNBC	9	0.000145626	TGTGCCAGTAACCAGGGGGGGGGTGCACCTGGGCAGTTCTTC	CASNQGGGAPGQFF	TRBV19-1	TRBD1	TRBJ2-1	9	12	18	32
TNBC	9	0.000145626	TGTGCCAGCAGATTACAGGGGGGCACCTACAATGAGCAGTTCTTC	CASRLQGGTYNEQFF	TRBV7-2	TRBD1-1	TRBJ2-1	-1	15	21	25
TNBC	9	0.000145626	TGTGCCAGCAGCCAGACAGGGAGTTACTCTGGGGCCAACGTCCTGACTTTC	CASSQTGSYSGANVLTF	TRBV28-1	TRBD1-1	TRBJ2-6	10	14	20	26
TNBC	9	0.000145626	TGCGCCAGCGGCGGGGGGGCTTTTGCCGGGGAGCTGTTTTTT	CASGGGAFAGELFF	TRBV10-2	TRBD2-1	TRBJ2-2	8	10	18	25
TNBC	9	0.000145626	TGTGCCAGCAGTTCGGGGGGGCTTAACACCGGGGAGCTGTTTTTT	CASSSGGLNTGELFF	TRBV28-1	TRBD2-1	TRBJ2-2	-1	13	20	24
TNBC	9	0.000145626	CGTGCCAGCAGCTTAAAGAATCTGAAGCTTTCTTTG	RASSLKNLKLSL	TRBV7-3	TRBD1	TRBJ1-1	15	17	18	21
TNBC	9	0.000145626	TGTGCCAGCAGTTACTCGACTAGCACAGATACGCAGTATTTT	CASSYSTSTDTQYF	TRBV6-2/6-3	TRBD2-1	TRBJ2-3	-1	17	-1	21
TNBC	9	0.000145626	TGCAGCGTTGAAGGTCGACTAGCGGGAGACGGGGACAGATACGCAGTATTT	CSVEGRLAGDGDRYAVF	TRBV29-1	TRBD2-1	TRBJ2-3	12	16	27	34
TNBC	9	0.000145626	TGCAGTGCTAGTTTTGGACCCGCCCAGTACTTC	CSASFGPAQYF	TRBV20-1	TRBD1	TRBJ2-4	11	15	18	24
TNBC	9	0.000145626	TGTGCCATCAGAGGAGCGGGAGGAGGCTACGAGCAGTACTTC	CAIRGAGGGYEQYF	TRBV10-3	TRBD2-1	TRBJ2-7	10	14	22	26
TNBC	9	0.000145626	TGTGCCAGCAGTTTGCTTCAGGGGGCGATTTTGAACACTGAAGCTTTCTTT	CASSLLQGAILNTEAFF	TRBV12	TRBD1-1	TRBJ1-1	13	18	25	31
TNBC	9	0.000145626	TGTGCCAGCACTGAGGGACAGAGCACAGATACGCAGTATTTT	CASTEGQSTDTQYF	TRBV2-1	TRBD1-1	TRBJ2-3	-1	14	-1	21
TNBC	9	0.000145626	TGTGCCAGCAGCTCCGGCCGTAGGGTCAGCGGCACAGATACGCAGTATTTT	CASSSGRRVSGTDTQYF	TRBV5-6	TRBD1	TRBJ2-3	12	21	24	31
TNBC	9	0.000145626	TGTGCCAGCACAAGGGGGGTAGATGGCTACACCTTC	CASTRGVDGYTF	TRBV7-9	TRBD1	TRBJ1-2	10	12	17	22
TNBC	9	0.000145626	TGTGCCAGTAGTATAACAGGGGGCGCAGAGACCCAGTACTTC	CASSITGGAETQYF	TRBV19-1	TRBD1-1	TRBJ2-5	-1	15	23	26
TNBC	9	0.000145626	TGTGCCAGTAGTTCTCGGGGGTCCTACGAGCAGTACTTC	CASSSRGSYEQYF	TRBV19-1	TRBD2-1	TRBJ2-7	11	15	-1	21
TNBC	9	0.000145626	TGTGCCAGTAGTATGGGGGCTATTCAGTACTTC	CASSMGAIQYF	TRBV19-1	TRBD1-1	TRBJ2-4	-1	14	19	21
TNBC	9	0.000145626	TGCAGTGCTGAACAGGGACTAGCGTCGGAGACCCAGTACTTC	CSAEQGLASETQYF	TRBV20	TRBD2-1	TRBJ2-5	8	14	23	27
TNBC	9	0.000145626	TGCGCCAGCAGTCGTTCCGGGACCACAAGCTCCTACGAGCAGTACTTC	CASSRSGTTSSYEQYF	TRBV4-1	TRBD1	TRBJ2-7	10	18	22	29
TNBC	9	0.000145626	TGTGCCAGCAGCCCCTCAGTTGGTCGGAATTCACCCCTCCACTTT	CASSPSVGRNSPLHF	TRBV7-9	TRBD1	TRBJ1-6	11	16	18	27
TNBC	9	0.000145626	TGCGCCAGCAGCTTGGCCAAGACTAGCGGGAGTCCTACGAGCAGTACTTCG	CASSLAKTSGSPTSSTS	TRBV5-1	TRBD2-1	TRBJ2-7	15	20	-1	32
TNBC	9	0.000145626	TGTGCGACTAGAACCGGGACACCGCCCTACGAGCAGTACTTC	CATRTGTPPYEQYF	TRBV7-2	TRBD1	TRBJ2-7	4	15	20	25
TNBC	9	0.000145626	TGTGCCAGTAGTACCCCCGGCCGGGACAGGTGGACTACGAGCAGTACTTCG	CASSTPGRDRWTTSSTS	TRBV19-1	TRBD1-1	TRBJ2-7	12	22	29	34
TNBC	9	0.000145626	TGTGCCAGCAGCTTACAAAAGGGTGGAGACTATGGCTACACCTTC	CASSLQKGGDYGYTF	TRBV7-2	TRBD1	TRBJ1-2	14	19	22	28
TNBC	9	0.000145626	TGTGCCAGCAGCTCAAGCGGGAGGGGGTACCAAGAGACCCAGTACTTC	CASSSSGRGYQETQYF	TRBV7-9	TRBD2-1	TRBJ2-5	12	15	24	28
TNBC	9	0.000145626	TGTGCCAGCAGCCAAAGGACTAGCGGGAGGGAGACCCAGTACTTC	CASSQRTSGRETQYF	TRBV3-1/3-2	TRBD2-1	TRBJ2-5	14	16	-1	30
TNBC	9	0.000145626	TGTGCAAGTCGCTTAGTGAGCAGTTCTTCG	CASRLVSSSS	TRBV12-2	,	TRBJ2-1	-1	-1	-1	16
TNBC	9	0.000145626	TGTGCCAGTAGTAGGGCCCTAAACTCCTACGAGCAGTACTTC	CASSRALNSYEQYF	TRBV19-1	TRBD1-1	TRBJ2-7	-1	13	16	23
TNBC	9	0.000145626	TGTGCCAGCAGTTATCAGGGGGCGTTAATTCACCCCTCCACTTTG	CASSYQGALIHPSTL	TRBV6-9	TRBD1-1	TRBJ1-6	-1	15	22	25
TNBC	9	0.000145626	TGCAGTGCTAGAGGTTACCGGGTCTCCCTAGATGAGCAGTTCTTC	CSARGYRVSLDEQFF	TRBV20	TRBD2-1	TRBJ2-1	12	27	-1	31
TNBC	9	0.000145626	TGTGCCAGCAGCAAGGAACCGGGACTAGCGAGAGCAGTACTTCGG	CASSKEPGLARAVLR	TRBV21-1	TRBD2-1	TRBJ2-7	13	20	29	31
TNBC	9	0.000145626	TGTGCCAGCAGCCGGGGACTAGGAACCTACGAGCAGTACTTC	CASSRGLGTYEQYF	TRBV7-2	TRBD2-1	TRBJ2-7	11	14	21	25
TNBC	9	0.000145626	TGTGCCAGCAGCTTGAGGGAGGGCGTCGACACTGAAGCTTTCTTT	CASSLREGVDTEAFF	TRBV7-8	TRBD2-1	TRBJ1-1	13	16	22	28
TNBC	9	0.000145626	TGTGCCAGCAGCCGGACCGGGACCCAGAACACCGGGGAGCTGTTTTTT	CASSRTGTQNTGELFF	TRBV7-9	TRBD1	TRBJ2-2	11	18	22	26
TNBC	9	0.000145626	TGTGCCAGCAGTGACGCCACCGGGACTAGCGGGGTCTGCGGAGATACGCAGTATTTT	CASSDATGTSGVCGDTQYF	TRBV6-4	TRBD2-1	TRBJ2-3	14	21	33	41
TNBC	9	0.000145626	TGTGCCAGCAGCTTAGGTTCTCGGCGCGGACAGCTACGGATTCGAGCAGTACTTCGG	CASSLGSRRGQLRIRAVLR	TRBV7-9	TRBD1-1	TRBJ2-7	15	27	32	42
TNBC	9	0.000145626	TGCAGTGCTAGAATGGGAGACACTGAAGCTTTCTTT	CSARMGDTEAFF	TRBV20	TRBD2-1	TRBJ1-1	11	14	-1	19
TNBC	9	0.000145626	TGTGCCTGGAGTGTATCGGGGGCAGGGGGTGGCTACACCTTC	CAWSVSGAGGGYTF	TRBV30-1	TRBD1-1	TRBJ1-2	13	22	-1	29
TNBC	9	0.000145626	TGCAGTGCTAGAGATAGAGGGGGCTGGAGCAATCAGCCCCAGCATTTT	CSARDRGGWSNQPQHF	TRBV20	TRBD1-1	TRBJ1-5	13	17	23	27
TNBC	9	0.000145626	TGCGCCAGCAGCTTGACAGGGCTTGACTATGGCTACACCTTC	CASSLTGLDYGYTF	TRBV5-1	TRBD1-1	TRBJ1-2	-1	15	20	25
TNBC	9	0.000145626	TGCGCCAGCAGCAAGTGGGACAATGAGCAGTTCTTC	CASSKWDNEQFF	TRBV4-1	TRBD1	TRBJ2-1	11	16	-1	19
TNBC	9	0.000145626	TGTGCCAGCAGCCCCGGCCTTTTTGGAAACACCATATATTTT	CASSPGLFGNTIYF	TRBV21-1	TRBD1	TRBJ1-3	11	15	17	23
TNBC	9	0.000145626	TGTGCCAGTACCAGGGACAGGGTCACTGAAGCTTTCTTT	CASTRDRVTEAFF	TRBV19-1	TRBD1-1	TRBJ1-1	9	13	21	23
TNBC	9	0.000145626	TGTGCCAGCAGCTTGGGGACAGGGGGTCAGCCCCAGCATTTT	CASSLGTGGQPQHF	TRBV11	TRBD1-1	TRBJ1-5	13	15	-1	26
TNBC	9	0.000145626	TGCAGTGCTCAGACACCCTCGGGCGGCGAGCAGTACTTC	CSAQTPSGGEQYF	TRBV20	TRBD1	TRBJ2-7	8	11	14	26
TNBC	9	0.000145626	TGTGCCAGCAATCCCCCCCCTACGAGCAGTACTTCG	CASNPPPTSSTS	TRBV3-1/3-2	,	TRBJ2-7	-1	-1	9	18
TNBC	9	0.000145626	TGTGCCAGCACAGGGCGGGGGACTCTCTACGAGCAGTACTTC	CASTGRGTLYEQYF	TRBV6-5	TRBD2-1	TRBJ2-7	9	14	20	26
TNBC	9	0.000145626	TGTGCCAGCAGCTTAAAGGGACTAGCGGGAGAAATACGCAGTATTTTG	CASSLKGLAGEIRSIL	TRBV7-3	TRBD2-1	TRBJ2-3	15	17	30	33
TNBC	9	0.000145626	TGTGCCAGCAGTTCAACACGTACCCCCGGACAGGGATCGACGAGCAGTACTTCG	CASSSTRTPGQGSTSSTS	TRBV28-1	TRBD1-1	TRBJ2-7	12	27	34	39
TNBC	9	0.000145626	TGCGCCAACCGGGACAGGCCAAAATCTAGTCAATCAGCCCCAGCATTTTGG	CANRDRPKSSQSAPAFW	TRBV5-1	TRBD1-1	TRBJ1-5	6	10	17	30
TNBC	9	0.000145626	TGTGCCAGCAGCACTGACACTGAAGCTTTCTTT	CASSTDTEAFF	TRBV6-5	TRBD2-1	TRBJ1-1	10	12	14	16
TNBC	9	0.000145626	TGTGCCAGCAGCCCTTTAAGCGAGGACACCGGGGAGCTGTTTTTT	CASSPLSEDTGELFF	TRBV5-4	TRBD2-1	TRBJ2-2	11	18	21	25
TNBC	9	0.000145626	TGTGCCAGCAGTTGGACAGGGGAAGAGACCCAGTACTTC	CASSWTGEETQYF	TRBV6-2/6-3	TRBD1-1	TRBJ2-5	-1	13	-1	22
TNBC	9	0.000145626	TGCGCCAGCAAGAGGGACTACAGGACCGGGGAGCTGTTTTTT	CASKRDYRTGELFF	TRBV5-1	TRBD2-1	TRBJ2-2	9	13	19	24
TNBC	9	0.000145626	TGCACCAGCAGCCACGGGGGCAGGGAAGGGACTAGCGTCAGATACGCAGTATTTTGG	CTSSHGGREGTSVRYAVFW	TRBV1-1	TRBD2-1	TRBJ2-3	13	27	36	38
TNBC	9	0.000145626	TGCGCCAGCAGCCAAGATGGGAGCTCTGGGGCCAACGTCCTGACTTTC	CASSQDGSSGANVLTF	TRBV4-3	TRBD2-1	TRBJ2-6	16	18	-1	23
TNBC	9	0.000145626	TGCAGTGCTAGAGATCATTACCCCAGCATTTTG	CSARDHYPSIL	TRBV20-1	TRBD1	TRBJ1-5	13	15	16	20
TNBC	8	0.000129446	TGTGCCAGCAGCCCACCCGGGACAGGTTTTGGCTACACCTTC	CASSPPGTGFGYTF	TRBV7-9	TRBD1-1	TRBJ1-2	11	18	25	29
TNBC	8	0.000129446	TGTGCCAGCAGTTTTAACAGGGGAAGGGGCTACACCTTC	CASSFNRGRGYTF	TRBV12-3/12-4	TRBD1-1	TRBJ1-2	13	16	22	27
TNBC	8	0.000129446	TGTGCCAGCAGCTCACGGACAGGTGAAGGCTATGGCTACACCTTC	CASSSRTGEGYGYTF	TRBV4-2	TRBD1-1	TRBJ1-2	11	16	22	29
TNBC	8	0.000129446	TGTGCCAGTAGTATTTCCGGGGGCGAGGAGACCCAGTACTTC	CASSISGGEETQYF	TRBV19-1	TRBD1	TRBJ2-5	13	18	23	27
TNBC	8	0.000129446	TGTGCCAGCAGGATGACACAGGGAAGGACACTGAAGCTTTCTTTG	CASRMTQGRTLKLSL	TRBV7-8	TRBD1-1	TRBJ1-1	10	17	22	27
TNBC	8	0.000129446	TGTGCCTGGAGTGCGGGGACAGGGGCTAGCGAGCAGTACTTC	CAWSAGTGASEQYF	TRBV30-1	TRBD1-1	TRBJ2-7	12	15	24	29
TNBC	8	0.000129446	TGTGCCAGAACAGCGATAGCTAACTATGGCTACACCTTC	CARTAIANYGYTF	TRBV7-9	TRBD1	TRBJ1-2	7	9	12	19
TNBC	8	0.000129446	TGCAGTGCGGGGGCGACTAATGAAAAACTGTTTTTT	CSAGATNEKLFF	TRBV20	TRBD1-1	TRBJ1-4	-1	8	13	15
TNBC	8	0.000129446	TGTGCAAGTCGCTTAGGACAGGGGGGGGCCTGGGGCCAACGTCCTGACTTT	CASRLGQGGAWGQRPDF	TRBV12-2	TRBD1-1	TRBJ2-6	-1	16	24	29
TNBC	8	0.000129446	TGTGCCAGCAGAGACCAGTACAATGAGCAGTTCTTC	CASRDQYNEQFF	TRBV2-1	TRBD1	TRBJ2-1	10	12	14	18
TNBC	8	0.000129446	TGCGCCAGCAGCGAAACTAGCGGGGCGGAGACCCAGTACTTC	CASSETSGAETQYF	TRBV5-1	TRBD2-1	TRBJ2-5	11	15	24	27
TNBC	8	0.000129446	TGTGCCAGCAGCCGGGACAGGGGGATTGGCACTGAAGCTTTCTTT	CASSRDRGIGTEAFF	TRBV6-5	TRBD1-1	TRBJ1-1	10	13	23	29
TNBC	8	0.000129446	TGTGCCAGTAGGGGGAGGGAGGGAACCTACGAGCAGTACTTC	CASRGREGTYEQYF	TRBV19-1	TRBD2-1	TRBJ2-7	10	12	18	25
TNBC	8	0.000129446	TGTGCCAGCAGTTACTTACTAGCGGGAGCCTACGAGCAGTACTTC	CASSYLLAGAYEQYF	TRBV6-2/6-3	TRBD2-1	TRBJ2-7	15	17	-1	28
TNBC	8	0.000129446	TGTGCCAGCAGCTTCGGGGGGGTCTCTGAAGCTTTCTTT	CASSFGGVSEAFF	TRBV7-9	TRBD2-1	TRBJ1-1	-1	14	21	25
TNBC	8	0.000129446	TGTGCCAGCAGCACTAAACTAGCGGTACAAGAGACCCAGTACTTC	CASSTKLAVQETQYF	TRBV7-8	TRBD2-1	TRBJ2-5	11	17	24	27
TNBC	8	0.000129446	TGTGCCAGCAGCTTAGCCTATGGGACTAACACAGATACGCAGTATTTT	CASSLAYGTNTDTQYF	TRBV11	TRBD2-1	TRBJ2-3	15	21	27	29
TNBC	8	0.000129446	TGTGCCAGCAGTCTCTCGGACAGGTCGTGGGTTCACCCCTCCACTTTG	CASSLSDRSWVHPSTL	TRBV12	TRBD1-1	TRBJ1-6	11	17	23	31
TNBC	8	0.000129446	TGCAGTGCTATCCGGACGCTGAGCTCCTACAATGAGCAGTTCTTC	CSAIRTLSSYNEQFF	TRBV20	TRBD1	TRBJ2-1	9	13	16	23
TNBC	8	0.000129446	TGCAGTGCTAGAGAGACGAGAGGGGCGGGTAACTATGGCTACACCTTC	CSARETRGAGNYGYTF	TRBV20	TRBD1	TRBJ1-2	13	20	24	29
TNBC	8	0.000129446	TGCGCCAGCAGCCCCACCGGGACTAGCGACGAGACCCAGTACTTC	CASSPTGTSDETQYF	TRBV4-1	TRBD2-1	TRBJ2-5	12	18	27	30
TNBC	8	0.000129446	TGTGCCAGCACCCCTAGGTGGGGTACGTTCAGCGAGCAGTACTTC	CASTPRWGTFSEQYF	TRBV6-5	TRBD1	TRBJ2-7	9	19	22	32
TNBC	8	0.000129446	TGTGCCAGCAGCCTCGACAGGGCACAGCCCCAGCATTTT	CASSLDRAQPQHF	TRBV3-1/3-2	TRBD1-1	TRBJ1-5	12	15	21	24
TNBC	8	0.000129446	TGTGCCAGCAGCTTAGTACGATATATCGGGACTAGCGGGGAGACCGGGGAGCTGTTTTTT	CASSLVRYIGTSGETGELFF	TRBV11	TRBD2-1	TRBJ2-2	15	27	39	42
TNBC	8	0.000129446	TGTGCCAGTAGTATATCTGTCGTCGGGGTTGGCACAGATACGCAGTATTTT	CASSISVVGVGTDTQYF	TRBV19-1	TRBD2-1	TRBJ2-3	14	23	27	31
TNBC	8	0.000129446	TGTGCCAGCAGTGAATCAGAGGGTGGAACCTATAATTCACCCCTCCACTTT	CASSESEGGTYNSPLHF	TRBV6-1	TRBD2-1	TRBJ1-6	14	18	22	28
TNBC	8	0.000129446	TGTGCCAGTAGTCCAGGGGTAGTCTACGAGCAGTACTTC	CASSPGVVYEQYF	TRBV19-1	TRBD1-1	TRBJ2-7	11	13	18	23
TNBC	8	0.000129446	TGTGCCAGCAGCCCGCTAGCGGGATATGCTACGAGCAGTACTTCG	CASSPLAGYATSSTS	TRBV4-2	TRBD2-1	TRBJ2-7	12	15	23	28
TNBC	8	0.000129446	TGTGCCAGCAGCCCCCGTTCGGGTGTAGGGAGAGACCCAGTACTT	CASSPRSGVGRDPVL	TRBV5-5	TRBD1	TRBJ2-5	11	26	-1	30
TNBC	8	0.000129446	TGTGCCAGCAGCCGTCAGCGGGGGTCGCTAGAGACCCAGTACTTC	CASSRQRGSLETQYF	TRBV7-2	TRBD2-1	TRBJ2-5	11	16	23	29
TNBC	8	0.000129446	TGTGCCAGCTCACCAATCGTGAACACCGGGGAGCTGTTTTTT	CASSPIVNTGELFF	TRBV18-1	TRBD2-1	TRBJ2-2	14	17	18	20
TNBC	8	0.000129446	TGTGCCAGCAGGGGACAGGGGGCCACTAACTATGGCTACACCTTC	CASRGQGATNYGYTF	TRBV6-5	TRBD1-1	TRBJ1-2	-1	11	22	25
TNBC	8	0.000129446	TGTGCCAGCATCTTTCTAGCCCTGCTAGCGAATAAGAGACCCAGTACTTCG	CASIFLALLANKRPSTS	TRBV7-2	TRBD2-1	TRBJ2-5	13	24	29	33
TNBC	8	0.000129446	TGTGCCAGCAGCTTGGGAGTGAACACTGAAGCTTTCTTT	CASSLGVNTEAFF	TRBV5-4	TRBD2-1	TRBJ1-1	-1	16	-1	19
TNBC	8	0.000129446	TGTGCCAGCAGACTCGGGTTGGGTCGTGCAGATACGCAGTATTTT	CASRLGLGRADTQYF	TRBV7-2	TRBD2-1	TRBJ2-3	10	14	17	28
TNBC	8	0.000129446	TGTGCCAGCAGTTACTCCCCAGGGACAAGGGATTATGGGTCACCCCTCCACTTT	CASSYSPGTRDYGSPLHF	TRBV6	TRBD1-1	TRBJ1-6	16	21	26	39
TNBC	8	0.000129446	TGTGCCAGCAGTTACTCCAGGGGCGGAATATCAGCCCCAGCATTT	CASSYSRGGISAPAF	TRBV6-5	TRBD1-1	TRBJ1-5	-1	17	22	29
TNBC	8	0.000129446	TGTGCCAGTAGTCCGGACAGGGGGCCCGGCTACACCTTC	CASSPDRGPGYTF	TRBV19-1	TRBD1-1	TRBJ1-2	11	14	24	27
TNBC	8	0.000129446	TGCGCCAGCAGCCAACCTTTGTCGACCGGGGAGCTGTTTTTT	CASSQPLSTGELFF	TRBV4-1	TRBD2-1	TRBJ2-2	14	16	17	24
TNBC	8	0.000129446	TGTGCCAGCAGCTTAGGCGGGTCCTATAATTCACCCCTCCACTTT	CASSLGGSYNSPLHF	TRBV7-2	TRBD2-1	TRBJ1-6	-1	16	-1	21
TNBC	8	0.000129446	TGTGCCAGCAGTTACTCGACGGTGACAGCCTCAAATTCACCCCTCCACTTT	CASSYSTVTASNSPLHF	TRBV6-2/6-3	TRBD1-1	TRBJ1-6	16	23	27	33
TNBC	8	0.000129446	TGTGCCAGCAGTATGCTGGACACCCGCGATGAAGCTTTCTTT	CASSMLDTRDEAFF	TRBV5-5	TRBD1-1	TRBJ1-1	10	17	21	29
TNBC	8	0.000129446	TGTGCCAGCAGCGTAAATCCTTCGACTAGCTGGGCAGATACGCAGTATTTT	CASSVNPSTSWADTQYF	TRBV9-1	TRBD2-1	TRBJ2-3	14	23	29	34
TNBC	8	0.000129446	TGTGCCAGCAGCCCCTTTGGAAACACCATATATTTT	CASSPFGNTIYF	TRBV12-3/12-4	TRBD2-1	TRBJ1-3	10	14	15	17
TNBC	8	0.000129446	TGTGCCAGCAGCCTCCAAGCGGGGGGGGGTGATGAGCAGTTCTTC	CASSLQAGGGDEQFF	TRBV7-2	TRBD2-1	TRBJ2-1	11	17	26	31
TNBC	8	0.000129446	TGTGCCAGCAACCCGGTTACGGGGGGCTACGAGCAGTACTTC	CASNPVTGGYEQYF	TRBV5-6	TRBD2-1	TRBJ2-7	9	19	-1	26
TNBC	8	0.000129446	TGCAGTGCTAGTCGGGCAGTTGAGGCGGAGCTGTTTTTT	CSASRAVEAELFF	TRBV20-1	TRBD1	TRBJ2-2	11	13	16	26
TNBC	8	0.000129446	TGTGCCAGCAGCTTTAGGGACAAGGGCGGGGAAGGCTCTGGAAACACCATATATTTT	CASSFRDKGGEGSGNTIYF	TRBV7-8	TRBD1	TRBJ1-3	13	16	21	35
TNBC	8	0.000129446	TGTGCCAGCAGCCCTACGGACAGGTACGAGCAGTACTTC	CASSPTDRYEQYF	TRBV6	TRBD1-1	TRBJ2-7	14	17	-1	24
TNBC	8	0.000129446	TGTGCCAGCAGCGTAGGTGGACTAGCGGGGGGTCAAGAGACCCAGTACTTC	CASSVGGLAGGQETQYF	TRBV9-1	TRBD2-1	TRBJ2-5	15	18	31	33
TNBC	8	0.000129446	TGTGCCTGGGAGACAGGCGCCGTCTCGGGGAGCAGTACTTCG	CAWETGAVSGSSTS	TRBV30-1	TRBD1-1	TRBJ2-7	9	11	16	29
TNBC	8	0.000129446	TGTGCCAGCTCACCAGATACCGGGGAGCTGTTTTTT	CASSPDTGELFF	TRBV18-1	TRBD1	TRBJ2-2	-1	15	16	18
TNBC	8	0.000129446	TGCGCCAGCAGTCATCGGGACAGGGGGCGCGCAACTGAAGCTTTCTTT	CASSHRDRGRATEAFF	TRBV23-1	TRBD1-1	TRBJ1-1	13	16	27	33
TNBC	8	0.000129446	TGTGCCAGTATCGACAGGGCTGACACTGAAGCTTTCTTT	CASIDRADTEAFF	TRBV19-1	TRBD1-1	TRBJ1-1	9	12	18	22
TNBC	8	0.000129446	TGTGCCAGCAGGCCCGGGACAGGGGGTTACACCGGGGAGCTGTTTTTT	CASRPGTGGYTGELFF	TRBV7-9	TRBD1-1	TRBJ2-2	10	15	25	28
TNBC	8	0.000129446	TGCGCCAGCAGCTCGACAGGGGCACGAACTGAAGCTTTCTTT	CASSSTGARTEAFF	TRBV5-1	TRBD1-1	TRBJ1-1	12	14	21	27
TNBC	8	0.000129446	TGTGCCAGCAGACTTACAGGGGCCTACGAGCAGTACTTC	CASRLTGAYEQYF	TRBV5-5	TRBD1-1	TRBJ2-7	10	15	-1	22
TNBC	8	0.000129446	TGCAGTGCTAGCGGGGGCGTGAACACTGAAGCTTTCTTT	CSASGGVNTEAFF	TRBV20	TRBD1	TRBJ1-1	10	12	17	19
TNBC	8	0.000129446	TGTGCCAGCAGCGAAGGACATACATCCTACGAGCAGTACTTC	CASSEGHTSYEQYF	TRBV11-2	TRBD1-1	TRBJ2-7	11	15	19	24
TNBC	8	0.000129446	TGTGCCAGCAGCGTAGGGGTAGGGGATGGCTACACCTTC	CASSVGVGDGYTF	TRBV9-1	TRBD1-1	TRBJ1-2	15	20	-1	25
TNBC	8	0.000129446	TGTGCCAGCAGTCCAGGGGGCTTGAACACTGAAGCTTTCTTT	CASSPGGLNTEAFF	TRBV6-2/6-3	TRBD1-1	TRBJ1-1	11	13	20	22
TNBC	8	0.000129446	TGTGCCATCAGGGGGACACCGGATGAAGCTTTCTTT	CAIRGTPDEAFF	TRBV10-3	TRBD1-1	TRBJ1-1	10	12	17	23
TNBC	8	0.000129446	TGTGCCAGCAGTTCTTTGACTGAAGCTTTCTTT	CASSSLTEAFF	TRBV28-1	TRBD2-1	TRBJ1-1	-1	13	14	18
TNBC	8	0.000129446	TGCGCCAGCAGCTTGGCCTTGTTAGCGGGGGCCGTGTACACAGATACGCAGTATTTT	CASSLALLAGAVYTDTQYF	TRBV5-1	TRBD2-1	TRBJ2-3	15	22	30	38
TNBC	8	0.000129446	TGTGCCATCAGGCCTCGACAGATAACAGGCATGAACACTGAAGCTTTCTTT	CAIRPRQITGMNTEAFF	TRBV10-3	TRBD1-1	TRBJ1-1	10	16	20	31
TNBC	8	0.000129446	TGCAGTGCCCGCACAGGCTTAAGACACCTAAGATACACCGGGGAGCTGTTTTTT	CSARTGLRHLRYTGELFF	TRBV20	TRBD1-1	TRBJ2-2	7	12	16	34
TNBC	8	0.000129446	TGCAGCGTTGAAACAGGGAACACCGGGGAGCTGTTTTTT	CSVETGNTGELFF	TRBV29-1	TRBD1-1	TRBJ2-2	-1	12	-1	17
TNBC	8	0.000129446	TGCAGTGCTCGGGCGCGGCCCGCGGTTCCGGTCGTTGAGGAACTAATGAAAAACTGTTTTTTG	CSARARPAVPVVEELMKNCFL	TRBV20	TRBD1	TRBJ1-4	8	10	13	40
TNBC	8	0.000129446	TGTGCCAGCAGTCAAGCGACTAGCGGGAGTGATACGCAGTATTTT	CASSQATSGSDTQYF	TRBV12	TRBD2-1	TRBJ2-3	11	17	28	30
TNBC	8	0.000129446	TGTGCCAGCTACGAGGGGTTT	CASYEGF	TRBV7	TRBD1	TRBJ1-1	8	13	-1	18
TNBC	8	0.000129446	TGTGCCAGCAGCCTTGACCAGCCGGGCTATGGCTACACCTTC	CASSLDQPGYGYTF	TRBV7-9	TRBD2-1	TRBJ1-2	11	22	-1	26
TNBC	8	0.000129446	TGTGCCAGCAGCCAAGATAAAGGGACAGGAAGCACTGAAGCTTTCTTT	CASSQDKGTGSTEAFF	TRBV3-1/3-2	TRBD1-1	TRBJ1-1	16	21	28	32
TNBC	8	0.000129446	TGCGCCAGCAGCTTGGACAGGGTCGGCAATGAGCAGTTCTTC	CASSLDRVGNEQFF	TRBV5-1	TRBD1-1	TRBJ2-1	-1	16	21	26
TNBC	8	0.000129446	TGTGCCAGCAGGTCGACAGGGTTCAATCAGCCCCAGCATTTT	CASRSTGFNQPQHF	TRBV12	TRBD1-1	TRBJ1-5	10	14	20	23
TNBC	8	0.000129446	TGTGCCAGCAGCTTGATTAGTCCGAGAGACCCAGTACTT	CASSLISPRDPVL	TRBV5-4	TRBD2-1	TRBJ2-5	14	17	19	24
TNBC	8	0.000129446	TGCAGTGGGCGTTGGCGGGAGGACTTGGCTGGGGAGCAGTACTTC	CSGRWREDLAGEQYF	TRBV20	TRBD2-1	TRBJ2-7	6	14	21	33
TNBC	8	0.000129446	TGTGCCAGCAGCGAGCCTTCCAGCTACGAGCAACTATGGCTACACCTTCGG	CASSEPSSYEQLWLHLR	TRBV9-1	TRBD1	TRBJ1-2	12	20	22	31
TNBC	8	0.000129446	TGTGCCAGTAGTACCCGTCCACGGGGGGCGAACCTACGAGCAGTACTTCGG	CASSTRPRGANLRAVLR	TRBV19-1	TRBD2-1	TRBJ2-7	12	21	27	32
TNBC	8	0.000129446	TGCACCAGCGGGTGGACAGGGCGAATTCACCCCTCCACTTTG	CTSGWTGRIHPSTL	TRBV1-1	TRBD1-1	TRBJ1-6	8	13	20	23
TNBC	8	0.000129446	TGTGCCAGCAGCAAAGGTCATTCGACGGGAGTGGGCACCGGGGAGCTGTTTTTT	CASSKGHSTGVGTGELFF	TRBV21-1	TRBD2-1	TRBJ2-2	15	25	30	35
TNBC	8	0.000129446	TGTGCCAGCAGGAGCGGGGGACCCCTACGAGCAGTACTT	CASRSGGPLRAVL	TRBV6-4	TRBD2-1	TRBJ2-7	10	12	19	23
TNBC	8	0.000129446	TGTGCCAGCAGCCAGGGGTCTAACTATGGCTACACCTTC	CASSQGSNYGYTF	TRBV14-1	TRBD1	TRBJ1-2	-1	14	17	19
TNBC	8	0.000129446	TGTGCCAGCAGCTCAGACAATGAGCAGTTCTTC	CASSSDNEQFF	TRBV7-3	TRBD1-1	TRBJ2-1	-1	13	-1	16
TNBC	8	0.000129446	TGTGCCAGCAAGATGACAGCTGAAGCTTTCTTT	CASKMTAEAFF	TRBV2-1	TRBD1-1	TRBJ1-1	9	14	-1	19
TNBC	8	0.000129446	TGTGCCAGCACCCTTCCGGCGGGGGGCTTAGTGAACACTGAAGCTTTCTTT	CASTLPAGGLVNTEAFF	TRBV7-9	TRBD2-1	TRBJ1-1	11	18	25	31
TNBC	8	0.000129446	TGTGCCAGCAGCCAAGATCGGACAGGGGTGACTGGCTACACCTTC	CASSQDRTGVTGYTF	TRBV14-1	TRBD1-1	TRBJ1-2	16	19	27	32
TNBC	8	0.000129446	TGTGCCAGCAGTTTTTTGTCTGAGCGGGTGACGAACAATGAGCAGTTCTTC	CASSFLSERVTNNEQFF	TRBV28-1	TRBD2-1	TRBJ2-1	13	22	27	34
TNBC	8	0.000129446	TGTGCCAGTAGTATAGATTTCAATGAGCAGTTCTTC	CASSIDFNEQFF	TRBV19-1	,	TRBJ2-1	-1	-1	16	20
TNBC	8	0.000129446	TGTGCCAGCAGCCCGACCGCTACCTCCTACAATGAGCAGTTCTTC	CASSPTATSYNEQFF	TRBV7-2	TRBD1	TRBJ2-1	11	14	16	23
TNBC	8	0.000129446	TGCGCCAGCAGCCAGGGGCGCTCTGGGGCCAACGTCCTGACTTTC	CASSQGRSGANVLTF	TRBV4-1	TRBD1-1	TRBJ2-6	-1	14	18	20
TNBC	8	0.000129446	TGTGCCACCAGCAGAGAGGATTGGGGGGCAAATCAGCCCCAGCATTTT	CATSREDWGANQPQHF	TRBV15-1	TRBD1	TRBJ1-5	16	23	28	30
TNBC	8	0.000129446	TGTGCCAGCAGCCACCGGCTAGCGGGAGGGTCTGGGGCCAACGTCCTGACTTTC	CASSHRLAGGSGANVLTF	TRBV3-1/3-2	TRBD2-1	TRBJ2-6	13	18	-1	30
TNBC	8	0.000129446	TGTGCCTGGAGTGAACTCGTCAGCTCCTACAATGAGCAGTTCTTC	CAWSELVSSYNEQFF	TRBV30-1	TRBD1	TRBJ2-1	12	20	-1	23
TNBC	8	0.000129446	TGTGCCAGCAGTCGAAATTCTCGGACAGGCTACACCTTC	CASSRNSRTGYTF	TRBV28-1	TRBD1-1	TRBJ1-2	11	22	-1	27
TNBC	8	0.000129446	TGTGCCAGCAAGGAAGACCTTACTAGCACAGATACGCAGTATTTT	CASKEDLTSTDTQYF	TRBV27-1	TRBD1	TRBJ2-3	9	11	13	24
TNBC	8	0.000129446	TGTGCCAGCTCGCCACCCGGGACCTGGGGGTGGCAACTAATGAAAAACTGTTTTTTG	CASSPPGTWGWQLMKNCFL	TRBV18-1	TRBD1	TRBJ1-4	16	18	22	33
TNBC	8	0.000129446	TGTGCCAGCAAAAGGGGGGGGAGCGAGGGCTACACCTTC	CASKRGGSEGYTF	TRBV7-2	TRBD2-1	TRBJ1-2	9	13	19	27
TNBC	8	0.000129446	TGTGCCAGCAGAGCGTTAGACAGGGATAATTCACCCCTCCACTTT	CASRALDRDNSPLHF	TRBV2-1	TRBD1-1	TRBJ1-6	10	18	-1	25
TNBC	8	0.000129446	TGTGCCAGCAGTCCCGGCGGGCACGGAAGTACGCAGTATTTT	CASSPGGHGSTQYF	TRBV28-1	TRBD2-1	TRBJ2-3	11	16	20	29
TNBC	8	0.000129446	TGTGCCAGCAGCCTGATACAAGAGACCCAGTACTTC	CASSLIQETQYF	TRBV27-1	TRBD1	TRBJ2-5	10	14	15	18
TNBC	8	0.000129446	TGCGCCAGCAGCCAGGAGGGAGGGTTCAACAATGAGCAGTTCTTC	CASSQEGGFNNEQFF	TRBV4-1	TRBD2-1	TRBJ2-1	13	17	23	28
TNBC	8	0.000129446	TGTGCCAGCAGCTTGCCTAGCGGGATCAACAATGAGCAGTTCTTC	CASSLPSGINNEQFF	TRBV5-6	TRBD2-1	TRBJ2-1	14	16	24	28
TNBC	8	0.000129446	TGTGCCTGGGTTGCGGGCCGGACCATGAACACTGAAGCTTTCTTT	CAWVAGRTMNTEAFF	TRBV30-1	TRBD2-1	TRBJ1-1	9	12	16	25
TNBC	8	0.000129446	TGTGCCAGCAGTCAAGGGACTAGCGTGTTCTTC	CASSQGTSVFF	TRBV28-1	TRBD2-1	TRBJ2-1	11	15	24	26
TNBC	8	0.000129446	TGCGCCAGCAGTGACAGGGTCTATGGCTACACCTTC	CASSDRVYGYTF	TRBV10-2	TRBD1-1	TRBJ1-2	-1	14	18	20
TNBC	8	0.000129446	TGTGCCAGCAGCTTAGCCGGGGCGGCAGGTCGTATGGCTACACCTTCG	CASSLAGAAGRMATPS	TRBV7-2	TRBD1	TRBJ1-2	16	18	22	32
TNBC	8	0.000129446	TGTGCCAGCAGCGTAGGAGACTTCTCCTACAATGAGCAGTTCTTC	CASSVGDFSYNEQFF	TRBV9-1	TRBD2-1	TRBJ2-1	15	18	21	23
TNBC	8	0.000129446	TGCAGCGTGACAGGGTTTGAAGAGACCCAGTACTTC	CSVTGFEETQYF	TRBV29-1	TRBD1-1	TRBJ2-5	-1	8	14	19
TNBC	8	0.000129446	TGCGCCAGCAGCATACTAGCGGGGGACTCCTACGAGCAGTACTTC	CASSILAGDSYEQYF	TRBV5-1	TRBD2-1	TRBJ2-7	11	14	24	26
TNBC	8	0.000129446	TGCGCCAGCAGCTTGGCGGGGGGGCCGGCAGATACGCAGTATTTT	CASSLAGGPADTQYF	TRBV5-1	TRBD2-1	TRBJ2-3	-1	16	23	28
TNBC	8	0.000129446	TGTGCCAGCAGAGCCTGGGGAAGGACTGAAGCTTTCTTT	CASRAWGRTEAFF	TRBV7-9	TRBD1	TRBJ1-1	10	17	20	24
TNBC	8	0.000129446	TGTGCCAGCAGCTTAGCGCGCGTAGGGGGCAGCCTAATGAAAAACTGTTTTTTG	CASSLARVGGSLMKNCFL	TRBV7-9	TRBD1-1	TRBJ1-4	16	23	29	33
TNBC	8	0.000129446	TGTGCCAGCAGTTTACACCGCAGGGATGATGGCTACACCTTC	CASSLHRRDDGYTF	TRBV27-1	TRBD1-1	TRBJ1-2	14	20	24	28
TNBC	8	0.000129446	TGCAGTGCTAGAGATAAGGAGGGAGGGGAGTCCGGGGAGCTGTTTTTT	CSARDKEGGESGELFF	TRBV20	TRBD2-1	TRBJ2-2	13	20	26	31
TNBC	8	0.000129446	TGTGCCAGCACGGCCGAGAGCTCCTACAATGAGCAGTTCTTC	CASTAESSYNEQFF	TRBV6-5	TRBD1	TRBJ2-1	9	11	13	20
TNBC	7	0.000113265	TGTGCCAGCAGTCCCCAAGGGTCCTACGAGCAGTACTTC	CASSPQGSYEQYF	TRBV7-3	TRBD1	TRBJ2-7	10	17	-1	21
TNBC	7	0.000113265	TGTGCCTGGAGGTTAGGGGAGACCCAGTACTTC	CAWRLGETQYF	TRBV30-1	TRBD1	TRBJ2-5	10	14	-1	18
TNBC	7	0.000113265	TGCAGTGCTAGAACGGGGGGGTATACCTACAATGAGCAGTTCTTC	CSARTGGYTYNEQFF	TRBV20	TRBD2-1	TRBJ2-1	11	13	20	25
TNBC	7	0.000113265	TGCGCCAGCAGCCAGAACACAGGGGTGGGGGAGCAGTACTTC	CASSQNTGVGEQYF	TRBV4-3	TRBD1-1	TRBJ2-7	13	18	24	30
TNBC	7	0.000113265	TGTGCCACCAGGCTGGGGGAATCAGCCCCAGCATTTTGG	CATRLGESAPAFW	TRBV10-3	TRBD1	TRBJ1-5	10	14	-1	19
TNBC	7	0.000113265	TGTGCCAGCAGTCGGACAGGGGGAGATACGCAGTATTTT	CASSRTGGDTQYF	TRBV3-1/3-2	TRBD1-1	TRBJ2-3	10	13	-1	23
TNBC	7	0.000113265	TGTGCCAGCTCAACACCAGGGGAGACCCAGTACTTC	CASSTPGETQYF	TRBV6	TRBD1-1	TRBJ2-5	8	16	-1	21
TNBC	7	0.000113265	TGTGCCAGCAGTTTCTCCGCGAACACCGGGGAGCTGTTTTTT	CASSFSANTGELFF	TRBV27-1	TRBD2-1	TRBJ2-2	-1	14	15	19
TNBC	7	0.000113265	TGTGCCAGCAGCGGGGGACAGCTTTACAATGAGCAGTTCTTC	CASSGGQLYNEQFF	TRBV5-5	TRBD1-1	TRBJ2-1	11	14	20	24
TNBC	7	0.000113265	TGCAGTGCTAGAGATCTAACAGGAGTCCACGAGCAGTACTTC	CSARDLTGVHEQYF	TRBV20	TRBD1-1	TRBJ2-7	13	18	22	28
TNBC	7	0.000113265	TGCGCCAGCAGCCGGAGCCGGACAGGGAATGAAAAACTGTTTTTT	CASSRSRTGNEKLFF	TRBV5-1	TRBD1-1	TRBJ1-4	11	19	-1	27
TNBC	7	0.000113265	TGTGCCAGCAGCTCCTTAGCGGGGGCTGGCACAGATACGCAGTATTTT	CASSSLAGAGTDTQYF	TRBV5-5	TRBD2-1	TRBJ2-3	12	16	24	28
TNBC	7	0.000113265	TGTGCCACCCAAGACTTGGGCGGTACCGGGGAGCTGTTTTTT	CATQDLGGTGELFF	TRBV6-5	TRBD1	TRBJ2-2	6	17	20	24
TNBC	7	0.000113265	TGTGCCAGCAGAGCTTACCTCCCTACAGGGTTGAACACCGGGGAGCTGTTTTTT	CASRAYLPTGLNTGELFF	TRBV7-6	TRBD1-1	TRBJ2-2	10	24	29	32
TNBC	7	0.000113265	TGTGCCAGCAGGAAACGGGACAATCAGCCCCAGCATTTT	CASRKRDNQPQHF	TRBV2-1	TRBD2-1	TRBJ1-5	10	15	-1	20
TNBC	7	0.000113265	TGTGCCAGCAGTTTACTAGCGGGGGCCCTGGAGCAGTTCTTC	CASSLLAGALEQFF	TRBV12	TRBD2-1	TRBJ2-1	-1	15	24	30
TNBC	7	0.000113265	TGTGCCAGCAGTTCAGCACAACCATCAGTAATAAGCCCCAGCATTTTG	CASSSAQPSVISPSIL	TRBV28-1	TRBD1	TRBJ1-5	12	17	19	33
TNBC	7	0.000113265	TGTGCCAGCAGCGCGGACAGGGGGCGATTTTATGGCTACACCTTC	CASSADRGRFYGYTF	TRBV7-9	TRBD1-1	TRBJ1-2	11	14	24	30
TNBC	7	0.000113265	TGTGCCAGCAGCAGTACAGGGGACCCCGCGAACACCGGGGAGCTGTTTTTT	CASSSTGDPANTGELFF	TRBV11-2	TRBD1-1	TRBJ2-2	11	15	21	28
TNBC	7	0.000113265	TGCGCCAGCAGCCATGTCGTGGTGCGGGATCCCCCTTACGAGCAGTACTTC	CASSHVVVRDPPYEQYF	TRBV4-1	TRBD2-1	TRBJ2-7	13	23	28	36
TNBC	7	0.000113265	TGTGCCAGCAGCTCCGGACTAGCGGGGGTCAATGAGCAGTTCTTC	CASSSGLAGVNEQFF	TRBV13-1	TRBD2-1	TRBJ2-1	12	15	27	29
TNBC	7	0.000113265	TGTGCCAGCAGTCCCTGGGGGGCGAACTATGGCTACACCTTC	CASSPWGANYGYTF	TRBV25-1	TRBD1	TRBJ1-2	11	17	22	24
TNBC	7	0.000113265	TGTGCCAGCAGTGAAGCCTTCGGGGGTCAGGGATCCTACGAGCAGTACTTC	CASSEAFGGQGSYEQYF	TRBV2-1	TRBD2-1	TRBJ2-7	16	20	25	33
TNBC	7	0.000113265	TGTGCCAGCAGTCCAGGGGGCGTGCAGTACTTC	CASSPGGVQYF	TRBV6-2/6-3	TRBD1-1	TRBJ2-7	11	13	20	23
TNBC	7	0.000113265	TGTGCCACCACCCGGACAGCAATTGCGAACACTGAAGCTTTCTTT	CATTRTAIANTEAFF	TRBV2-1	TRBD1-1	TRBJ1-1	6	13	18	26
TNBC	7	0.000113265	TGTGCCAGCGGTTTAAGGGGGGGGAACACCGGGGAGCTGTTTTTT	CASGLRGGNTGELFF	TRBV6-6	TRBD2-1	TRBJ2-2	12	16	-1	23
TNBC	7	0.000113265	TGTGCCAGCAGCTCCTCTAGGAGAACACTGAAGCTTTCTTTG	CASSSSRRTLKLSL	TRBV6-5	TRBD2-1	TRBJ1-1	10	16	19	22
TNBC	7	0.000113265	TGTGCCAGCAGGGACAGGGTGGGGAGTGAAAAACTGTTTTTT	CASRDRVGSEKLFF	TRBV2-1	TRBD1-1	TRBJ1-4	-1	11	18	26
TNBC	7	0.000113265	TGTGCCAGCAGTTTGTTGGTTGGGGCTATTACCACAGATACGCAGTATTTT	CASSLLVGAITTDTQYF	TRBV12	TRBD1-1	TRBJ2-3	13	21	25	32
TNBC	7	0.000113265	TGTGCCAGCAGCAAATCAGTAGGGGGCGAACTGAAGCTTTCTTTG	CASSKSVGGELKLSL	TRBV21-1	TRBD1-1	TRBJ1-1	14	20	26	29
TNBC	7	0.000113265	TGTGCCAGCAGTCCGGGACAGGGGCCCTACGAGCAGTACTTC	CASSPGQGPYEQYF	TRBV6-4	TRBD1-1	TRBJ2-7	11	14	23	25
TNBC	7	0.000113265	TGTGCCAGCAGTGAGTTGGCGGTGTCCTACAATGAGCAGTTCTTC	CASSELAVSYNEQFF	TRBV2-1	TRBD2-1	TRBJ2-1	13	18	21	24
TNBC	7	0.000113265	TGTGCCAGTAGTCCGGACGGTTACAATGAGCAGTTCTTC	CASSPDGYNEQFF	TRBV19-1	TRBD1	TRBJ2-1	11	14	17	21
TNBC	7	0.000113265	TGTGCCAGCAGCCAAGGGGGAGGTCAAGAGACCCAGTACTTC	CASSQGGGQETQYF	TRBV4-2	TRBD2-1	TRBJ2-5	15	17	22	24
TNBC	7	0.000113265	TGTGCCAGCAGCTTAGGCCTCTTCGGGCCAGACCTTATATACGGTGGAGCTTTCTTT	CASSLGLFGPDLIYGGAFF	TRBV13-1	TRBD1	TRBJ1-1	16	24	27	47
TNBC	7	0.000113265	TGTGCCAGCAGCTCCTCAGAGGGGGTTGCGACTTTCTTT	CASSSSEGVATFF	TRBV7-2	TRBD1-1	TRBJ1-1	12	19	24	31
TNBC	7	0.000113265	TGTGCCAGCAGTGAGCTAGCGGGGGTGTGGACGCAGTATTTT	CASSELAGVWTQYF	TRBV6-1	TRBD2-1	TRBJ2-3	13	15	24	30
TNBC	7	0.000113265	TGTGCCAGCAGTTACTCGGGCGGGGGTGCGGATACGCAGTATTTT	CASSYSGGGADTQYF	TRBV6-5	TRBD2-1	TRBJ2-3	16	19	25	30
TNBC	7	0.000113265	TGTGCCAGCAGCTTTTTCGGACACCTGGGAGGTGGAGATACGCAGTATTTT	CASSFFGHLGGGDTQYF	TRBV5-6	TRBD2-1	TRBJ2-3	13	26	31	35
TNBC	7	0.000113265	TGTGCCATCCGACAGGGGTACTTAGGGCCAACCTACGAGCAGTACTTC	CAIRQGYLGPTYEQYF	TRBV6	TRBD1-1	TRBJ2-7	6	10	17	31
TNBC	7	0.000113265	TGTGCCAGCTCACCACGTATCCGGGATCCGAGCGCAGATACGCAGTATTTT	CASSPRIRDPSADTQYF	TRBV18-1	TRBD2-1	TRBJ2-3	15	21	25	34
TNBC	7	0.000113265	TGTGCCAGCAGGTCATGGACCTACGAGCAGTACTTC	CASRSWTYEQYF	TRBV6	TRBD1	TRBJ2-7	10	16	-1	19
TNBC	7	0.000113265	TGCAGTGCTAGACTCGGGACAGCCCAAGAGACCCAGTACTTC	CSARLGTAQETQYF	TRBV20	TRBD1-1	TRBJ2-5	11	15	21	23
TNBC	7	0.000113265	TGTGCCAGAAGCACAGGGTACCTCTGGAAACACCATATATTTTGG	CARSTGYLWKHHIFW	TRBV5-3	TRBD1-1	TRBJ1-3	-1	12	17	21
TNBC	7	0.000113265	TGTGCCAGCAGTTTAGTGGGCGGGGACGCCGGGGAGCTGTTTTTT	CASSLVGGDAGELFF	TRBV28-1	TRBD2-1	TRBJ2-2	14	19	24	28
TNBC	7	0.000113265	TGTGCCAGCAGCAAGAACCGATCGAGGGGAGAAAAACTGTTTTTT	CASSKNRSRGEKLFF	TRBV21-1	TRBD1	TRBJ1-4	13	24	28	30
TNBC	7	0.000113265	TGTGCCAGCAGCTTCGGCGTCTACGAGCAGTACTTC	CASSFGVYEQYF	TRBV7-9	TRBD1	TRBJ2-7	13	15	17	20
TNBC	7	0.000113265	TGTGCCAGCAGTTTTGGGGGGCGACGACACGAGCAGTACTTC	CASSFGGRRHEQYF	TRBV12	TRBD1	TRBJ2-7	13	16	21	28
TNBC	7	0.000113265	TGCGCCAGCAGCCAAGGGACAGGGGGTGAAAAACTGTTTTTT	CASSQGTGGEKLFF	TRBV4-1	TRBD1-1	TRBJ1-4	-1	16	-1	26
TNBC	7	0.000113265	TGCGCCAGCAGCTTGGAACTAGCGGGTTACAATGAGCAGTTCTTC	CASSLELAGYNEQFF	TRBV5-1	TRBD2-1	TRBJ2-1	15	17	25	27
TNBC	7	0.000113265	TGCAGTGCTAGGCAAGGGGGCGGTGGCAATCAGCCCCAGCATTTT	CSARQGGGGNQPQHF	TRBV20	TRBD1-1	TRBJ1-5	10	14	20	25
TNBC	7	0.000113265	TGTGCCAGCAGCTTTCCGGGACAGACGATCGAAGCTTTCTTT	CASSFPGQTIEAFF	TRBV7-2	TRBD1-1	TRBJ1-1	13	17	23	30
TNBC	7	0.000113265	TGTGCCAGCAGCTTGGATTGTGCTCTGACACCACCAAGAAAGAGACCCAGTACTTCG	CASSLDCALTPPRKRPSTS	TRBV5-8	TRBD1-1	TRBJ2-5	15	26	29	39
TNBC	7	0.000113265	TGCAGTGCTACTTCTGAAGGGGCCTGGTACGGAGCTTTCTTT	CSATSEGAWYGAFF	TRBV20	TRBD1-1	TRBJ1-1	9	17	21	32
TNBC	7	0.000113265	TGTGCCACAACGGGACAGGGCTCCTACGAGCAGTACTTC	CATTGQGSYEQYF	TRBV10-3	TRBD1-1	TRBJ2-7	6	11	-1	20
TNBC	7	0.000113265	TGTGCCAGAAGACCTCCAGGGAAACGCAGTATTTTG	CARRPPGKRSIL	TRBV6-5	TRBD1-1	TRBJ2-3	7	16	20	23
TNBC	7	0.000113265	TGTGCCACCCGTCGCAGGGCCCAGCTTGATTCACCCCTCCACTTT	CATRRRAQLDSPLHF	TRBV27-1	TRBD1-1	TRBJ1-6	6	14	18	28
TNBC	7	0.000113265	TGTGCCAGCAGCCAAGATCGACAGACGCTATGTGCCGGGGAGCTGTTTTTT	CASSQDRQTLCAGELFF	TRBV3-1/3-2	TRBD1-1	TRBJ2-2	16	19	23	34
TNBC	7	0.000113265	TGTGCCAGCAGGGACCGGGATAAGGGGCCCTACGAGCAGTACTTC	CASRDRDKGPYEQYF	TRBV28-1	TRBD1	TRBJ2-7	10	22	26	28
TNBC	7	0.000113265	TGTGCCAGCATGGAGGGGAGGATGAACACCGGGGAGCTGTTTTTT	CASMEGRMNTGELFF	TRBV2-1	TRBD2-1	TRBJ2-2	9	15	20	23
TNBC	7	0.000113265	TGTGCCAGCAGTGACAGGGACACCGGGGAGCTGTTTTTT	CASSDRDTGELFF	TRBV6-4	TRBD1	TRBJ2-2	-1	15	-1	19
TNBC	7	0.000113265	TGTGCCATCAGTGAGCCCCAGCTCGTCGCGGGGGGATTTACTACAATGAGCAGTTCTTCG	CAISEPQLVAGGFTTMSSSS	TRBV10-3	TRBD2-1	TRBJ2-1	14	27	34	40
TNBC	7	0.000113265	TGTGCCAGCAGTGACCCCGGGACATCCTACGAGCAGTACTTC	CASSDPGTSYEQYF	TRBV6-1	TRBD1-1	TRBJ2-7	13	18	-1	24
TNBC	7	0.000113265	TGTGCCAGCCGTCCACAGGCCAATAATTCACCCCTCCACTTT	CASRPQANNSPLHF	TRBV27-1	TRBD1-1	TRBJ1-6	8	14	18	22
TNBC	7	0.000113265	TGCAGCGTTGAAGATTTAGAAACAGGGCATTATGGCTACACCTTC	CSVEDLETGHYGYTF	TRBV29-1	TRBD1-1	TRBJ1-2	13	21	26	30
TNBC	7	0.000113265	TGTGCCAGTAGTACCGGTGTTACCTACGAGCAGTACTTC	CASSTGVTYEQYF	TRBV19-1	TRBD2-1	TRBJ2-7	12	14	16	22
TNBC	7	0.000113265	TGTGCCTGGAGTGGGACAGGCAATCAGCCCCAGCATTTT	CAWSGTGNQPQHF	TRBV30-1	TRBD1-1	TRBJ1-5	-1	13	-1	19
TNBC	7	0.000113265	TGTGCCAGCAGCTTAGCCCTAGCGGGGGTCAGCGGGGAGCTGTTTTTT	CASSLALAGVSGELFF	TRBV11-2	TRBD2-1	TRBJ2-2	15	18	27	32
TNBC	7	0.000113265	TGCGCCAGCAGCCAGGATCCCGGGGACACTGAAGCTTTCTTT	CASSQDPGDTEAFF	TRBV4-3	TRBD2-1	TRBJ1-1	13	20	-1	25
TNBC	7	0.000113265	TGTGCCAGCAGCCGGACTAGCGGGGGGAGCGAGCAGTTCTTC	CASSRTSGGSEQFF	TRBV6-4	TRBD2-1	TRBJ2-1	10	13	26	30
TNBC	7	0.000113265	TGTGCCAGCAGTATGGGGGACACCGGGGAGCTGTTTTTT	CASSMGDTGELFF	TRBV6-4	TRBD1	TRBJ2-2	11	14	-1	19
TNBC	7	0.000113265	TGTGCCAGCTCCCAGGGACTAGCTAAAGGGGGCGGGGAGCTGTTTTTT	CASSQGLAKGGGELFF	TRBV27-1	TRBD2-1	TRBJ2-2	8	14	22	32
TNBC	7	0.000113265	TGTGCCAGCAGTGCTAGGCCACAATTCCAAGAGACCCAGTACTTC	CASSARPQFQETQYF	TRBV6	TRBD2-1	TRBJ2-5	-1	13	16	26
TNBC	7	0.000113265	TGCGCCAGCAGTGACCCAACACTAGCAGATACGCAGTATTTT	CASSDPTLADTQYF	TRBV10-1	TRBD2-1	TRBJ2-3	13	20	-1	25
TNBC	7	0.000113265	TGTGCCAGCAGTCTCCCCCAGGGGTCTAGCGGGAGCTACGAGCAGTACTTC	CASSLPQGSSGSYEQYF	TRBV28-1	TRBD2-1	TRBJ2-7	11	25	-1	35
TNBC	7	0.000113265	TGTGCCAGCAGTGATTTCTGGGGGGGGTTGGAGACCCAGTACTTC	CASSDFWGGLETQYF	TRBV2-1	TRBD2-1	TRBJ2-5	13	19	25	30
TNBC	7	0.000113265	TGCAGTGCAAATCCCGACTACCTTCAGGGAGAGAGCAGTACTTCG	CSANPDYLQGESSTS	TRBV20	TRBD1	TRBJ2-7	7	24	28	32
TNBC	7	0.000113265	TGTGCCAGTAGAGGGCAAGGAGATACGCAGTATTTT	CASRGQGDTQYF	TRBV19-1	TRBD1	TRBJ2-3	-1	11	14	20
TNBC	7	0.000113265	TGTGCCAGTAGTGTCACTAGCGGGAGGAACACCGGGGAGCTGTTTTTT	CASSVTSGRNTGELFF	TRBV19-1	TRBD2-1	TRBJ2-2	11	15	-1	26
TNBC	7	0.000113265	TGCAGTGCTAGAGATAGCGGGACTACTAACACCGGGGAGCTGTTTTTG	CSARDSGTTNTGELFL	TRBV20	TRBD2-1	TRBJ2-2	-1	14	21	42
TNBC	7	0.000113265	TGCGCCAGCAGCCACCCGGGGGGCGGGGGCGTAGGAAACACCATATATTTT	CASSHPGGGGVGNTIYF	TRBV4-1	TRBD2-1	TRBJ1-3	13	22	28	33
TNBC	7	0.000113265	TGTGCCAGCAGCGTAGCTCTGACAGGGGGCGTCTCCGTTCATAGAAGTTTTGGGTGGCTACACCTTCGG	CASSVALTGGVSVHRSFGWLHLR	TRBV9-1	TRBD1-1	TRBJ1-2	15	20	29	54
TNBC	7	0.000113265	TGTGCCAGCAGTCTCGAGAGATACGAGCAGTACTTC	CASSLERYEQYF	TRBV2-1	TRBD2-1	TRBJ2-7	11	15	17	21
TNBC	7	0.000113265	TGTGCCAGCAGTTTGATTAGCGGGGGGGCCGGGGAGCTGTTTTTT	CASSLISGGAGELFF	TRBV27-1	TRBD2-1	TRBJ2-2	13	17	-1	28
TNBC	7	0.000113265	TGTGCCAGCAGTTCGGGGACAGCCCCAAAAGCTTTCTTT	CASSSGTAPKAFF	TRBV12-3/12-4	TRBD1-1	TRBJ1-1	12	15	21	28
TNBC	7	0.000113265	TGTGCCAGCAGTTACCGGTATAGGGGAGGAGAGACCCAGTACTTC	CASSYRYRGGETQYF	TRBV6-2/6-3	TRBD2-1	TRBJ2-5	14	23	-1	29
TNBC	7	0.000113265	TGTGCCAGCATTTCAGGGGAGAGAGGCTTGGTATGGCTACACCTT	CASISGERGLVWLHL	TRBV28-1	TRBD1-1	TRBJ1-2	9	13	18	31
TNBC	7	0.000113265	TGTGCCATCCTCTCCGGGACATTCCGTACAATGAGCAGTTCTTCG	CAILSGTFRTMSSSS	TRBV2-1	TRBD1-1	TRBJ2-1	6	15	20	26
TNBC	7	0.000113265	TGTGCCAGCAGCTTTACGGGGACAGATAATTCACCCCTCCACTTT	CASSFTGTDNSPLHF	TRBV11-2	TRBD1-1	TRBJ1-6	13	18	-1	25
TNBC	7	0.000113265	TGTGCCAGCATGAGGCTAGCTCTCCGCGAGCAGTACTTC	CASMRLALREQYF	TRBV6-4	TRBD2-1	TRBJ2-7	9	15	19	26
TNBC	7	0.000113265	TGTGCCAGCAGCGTAAGTAAGGGACAGGCTTTCTCTGGGGCCAACGTCCTGACTTTC	CASSVSKGQAFSGANVLTF	TRBV9-1	TRBD1-1	TRBJ2-6	14	20	27	32
TNBC	7	0.000113265	TGCAGTGCTTTTTGGGGGGAGCGGCGAAATGAGCAGTTCTTC	CSAFWGERRNEQFF	TRBV20	TRBD2-1	TRBJ2-1	8	13	18	27
TNBC	7	0.000113265	TGTGCCAGCAGCCGTAGCGGGGGGATCGCGAACACCGGGGAGCTGTTTTTT	CASSRSGGIANTGELFF	TRBV3-1/3-2	TRBD2-1	TRBJ2-2	12	14	23	28
TNBC	7	0.000113265	TGCAGTGCAATAGGACAGGGTGATACCGGGGAGCTGTTTTTT	CSAIGQGDTGELFF	TRBV20	TRBD1-1	TRBJ2-2	7	12	19	24
TNBC	7	0.000113265	TGTGCCAGCAAGGAAGACAGGGGGCGGGATTTGAACACTGAAGCTTTCTTT	CASKEDRGRDLNTEAFF	TRBV6	TRBD1-1	TRBJ1-1	9	15	24	31
TNBC	7	0.000113265	TGCAGTGCTAGAGAAGGCCCTGGGACTAGAGATACGCAGTATTTT	CSAREGPGTRDTQYF	TRBV20	TRBD2-1	TRBJ2-3	13	21	-1	29
TNBC	7	0.000113265	TGTGCCAGCAGTTTAGGGGGGGAGCAGTTCTTC	CASSLGGEQFF	TRBV12-3/12-4	TRBD1	TRBJ2-1	-1	16	-1	21
TNBC	7	0.000113265	TGTGCCAGCAGTCTATTAGCGGGAGAGTACGAGCAGTACTTC	CASSLLAGEYEQYF	TRBV12	TRBD2-1	TRBJ2-7	11	16	24	27
TNBC	7	0.000113265	TGTGCCAGCAGCTTAATAAGGGTCGTAGGTGGCTACACCTTC	CASSLIRVVGGYTF	TRBV7-9	TRBD1	TRBJ1-2	14	18	21	29
TNBC	7	0.000113265	TGTGCCAGCAGTTCCGAGACTAGAGGGTACAATGAGCAGTTCTTC	CASSSETRGYNEQFF	TRBV6-6	TRBD2-1	TRBJ2-1	12	17	22	27
TNBC	7	0.000113265	TGTGCCAGAGGGATCTGGGGCCAACGTCCTGACTTTCGG	CARGIWGQRPDFR	TRBV5-3	TRBD1	TRBJ2-6	-1	9	-1	13
TNBC	7	0.000113265	TGTGCCAGCAGTTACTCCACCTATCGGGACCCCGTTGGGGGCTACACCTTC	CASSYSTYRDPVGGYTF	TRBV6-2/6-3	TRBD1	TRBJ1-2	16	25	29	39
TNBC	7	0.000113265	TGTGCCAGCAGCTTGGCAGCGATCATAAGAGGTGGGCAGTTCTTC	CASSLAAIIRGGQFF	TRBV5-6	TRBD2-1	TRBJ2-1	15	17	20	35
TNBC	7	0.000113265	TGCGCCAGCCTTAAGTTGAATCATAGCAATCAGCCCCAGCATTTT	CASLKLNHSNQPQHF	TRBV23-1	TRBD1	TRBJ1-5	8	17	18	23
TNBC	7	0.000113265	TGCGCCAGCAGCCAATTGTACTTGAGCTCCTACAATGAGCAGTTCTTC	CASSQLYLSSYNEQFF	TRBV4-1	TRBD2-1	TRBJ2-1	14	19	21	26
TNBC	7	0.000113265	TGTGCCAGCAGTTCAGGGCTGGCTACACCTTCG	CASSSGLATPS	TRBV21-1	TRBD1-1	TRBJ1-2	10	13	17	19
TNBC	7	0.000113265	TGCAGCGTTCTGCCGCAGGTTGAGACCCAGTACTTC	CSVLPQVETQYF	TRBV29-1	TRBD1-1	TRBJ2-5	8	15	18	21
TNBC	7	0.000113265	TGTGCCAGCAGTCACAGGGAAGGCGGAAACACCATATATTTT	CASSHREGGNTIYF	TRBV12	TRBD1-1	TRBJ1-3	11	13	18	24
TNBC	7	0.000113265	TGTGCCACCAGCAGAGATATTTCGGACAGTCTCCTACGAGCAGTACTTCGG	CATSRDISDSLLRAVLR	TRBV15-1	TRBD1-1	TRBJ2-7	16	23	28	30
TNBC	7	0.000113265	TGTGCCAGCAAGGCAGGGACAGGTAGGAAAGCTTTCTTT	CASKAGTGRKAFF	TRBV7-2	TRBD1-1	TRBJ1-1	9	15	22	28
TNBC	7	0.000113265	TGTGCCAGCGGAATGACAGGGGGCTTTGGGAAACTGTTTTTT	CASGMTGGFGKLFF	TRBV6-6	TRBD1-1	TRBJ1-4	8	14	23	30
TNBC	7	0.000113265	TGCAGTGCTTTCTCCGGGACTAGCTCCTACGAGCAGTACTTC	CSAFSGTSSYEQYF	TRBV20	TRBD2-1	TRBJ2-7	8	15	-1	23
TNBC	7	0.000113265	TGTGCCAGCAGTTCCGACAGGGGCGACGATTCACCCCTCCACTTT	CASSSDRGDDSPLHF	TRBV6-5	TRBD1-1	TRBJ1-6	12	15	22	28
TNBC	7	0.000113265	TGCGCCAGCAGCCAAAGCAACAGCTATGGCTACACCTTC	CASSQSNSYGYTF	TRBV4-1	TRBD1-1	TRBJ1-2	14	19	-1	23
TNBC	7	0.000113265	TGTGCCAGTAGTATACGGAGCTCCTACGAGCAGTACTTC	CASSIRSSYEQYF	TRBV19-1	TRBD2-1	TRBJ2-7	14	16	-1	20
TNBC	7	0.000113265	TGCGCCAGCAGCCAAGATCGGCAGAGCTCCTACAATGAGCAGTTCTTC	CASSQDRQSSYNEQFF	TRBV4-1	TRBD1	TRBJ2-1	16	21	23	26
TNBC	7	0.000113265	TGCGCCAGCAGTCGACAGGGCAGAGATTCACCCCTCCACTTT	CASSRQGRDSPLHF	TRBV5-1	TRBD1-1	TRBJ1-6	10	13	19	25
TNBC	7	0.000113265	TGTGCCGCAGACTTC	CAADF	TRBV10-3	TRBD1-1	TRBJ2-7	5	7	-1	10
TNBC	7	0.000113265	TGTGCCAGTTCCGGGACAGGGGAAGAGACCCAGTACTTC	CASSGTGEETQYF	TRBV6-5	TRBD1-1	TRBJ2-5	7	12	-1	22
TNBC	7	0.000113265	TGTGCCAGCAGCCAAGCCGAGGACCGAGGTTGGTTGCGAGCAGTACTTCGG	CASSQAEDRGWLRAVLR	TRBV3-1/3-2	TRBD1	TRBJ2-7	15	20	23	36
TNBC	7	0.000113265	TGTGCCAGCAGTTACCGTTGGGTCGGGCAGGGGGCCAGCGGCGGAGACCCAGTACTT	CASSYRWVGQGASGGDPVL	TRBV6-2/6-3	TRBD1-1	TRBJ2-5	14	27	34	43
TNBC	7	0.000113265	TGCAGTGCTCGTCCAGGGGGTAAAACAGATACGCAGTATTTT	CSARPGGKTDTQYF	TRBV20	TRBD1-1	TRBJ2-3	8	13	19	24
TNBC	7	0.000113265	TGTGCCAGTATCAATGGACGGGGAAGGACTGAAGCTTTCTTT	CASINGRGRTEAFF	TRBV19-1	TRBD2-1	TRBJ1-1	9	18	22	27
TNBC	7	0.000113265	TGTGCCACCGGGACAGGTGACTCTGGGGCCAACGTCCTGACTTTC	CATGTGDSGANVLTF	TRBV7-9	TRBD1-1	TRBJ2-6	6	9	16	20
TNBC	7	0.000113265	TGTGCCAGCAGCTTGGGAGCGCGCAGGGCGTCCAATGAGCAGTTCTTC	CASSLGARRASNEQFF	TRBV5-5	TRBD1-1	TRBJ2-1	15	23	27	32
TNBC	7	0.000113265	TGTGCCAGCCAGCTAGCGGGGGGTTCCTACAATGAGCAGTTCTTC	CASQLAGGSYNEQFF	TRBV11	TRBD2-1	TRBJ2-1	8	12	22	24
TNBC	7	0.000113265	TGTGCCAGCAGTGAAAGGGGCAGGATCCACGAGCAGTACTTC	CASSERGRIHEQYF	TRBV2-1	TRBD1-1	TRBJ2-7	-1	15	19	28
TNBC	7	0.000113265	TGCGCCAGCATACCTCCGTCCGCGAACACCGGGGAGCTGTTTTTT	CASIPPSANTGELFF	TRBV5-1	TRBD1	TRBJ2-2	9	11	12	22
TNBC	7	0.000113265	TGTGCCAGCAGCCAAAACACCGGATCCTACAATGAGCAGTTCTTC	CASSQNTGSYNEQFF	TRBV3-1/3-2	TRBD1	TRBJ2-1	14	21	-1	24
TNBC	7	0.000113265	TGCGCCAGCAGCCAAGATGAGGGGTATGATCCTACGAGCAGTACTTCG	CASSQDEGYDPTSSTS	TRBV4-3	TRBD1	TRBJ2-7	16	19	23	29
TNBC	7	0.000113265	TGTGCCAGCAGCTCTCCAGAGGCACGAGCAGTACTTCGG	CASSSPEARAVLR	TRBV21-1	TRBD2-1	TRBJ2-7	11	18	21	23
TNBC	7	0.000113265	TGCAGTGCTAGAGATAGTAGGGACAATTCACCCCTCCACTTT	CSARDSRDNSPLHF	TRBV20	TRBD1	TRBJ1-6	13	19	-1	24
TNBC	7	0.000113265	TGCGCCAGCAGCCCCCGGGGCGTCGCGGGGGAGCAGTACTTC	CASSPRGVAGEQYF	TRBV4-1	TRBD2-1	TRBJ2-7	12	24	-1	30
TNBC	7	0.000113265	TGCAGTGCTAGAGATGCGGGGGCAAACTACGAGCAGTACTTC	CSARDAGANYEQYF	TRBV20	TRBD2-1	TRBJ2-7	13	15	21	26
TNBC	7	0.000113265	TGTGCCAGCAGTTTACAGGGGGGTGCTAATGGCTACACCTTC	CASSLQGGANGYTF	TRBV6-5	TRBD1-1	TRBJ1-2	12	14	21	28
TNBC	7	0.000113265	TGTGCCAGCTCACCACCAAACGCAGGGAAGGACTATGGCTACACCTTC	CASSPPNAGKDYGYTF	TRBV18-1	TRBD1-1	TRBJ1-2	16	22	26	31
TNBC	7	0.000113265	TGCGCCAGCAGCTTGGGCGGAGAATATGGCTACACCTTC	CASSLGGEYGYTF	TRBV5-1	TRBD2-1	TRBJ1-2	-1	16	19	24
TNBC	7	0.000113265	TGTGCCAGCAGCTTGACAGGGCCGAGGAATACGCAGTATTTT	CASSLTGPRNTQYF	TRBV5-4	TRBD1-1	TRBJ2-3	-1	15	20	28
TNBC	7	0.000113265	TGTGCCAGCAGCTCTTGGGACTTGGAGGGCTACACCTTC	CASSSWDLEGYTF	TRBV7-9	TRBD2-1	TRBJ1-2	12	16	21	27
TNBC	7	0.000113265	TGTGCCAGCAGCCGGGACAGGGTCATGAACACTGAAGCTTTCTTT	CASSRDRVMNTEAFF	TRBV3-1/3-2	TRBD1-1	TRBJ1-1	-1	13	21	25
TNBC	7	0.000113265	TGTGCCAGCAGTGAGGAGGCGGGGGGGCCGGGTGAGCAGTTCTTC	CASSEEAGGPGEQFF	TRBV6-4	TRBD2-1	TRBJ2-1	13	18	26	32
TNBC	6	9.70842e-05	TGTGCCAGCAGCTTAGTCGAGGGTCGCGCTGAAGCTTTCTTT	CASSLVEGRAEAFF	TRBV7-8	TRBD2-1	TRBJ1-1	15	18	22	28
TNBC	6	9.70842e-05	TGTGCCAGCAGTCCCAGGGCCTCGGGGCTACACCTTCGG	CASSPRASGLHLR	TRBV6-5	TRBD1-1	TRBJ1-2	11	14	18	25
TNBC	6	9.70842e-05	TGCGCCAGCAGCCAAAATGGTCGACAGGGCGGTCAGCCCCAGCATTTT	CASSQNGRQGGQPQHF	TRBV4-3	TRBD1-1	TRBJ1-5	14	22	28	32
TNBC	6	9.70842e-05	TGTGCCAGCAGCCTCTGGACAGGGGGCCAGTACGAGCAGTACTTC	CASSLWTGGQYEQYF	TRBV7-6	TRBD1-1	TRBJ2-7	11	16	26	30
TNBC	6	9.70842e-05	TGCAGTGCCCCTTCAGAGGGAAAAGGACCTATAATTCACCCCTCCACTTTG	CSAPSEGKGPIIHPSTL	TRBV20	TRBD2-1	TRBJ1-6	7	15	19	27
TNBC	6	9.70842e-05	TGTGCCTGGAGTGTAACTTCAAGCCCCGCCGGGGAGCTGTTTTTT	CAWSVTSSPAGELFF	TRBV30-1	TRBD2-1	TRBJ2-2	13	15	17	28
TNBC	6	9.70842e-05	TGTGCCAGCAGTTTAGGTCTTAACTATGGCTACACCTTC	CASSLGLNYGYTF	TRBV12-3/12-4	TRBD2-1	TRBJ1-2	15	18	-1	20
TNBC	6	9.70842e-05	TGTGCCAGCAGCGTAATAGAGGGCCACGAGCAGTACTTC	CASSVIEGHEQYF	TRBV9-1	TRBD2-1	TRBJ2-7	14	18	22	25
TNBC	6	9.70842e-05	TGCAGTGCTCCCCCGGGACAGGGGGCCCTGGGCTACACCTTC	CSAPPGQGALGYTF	TRBV20	TRBD1-1	TRBJ1-2	8	14	25	30
TNBC	6	9.70842e-05	TGCAGTGCTAGTCAGAGAAATGGGGCAATCAGCCCCAGCATTTTG	CSASQRNGAISPSIL	TRBV20-1	TRBD1	TRBJ1-5	11	21	-1	24
TNBC	6	9.70842e-05	TGTGCCAGCTCACCGGGGGGCAATCAGCCCCAGCATTTT	CASSPGGNQPQHF	TRBV18-1	TRBD1	TRBJ1-5	-1	14	-1	19
TNBC	6	9.70842e-05	TGTGCCAGCAGTGCCTCTAGCGGGACCAACGAGCAGTACTTC	CASSASSGTNEQYF	TRBV2-1	TRBD2-1	TRBJ2-7	12	16	24	28
TNBC	6	9.70842e-05	TGTGCCACCAGTGAGACAGGGAGGGACACCGGGGAGCTGTTTTTT	CATSETGRDTGELFF	TRBV24-1	TRBD1	TRBJ2-2	-1	14	20	25
TNBC	6	9.70842e-05	TGTGCCAGCAGTTCCGGGGGGTCACAAGAGACCCAGTACTTC	CASSSGGSQETQYF	TRBV6-2/6-3	TRBD2-1	TRBJ2-5	12	14	20	24
TNBC	6	9.70842e-05	ACCGGGGACAGGTCGCGGAACACTGAAGCTTTCTTT	TGDRSRNTEAFF	TRBV11	TRBD1-1	TRBJ1-1	-1	4	11	17
TNBC	6	9.70842e-05	TGCGCCAGCAGCCCGACTGTACCGGGACTAGCGGGGGGGGATACGCAGTATTTT	CASSPTVPGLAGGDTQYF	TRBV5-1	TRBD2-1	TRBJ2-3	11	23	-1	39
TNBC	6	9.70842e-05	TGTGCCAGCAGCCGGAACCCATATCGGGGGGGCACTGAAGCTTTCTTT	CASSRNPYRGGTEAFF	TRBV2-1	TRBD2-1	TRBJ1-1	10	24	-1	32
TNBC	6	9.70842e-05	TGTGCCAGTAGTGGGCGGGGGGCCGGGGTTACCCCCAAGCAGTATTTT	CASSGRGAGVTPKQYF	TRBV19-1	TRBD2-1	TRBJ2-3	11	14	21	38
TNBC	6	9.70842e-05	TGTGCCAGCAGCTTTAGACAGGGACCCTACGAGCAGTACTTC	CASSFRQGPYEQYF	TRBV7-2	TRBD1-1	TRBJ2-7	13	16	22	25
TNBC	6	9.70842e-05	TGTGCCAGTAGCTCAGGGGGCAACTATGGCTACACCTTC	CASSSGGNYGYTF	TRBV19-1	TRBD1-1	TRBJ1-2	10	13	-1	21
TNBC	6	9.70842e-05	TGTGCCAGCAGCTTAGAAGGCAGGGGATGGAGAGACATTCAGTACTTC	CASSLEGRGWRDIQYF	TRBV11	TRBD1-1	TRBJ2-4	16	20	25	34
TNBC	6	9.70842e-05	TGTGCCAGCCGCAATCGGGTTAGCGGGAGTTTCAGTGAGCAGTTCTTC	CASRNRVSGSFSEQFF	TRBV11	TRBD2-1	TRBJ2-1	8	20	28	35
TNBC	6	9.70842e-05	TGTGCCAGCAGCTTAACGTCGGCGTCGAACACCGGGGAGCTGTTTTTT	CASSLTSASNTGELFF	TRBV7-3	TRBD1	TRBJ2-2	16	20	22	25
TNBC	6	9.70842e-05	TGCGCCAGCAGCTGGGAGAACACCGGGGAGCTGTTTTTT	CASSWENTGELFF	TRBV5-1	TRBD1	TRBJ2-2	-1	13	-1	17
TNBC	6	9.70842e-05	TGTGCCACCAGTGATTTGTATCAACAGCAATCAGCCCCAGCATTT	CATSDLYQQQSAPAF	TRBV24-1	TRBD1	TRBJ1-5	17	23	-1	25
TNBC	6	9.70842e-05	TGTGCCAGCAGCCCACGAGAAAATTCACCCCTCCACTTT	CASSPRENSPLHF	TRBV7-8	TRBD2-1	TRBJ1-6	12	16	18	21
TNBC	6	9.70842e-05	TGTGCCAGCAGCGGGGTGGACAGCTACGAGCAGTACTTC	CASSGVDSYEQYF	TRBV7-2	TRBD1-1	TRBJ2-7	11	17	-1	23
TNBC	6	9.70842e-05	TGTGCCAGCAGCCCCGGTGCTAGCGCGGCCCTACGAGCAGTACTT	CASSPGASAALRAVL	TRBV12	TRBD2-1	TRBJ2-7	10	19	24	29
TNBC	6	9.70842e-05	TGCAGTGCTCTCAACTGGCTAGCGGGAGAAATAGGTGAGCAGTTCTTC	CSALNWLAGEIGEQFF	TRBV20	TRBD2-1	TRBJ2-1	8	18	27	35
TNBC	6	9.70842e-05	TGTGCCAGCAGCTTGGGTTCGGGGGGTTCTGGCTACACCTTC	CASSLGSGGSGYTF	TRBV5-6	TRBD2-1	TRBJ1-2	15	19	25	29
TNBC	6	9.70842e-05	TGCAGTGTTACCCTTGGAAACACTGAAGCTTTCTTT	CSVTLGNTEAFF	TRBV20	TRBD1	TRBJ1-1	6	15	-1	18
TNBC	6	9.70842e-05	TGTGCCAGCAGCGTTCGAGCGGGACCCCTCCACGAGCAGTACTTC	CASSVRAGPLHEQYF	TRBV11-3	TRBD2-1	TRBJ2-7	11	17	23	31
TNBC	6	9.70842e-05	TGTGCCAGCACCCCGTGGGCTGGGACAGATACGCAGTATTTT	CASTPWAGTDTQYF	TRBV12	TRBD1-1	TRBJ2-3	9	16	19	24
TNBC	6	9.70842e-05	TGTGCCAGCATTAAGGGGCGGGAGCAGTTCTTC	CASIKGREQFF	TRBV21-1	TRBD1-1	TRBJ2-1	9	13	17	21
TNBC	6	9.70842e-05	TGTGCCAGCAATAAAAGGGGAGCCAGGGGGGAACGAACAATCAGCCCCAGCATTTTG	CASNKRGARGERTISPSIL	TRBV9-1	TRBD1-1	TRBJ1-5	9	23	29	37
TNBC	6	9.70842e-05	TGCGCCAGCAGCCAAGAAATGGGGGCGGGATCACCCCTCCACTTT	CASSQEMGAGSPLHF	TRBV4-1	TRBD1	TRBJ1-6	16	20	25	30
TNBC	6	9.70842e-05	TGTGCCAGCAGCCCCAGACTAGGGAGCACCGGGGAGCTGTTTTTT	CASSPRLGSTGELFF	TRBV11	TRBD2-1	TRBJ2-2	11	16	21	26
TNBC	6	9.70842e-05	TGTGCCAAGCCTTTCGTATACAAGAGACCCAGTACTTCG	CAKPFVYKRPSTS	TRBV27-1	TRBD2-1	TRBJ2-5	-1	7	9	20
TNBC	6	9.70842e-05	TGTGCCAGCAGCCCCCTGGAAGGTAGCGGGGGGGCCGGGGATACGCAGTATTTT	CASSPLEGSGGAGDTQYF	TRBV12	TRBD2-1	TRBJ2-3	10	23	33	39
TNBC	6	9.70842e-05	TGTGCCAGCAGTTACACTACAGGGGGTGGCTACACCTTC	CASSYTTGGGYTF	TRBV6-5	TRBD1-1	TRBJ1-2	14	18	-1	26
TNBC	6	9.70842e-05	TGTGCCAGCAGCCAAGATAAACTAGCCTACAATGAGCAGTTCTTC	CASSQDKLAYNEQFF	TRBV3-1/3-2	TRBD2-1	TRBJ2-1	16	20	-1	25
TNBC	6	9.70842e-05	TGTGCCAGCAGTCCCCAGGGGGCTCTTGGAAACACCATATATTTT	CASSPQGALGNTIYF	TRBV12	TRBD1-1	TRBJ1-3	11	15	22	26
TNBC	6	9.70842e-05	TGTGCCAGCAGCCAAGTTGGCGGAAGTACGCAGTATTTT	CASSQVGGSTQYF	TRBV14-1	TRBD2-1	TRBJ2-3	15	19	22	26
TNBC	6	9.70842e-05	TGTGCCTGGAGATCGGGCGGGGGAACGCAGTATTTT	CAWRSGGGTQYF	TRBV30-1	TRBD2-1	TRBJ2-3	10	16	22	24
TNBC	6	9.70842e-05	TGCGCCAGCAGCTACCTGGGACTAGCGGGGGACGAGCAGTTCTTC	CASSYLGLAGDEQFF	TRBV5-1	TRBD2-1	TRBJ2-1	12	17	30	33
TNBC	6	9.70842e-05	TGTGCCAGCAGCTTAGTAGGTAGCGGGGGGGCCATGTCAATGAGCAGTTCTTCG	CASSLVGSGGAMSMSSSS	TRBV11-2	TRBD2-1	TRBJ2-1	15	20	30	37
TNBC	6	9.70842e-05	TGTGCCAGCAGCTTGCAGCAGGGGTATTCACCCCTCCACTTT	CASSLQQGYSPLHF	TRBV5-6	TRBD1-1	TRBJ1-6	14	18	23	25
TNBC	6	9.70842e-05	TGTGCCAGCAGTTCTCGGGACAGGGCTAAGAGGGAGCAGTACTTC	CASSSRDRAKREQYF	TRBV12	TRBD1-1	TRBJ2-7	12	16	24	33
TNBC	6	9.70842e-05	TGTGCCAGCAGCCCGGATGGACAGTCCAAGAGACCCAGTACTTCG	CASSPDGQSKRPSTS	TRBV12-1	TRBD1-1	TRBJ2-5	11	18	23	25
TNBC	6	9.70842e-05	TGTGCCAGCAGTCCCCCCAGGGGACCCAACACCTTC	CASSPPRGPNTF	TRBV28-1	TRBD1-1	TRBJ1-2	11	17	22	28
TNBC	6	9.70842e-05	TGTGCCACCAGCAACCGGCGTTGGGGAGGGGGAAACACCATATATTTT	CATSNRRWGGGNTIYF	TRBV15-1	TRBD2-1	TRBJ1-3	12	23	-1	30
TNBC	6	9.70842e-05	TGCAGTGCTCCCCGGGACTCTGGAAACACCATATATTTT	CSAPRDSGNTIYF	TRBV20	TRBD2-1	TRBJ1-3	8	12	-1	17
TNBC	6	9.70842e-05	TGCAGCGTGGATAGCGGGGGGATGTACAATGAGCAGTTCTTC	CSVDSGGMYNEQFF	TRBV29-1	TRBD2-1	TRBJ2-1	7	11	20	24
TNBC	6	9.70842e-05	TGTGCCAGCAGCTCAAGTGGTAACATTTTCCCTACGAGCAGTACTTCG	CASSSSGNIFPTSSTS	TRBV14-1	TRBD1-1	TRBJ2-7	11	22	24	30
TNBC	6	9.70842e-05	TGTGCCAGCAGCGTAGATCCGGGGATTCGGAGGGCTACACCTTCG	CASSVDPGIRRATPS	TRBV9-1	TRBD2-1	TRBJ1-2	15	19	23	32
TNBC	6	9.70842e-05	TGCAGCGTTGAAGGGTTCGGCGGTGGCGAGCAGTACTTC	CSVEGFGGGEQYF	TRBV29-1	TRBD2-1	TRBJ2-7	12	19	22	26
TNBC	6	9.70842e-05	TGTGCCAGCAGCTTGGGCATCCGGAGTACGAGCAGTACTTCG	CASSLGIRSTSSTS	TRBV7-9	TRBD1	TRBJ2-7	-1	14	17	26
TNBC	6	9.70842e-05	TGTGCCAGTAGCGGACTAGCGGGAGAGACCCAGTACTTC	CASSGLAGETQYF	TRBV19-1	TRBD2-1	TRBJ2-5	10	12	-1	23
TNBC	6	9.70842e-05	TGTGCCAGCAGCCAAGATCTTGCACTAGCGGGAGTAAGTGTCGCGAGCAGTACTTCG	CASSQDLALAGVSVASSTS	TRBV3-1/3-2	TRBD2-1	TRBJ2-7	16	23	33	43
TNBC	6	9.70842e-05	TGTGCCAGCAGTTTCGGAATCTCTGGGGCCAACGTCCTGACTTTC	CASSFGISGANVLTF	TRBV28-1	TRBD1	TRBJ2-6	13	15	17	20
TNBC	6	9.70842e-05	TGTGCCAGCAGCCAAGTGGGACAGTACGAGCAGTACTTC	CASSQVGQYEQYF	TRBV3-1/3-2	TRBD1-1	TRBJ2-7	15	17	-1	24
TNBC	6	9.70842e-05	TGTGCCAGCAGTTTATTAGGGGGGAGATGGCTACACCTT	CASSLLGGRWLHL	TRBV27-1	TRBD1	TRBJ1-2	15	17	22	26
TNBC	6	9.70842e-05	TGTGCCAGCAGCTGCGGGGCCGGACTATGGCTACACCTT	CASSCGAGLWLHL	TRBV5-8	TRBD2-1	TRBJ1-2	-1	13	18	23
TNBC	6	9.70842e-05	TGTGCAAGTCGCTACGCTAGCGGGGGAGTCGCAGATACGCAGTATTTT	CASRYASGGVADTQYF	TRBV12-2	TRBD2-1	TRBJ2-3	12	16	25	31
TNBC	6	9.70842e-05	TGTGCCAGCAGGTGGACTGAAACCTACGAGCAGTACTTC	CASRWTETYEQYF	TRBV2-1	TRBD2-1	TRBJ2-7	10	13	17	22
TNBC	6	9.70842e-05	TGTGCCAGCCTTGGTCCCCCACCGAGCAATGAGCAGTTCTTC	CASLGPPPSNEQFF	TRBV5-4	TRBD2-1	TRBJ2-1	8	23	-1	26
TNBC	6	9.70842e-05	TGTGCCAGCAGCCTCGCAGGCTCTGGAAACACCATATATTTT	CASSLAGSGNTIYF	TRBV5-5	TRBD1-1	TRBJ1-3	11	16	-1	20
TNBC	6	9.70842e-05	TGTGCCAGCAGTGCCTTTGGAGGGGGAGGTGAAAAACTGTTTTTT	CASSAFGGGGEKLFF	TRBV6-4	TRBD1	TRBJ1-4	12	20	25	29
TNBC	6	9.70842e-05	TGCGCCAGCAGCGCTAGCGATGGAGAGACCCAGTACTTC	CASSASDGETQYF	TRBV5-1	TRBD2-1	TRBJ2-5	11	13	18	23
TNBC	6	9.70842e-05	TACCTAGCGCCCGGGGCAGTACTTCGG	YLAPGAVLR	TRBV11-3	TRBD2-1	TRBJ2-7	-1	3	8	15
TNBC	6	9.70842e-05	TGCAGTGCTAGTCCTGGGGTGAACACTGAAGCTTTCTTT	CSASPGVNTEAFF	TRBV20-1	TRBD1	TRBJ1-1	11	15	-1	19
TNBC	6	9.70842e-05	TGCGCCAGCAGCCCCCGAGGAGGAGATTACGAGCAGTACTTC	CASSPRGGDYEQYF	TRBV4-3	TRBD2-1	TRBJ2-7	12	18	22	27
TNBC	6	9.70842e-05	TGTGCCAGCAGTGACAGCGGGGGCCTCACAGATACGCAGTATTTT	CASSDSGGLTDTQYF	TRBV2-1	TRBD2-1	TRBJ2-3	13	15	22	26
TNBC	6	9.70842e-05	TGTGCCAGTCGCATGGGGGACCAGACCCAGTACTTC	CASRMGDQTQYF	TRBV19-1	TRBD1	TRBJ2-5	8	16	20	22
TNBC	6	9.70842e-05	TGTGCCAGCAGCCGTGAGATGGGGGTGGGACCCTATGGCTACACCTTC	CASSREMGVGPYGYTF	TRBV9-1	TRBD1	TRBJ1-2	11	26	30	32
TNBC	6	9.70842e-05	TGTGCCAGCAGGACAGGCCCTCGACGAGCAGTACTTCGG	CASRTGPRRAVLR	TRBV25-1	TRBD1-1	TRBJ2-7	-1	11	16	23
TNBC	6	9.70842e-05	TGTGCCGGATCCGGGACAGGTATACTGGATACGCAGTATTTT	CAGSGTGILDTQYF	TRBV30-1	TRBD1-1	TRBJ2-3	5	12	19	27
TNBC	6	9.70842e-05	TGTGCCAGCAGCGTTGTGGGAAGCACAGATACGCAGTATTTT	CASSVVGSTDTQYF	TRBV9-1	TRBD1	TRBJ2-3	13	17	-1	21
TNBC	6	9.70842e-05	TGTGCCAGCAGTTTAACTCTAGCCCCGGAGACCCAGTACTTC	CASSLTLAPETQYF	TRBV12	TRBD2-1	TRBJ2-5	14	18	22	27
TNBC	6	9.70842e-05	TGTGCCAGCAGCCGGGACTTCACCGGGGAGCTGTTTTTT	CASSRDFTGELFF	TRBV2-1	TRBD2-1	TRBJ2-2	10	13	18	20
TNBC	6	9.70842e-05	TGTGCCTGGAGTGTGACGACAGTGGGAGCTTTCTTT	CAWSVTTVGAFF	TRBV30-1	TRBD1-1	TRBJ1-1	13	17	21	26
TNBC	6	9.70842e-05	TGTGCCAGCAGCCAATGGGGTCAGCCCCAGCATTTT	CASSQWGQPQHF	TRBV3-1/3-2	TRBD1	TRBJ1-5	14	16	-1	20
TNBC	6	9.70842e-05	TGTGCCATCAGTGGGACAAATAGCAATCAGCCCCAGCATTTT	CAISGTNSNQPQHF	TRBV10-3	TRBD1-1	TRBJ1-5	-1	13	17	20
TNBC	6	9.70842e-05	TGTGCCAGCAGTTACCTGAGCACCGGGGAGCTGTTTTTT	CASSYLSTGELFF	TRBV6-5	TRBD2-1	TRBJ2-2	14	17	-1	20
TNBC	6	9.70842e-05	TGCAGTGCTAGAATTGCGGGGGCGAACACTGAAGCTTTCTTT	CSARIAGANTEAFF	TRBV20	TRBD2-1	TRBJ1-1	11	15	21	23
TNBC	6	9.70842e-05	TGTGCCAGCAGTTTGACAGGGGGGTATCAGCCCCAGCATTTT	CASSLTGGYQPQHF	TRBV28-1	TRBD1-1	TRBJ1-5	-1	14	22	25
TNBC	6	9.70842e-05	TGCGCCAGCATTAACACAGGGGGCGCGTCGCTATGGCTACACCTT	CASINTGGASLWLHL	TRBV10-1	TRBD1-1	TRBJ1-2	9	15	23	30
TNBC	6	9.70842e-05	TGCGCCAGCAGCCACTTCGGACAGGGTCCAGGCTACACCTTC	CASSHFGQGPGYTF	TRBV4-1	TRBD1-1	TRBJ1-2	13	18	25	30
TNBC	6	9.70842e-05	TGTGCCAGCAGTTTACTACAGGGTAGCAATCAGCCCCAGCATTTT	CASSLLQGSNQPQHF	TRBV28-1	TRBD1-1	TRBJ1-5	14	17	-1	23
TNBC	6	9.70842e-05	TGTGCCAGCAGCCAAAGGGAGGGCTCGGATGGCTACACCTTC	CASSQREGSDGYTF	TRBV3-1/3-2	TRBD2-1	TRBJ1-2	14	16	22	28
TNBC	6	9.70842e-05	TGTGCCTGGAGTGTATCAGGGGGTCGATCAATCTATGGCTACACCTTC	CAWSVSGGRSIYGYTF	TRBV30-1	TRBD1-1	TRBJ1-2	13	16	22	32
TNBC	6	9.70842e-05	TGCGCCAGCAGCGTTACGACTGCAGGGGAAGAGACCCAGTACTTC	CASSVTTAGEETQYF	TRBV5-1	TRBD1-1	TRBJ2-5	11	22	-1	28
TNBC	6	9.70842e-05	TGTGCCAGCAGCTCAGGCTACGAGCAGTACTTC	CASSSGYEQYF	TRBV7-6	TRBD1-1	TRBJ2-7	-1	13	-1	17
TNBC	6	9.70842e-05	TGTGCTAGTGAACGTAGCGGGATCCTACGAGCAGTACTT	CASERSGILRAVL	TRBV12-5	TRBD2-1	TRBJ2-7	9	14	-1	22
TNBC	6	9.70842e-05	TGTGCCAGCAGTGACTCTAGCGGGTCCTACAATGAGCAGTTCTTC	CASSDSSGSYNEQFF	TRBV6-4	TRBD2-1	TRBJ2-1	-1	17	-1	24
TNBC	6	9.70842e-05	TGTGCCAGCGCTTCCCTCGACAGGGAATCTGAAAAACTGTTTTTT	CASASLDRESEKLFF	TRBV7-9	TRBD1-1	TRBJ1-4	8	18	24	29
TNBC	6	9.70842e-05	TGTGCCAGCAGCCTCCTGACTAGCGGGAGAACCGGGGAGCTGTTTTTT	CASSLLTSGRTGELFF	TRBV7-8	TRBD2-1	TRBJ2-2	12	17	28	30
TNBC	6	9.70842e-05	TGTGCCAGCAGGGATACAGGGAATATCTCTCCGGGGGCCCCAGCATTTTGG	CASRDTGNISPGAPAFW	TRBV6-4	TRBD1-1	TRBJ1-5	10	15	20	36
TNBC	6	9.70842e-05	TGTGCCAGCAGTGACTCGAGAGACCCAGTACTT	CASSDSRDPVL	TRBV6-4	,	TRBJ2-5	-1	-1	16	18
TNBC	6	9.70842e-05	TGTGCCAGCAGCCCCCTCCCCCCAGGAGCTTTCTTT	CASSPLPPGAFF	TRBV7-9	TRBD1-1	TRBJ1-1	11	22	-1	26
TNBC	6	9.70842e-05	TGCGCCAGTACAGCCGACGTACCGGCGAACACCGGGGAGCTGTTTTTT	CASTADVPANTGELFF	TRBV4-1	TRBD1-1	TRBJ2-2	7	9	12	25
TNBC	6	9.70842e-05	TGTGCCAGCAGTTTAGAGGGGGCGGGTCCTAGTTCACCCCTCCACTTT	CASSLEGAGPSSPLHF	TRBV28-1	TRBD1-1	TRBJ1-6	14	16	22	32
TNBC	6	9.70842e-05	TGCAGTGCTAGAGATCGTCGGAGCGGAAGGGAGACCCAGTACTTC	CSARDRRSGRETQYF	TRBV20	TRBD2-1	TRBJ2-5	13	21	25	30
TNBC	6	9.70842e-05	TGTGCCAGCTCACCACTTCCTAGCGTGTCCTACAATGAGCAGTTCTTC	CASSPLPSVSYNEQFF	TRBV18-1	TRBD2-1	TRBJ2-1	15	19	24	27
TNBC	6	9.70842e-05	TGCGCCAGCAGCCAGGGACCCGGACTTCTTAGTGGGTTCGATGAGCAGTTCTTC	CASSQGPGLLSGFDEQFF	TRBV4-1	TRBD1	TRBJ2-1	-1	14	18	40
TNBC	6	9.70842e-05	TGTGCCAGGGGGGGGCTGACAGGAATTAAACATTCAGTACTTCGG	CARGGLTGIKHSVLR	TRBV28-1	TRBD2-1	TRBJ2-4	-1	8	14	27
TNBC	6	9.70842e-05	TGTGCCAGCAGCCCCGGGACTAGCGGGAGTCCCGCCTACAATGAGCAGTTCTTC	CASSPGTSGSPAYNEQFF	TRBV14-1	TRBD2-1	TRBJ2-1	12	15	28	34
TNBC	6	9.70842e-05	TGTGCCAGCAGTTATTCATCCGCTGATAGGGGGGTAATTCACCCCTCCACTTTG	CASSYSSADRGVIHPSTL	TRBV6	TRBD1	TRBJ1-6	13	27	32	34
TNBC	6	9.70842e-05	TGTGCCAGTAGAACAGGGGCGGCCACTGAAGCTTTCTTT	CASRTGAATEAFF	TRBV19-1	TRBD1-1	TRBJ1-1	10	12	18	23
TNBC	6	9.70842e-05	TGTGCCAGCAGCGCCGGGACAGGGTCTGCGGGGGGCCCCTACAATGAGCAGTTCTTC	CASSAGTGSAGGPYNEQFF	TRBV6-2	TRBD1-1	TRBJ2-1	11	15	23	37
TNBC	6	9.70842e-05	TGTGCCAGCAGTTACGTTCAGGGAAGCGAGCAGTACTTC	CASSYVQGSEQYF	TRBV6-5	TRBD1-1	TRBJ2-7	14	18	22	26
TNBC	6	9.70842e-05	CGTGCCAGCAGGATAATAGGGACAGTGACCTACGAGCAGTACTTC	RASRIIGTVTYEQYF	TRBV7-3	TRBD1-1	TRBJ2-7	10	18	24	28
TNBC	6	9.70842e-05	TGTGCCAGCAGCGTAGGGACCCCGGGACAGGGCGAAGCTTTCTTT	CASSVGTPGQGEAFF	TRBV9-1	TRBD1-1	TRBJ1-1	15	23	31	33
TNBC	6	9.70842e-05	TGTGCCAGCAGTTTATCGGAAAGTAACACTGAAGCTTTCTTT	CASSLSESNTEAFF	TRBV27-1	TRBD1	TRBJ1-1	-1	17	19	24
TNBC	6	9.70842e-05	TGTGCCAGCAGTTTGACAACAGGTTTCCCTAACTATGGCTACACCTTC	CASSLTTGFPNYGYTF	TRBV27-1	TRBD1-1	TRBJ1-2	13	18	22	28
TNBC	6	9.70842e-05	TGTGCCAGCAGTTTTAAGGCTAGGCTAGTCAAGAGACCCAGTACTTCG	CASSFKARLVKRPSTS	TRBV12	TRBD2-1	TRBJ2-5	13	19	22	29
TNBC	6	9.70842e-05	TGTGCCAGTAGTGGACGGAGCACCGGGGAGCTGTTTTTT	CASSGRSTGELFF	TRBV19-1	TRBD1	TRBJ2-2	-1	12	15	20
TNBC	6	9.70842e-05	TGTGCCAGCAGCCGCGCACCAGGGCGGAACACTGAAGCTTTCTTT	CASSRAPGRNTEAFF	TRBV3-1/3-2	TRBD1-1	TRBJ1-1	12	19	23	26
TNBC	6	9.70842e-05	TGTGCCAGCAGTCCAGGGGGCTCCCACCACTATGGCTACACCTTC	CASSPGGSHHYGYTF	TRBV6	TRBD1-1	TRBJ1-2	11	13	20	28
TNBC	6	9.70842e-05	TGTGCCAGCAGCTTACGACGGGGCGCAGACACTGAAGCTTTCTTT	CASSLRRGADTEAFF	TRBV7-2	TRBD1	TRBJ1-1	14	19	23	28
TNBC	6	9.70842e-05	TGTGCCACGGTGGGGCGGGAAGGTTTGGTACGAGCAGTACTTCGG	CATVGREGLVRAVLR	TRBV21-1	TRBD2-1	TRBJ2-7	6	14	19	28
TNBC	6	9.70842e-05	TGCGCCAGCAGCTTGGAGGGTTGGCAAGAGACCCAGTACTTC	CASSLEGWQETQYF	TRBV5-1	TRBD1	TRBJ2-5	-1	16	19	24
TNBC	6	9.70842e-05	TGCGCCAGCAGACGGGCCCTAATAATTCACCCCTCCACTTTG	CASRRALIIHPSTL	TRBV10-2	TRBD1	TRBJ1-6	10	13	16	21
TNBC	6	9.70842e-05	TGCGCCAGCAGCCCCGACAGTCCCCGGAGTTGGCAGTACTTC	CASSPDSPRSWQYF	TRBV5-1	TRBD1-1	TRBJ2-7	11	15	19	32
TNBC	6	9.70842e-05	TGTGCCAGCAGTGACGGGACTAGCACAGATACGCAGTATTTT	CASSDGTSTDTQYF	TRBV6-4	TRBD2-1	TRBJ2-3	-1	15	-1	21
TNBC	6	9.70842e-05	TGTGCCAGCTCCGTACAGGGAGTGAGTAATTCACCCCTCCACTTT	CASSVQGVSNSPLHF	TRBV18-1	TRBD1-1	TRBJ1-6	10	14	19	26
TNBC	6	9.70842e-05	TGCGCCAGCAGCCAAGAACCCCCGCAGGGGGCCGGATCAGCCCCAGCATTT	CASSQEPPQGAGSAPAF	TRBV4-1	TRBD1-1	TRBJ1-5	16	24	31	35
TNBC	6	9.70842e-05	TGCGCCAGCAGCCAAGAATGGGACATCAATCAGCCCCAGCATTTT	CASSQEWDINQPQHF	TRBV4-1	TRBD1-1	TRBJ1-5	16	19	24	26
TNBC	6	9.70842e-05	TGTGCCAGTACCCAACGAGGCCTCTTTGCCACCTTC	CASTQRGLFATF	TRBV19-1	TRBD2-1	TRBJ1-2	9	16	19	29
TNBC	6	9.70842e-05	TGCGCCAGCAGCCCCGCCCGGGGGCACTACGAGCAGTACTTC	CASSPARGHYEQYF	TRBV4-1	TRBD1	TRBJ2-7	12	19	24	26
TNBC	6	9.70842e-05	TGTGCCAGCGGTGGCAGGGCAAGAGAGACCCAGTACTTC	CASGGRARETQYF	TRBV6	TRBD1-1	TRBJ2-5	12	14	18	23
TNBC	6	9.70842e-05	TGTGCCAGCAGCCACAAAAACAGGGAGGCCTATGGCTACACCTTC	CASSHKNREAYGYTF	TRBV7-9	TRBD1	TRBJ1-2	11	19	24	29
TNBC	6	9.70842e-05	TGTGCCAGCCGTTGGGGACAGGTTAAAGGTGAGCAGTTCTTC	CASRWGQVKGEQFF	TRBV2-1	TRBD1-1	TRBJ2-1	8	14	21	29
TNBC	6	9.70842e-05	TGTGCCAGCAGCCCACTTTACGGGTCGTCTGGAAACACCATATATTTT	CASSPLYGSSGNTIYF	TRBV14-1	TRBD2-1	TRBJ1-3	12	20	23	27
TNBC	6	9.70842e-05	TGCAGTGCCACCGAAGTAGGTAGCGGCATTTCCTACGAGCAGTACTTC	CSATEVGSGISYEQYF	TRBV20	TRBD2-1	TRBJ2-7	7	20	25	30
TNBC	6	9.70842e-05	TGTGCCAGCAGCTTCAGGCGGGCCAGCAGCACTGAAGCTTTCTTT	CASSFRRASSTEAFF	TRBV7-2	TRBD2-1	TRBJ1-1	13	17	21	29
TNBC	6	9.70842e-05	TGCGCCAGCAGCGCGGACAGGGGGGGAGCAACTAATGAAAAACTGTTTTTT	CASSADRGGATNEKLFF	TRBV5-1	TRBD1-1	TRBJ1-4	11	14	23	28
TNBC	6	9.70842e-05	TGCAGTGCTAGAGAAGGGGGCGATGAGCAGTTCTTC	CSAREGGDEQFF	TRBV20	TRBD1-1	TRBJ2-1	-1	14	20	22
TNBC	6	9.70842e-05	TGTGCCAGCAGCTCAACTCCGGGACAGGGGGAAGCTTTCTTT	CASSSTPGQGEAFF	TRBV6-4	TRBD1-1	TRBJ1-1	10	20	-1	30
TNBC	6	9.70842e-05	TGTGCCAGCAGCTTAGGACAGTTCAATCAGCCCCAGCATTTT	CASSLGQFNQPQHF	TRBV11-2	TRBD1-1	TRBJ1-5	-1	16	20	23
TNBC	6	9.70842e-05	TGTGCCAGCAGCTTAGCGTATGGCAATGAGCAGTTCTTC	CASSLAYGNEQFF	TRBV7-2	TRBD1	TRBJ2-1	16	21	-1	23
TNBC	6	9.70842e-05	TGTGCCAGGCCTACGGGACTCCCTCAAGCAGTATTTTGG	CARPTGLPQAVFW	TRBV19-1	TRBD2-1	TRBJ2-3	7	14	19	27
TNBC	6	9.70842e-05	TGCAGTGCTCCCGGACCGACCGATAATTCACCCCTCCACTTT	CSAPGPTDNSPLHF	TRBV20	TRBD1	TRBJ1-6	8	12	15	22
TNBC	6	9.70842e-05	TGCAGTGCCGGCCTAGCGGACTACAATGAGCAGTTCTTC	CSAGLADYNEQFF	TRBV20	TRBD2-1	TRBJ2-1	7	12	18	20
TNBC	6	9.70842e-05	TGTGCCAGCAGCTTGTTACTAGGTCCAACAAATGAGCAGTTCTTC	CASSLLLGPTNEQFF	TRBV5-4	TRBD2-1	TRBJ2-1	14	17	21	30
TNBC	6	9.70842e-05	TGTGCCAGCAGTTTATCCTCGACATCCCCCAACACTGAAGCTTTCTTT	CASSLSSTSPNTEAFF	TRBV27-1	TRBD1-1	TRBJ1-1	16	20	23	30
TNBC	6	9.70842e-05	TGTGGATCCGGGGTACCAGCCCCGGGAGCACAGATACGCAGTATTTTG	CGSGVPAPGAQIRSIL	TRBV6	TRBD2-1	TRBJ2-3	3	8	12	26
TNBC	6	9.70842e-05	TGTGCCACTGGGGGGGGGACACAACCCTTCAGCCCCAGCATTTTG	CATGGGTQPFSPSIL	TRBV10-3	TRBD2-1	TRBJ1-5	6	9	15	28
TNBC	6	9.70842e-05	TGTGCCAGCAGCTCCCCGACGGGATCCTACGAGCAGTACTTC	CASSSPTGSYEQYF	TRBV7-2	TRBD2-1	TRBJ2-7	12	19	-1	24
TNBC	6	9.70842e-05	TGTGCCATCAGTGCGGGACTAGTCACAGATACGCAGTATTTT	CAISAGLVTDTQYF	TRBV10-3	TRBD2-1	TRBJ2-3	12	14	21	23
TNBC	6	9.70842e-05	TGCGCCAGCAGCTCGGGGGCTATGAACACTGAAGCTTTCTTT	CASSSGAMNTEAFF	TRBV5-1	TRBD1	TRBJ1-1	12	14	19	22
TNBC	6	9.70842e-05	TGTGCCAGCAGAGTACAGGGGGCGGGTCGTGGCTACACCTTC	CASRVQGAGRGYTF	TRBV13-1	TRBD1-1	TRBJ1-2	10	14	22	29
TNBC	6	9.70842e-05	TGCGCCAGCAGCTCAAACAGAAACACCGGGGAGCTGTTTTTT	CASSSNRNTGELFF	TRBV5-1	TRBD1-1	TRBJ2-2	12	16	19	21
TNBC	6	9.70842e-05	TGTGCCAGCAGCCAAGGGGCAGACAGCCCCAGCATTTTG	CASSQGADSPSIL	TRBV3-1/3-2	TRBD1-1	TRBJ1-5	-1	16	19	23
TNBC	6	9.70842e-05	TGTGCCAGCAGCAATCACGACTCCGTGACCACTGAAGCTTTCTTT	CASSNHDSVTTEAFF	TRBV21-1	TRBD2-1	TRBJ1-1	13	18	21	29
TNBC	6	9.70842e-05	TGTGCCAGCAGCCAAGGTCCGTATAGCAATCAGCCCCAGCATTTT	CASSQGPYSNQPQHF	TRBV3-1/3-2	TRBD2-1	TRBJ1-5	15	21	-1	23
TNBC	6	9.70842e-05	TGCAGTGCTAGAGATGTAACAGCCTCGAACACCGGGGAGCTGTTTTTT	CSARDVTASNTGELFF	TRBV20	TRBD1-1	TRBJ2-2	13	18	21	25
TNBC	6	9.70842e-05	TGCGCCAGCAGCGGGCAATACAGGGAATATAGCAATCAGCCCCAGCATTTT	CASSGQYREYSNQPQHF	TRBV4-1	TRBD1-1	TRBJ1-5	11	19	24	29
TNBC	6	9.70842e-05	TGTGCCAGCAGCACCGGCCGGGGACGTGCTTTCTTT	CASSTGRGRAFF	TRBV11-1	TRBD1	TRBJ1-1	11	20	24	27
TNBC	6	9.70842e-05	TGTGCCAGCAGTCTCCTGATTAGCGGGGGGGCCGCTGCCGAGACCCAGTACTTC	CASSLLISGGAAAETQYF	TRBV6-2/6-3	TRBD2-1	TRBJ2-5	11	20	30	39
TNBC	6	9.70842e-05	TGTGCCAGCAGTACAAAGGAGGGACTGCGAGAGACCCAGTACTTC	CASSTKEGLRETQYF	TRBV28-1	TRBD2-1	TRBJ2-5	11	20	25	29
TNBC	6	9.70842e-05	TGTGCCAGCCGTAAACCGACAGGCTGGGATACGCAGTATTTT	CASRKPTGWDTQYF	TRBV9-1	TRBD1-1	TRBJ2-3	8	17	22	27
TNBC	6	9.70842e-05	TGTGCCAGCAGTGAAGCGCGAGCTTTCTTT	CASSEARAFF	TRBV6-1	TRBD2-1	TRBJ1-1	-1	17	-1	20
TNBC	6	9.70842e-05	TGTGCCAGCAGTTTAAGGGGGGGAGGGCCAATGGATACGCAGTATTTT	CASSLRGGGPMDTQYF	TRBV28-1	TRBD2-1	TRBJ2-3	14	16	22	33
TNBC	6	9.70842e-05	TGTGCCTGGAGTGGGGGAACAGGAACCACCTACGAGCAGTACTTC	CAWSGGTGTTYEQYF	TRBV30-1	TRBD1-1	TRBJ2-7	12	18	22	28
TNBC	6	9.70842e-05	TGTGCCAGTAGTATAGCGACTAGCGGTGGTCACGAGCAGTACTTC	CASSIATSGGHEQYF	TRBV19-1	TRBD2-1	TRBJ2-7	15	17	25	31
TNBC	6	9.70842e-05	TGTGCCAGCAGCCAAGTAAAGAGCGGCAGGGGAAGATTTTTGGAGCCCGGGGAGCTGTTTTTT	CASSQVKSGRGRFLEPGELFF	TRBV4-2	TRBD1-1	TRBJ2-2	15	26	31	46
TNBC	6	9.70842e-05	TGTGCCAGCAGTTTTGACACACGGTCCTATAATTCACCCCTCCACTTT	CASSFDTRSYNSPLHF	TRBV12	TRBD1-1	TRBJ1-6	13	15	18	24
TNBC	6	9.70842e-05	TGTGCCAGCAGTCCCCAGGGCAATCAGCCCCAGCATTTT	CASSPQGNQPQHF	TRBV12-3/12-4	TRBD1-1	TRBJ1-5	11	15	-1	19
TNBC	6	9.70842e-05	TGTGCCAGCAGCCTTCGGGACAGGGGGTACCCGGGTCACCATATATTTTGG	CASSLRDRGYPGHHIFW	TRBV7-9	TRBD1-1	TRBJ1-3	11	16	26	36
TNBC	6	9.70842e-05	TGCAGTGGAAAGGACCCCGCGGGCTACGAGCAGTACTTC	CSGKDPAGYEQYF	TRBV20	TRBD2-1	TRBJ2-7	6	18	-1	23
TNBC	6	9.70842e-05	TGTGCCAGCAGCTTAAAGGGGTTCGGGGCCGGGGAGCTGTTTTTT	CASSLKGFGAGELFF	TRBV7-6	TRBD1	TRBJ2-2	14	16	20	28
TNBC	6	9.70842e-05	TGTGCCAGCAGCGCCGGGACTACCTTGGAGCAGTACTTC	CASSAGTTLEQYF	TRBV6-5	TRBD2-1	TRBJ2-7	10	15	21	27
TNBC	6	9.70842e-05	TGTGCCAGCAGCGGGCGGGAGGGCCATTTCAATGAGCAGTTCTTC	CASSGREGHFNEQFF	TRBV11-3	TRBD2-1	TRBJ2-1	11	14	22	29
TNBC	6	9.70842e-05	TGCAGTGCTGGGTCCGGGGCCAACGTCCTGACTTTC	CSAGSGANVLTF	TRBV20	TRBD1	TRBJ2-6	-1	9	11	15
TNBC	6	9.70842e-05	TGTGCCAGCTCACCACCGGATCAGGGCAGCCAGCCCCAGCATTTT	CASSPPDQGSQPQHF	TRBV18-1	TRBD1-1	TRBJ1-5	16	21	25	30
TNBC	6	9.70842e-05	TGTGCCAGCAGTTTAGCGCTCCGGTCGGGCTACACCTTC	CASSLALRSGYTF	TRBV12-3/12-4	TRBD2-1	TRBJ1-2	16	21	23	27
TNBC	6	9.70842e-05	TGTGCCAGCAGTCAGGGGGCGGGAACTGAAGCTTTCTTT	CASSQGAGTEAFF	TRBV2-1	TRBD1-1	TRBJ1-1	-1	12	19	24
TNBC	6	9.70842e-05	TGTGCCAGCAGTCCCGACCCGACTAGCGGGAGGGCCAACACCGGGGAGCTGTTTTTT	CASSPDPTSGRANTGELFF	TRBV6-6	TRBD2-1	TRBJ2-2	12	20	33	36
TNBC	6	9.70842e-05	TGTGCCAGCAAGGGGCCCGGAAATAATTCACCCCTCCACTTT	CASKGPGNNSPLHF	TRBV6	TRBD1-1	TRBJ1-6	-1	10	14	22
TNBC	6	9.70842e-05	TGTGCCAGCAGTGAACACGGTTCAAACTACGAGCAGTACTTC	CASSEHGSNYEQYF	TRBV25-1	TRBD2-1	TRBJ2-7	14	17	19	26
TNBC	6	9.70842e-05	TGTGCCAGCTCACCGACCGGGACAGGGAGCTCCTACGAGCAGTACTTC	CASSPTGTGSSYEQYF	TRBV18-1	TRBD1-1	TRBJ2-7	13	18	26	29
TNBC	6	9.70842e-05	TGTGCCAGCAGCTTGACAAGGACAGGTTACTACAATGAGCAGTTCTTC	CASSLTRTGYYNEQFF	TRBV11-2	TRBD1-1	TRBJ2-1	13	19	25	29
TNBC	6	9.70842e-05	TGTGCCAGCAGCTCCACGGAGACAGGGGCTTGGGAAAAACTGTTTTTT	CASSSTETGAWEKLFF	TRBV7-9	TRBD1-1	TRBJ1-4	12	20	27	33
TNBC	6	9.70842e-05	TGTGCCAGCAGCCAAGATGCAGATACGCAGTATTTT	CASSQDADTQYF	TRBV14-1	,	TRBJ2-3	-1	-1	16	19
TNBC	6	9.70842e-05	TGTGCCAGCAGTTTTCCCTCTTCTGAAGCTTTCTTT	CASSFPSSEAFF	TRBV12-3/12-4	TRBD2-1	TRBJ1-1	13	17	18	22
TNBC	6	9.70842e-05	TGTGCCAGCAGCTTAGTGGCCACAGTACCCTCCTACGAGCAGTACTTC	CASSLVATVPSYEQYF	TRBV7-8	TRBD1-1	TRBJ2-7	15	21	24	29
TNBC	6	9.70842e-05	TGCAGTGCTAACGGGGGGGCTCGAGAGACCCAGTACTTC	CSANGGARETQYF	TRBV20	TRBD2-1	TRBJ2-5	9	11	18	23
TNBC	6	9.70842e-05	TGCGCCAGCAGCCAGGAGAGAGTCGGCTATGGCTACACCTTC	CASSQERVGYGYTF	TRBV4-3	TRBD2-1	TRBJ1-2	-1	14	17	26
TNBC	6	9.70842e-05	TGTGCCAGCAGTCCCTGGAACACTGAAGCTTTCTTT	CASSPWNTEAFF	TRBV2-1	TRBD2-1	TRBJ1-1	11	14	15	17
TNBC	6	9.70842e-05	TGTGCCACCAGCAAAGGACAGAGCTCTGGAAACACCATATATTTT	CATSKGQSSGNTIYF	TRBV15-1	TRBD1-1	TRBJ1-3	12	15	20	23
TNBC	6	9.70842e-05	TGTGCCAGCAGTGGCGGGACGACTCTACCCCAGCATTTT	CASSGGTTLPQHF	TRBV6	TRBD2-1	TRBJ1-5	-1	13	18	27
TNBC	6	9.70842e-05	TGTGCCAGCAGCTCTCCGGGACTAGCGGCCTACAATGAGCAGTTCTTC	CASSSPGLAAYNEQFF	TRBV13-1	TRBD2-1	TRBJ2-1	12	17	-1	28
TNBC	6	9.70842e-05	TGTGCCAGCAGCGTAGGCCGGGGGGGCTTCGAGCAGTACTTC	CASSVGRGGFEQYF	TRBV9-1	TRBD2-1	TRBJ2-7	15	18	25	29
TNBC	6	9.70842e-05	TGTGCCAGCAGCCTATCAGGGGGCACTGAAGCTTTCTTT	CASSLSGGTEAFF	TRBV9-1	TRBD1-1	TRBJ1-1	11	16	-1	23
TNBC	6	9.70842e-05	TGTGCCAGCAGCTCCCGGGGCGGGTATGGCTACACCTTC	CASSSRGGYGYTF	TRBV5-5	TRBD1	TRBJ1-2	12	16	20	24
TNBC	6	9.70842e-05	TGTGCCAGCAGCTCGGGGCTCGGGGGCTTGGGTGAAAAACTGTTTTTT	CASSSGLGGLGEKLFF	TRBV7-8	TRBD1	TRBJ1-4	12	21	26	32
TNBC	6	9.70842e-05	TGCAGTGCTAGAGAGCCTAGCGGGGATTACAATGAGCAGTTCTTC	CSAREPSGDYNEQFF	TRBV20	TRBD2-1	TRBJ2-1	13	16	24	27
TNBC	6	9.70842e-05	TGCAGTGCTAGCGAGCGGTTCCGTCTCGGAGACCCAGTACTTCGG	CSASERFRLGDPVLR	TRBV20	TRBD2-1	TRBJ2-5	10	13	17	28
TNBC	6	9.70842e-05	TGTGCCAGCAGCCCTGGGACTAGCGGCCTTGAGCAGTACTTC	CASSPGTSGLEQYF	TRBV7-6	TRBD2-1	TRBJ2-7	11	15	25	30
TNBC	6	9.70842e-05	TGTGCCAGCAGCTTAAACTCCGGGACTAGCGGGGGCGAGCAGTACTTC	CASSLNSGTSGGEQYF	TRBV5-4	TRBD2-1	TRBJ2-7	13	21	-1	35
TNBC	6	9.70842e-05	TGTGCCAGCAGTTTACAGGGTCAGCCCCAGCATTTT	CASSLQGQPQHF	TRBV28-1	TRBD1-1	TRBJ1-5	-1	15	-1	20
TNBC	6	9.70842e-05	TGTGCCAGCAGCTTTTTAGCGGGAGTAACAGATACGCAGTATTTT	CASSFLAGVTDTQYF	TRBV5-6	TRBD2-1	TRBJ2-3	13	16	24	27
TNBC	6	9.70842e-05	TGTGCCAGCAGTTCCCAGGGTCGGGGGAACACCGGGGAGCTGTTTTTT	CASSSQGRGNTGELFF	TRBV28-1	TRBD1	TRBJ2-2	12	15	19	26
TNBC	6	9.70842e-05	TGCAGTGCGAAAAAATGGTTCCAGGGGACGAACGAGCAGTACTTC	CSAKKWFQGTNEQYF	TRBV20	TRBD1-1	TRBJ2-7	7	21	26	31
TNBC	6	9.70842e-05	TGTGCCAGCTCACCCCTGTCCGGACCTTTTGATACGCAGTATTTT	CASSPLSGPFDTQYF	TRBV18-1	TRBD1	TRBJ2-3	13	21	24	30
TNBC	6	9.70842e-05	TGTGCCAGCTCTCACAGACACCTACCTACAATGAGCAGTTCTTCG	CASSHRHLPTMSSSS	TRBV18-1	TRBD1-1	TRBJ2-1	10	16	19	24
TNBC	6	9.70842e-05	TGCGCCAGCAGCCAAGAACTGGTAGCCAGCCTTAACTATGGCTACACCTTC	CASSQELVASLNYGYTF	TRBV4-1	TRBD2-1	TRBJ1-2	16	22	25	32
TNBC	6	9.70842e-05	TGCAGCGTGGGGGCAGGGTGGGGTATGAAGACTGAAGCTTTCTTT	CSVGAGWGMKTEAFF	TRBV29-1	TRBD1-1	TRBJ1-1	-1	8	13	30
TNBC	6	9.70842e-05	TGTGCCAGCAGCTTACCGGGACTAGCCAAGAGACCCAGTACTTCG	CASSLPGLAKRPSTS	TRBV7-3	TRBD2-1	TRBJ2-5	14	17	-1	25
TNBC	6	9.70842e-05	TGTGCCAGCGAAGGACAGGGCTACGAGCAGTACTTC	CASEGQGYEQYF	TRBV2-1	TRBD1-1	TRBJ2-7	8	12	-1	20
TNBC	6	9.70842e-05	TGTGCCAGCAGTGATCTATCGGGGGCCAATGAGCAGTTCTTC	CASSDLSGANEQFF	TRBV6-1	TRBD1	TRBJ2-1	13	20	-1	26
TNBC	6	9.70842e-05	TGTGCCACCGCGACCGGCGACTCCTACAATGAGCAGTTCTTC	CATATGDSYNEQFF	TRBV24-1	TRBD1	TRBJ2-1	8	11	13	20
TNBC	6	9.70842e-05	TGCGCCAGCAGCTCGACGGGACTAGCGATAAACGAGCAGTACTTC	CASSSTGLAINEQYF	TRBV5-1	TRBD2-1	TRBJ2-7	12	17	26	31
TNBC	6	9.70842e-05	TGCAGCGTTGATGGTATAGCGGGGGATCTGAATGAGCAGTTCTTC	CSVDGIAGDLNEQFF	TRBV29-1	TRBD2-1	TRBJ2-1	10	16	24	30
TNBC	6	9.70842e-05	TGCAGTGCTAGACCCCCGGCCACCTCCACGAGGGAAGGCTTTCTT	CSARPPATSTREGFL	TRBV20	TRBD2-1	TRBJ1-1	11	29	33	37
TNBC	6	9.70842e-05	TGTGCCAGCAGTTACGGTTCTGGGGCCAACGTCCTGACTTTC	CASSYGSGANVLTF	TRBV6-2/6-3	TRBD1	TRBJ2-6	-1	15	16	18
TNBC	6	9.70842e-05	TGTGCCAGCAGCTTAGCCTTAGGGCCTCCAAGCAATGAGCAGTTCTTC	CASSLALGPPSNEQFF	TRBV11-2	TRBD1	TRBJ2-1	15	20	23	32
TNBC	5	8.09035e-05	TGTGCCAGCAGCACAAATGACGGGGCCACCAATCAGCCCCAGCATTTT	CASSTNDGATNQPQHF	TRBV7-9	TRBD1	TRBJ1-5	11	21	25	29
TNBC	5	8.09035e-05	TGTGCCAGTAGTCTCGGACTATACAATGAGCAGTTCTTC	CASSLGLYNEQFF	TRBV19-1	TRBD2-1	TRBJ2-1	11	15	-1	21
TNBC	5	8.09035e-05	TGTGCCAGCAGCTTAGAAGTTGGGCCGAGACAGGGCAGGAACACTGAAGCTTTCTTT	CASSLEVGPRQGRNTEAFF	TRBV7-8	TRBD1-1	TRBJ1-1	15	28	34	38
TNBC	5	8.09035e-05	TGTGCCAGTAAGAGGGACAGGGAGTATTCACCCCTCCACTTT	CASKRDREYSPLHF	TRBV19-1	TRBD1-1	TRBJ1-6	9	13	21	25
TNBC	5	8.09035e-05	TGCGCCAGCAGTCCCCTTTGGCGGGGGGGCCAAACGGGTGGCAATGAGCAGTTCTTC	CASSPLWRGGQTGGNEQFF	TRBV10-1	TRBD2-1	TRBJ2-1	11	20	28	41
TNBC	5	8.09035e-05	TGTGCCAGCAGTGAGGAAGGTGGGGGCTACACCTTC	CASSEEGGGYTF	TRBV12-3/12-4	TRBD2-1	TRBJ1-2	-1	12	15	24
TNBC	5	8.09035e-05	TGCAGTGCTAGAGTGCCAGGGCCCTACGAGCAGTACTTC	CSARVPGPYEQYF	TRBV20	TRBD1-1	TRBJ2-7	12	16	20	22
TNBC	5	8.09035e-05	TGTGCCATCAGCATCGTAACTAGCGGGGGGGAGAGAGACCCAGTACTTCGG	CAISIVTSGGERDPVLR	TRBV10-3	TRBD2-1	TRBJ2-5	10	18	30	33
TNBC	5	8.09035e-05	TGCGCCAGCAGCTTGGAGGTTTTAGGGGGCGGCACTGAAGCTTTCTTT	CASSLEVLGGGTEAFF	TRBV5-1	TRBD1-1	TRBJ1-1	15	23	29	32
TNBC	5	8.09035e-05	TGTGCCAGCAGTAACTTGTACGGTACGCAGTATTTT	CASSNLYGTQYF	TRBV27-1	TRBD2-1	TRBJ2-3	11	13	15	23
TNBC	5	8.09035e-05	TGCGCCAGCAGCTTTCATCTAGCGGGAGAACCCTACGAGCAGTACTTC	CASSFHLAGEPYEQYF	TRBV5-1	TRBD2-1	TRBJ2-7	13	18	27	31
TNBC	5	8.09035e-05	TGTGCCAGCAGAAAAGGGGCGAACACTGAAGCTTTCTTT	CASRKGANTEAFF	TRBV27-1	TRBD1-1	TRBJ1-1	10	14	18	20
TNBC	5	8.09035e-05	TGCGCCAGCAGCTTGCGACAGGTAGGCTACAATGAGCAGTTCTTC	CASSLRQVGYNEQFF	TRBV5-1	TRBD1-1	TRBJ2-1	14	16	21	26
TNBC	5	8.09035e-05	TGTGCCAGCAGCTTAGCTGGGGCTAGCGGAGAGACCCAGTACTTC	CASSLAGASGETQYF	TRBV7-2	TRBD2-1	TRBJ2-5	16	22	-1	29
TNBC	5	8.09035e-05	TGTGCCAGCAGTCCCGGTGACACAGATACGCAGTATTTT	CASSPGDTDTQYF	TRBV28-1	TRBD2-1	TRBJ2-3	11	14	16	20
TNBC	5	8.09035e-05	TGTGCCAGCAGTCAGGGGAGGGAGACCCAGTACTTC	CASSQGRETQYF	TRBV27-1	TRBD1	TRBJ2-5	-1	12	17	21
TNBC	5	8.09035e-05	TGTGCCAGCAGCCCCAATCGGGTAGGGGAGCTGTTTTTT	CASSPNRVGELFF	TRBV7-8	TRBD2-1	TRBJ2-2	12	18	21	24
TNBC	5	8.09035e-05	TGTGCCAGCAGCTTCGGCGGGACTAGCGGGGGGCGGAGGGAGACCCAGTACTTC	CASSFGGTSGGRRETQYF	TRBV5-4	TRBD2-1	TRBJ2-5	13	18	32	39
TNBC	5	8.09035e-05	TGTGCCAGCCGGGCTAGACAGGTTTTGAACACTGAAGCTTTCTTT	CASRARQVLNTEAFF	TRBV6-5	TRBD1-1	TRBJ1-1	8	16	21	25
TNBC	5	8.09035e-05	TGTGCCTGGAGTCGGGAGAGGGGGGCTTTCTTT	CAWSRERGAFF	TRBV30-1	TRBD1	TRBJ1-1	11	18	-1	24
TNBC	5	8.09035e-05	TGCAGTGCCTATCCCCCAGCGGGAGCGGGAAACACAGATACGCAGTATTTT	CSAYPPAGAGNTDTQYF	TRBV20	TRBD2-1	TRBJ2-3	7	17	24	32
TNBC	5	8.09035e-05	TGCAGTGCTCCACCCGCAGCGGGGGGGCCTGCTACTAGCACAGATACGCAGTATTTT	CSAPPAAGGPATSTDTQYF	TRBV20	TRBD2-1	TRBJ2-3	8	17	26	36
TNBC	5	8.09035e-05	TGTGCCAGCAGTTTTTTGGGGATCGGCACAGATACGCAGTATTTT	CASSFLGIGTDTQYF	TRBV27-1	TRBD1	TRBJ2-3	13	18	21	25
TNBC	5	8.09035e-05	TGTGCCACCAGCAGAGAGAATTCACCCCTCCACTTT	CATSRENSPLHF	TRBV15-1	,	TRBJ1-6	-1	-1	16	18
TNBC	5	8.09035e-05	TGTGCCAGCAGCCAAGACAGGGGGCGAGAGACCCAGTACTTC	CASSQDRGRETQYF	TRBV4-2	TRBD1-1	TRBJ2-5	-1	17	24	26
TNBC	5	8.09035e-05	TGTGCCAGCAGCCCGCGACAGGACCCTAAAGAGACCCAGTACTTC	CASSPRQDPKETQYF	TRBV5-4	TRBD1-1	TRBJ2-5	11	16	21	28
TNBC	5	8.09035e-05	TGTGCCTGGAGTTTTTACAGGGGGCGGAACACCGGGGAGCTGTTTTTT	CAWSFYRGRNTGELFF	TRBV30-1	TRBD1-1	TRBJ2-2	11	16	24	26
TNBC	5	8.09035e-05	TGCAGTGCTAGAGAGCTGGGGGGAAACACCATATATTTT	CSARELGGNTIYF	TRBV20	TRBD1	TRBJ1-3	13	17	-1	21
TNBC	5	8.09035e-05	TGTGCTAGCAGCTTAGGACGGGTTGGGGCTAGCAATCAGCCCCAGCATTTT	CASSLGRVGASNQPQHF	TRBV7-7	TRBD1-1	TRBJ1-5	15	24	-1	29
TNBC	5	8.09035e-05	TGTGCCAGCAGTCCTATCGGGGGGAACACCGGGGAGCTGTTTTTT	CASSPIGGNTGELFF	TRBV6-5	TRBD2-1	TRBJ2-2	11	17	-1	23
TNBC	5	8.09035e-05	TGTGCCAGCAGCTTAGAAATTTCGGGGTTAGCGTCGTTTCGGAGACCCAGTACTTCG	CASSLEISGLASFRRPSTS	TRBV11-3	TRBD2-1	TRBJ2-5	16	28	32	41
TNBC	5	8.09035e-05	TGCGCCAGCAGCGACATCCAAGGGACAGGGACTAATTCACCCCTCCACTTT	CASSDIQGTGTNSPLHF	TRBV4-1	TRBD1-1	TRBJ1-6	11	21	29	32
TNBC	5	8.09035e-05	TGTGCCATCGTACCTGGTTCG	CAIVPGS	TRBV10-3	TRBD1	TRBJ1-2	8	15	-1	17
TNBC	5	8.09035e-05	TGCGCCAGCAGCCAAGAAGGGCGTCGGGCTGAGCAGTTCTTC	CASSQEGRRAEQFF	TRBV4-1	TRBD1	TRBJ2-1	-1	17	20	29
TNBC	5	8.09035e-05	TGTGCCAGCAGTGAAACTGTTAGCGGGGATAGCACAGATACGCAGTATTTT	CASSETVSGDSTDTQYF	TRBV6-1	TRBD2-1	TRBJ2-3	14	20	27	30
TNBC	5	8.09035e-05	TGTGCCAGCAGCTTAGCGGATGGAGAACTGTTTTTT	CASSLADGELFF	TRBV7-6	TRBD2-1	TRBJ1-4	16	21	-1	25
TNBC	5	8.09035e-05	TGCGCCAGCAGCCAGCCCAAGGTGGGGCTAGCAGTTCTT	CASSQPKVGLAVL	TRBV4-1	TRBD1-1	TRBJ2-1	13	23	27	29
TNBC	5	8.09035e-05	TGTGCCAGCAGCTCGACAGGGACTAATGAAAAACTGTTTTTT	CASSSTGTNEKLFF	TRBV7-6	TRBD1-1	TRBJ1-4	12	14	-1	21
TNBC	5	8.09035e-05	TGCGCCAGCAGCTTGACCTCCGGGACTAAGGGGGCTGGGGCCAACGTCCTGACTTTC	CASSLTSGTKGAGANVLTF	TRBV5-1	TRBD2-1	TRBJ2-6	14	21	27	34
TNBC	5	8.09035e-05	TGTGCCAGCAGCTTAGGACAGGCTGGGGCCAACGTCCTGACTTTC	CASSLGQAGANVLTF	TRBV7-9	TRBD1-1	TRBJ2-6	-1	16	-1	22
TNBC	5	8.09035e-05	TGTGCCAGCAGTGACGGAGCGGGAAGGGGGGATACGCAGTATTTT	CASSDGAGRGDTQYF	TRBV6-4	TRBD2-1	TRBJ2-3	14	17	23	30
TNBC	5	8.09035e-05	TGTGCCATCAGTTATCAACAGGGCCTCTATGGCTACACCTTC	CAISYQQGLYGYTF	TRBV10-3	TRBD1-1	TRBJ1-2	11	17	22	26
TNBC	5	8.09035e-05	TGCAGTGCTAGATATGGGGGAGCCACCTCCTACGAGCAGTACTTC	CSARYGGATSYEQYF	TRBV20	TRBD1	TRBJ2-7	11	15	19	26
TNBC	5	8.09035e-05	TGCGCCAGCAGCAGAGAAGGGGGCTACACCTTC	CASSREGGYTF	TRBV4-1	TRBD1	TRBJ1-2	11	17	-1	21
TNBC	5	8.09035e-05	TGTGCCAGCAGTGAATATGGGGGGGGCTTGCAGATACGCAGTATTTTG	CASSEYGGGLQIRSIL	TRBV2-1	TRBD2-1	TRBJ2-3	14	18	24	30
TNBC	5	8.09035e-05	TGTGCCAGCAGCGCAGCGGGTACGAGCAGTACTTCG	CASSAAGTSSTS	TRBV6-4	TRBD2-1	TRBJ2-7	10	14	-1	20
TNBC	5	8.09035e-05	TGTGCCAGCTTCCAAAGCGGGGATTACGAGCAGTACTTC	CASFQSGDYEQYF	TRBV14-1	TRBD2-1	TRBJ2-7	8	15	21	24
TNBC	5	8.09035e-05	TGTGCCAGCAGCGAGAACGGGTATCCTTCCTACGAGCAGTACTTC	CASSENGYPSYEQYF	TRBV7-2	TRBD2-1	TRBJ2-7	11	17	20	27
TNBC	5	8.09035e-05	TGCAGCGTTGGGGTCGGCAATTCCTACGAGCAGTACTTC	CSVGVGNSYEQYF	TRBV29-1	TRBD1	TRBJ2-7	-1	10	12	21
TNBC	5	8.09035e-05	TGTGCCAGCAGCTTCTACAGGTTCCGGCGAGCTTTCTTT	CASSFYRFRRAFF	TRBV5-8	TRBD1-1	TRBJ1-1	13	16	20	29
TNBC	5	8.09035e-05	TGTGCCATCAGTCCTCGGACTAGCGGGAGTGGTACCGGGGAGCTGTTTTTT	CAISPRTSGSGTGELFF	TRBV10-3	TRBD2-1	TRBJ2-2	11	16	28	33
TNBC	5	8.09035e-05	TGTGCCAGCAGAGCCGGGACTAGCGGGGGAAAGCAGTACTTC	CASRAGTSGGKQYF	TRBV2-1	TRBD2-1	TRBJ2-7	10	15	28	31
TNBC	5	8.09035e-05	TGTGCCAGCAGTCCCGACCCTCAAGGCTACGAGCAGTACTTC	CASSPDPQGYEQYF	TRBV6-4	TRBD1	TRBJ2-7	11	15	17	26
TNBC	5	8.09035e-05	TGCAGTGCTCTAGGGCCTACCGGGACAGGGTCCGGTCAGCCCCAGCATTTT	CSALGPTGTGSGQPQHF	TRBV20	TRBD1-1	TRBJ1-5	8	21	29	35
TNBC	5	8.09035e-05	TGTGCCAGCAGCTTACTACAGGATAGCAATCAGCCCCAGCATTTT	CASSLLQDSNQPQHF	TRBV7-2	TRBD1-1	TRBJ1-5	14	17	21	23
TNBC	5	8.09035e-05	TGCGCCAGCAGCTCTAGCGGGAGGCTGAACACCGGGGAGCTGTTTTTT	CASSSSGRLNTGELFF	TRBV5-1	TRBD2-1	TRBJ2-2	-1	13	23	26
TNBC	5	8.09035e-05	TGTGCCAGCAGCTTATCCCCGCCTAATGAGCAGTACTTC	CASSLSPPNEQYF	TRBV7-3	TRBD2-1	TRBJ2-7	14	22	24	27
TNBC	5	8.09035e-05	TGCGCCAGCAGTGCAACCGGGACAGGGGGCCTACGGCAATCAGCCCCAGCATTTTGG	CASSATGTGGLRQSAPAFW	TRBV10-1	TRBD1-1	TRBJ1-5	12	18	29	35
TNBC	5	8.09035e-05	TGTGTCAGAAGCTCGACTTTTTCGAGGGAGACTCTCAACGAGCAGTACTTC	CVRSSTFSRETLNEQYF	TRBV7-5	TRBD2-1	TRBJ2-7	12	25	29	37
TNBC	5	8.09035e-05	TGTGCCAGCACCGAACAGAGAACAGGTAACACTGAAGCTTTCTTT	CASTEQRTGNTEAFF	TRBV2-1	TRBD1-1	TRBJ1-1	9	21	25	27
TNBC	5	8.09035e-05	TGTGCCAGCAGCCGAGAGGGACAGGGTGTCGACGAGCAGTACTTC	CASSREGQGVDEQYF	TRBV7-8	TRBD1-1	TRBJ2-7	15	17	25	31
TNBC	5	8.09035e-05	TGTGCCAGCTCCGTGGACAGAGCTAACTATGGCTACACCTTC	CASSVDRANYGYTF	TRBV18-1	TRBD1-1	TRBJ1-2	10	14	19	22
TNBC	5	8.09035e-05	TGTGCCAGAAGCTTAAATGAGTATAGACACCGAATGACTACGAGCAGTACTTCG	CARSLNEYRHRMTTSSTS	TRBV7-5	TRBD1-1	TRBJ2-7	14	25	28	37
TNBC	5	8.09035e-05	TGTGCCAGCAGCTCCGGGACTAGCGACACCGGGGAGCTGTTTTTT	CASSSGTSDTGELFF	TRBV6-5	TRBD2-1	TRBJ2-2	10	15	-1	25
TNBC	5	8.09035e-05	TGCAGTGCTAGAGACCTTGCCTTAGCGGGAGAGAACACCGGGGAGCTGTTTTTT	CSARDLALAGENTGELFF	TRBV20	TRBD2-1	TRBJ2-2	13	22	30	32
TNBC	5	8.09035e-05	TGTGCCAGCAGGTTCATTTCTGGGGCCAACGTCCTGACTTTC	CASRFISGANVLTF	TRBV5-6	TRBD1-1	TRBJ2-6	10	14	15	18
TNBC	5	8.09035e-05	TGTGCCAGCAGCGTTAGCGTAGAGACCCAGTACTTC	CASSVSVETQYF	TRBV3-1/3-2	TRBD2-1	TRBJ2-5	11	14	18	20
TNBC	5	8.09035e-05	TGCAGTGCTCCCCCCCTAGCGGGTCTTCCTACGAGCAGTACTTCG	CSAPPLAGLPTSSTS	TRBV20	TRBD2-1	TRBJ2-7	8	15	22	26
TNBC	5	8.09035e-05	TGCGCCAGCAGCTTGAAGACAGGGTCCCACGAGCAGTACTTC	CASSLKTGSHEQYF	TRBV5-1	TRBD1-1	TRBJ2-7	14	17	23	28
TNBC	5	8.09035e-05	TGTGCCAGCAGCCAACGGCCAGCAAAGCGGGGAGGTCTCGGCACCGGGGAGCTGTTTTTT	CASSQRPAKRGGLGTGELFF	TRBV3-1/3-2	TRBD2-1	TRBJ2-2	14	25	31	41
TNBC	5	8.09035e-05	TGTGCCAGTAGTAAACTGACAGCCGAGCCCCAGCATTTT	CASSKLTAEPQHF	TRBV19-1	TRBD1-1	TRBJ1-5	12	17	21	25
TNBC	5	8.09035e-05	TGCAGCTCCCAAGGTGGTAGGGACCTCTACAATGAGCAGTTCTTC	CSSQGGRDLYNEQFF	TRBV29-1	TRBD1	TRBJ2-1	5	19	23	26
TNBC	5	8.09035e-05	TGTGCCAGCAGTCCAGGGGCGGGAGTCAGATACGCAGTATTTTGG	CASSPGAGVRYAVFW	TRBV5-4	TRBD2-1	TRBJ2-3	10	18	24	26
TNBC	5	8.09035e-05	TGTGCCAGCAGCTTACCCCAGGGAGGGGACACTGAAGCTTTCTTT	CASSLPQGGDTEAFF	TRBV5-4	TRBD2-1	TRBJ1-1	13	20	26	28
TNBC	5	8.09035e-05	TGTGCCAGCAGCGGGAAGTACGAGCAGTACTTC	CASSGKYEQYF	TRBV7-9	TRBD1	TRBJ2-7	-1	12	15	18
TNBC	5	8.09035e-05	TGTGCCAGCACCGGCGGGGGATCAAATAGCAATCAGCCCCAGCATTTT	CASTGGGSNSNQPQHF	TRBV12	TRBD2-1	TRBJ1-5	9	13	19	26
TNBC	5	8.09035e-05	TGTGCCACTACCTCCCCGGGCGGGTCAGATACGCAGTATTTT	CATTSPGGSDTQYF	TRBV6-5	TRBD2-1	TRBJ2-3	6	19	23	25
TNBC	5	8.09035e-05	TGCGCCAGCAGCGGGACTAGCGGGGTCTCCAATGAGCAGTTCTTC	CASSGTSGVSNEQFF	TRBV5-1	TRBD2-1	TRBJ2-1	-1	12	24	29
TNBC	5	8.09035e-05	TGTGCCATCAGTGAGTCAGAAGGAGCCGATGAGCAGTTCTTC	CAISESEGADEQFF	TRBV10-3	TRBD2-1	TRBJ2-1	16	21	24	28
TNBC	5	8.09035e-05	TGTGCCAGCAGCGCATGGACAGGACCCAGCTCCTACGAGCAGTACTTC	CASSAWTGPSSYEQYF	TRBV7-2	TRBD1-1	TRBJ2-7	11	16	22	29
TNBC	5	8.09035e-05	TGTGCCAGTAACCTTGGAGCAGGGAGGGGAGCAGTACTT	CASNLGAGRGAVL	TRBV19-1	TRBD2-1	TRBJ2-7	9	21	-1	28
TNBC	5	8.09035e-05	TGTGCCAGCAGCCCTCAGAGTATTACCTATGGCTACACCTTC	CASSPQSITYGYTF	TRBV5-6	TRBD1	TRBJ1-2	11	15	17	26
TNBC	5	8.09035e-05	TGCAGTGCTAGAGAAGGGGGTTGCCTCCTACGAGCAGTACTTCGG	CSAREGGCLLRAVLR	TRBV20	TRBD1-1	TRBJ2-7	-1	14	19	24
TNBC	5	8.09035e-05	TGTGCCAGAACGAGCGGGGGTTACCTACGAGCAGTACTT	CARTSGGYLRAVL	TRBV5-3	TRBD2-1	TRBJ2-7	9	12	19	23
TNBC	5	8.09035e-05	TGTGCCAGCTCACCACCCTACAGGGGCTATGGCTACACCTTC	CASSPPYRGYGYTF	TRBV18-1	TRBD1-1	TRBJ1-2	16	19	-1	26
TNBC	5	8.09035e-05	TGTGCCAGCAGCTTCACGCTGGGGACAGGGTCCCTCTATGGCTACACCTTC	CASSFTLGTGSLYGYTF	TRBV5-8	TRBD1-1	TRBJ1-2	13	21	29	35
TNBC	5	8.09035e-05	TGTGCCAGCAGCTTAACACCGGGGAGCTGTTTTTTG	CASSLTPGSCFL	TRBV7-3	,	TRBJ2-2	-1	-1	-1	14
TNBC	5	8.09035e-05	TGTGCCAGCAGCCAAGGTGGAAGAAGCAATCAGCCCCAGCATTTT	CASSQGGRSNQPQHF	TRBV3-1/3-2	TRBD1	TRBJ1-5	15	18	20	24
TNBC	5	8.09035e-05	TGCGCCAGCAGCTACGGGACTAGCGGGGTCCTACGAGCAGTACTT	CASSYGTSGVLRAVL	TRBV5-1	TRBD2-1	TRBJ2-7	12	15	-1	28
TNBC	5	8.09035e-05	TGTGCCAGCAGTCGGACAGGGGTGAAGCTTTCTTTG	CASSRTGVKLSL	TRBV21-1	TRBD1-1	TRBJ1-1	10	13	-1	22
TNBC	5	8.09035e-05	TGTGCCAGCACTGGCAGGGGGCTCACTGAAGCTTTCTTT	CASTGRGLTEAFF	TRBV6-5	TRBD1-1	TRBJ1-1	9	14	21	23
TNBC	5	8.09035e-05	TGTGCCAGCCGGGCTAGCGGGAGCCTCGAGACCCAGTACTTC	CASRASGSLETQYF	TRBV7-9	TRBD2-1	TRBJ2-5	8	13	22	27
TNBC	5	8.09035e-05	TGCAGTGCTAGGAGGGGGCGCGGTTGGGGGCAGCCCCAGCATTTT	CSARRGRGWGQPQHF	TRBV20	TRBD1-1	TRBJ1-5	10	12	18	30
TNBC	5	8.09035e-05	TGTGCCAGCAGTTCGCCCGACAGGGGGATTAGGGGCTACACCTTC	CASSSPDRGIRGYTF	TRBV27-1	TRBD1-1	TRBJ1-2	12	18	26	33
TNBC	5	8.09035e-05	TGTGCCAGCATTCGTACAGGGGGCACTGAAGCTTTCTTT	CASIRTGGTEAFF	TRBV12-3/12-4	TRBD1-1	TRBJ1-1	9	15	-1	23
TNBC	5	8.09035e-05	TGTGCCAGCAGAGGCCGGGACAGGGGGCCCAGATACGCAGTATTT	CASRGRDRGPRYAVF	TRBV21-1	TRBD1-1	TRBJ2-3	10	16	27	29
TNBC	5	8.09035e-05	TGCGCCAGCAGCTTTGGGGGTACGACGGAAACTATGGCTACACCTTCG	CASSFGGTTETMATPS	TRBV5-1	TRBD1	TRBJ1-2	13	15	19	29
TNBC	5	8.09035e-05	TGTGCCAGCAGTTACTCCTTGGGACAGACTGGAAACACCATATATTTT	CASSYSLGQTGNTIYF	TRBV6-5	TRBD1-1	TRBJ1-3	16	20	26	28
TNBC	5	8.09035e-05	TGTGCCACCAGTGACCCTTGTCCCCGAGGGGAACTATGGCTACACCTTCGG	CATSDPCPRGELWLHLR	TRBV24-1	TRBD1	TRBJ1-2	13	26	-1	31
TNBC	5	8.09035e-05	TGCAGTGCTAGAGTCGAGGGAAACTATAATTCACCCCTCCACTTT	CSARVEGNYNSPLHF	TRBV20	TRBD2-1	TRBJ1-6	12	15	19	23
TNBC	5	8.09035e-05	TGCGCCAGCAGCCAAGGTTCCCAGGGGGGGGGCTACACCTTC	CASSQGSQGGGYTF	TRBV4-1	TRBD1	TRBJ1-2	15	21	27	30
TNBC	5	8.09035e-05	TGCAGTGCCCCGGGGACTTCCAGGGAGACCCAGTACTTC	CSAPGTSRETQYF	TRBV20	TRBD2-1	TRBJ2-5	7	12	17	24
TNBC	5	8.09035e-05	TGTGCCAGCAGTTTTGAAGTGAACACCGGGGAGCTGTTTTTT	CASSFEVNTGELFF	TRBV27-1	TRBD1	TRBJ2-2	13	15	16	20
TNBC	5	8.09035e-05	TGTGCCAGCGGTGACGCTCCAATCAGCCCCAGCATTTTG	CASGDAPISPSIL	TRBV12-3/12-4	TRBD1	TRBJ1-5	8	12	14	19
TNBC	5	8.09035e-05	TGCGCCAGCAGCCTTACTAGCGGTGACTACGAGCAGTACTTC	CASSLTSGDYEQYF	TRBV5-1	TRBD2-1	TRBJ2-7	11	15	22	26
TNBC	5	8.09035e-05	TGTGCCAGCAGTTCCCACAGGGGGACCGGGGGTCGGGCCCTCCACTTT	CASSSHRGTGGRALHF	TRBV6-5	TRBD1-1	TRBJ1-6	12	16	23	37
TNBC	5	8.09035e-05	TGTGCCTGGAGTGCAGGGACATTGGGGCAGTACTTC	CAWSAGTLGQYF	TRBV30-1	TRBD1-1	TRBJ2-7	12	15	20	26
TNBC	5	8.09035e-05	TGCGCCTCTAAGGGACAGGCAAGCACAGATACGCAGTATTTT	CASKGQASTDTQYF	TRBV5-1	TRBD1-1	TRBJ2-3	5	11	18	21
TNBC	5	8.09035e-05	TGCAGTGCTAGAGACCGAGGACGGTCCTCTGGAAACACCATATATTTT	CSARDRGRSSGNTIYF	TRBV20	TRBD1	TRBJ1-3	13	18	21	26
TNBC	5	8.09035e-05	TGTGCCAGCAGTTCGACGACAGGGGCCTATCAGCCCCAGCATTTT	CASSSTTGAYQPQHF	TRBV2-1	TRBD1-1	TRBJ1-5	11	17	24	28
TNBC	5	8.09035e-05	TGTGCCAGGACCACAGAAAGGACCACTGAAGCTTTCTTT	CARTTERTTEAFF	TRBV25-1	TRBD1	TRBJ1-1	7	19	-1	23
TNBC	5	8.09035e-05	TGTGCCACCAGTGATTTTCTTAACCGCCAGGGGGAAAAACATTCAGTACTT	CATSDFLNRQGEKHSVL	TRBV24-1	TRBD1-1	TRBJ2-4	16	27	-1	34
TNBC	5	8.09035e-05	TGTGCCAGTAGAATCACAGGGAAGGATTCACCCCTCCACTTT	CASRITGKDSPLHF	TRBV19-1	TRBD1-1	TRBJ1-6	10	15	20	25
TNBC	5	8.09035e-05	TGTGCCAGTAGTCAAGACAACGCTCCCAACAATGAGCAGTTCTTC	CASSQDNAPNNEQFF	TRBV19-1	TRBD1-1	TRBJ2-1	11	15	18	28
TNBC	5	8.09035e-05	TGTGCCAGCAGTTTTGGGCGGACGACCTACGAGCAGTACTTC	CASSFGRTTYEQYF	TRBV27-1	TRBD1	TRBJ2-7	13	19	22	25
TNBC	5	8.09035e-05	TGTGCCAGCAGCAGGACAGGGACTTCCTACGAGCAGTACTTC	CASSRTGTSYEQYF	TRBV27-1	TRBD1-1	TRBJ2-7	10	13	20	24
TNBC	5	8.09035e-05	TGCGCCAGCAGCCAAGAGGAGAACACTGAAGCTTTCTTT	CASSQEENTEAFF	TRBV4-1	TRBD1	TRBJ1-1	-1	17	-1	20
TNBC	5	8.09035e-05	TGCGCCAGCAGCCAAGATTCCGCCAGGGGGCCACTGGCCCATAATTCACCCCTCCACTTT	CASSQDSARGPLAHNSPLHF	TRBV4-1	TRBD1-1	TRBJ1-6	16	23	30	40
TNBC	5	8.09035e-05	TGTGCCAGCAGCACTGCTGTGGGTCTAGCGGGGGCTGAGCAGTACTTC	CASSTAVGLAGAEQYF	TRBV11-2	TRBD2-1	TRBJ2-7	11	24	33	36
TNBC	5	8.09035e-05	TGCAGCGTTGGGCAGGCGAACACTGAAGCTTTCTTT	CSVGQANTEAFF	TRBV29-1	TRBD1-1	TRBJ1-1	9	12	15	17
TNBC	5	8.09035e-05	TGTGCCAGCAGCGTAAATTACGGCCAGAACAATGAGCAGTTCTTC	CASSVNYGQNNEQFF	TRBV9-1	TRBD1	TRBJ2-1	14	24	26	28
TNBC	5	8.09035e-05	TGTGCCAGCAGGGGTATAGCGGGAGGGCCGGTGGAGACCCAGTACTTC	CASRGIAGGPVETQYF	TRBV2-1	TRBD2-1	TRBJ2-5	10	16	26	33
TNBC	5	8.09035e-05	TGTGCCAGTAGTCGGACAGGGGGACGAGCAGTACTTCGG	CASSRTGGRAVLR	TRBV19-1	TRBD1-1	TRBJ2-7	11	13	-1	23
TNBC	5	8.09035e-05	TGTGCCAGCAGCTTGGACGGGACTACCCAGCGACATAGACCCAGTACTTCG	CASSLDGTTQRHRPSTS	TRBV5-6	TRBD2-1	TRBJ2-5	15	18	24	36
TNBC	5	8.09035e-05	TGCAGTGCTAGAGGTCGGCCTAAAGCAGTTCTT	CSARGRPKAVL	TRBV20	TRBD1	TRBJ2-1	12	16	18	23
TNBC	5	8.09035e-05	TGTGCCAGCAGCTTAGGGGGGGTGAGTGAAGCTTTCTTT	CASSLGGVSEAFF	TRBV7-9	TRBD2-1	TRBJ1-1	-1	16	21	26
TNBC	5	8.09035e-05	TGCAGTGCTACCGCCGTGTTGATAGCCGGGAGGGCCATACCGGGGAGCTGTTTTTTG	CSATAVLIAGRAIPGSCFL	TRBV20	TRBD2-1	TRBJ2-2	9	26	33	38
TNBC	5	8.09035e-05	TGTCGGACAGGGGACGCTACGAGCAGTACTTCG	CRTGDATSSTS	TRBV28-1	TRBD1-1	TRBJ2-7	2	4	12	16
TNBC	5	8.09035e-05	TGTGCCAGCAGCTTCAGGGCGGCCTCCAGAGATACGCAGTATTTT	CASSFRAASRDTQYF	TRBV7-7	TRBD1-1	TRBJ2-3	-1	14	18	29
TNBC	5	8.09035e-05	TGTGCCAGTAGTATCCGGGACAGGCCCTACGAGCAGTACTTC	CASSIRDRPYEQYF	TRBV19-1	TRBD1-1	TRBJ2-7	13	16	23	25
TNBC	5	8.09035e-05	TGTGCCAGCAGCTCCCTCGGCGGGGCGAACACTGAAGCTTTCTTT	CASSSLGGANTEAFF	TRBV5-4	TRBD2-1	TRBJ1-1	12	19	24	26
TNBC	5	8.09035e-05	TGTGCCAGCAGCCAAGACGGGACAGCAATCAGCCCCAGCATTTTG	CASSQDGTAISPSIL	TRBV3-1/3-2	TRBD1	TRBJ1-5	16	18	-1	23
TNBC	5	8.09035e-05	TGTGCCAGCAGCTCTGGGGGAAACACCATATATTTT	CASSSGGNTIYF	TRBV7-8	TRBD1	TRBJ1-3	12	15	-1	18
TNBC	5	8.09035e-05	TGTGCCAGCAGCCAGGGGACTTCGGACGAGCAGTACTTC	CASSQGTSDEQYF	TRBV3-1/3-2	TRBD2-1	TRBJ2-7	13	15	20	25
TNBC	5	8.09035e-05	TGTGCCAGCAGATCGATAGCGGGAGTGGTGGATACGCAGTATTTT	CASRSIAGVVDTQYF	TRBV28-1	TRBD2-1	TRBJ2-3	10	16	24	30
TNBC	5	8.09035e-05	TGTGCCAGCAGCCAAATAATGACCGACGAAAAACTGTTTTTT	CASSQIMTDEKLFF	TRBV12	TRBD1	TRBJ1-4	10	20	22	27
TNBC	5	8.09035e-05	TGCGCCAGCAGGGAGACTAGCGGGGGCCTGTTAGATACGCAGTATTTT	CASRETSGGLLDTQYF	TRBV4-3	TRBD2-1	TRBJ2-3	10	14	25	32
TNBC	5	8.09035e-05	TGTGCCAGCAGCGTAGCAATGCGGGAAACCGGGGAGCTGTTTTTT	CASSVAMRETGELFF	TRBV9-1	TRBD2-1	TRBJ2-2	15	20	25	27
TNBC	5	8.09035e-05	TGTGCCAGCAGCAGGGGCGGGGGGGGCCAGCCCCAGCATTTT	CASSRGGGGQPQHF	TRBV7-9	TRBD2-1	TRBJ1-5	-1	16	24	27
TNBC	5	8.09035e-05	TGTGCCAGCTGCGAGGATGGTATAGCGGGAGTTGGCATTCAGTACTTC	CASCEDGIAGVGIQYF	TRBV28-1	TRBD2-1	TRBJ2-4	8	22	30	35
TNBC	5	8.09035e-05	TGTGCCAGCACCTTTGGGGGCGGGAAGACGATGAGCAGTTCTTCG	CASTFGGGKTMSSSS	TRBV7-8	TRBD1	TRBJ2-1	13	15	20	30
TNBC	5	8.09035e-05	TGCAGTGCTATTTCGCAACCTATAGAGATAGAGCAGTTCTTC	CSAISQPIEIEQFF	TRBV20	TRBD2-1	TRBJ2-1	9	19	21	30
TNBC	5	8.09035e-05	TGTGCCAGTAGGAGAGGACAGGGCACTGGGCCCCAGCATTTT	CASRRGQGTGPQHF	TRBV19-1	TRBD1-1	TRBJ1-5	10	15	22	29
TNBC	5	8.09035e-05	TGTGCCAGTAACCAGGGGGGGGTGCACCTGGGCAGTTCTTCG	CASNQGGVHLGSSS	TRBV19-1	TRBD1	TRBJ2-1	9	12	18	31
TNBC	5	8.09035e-05	TGTGCCAGCAGCTTTCAAAGGGGCGGTAGGCAAGAGACCCAGTACTTC	CASSFQRGGRQETQYF	TRBV5-6	TRBD1-1	TRBJ2-5	13	18	22	30
TNBC	5	8.09035e-05	TGTGCCAGCAGCCCCACCTCAGTCGACGGTGAGCAGTTCTTC	CASSPTSVDGEQFF	TRBV7-3	TRBD1	TRBJ2-1	11	24	26	29
TNBC	5	8.09035e-05	TGTGCCTGGATTGGAGTTTACACTGAAGCTTTCTTT	CAWIGVYTEAFF	TRBV30-1	TRBD2-1	TRBJ1-1	9	12	15	19
TNBC	5	8.09035e-05	TGTGCCAGCTCATCTGACAGAGAGCAGTTCTTC	CASSSDREQFF	TRBV18-1	TRBD1-1	TRBJ2-1	11	15	19	21
TNBC	5	8.09035e-05	TGTGCCAGCGCCTCGGCGGGGGTTCGGAACCTCGAGCAGTACTTC	CASASAGVRNLEQYF	TRBV7-2	TRBD2-1	TRBJ2-7	8	15	21	32
TNBC	5	8.09035e-05	TGTGCCAGCAAACCAGCGGGAGGGCGGGCCAAAAACATTCAGTACTTC	CASKPAGGRAKNIQYF	TRBV12	TRBD2-1	TRBJ2-4	9	14	23	27
TNBC	5	8.09035e-05	TGTGCCAGCAGCGTACCACTAGCGGGGGGGACGGATACGCAGTATTTT	CASSVPLAGGTDTQYF	TRBV9-1	TRBD2-1	TRBJ2-3	14	17	29	33
TNBC	5	8.09035e-05	TGTGCCAGCAGGGGACAGGGGCGCACCATATATTTT	CASRGQGRTIYF	TRBV6-5	TRBD1-1	TRBJ1-3	-1	11	20	23
TNBC	5	8.09035e-05	TGTGCCAGCAGCCCCTATCTATCGTTGAACACTGAAGCTTTCTTT	CASSPYLSLNTEAFF	TRBV5-6	TRBD2-1	TRBJ1-1	11	14	16	25
TNBC	5	8.09035e-05	TGTGCCAGCGATGACAGGGGCCGAGCAGTACTT	CASDDRGRAVL	TRBV21-1	TRBD1-1	TRBJ2-7	8	12	19	21
TNBC	5	8.09035e-05	TGTGCCAGCAGTGGGGGACTAGTGGGCACAGATACGCAGTATTTT	CASSGGLVGTDTQYF	TRBV27-1	TRBD2-1	TRBJ2-3	11	14	21	25
TNBC	5	8.09035e-05	TGTGCCAGTAGTATGTACGGGAAAATGAACACTGAAGCTTTCTTT	CASSMYGKMNTEAFF	TRBV19-1	TRBD2-1	TRBJ1-1	13	17	21	25
TNBC	5	8.09035e-05	TGTGCCAGCAGCCGGACTAGCGGGAGAGGCACCGGGGAGCTGTTTTTT	CASSRTSGRGTGELFF	TRBV6	TRBD2-1	TRBJ2-2	10	13	25	29
TNBC	5	8.09035e-05	TGCAGTGCTAGGACTAGCGGAACACTTGGGAATGAGCGGGGGCAGTTCTTC	CSARTSGTLGNERGQFF	TRBV20	TRBD2-1	TRBJ2-1	-1	11	19	41
TNBC	5	8.09035e-05	TGCGCCAGCAGCACCCTAGTAATAGTCGGGGAGCTGTTTTTT	CASSTLVIVGELFF	TRBV4-1	TRBD2-1	TRBJ2-2	11	15	18	26
TNBC	5	8.09035e-05	TGTGCCAGCAGCTTAGAGGGACTAGCGGGGGACTTC	CASSLEGLAGDF	TRBV7-9	TRBD2-1	TRBJ2-7	15	17	-1	31
TNBC	5	8.09035e-05	TGTGCCAGCAGTCCGGGACAGGGGGCCACCGGGGAGCTGTTTTTT	CASSPGQGATGELFF	TRBV6-4	TRBD1-1	TRBJ2-2	11	14	-1	26
TNBC	5	8.09035e-05	TGTGCCAGCAGTTACGGCGATGGGGCGAAAGGAAAACTGTTTTTT	CASSYGDGAKGKLFF	TRBV6-5	TRBD1-1	TRBJ1-4	14	21	25	32
TNBC	5	8.09035e-05	TGTGCCAGCAGCTCATACACAGATACGCAGTATTTT	CASSSYTDTQYF	TRBV11	TRBD1	TRBJ2-3	-1	13	14	17
TNBC	5	8.09035e-05	TGTGCCAGCAGTGTGGGACAGGGGGCCTACGAGCAGTACTTC	CASSVGQGAYEQYF	TRBV27-1	TRBD1-1	TRBJ2-7	11	14	-1	25
TNBC	5	8.09035e-05	TGCAGTGCTAGAGATTTGGCAGGGGACAATCAGCCCCAGCATTTT	CSARDLAGDNQPQHF	TRBV20	TRBD1-1	TRBJ1-5	13	19	24	26
TNBC	5	8.09035e-05	TGTGCCAGCAGTTTTGATGCCGCAGGGTGGGCACCGGGGAGCTGTTTTTTG	CASSFDAAGWAPGSCFL	TRBV28-1	TRBD1-1	TRBJ2-2	13	22	26	31
TNBC	5	8.09035e-05	TGTGCCAGTAGTGTGGGATCCTATGGCTACACCTTC	CASSVGSYGYTF	TRBV19-1	TRBD1	TRBJ1-2	11	14	17	20
TNBC	5	8.09035e-05	TGTGCCAGCAGCCAGATGATAGGGACAGGCGGCACTGAAGCTTTCTTT	CASSQMIGTGGTEAFF	TRBV14-1	TRBD1-1	TRBJ1-1	13	21	28	32
TNBC	5	8.09035e-05	TGTGCCAGCAGCAAAGCGTTAGCGGGGGGTAGAGCTCCTACAATGAGCAGTTCTTCG	CASSKALAGGRAPTMSSSS	TRBV21-1	TRBD2-1	TRBJ2-1	16	19	28	34
TNBC	5	8.09035e-05	TGCGCCAGCAGCTGGACAGGGGACTATGGCTACACCTTC	CASSWTGDYGYTF	TRBV5-1	TRBD1-1	TRBJ1-2	-1	13	-1	22
TNBC	5	8.09035e-05	TGTGCCAGCAGCGTGGGGACTCTAGGTACCAATGAGCAGTTCTTC	CASSVGTLGTNEQFF	TRBV9-1	TRBD2-1	TRBJ2-1	13	15	20	29
TNBC	5	8.09035e-05	TGTGCCAGCAGTTCCCCGGGGCCCCGGGGCAATGAGCAGTTCTTC	CASSSPGPRGNEQFF	TRBV28-1	TRBD1	TRBJ2-1	12	17	21	29
TNBC	5	8.09035e-05	TGTGCCAGCAGTTTTCGGAATGAGCAGTTCTTC	CASSFRNEQFF	TRBV6-2/6-3	TRBD2-1	TRBJ2-1	12	15	-1	18
TNBC	5	8.09035e-05	TGCGCCAGCAGAGCCCGGACAGGGTGGATCACCCCTCCACTTTGG	CASRARTGWITPPLW	TRBV10-1	TRBD1-1	TRBJ1-6	10	16	23	28
TNBC	5	8.09035e-05	TGTGCCAGCAGCGTAGTGACCGATGTCTACTATGGCTACACCTTC	CASSVVTDVYYGYTF	TRBV9-1	TRBD1	TRBJ1-2	15	17	19	28
TNBC	5	8.09035e-05	TGTGCCAGTAGGAGACAAGGCGGCTACACCTTC	CASRRQGGYTF	TRBV19-1	TRBD1-1	TRBJ1-2	10	13	16	21
TNBC	5	8.09035e-05	TGTGCCAGCAGTTTAGGGGCGAATTCACCCCTCCACTTT	CASSLGANSPLHF	TRBV27-1	TRBD1-1	TRBJ1-6	-1	15	19	21
TNBC	5	8.09035e-05	TGCGCCAGCAGCCGAGCGGCAGGGGGGGACACTGAAGCTTTCTTT	CASSRAAGGDTEAFF	TRBV4-1	TRBD1	TRBJ1-1	12	19	25	28
TNBC	5	8.09035e-05	TGTGCCAGCAGCCCTACCGGGGGGTCCACTGAAGCTTTCTTT	CASSPTGGSTEAFF	TRBV3-1/3-2	TRBD2-1	TRBJ1-1	12	17	23	26
TNBC	5	8.09035e-05	TGCGCCAGCAGCCAAGAGGCCCGACAGGGGGTATACTCACCCCTCCACTTT	CASSQEARQGVYSPLHF	TRBV4-1	TRBD1-1	TRBJ1-6	16	22	30	36
TNBC	5	8.09035e-05	TGCAGTGCTAGAGCCCCGATGGGGCGCACAGATACGCAGTATTTT	CSARAPMGRTDTQYF	TRBV20	TRBD1-1	TRBJ2-3	12	20	-1	25
TNBC	5	8.09035e-05	TGTGCCAGCAGAAGAGAACAAACCTATGGCTACACCTTC	CASRREQTYGYTF	TRBV7-2	TRBD1	TRBJ1-2	10	17	19	23
TNBC	5	8.09035e-05	TGCAGCCCCATGGGGCCACCGGCGCAGTATTTT	CSPMGPPAQYF	TRBV29-1	TRBD1-1	TRBJ2-3	5	11	15	22
TNBC	5	8.09035e-05	TGCGCCAGCAGCCAAGCGACAGGGGGCGGTGAGACCCAGTACTTC	CASSQATGGGETQYF	TRBV4-3	TRBD1-1	TRBJ2-5	15	17	26	30
TNBC	5	8.09035e-05	TGTGCCAGCAGCGTAGCTACGGGACTAGCGGGCGATGAGCAGTTCTTC	CASSVATGLAGDEQFF	TRBV9-1	TRBD2-1	TRBJ2-1	15	20	31	34
TNBC	5	8.09035e-05	TGTGCCAGCAGTTACTCTCAAGGACTAGCGACGAGCAGTACTTCG	CASSYSQGLATSSTS	TRBV6-5	TRBD2-1	TRBJ2-7	16	21	-1	30
TNBC	5	8.09035e-05	TGTGCCAGCAGCTTAGGTAGCGGGAGGCCCTCCTACAATGAGCAGTTCTTC	CASSLGSGRPSYNEQFF	TRBV7-8	TRBD2-1	TRBJ2-1	15	17	26	29
TNBC	5	8.09035e-05	TGTGCCAGCAGTGAAGCCCCCCACTTAGCGGGAGGGGCCGAGCAGTACTTC	CASSEAPHLAGGAEQYF	TRBV2-1	TRBD2-1	TRBJ2-7	16	25	35	38
TNBC	5	8.09035e-05	TGTGCCACCAGTGATCTCAGGGGGAAGAAGCTTTCTTTG	CATSDLRGKKLSL	TRBV24-1	TRBD1-1	TRBJ1-1	14	17	23	26
TNBC	5	8.09035e-05	TGTGCCAGCAGCTTAAGGGGTAGTAGCGGGAGCAATGAGCAGTTCTTC	CASSLRGSSGSNEQFF	TRBV7-9	TRBD2-1	TRBJ2-1	14	23	-1	32
TNBC	5	8.09035e-05	TGTGCCTGGAGTGTACGGGGGGGCTCCTACAATGAGCAGTTCTTC	CAWSVRGGSYNEQFF	TRBV30-1	TRBD2-1	TRBJ2-1	13	15	-1	23
TNBC	5	8.09035e-05	TGTGCCAGCCTTGTGAAACCTGGCGGGGTGAGTTTGCCCCAGCATTTT	CASLVKPGGVSLPQHF	TRBV21-1	TRBD2-1	TRBJ1-5	8	22	27	35
TNBC	5	8.09035e-05	TGTGCCAGTAGTATAGGTACGGGGAGCTCCTACGAGCAGTACTTC	CASSIGTGSSYEQYF	TRBV19-1	TRBD2-1	TRBJ2-7	15	19	23	26
TNBC	5	8.09035e-05	TGTGTCAGAAGCTTACTGGCTACCCCTATGGCCAGGGGTAATAAGAGAGGTAATTCACCCCTCCACTTT	CVRSLLATPMARGNKRGNSPLHF	TRBV7-5	TRBD1-1	TRBJ1-6	14	32	37	50
TNBC	5	8.09035e-05	TGTGCCAGCAGCTGGGGACAGGGGTACGGGGAGCTGTTTTTT	CASSWGQGYGELFF	TRBV11-3	TRBD1-1	TRBJ2-2	12	14	23	26
TNBC	5	8.09035e-05	TGTGCCTGGAGACTAGCGGGAGCCCAGATACGCAGTATTTTG	CAWRLAGAQIRSIL	TRBV30-1	TRBD2-1	TRBJ2-3	-1	11	21	24
TNBC	5	8.09035e-05	TGTGCCATCCCCAGCGGGGCAGCATCGAACACCGGGGAGCTGTTTTTT	CAIPSGAASNTGELFF	TRBV7-9	TRBD2-1	TRBJ2-2	6	12	18	25
TNBC	5	8.09035e-05	TGCGCCAGCAGCCAAGATGGACAGGCGACTCAGCCCCAGCATTTT	CASSQDGQATQPQHF	TRBV4-1	TRBD1-1	TRBJ1-5	16	18	24	29
TNBC	5	8.09035e-05	TGTGCCAGCAGGAGGGATTCTAACTATGGCTACACCTTC	CASRRDSNYGYTF	TRBV2-1	TRBD2-1	TRBJ1-2	-1	11	15	19
TNBC	5	8.09035e-05	TGCGCCAGCAGCTTCGGGACAGAAGGGGCCTACACCTTC	CASSFGTEGAYTF	TRBV5-1	TRBD1-1	TRBJ1-2	13	15	21	29
TNBC	5	8.09035e-05	TGTGCTAGCAGCCCGCAGTTGCCAGGGGAGGAGACCCAGTACTTC	CASSPQLPGEETQYF	TRBV7-7	TRBD1-1	TRBJ2-5	11	22	27	30
TNBC	5	8.09035e-05	TGTGCCAGCAGTGAAGGTGCAGGGGGGCAGGATACGCAGTATTTT	CASSEGAGGQDTQYF	TRBV6-4	TRBD1-1	TRBJ2-3	13	19	25	30
TNBC	5	8.09035e-05	TGTGCCAGCAGTGGCTCACAGGGGGCAGAGACCCAGTACTTC	CASSGSQGAETQYF	TRBV6	TRBD1-1	TRBJ2-5	12	17	-1	26
TNBC	5	8.09035e-05	TGTGCCAGCAGTACAGGGTCGCCTTCACCCCTCCACTTT	CASSTGSPSPLHF	TRBV6-5	TRBD1-1	TRBJ1-6	-1	12	17	23
TNBC	5	8.09035e-05	TGTGCCAGTAGTCCTCAGGACGGATACAATGAGCAGTTCTTC	CASSPQDGYNEQFF	TRBV19-1	TRBD1	TRBJ2-1	11	17	20	24
TNBC	5	8.09035e-05	TGTGCCAGCAGCCAAGATTGGGGGGGGGACACAGATACGCAGTATTTT	CASSQDWGGDTDTQYF	TRBV3-1/3-2	TRBD2-1	TRBJ2-3	16	19	25	29
TNBC	5	8.09035e-05	TGTGCCAGCAGTAGAAATGGACAGAAAAGTAACTATGGCTACACCTTC	CASSRNGQKSNYGYTF	TRBV27-1	TRBD1-1	TRBJ1-2	11	18	23	29
TNBC	5	8.09035e-05	TGTGCCAGCAGCCTGACTAGCGGGAGGAACGAGCAGTACTTC	CASSLTSGRNEQYF	TRBV5-6	TRBD2-1	TRBJ2-7	11	14	26	28
TNBC	5	8.09035e-05	TGCAGTGCAACCGGGACTAGCGGGGGGGGCCTCAAGAGACCCAGTACTTCG	CSATGTSGGGLKRPSTS	TRBV20	TRBD2-1	TRBJ2-5	7	12	27	32
TNBC	5	8.09035e-05	TGTGCCAGCAGTTCCCACTTAGGACCACCGACAGATACGCAGTATTTT	CASSSHLGPPTDTQYF	TRBV6-5	TRBD1	TRBJ2-3	12	21	24	30
TNBC	5	8.09035e-05	TGTGCCAGCAGTCCCCTGGGAGGCGGGAGTTGGGACAATGAGCAGTTCTTC	CASSPLGGGSWDNEQFF	TRBV12	TRBD2-1	TRBJ2-1	11	22	28	34
TNBC	5	8.09035e-05	TGTGCCAGCAGAGACAGCTCCTACGAGCAGTACTTC	CASRDSSYEQYF	TRBV27-1	TRBD1-1	TRBJ2-7	10	12	-1	17
TNBC	5	8.09035e-05	TGTGCCGGGACCGGCAGCAATCAGCCCCAGCATTTT	CAGTGSNQPQHF	TRBV30-1	TRBD1	TRBJ1-5	9	12	-1	15
TNBC	5	8.09035e-05	TGCGCCAGCAGCTTGGCCCAGCAGGCTACACCTTCG	CASSLAQQATPS	TRBV5-1	TRBD1	TRBJ1-2	15	18	20	23
TNBC	5	8.09035e-05	TGTGCCAGCAGTTTTACTAGCGGGGAGACAGATACGCAGTATTTT	CASSFTSGETDTQYF	TRBV12	TRBD2-1	TRBJ2-3	13	15	24	27
TNBC	5	8.09035e-05	TGCGCCAGCAGCGCTCAGGACAGGGGAGGTACTGAAGCTTTCTTT	CASSAQDRGGTEAFF	TRBV5-1	TRBD1-1	TRBJ1-1	11	17	25	30
TNBC	5	8.09035e-05	TGCGCCAGCAGCGTTGGACAGGGAAGCTACAATGAGCAGTTCTTC	CASSVGQGSYNEQFF	TRBV5-1	TRBD1-1	TRBJ2-1	11	15	22	26
TNBC	5	8.09035e-05	TGTGCCAGCAGCCAAGGTCGGACAGGCGGGCGAGTATTT	CASSQGRTGGRVF	TRBV3-1/3-2	TRBD1-1	TRBJ2-3	15	19	25	32
TNBC	5	8.09035e-05	TGTGCCAGCACCAGGACTAGCGGGAATTACGAGCAGTACTTC	CASTRTSGNYEQYF	TRBV6-5	TRBD2-1	TRBJ2-7	9	13	24	27
TNBC	5	8.09035e-05	TGTGCCAGCAGCTTAGATGACCTCGTCTCTGAGCAGTTCTTC	CASSLDDLVSEQFF	TRBV11-3	TRBD1	TRBJ2-1	16	18	20	29
TNBC	5	8.09035e-05	TGTGCCAGCGCCAGGGGCGGGACAGGGCAAGAGACCCAGTACTTC	CASARGGTGQETQYF	TRBV9-1	TRBD1-1	TRBJ2-5	8	18	-1	27
TNBC	5	8.09035e-05	TGTGCCAGCAGCAAGTCGCGGCGGGAGGTAGCGGGAGTTCGAGGGACGAGCAGTACTTCG	CASSKSRREVAGVRGTSSTS	TRBV21-1	TRBD2-1	TRBJ2-7	13	28	36	45
TNBC	5	8.09035e-05	TGTGCCAGCAGCGCAGGACCGGCCGGCTACGAGCAGTACTTC	CASSAGPAGYEQYF	TRBV9-1	TRBD1	TRBJ2-7	12	15	18	26
TNBC	5	8.09035e-05	TGTGCCAGCAGCTTGGTTTATAGTGTGTCAGGGGACCAGCCGGACACTGAAGCTTTCTTT	CASSLVYSVSGDQPDTEAFF	TRBV5-4	TRBD1-1	TRBJ1-1	15	28	33	43
TNBC	5	8.09035e-05	TGCGCCAGCAGTGAGTCGAGGACAGGAGCTATGGCTACACCTTCG	CASSESRTGAMATPS	TRBV10-1	TRBD1-1	TRBJ1-2	16	19	25	28
TNBC	5	8.09035e-05	TGTGCCATCAGTGGGACGGCTACGAGCAGTACTTCG	CAISGTATSSTS	TRBV10-3	TRBD1	TRBJ2-7	-1	13	16	19
TNBC	5	8.09035e-05	TGCGCCAGCACCCAGGGCTACGGGACGGGGAACACCGGGGAGCTGTTTTTT	CASTQGYGTGNTGELFF	TRBV5-1	TRBD1	TRBJ2-2	9	21	25	29
TNBC	5	8.09035e-05	TGTGCCAGCAGACAGACCTCTGGAAACACCATATATTTT	CASRQTSGNTIYF	TRBV12-3/12-4	TRBD1-1	TRBJ1-3	-1	11	14	17
TNBC	5	8.09035e-05	TGTGCCAGCAGCGTAGGCCTAGCGGGAGTCACCGGGGAGCTGTTTTTT	CASSVGLAGVTGELFF	TRBV9-1	TRBD2-1	TRBJ2-2	15	18	27	29
TNBC	5	8.09035e-05	TGTGCCAGCAGTTACGAAGGGAGGGGGTCTCGCCAAGAGACCCAGTACTTC	CASSYEGRGSRQETQYF	TRBV6-2/6-3	TRBD2-1	TRBJ2-5	14	18	24	32
TNBC	5	8.09035e-05	TGTGCCAGCGGGTCCCTAATTGGGACAGAAGAAATGGCTACACCTTCG	CASGSLIGTEEMATPS	TRBV21-1	TRBD1-1	TRBJ1-2	8	21	27	33
TNBC	5	8.09035e-05	TGTGCCAGCAGGCCCCCGGGACTAGTATCCAACGAGCAGTACTTC	CASRPPGLVSNEQYF	TRBV6	TRBD2-1	TRBJ2-7	10	17	24	31
TNBC	5	8.09035e-05	TGTGCCAGCAGTTACTCGTCTAACCCCTTCTCCGAGCAGTACTTC	CASSYSSNPFSEQYF	TRBV6-2/6-3	TRBD2-1	TRBJ2-7	16	19	21	32
TNBC	5	8.09035e-05	TGTGCCAGCAGTGAATGGAACACTGAAGCTTTCTTT	CASSEWNTEAFF	TRBV2-1	,	TRBJ1-1	-1	-1	14	17
TNBC	5	8.09035e-05	TGTGCCTGGACCCTCGGGGGCGGCTATGGCTACACCTTC	CAWTLGGGYGYTF	TRBV30-1	TRBD1	TRBJ1-2	9	15	20	23
TNBC	5	8.09035e-05	TGCGCCAGCAGCTTCGGTGGGACTTTTCTCCAAGAGACCCAGTACTTC	CASSFGGTFLQETQYF	TRBV5-1	TRBD2-1	TRBJ2-5	13	18	23	29
TNBC	5	8.09035e-05	TGTGCCAGTTTTAACCGGGGGGCGCGGGCCGGGGAGCTGTTTTTT	CASFNRGARAGELFF	TRBV19-1	TRBD2-1	TRBJ2-2	8	15	21	28
TNBC	5	8.09035e-05	TGCGCCAGCAGCCAAAAGCGGGATACCTACGAGCAGTACTTC	CASSQKRDTYEQYF	TRBV4-1	TRBD2-1	TRBJ2-7	14	16	22	25
TNBC	5	8.09035e-05	TGTGCCAGCACTAACGGTCAGGCTGCCTCCGAGCAGTACTTC	CASTNGQAASEQYF	TRBV7-9	TRBD1-1	TRBJ2-7	10	18	21	29
TNBC	5	8.09035e-05	TGTGCCAGCAGTTCGGGCCCGCGCACTGAAGCTTTCTTT	CASSSGPRTEAFF	TRBV6-5	TRBD1	TRBJ1-1	12	14	17	23
TNBC	5	8.09035e-05	TGCGCCAGCAGCTTGAAAGAGACCCAGTACTTC	CASSLKETQYF	TRBV5-1	,	TRBJ2-5	-1	-1	14	16
TNBC	5	8.09035e-05	TGCAGTGCTAGAGATCCCCGGACAGGGGACGACGAGCAGTACTTC	CSARDPRTGDDEQYF	TRBV20	TRBD1-1	TRBJ2-7	13	19	27	31
TNBC	5	8.09035e-05	TGCAGCCCCTACGGACGGGATCTCTCGAGTGAGCAGTTCTTC	CSPYGRDLSSEQFF	TRBV20	TRBD2-1	TRBJ2-1	4	15	19	29
TNBC	5	8.09035e-05	TGTGCCAGCTCACCACCGGAGGGGTTGTTCTACAATGAGCAGTTCTTC	CASSPPEGLFYNEQFF	TRBV18-1	TRBD2-1	TRBJ2-1	-1	17	22	29
TNBC	5	8.09035e-05	TGTGCCGCCAGCGAGGGAGGGAATGAGCAGTTCTTC	CAASEGGNEQFF	TRBV27-1	TRBD2-1	TRBJ2-1	5	14	-1	21
TNBC	5	8.09035e-05	TGTGCCAGCAGCTTGACCGGGGGGGCTACAATGAGCAGTTCTTCG	CASSLTGGATMSSSS	TRBV7-2	TRBD2-1	TRBJ2-1	13	17	-1	25
TNBC	5	8.09035e-05	TGTGCCAGTTCCAGCCGTTCCTATGGCTACACCTTC	CASSSRSYGYTF	TRBV6-5	TRBD1	TRBJ1-2	7	11	13	20
TNBC	5	8.09035e-05	TGTGCCAGCAGCGAGAATAGACCCAGTACTTCG	CASSENRPSTS	TRBV9-1	TRBD1	TRBJ2-5	12	14	15	18
TNBC	5	8.09035e-05	TGCAGTGCTTCCCCCAGGCAGACCTACGAGCAGTACTTC	CSASPRQTYEQYF	TRBV20	TRBD1-1	TRBJ2-7	8	14	17	22
TNBC	5	8.09035e-05	TGCGCCAGCAGCTCTGAAGCGGGAGTGTACAATGAGCAGTTCTTC	CASSSEAGVYNEQFF	TRBV5-1	TRBD2-1	TRBJ2-1	12	17	24	27
TNBC	5	8.09035e-05	TGTGCCAGCAGCTACTCTTATTCTAGCGGGGGACTCTCAGATACGCAGTATTTT	CASSYSYSSGGLSDTQYF	TRBV5-6	TRBD2-1	TRBJ2-3	12	22	31	37
TNBC	5	8.09035e-05	TGCGCCAGCAGCTTGGAACTAGACTACTACGAGCAGTACTTC	CASSLELDYYEQYF	TRBV5-1	TRBD2-1	TRBJ2-7	15	21	-1	26
TNBC	5	8.09035e-05	TGCGCCAGCAGCCAAGTAATCTGGAACACTGAAGCTTTCTTT	CASSQVIWNTEAFF	TRBV4-1	TRBD2-1	TRBJ1-1	15	20	21	23
TNBC	5	8.09035e-05	TGTGCCACCAGCACAAGAGAGGGAGCCGCCCATTACGAGGAGACCCAGTACTTC	CATSTREGAAHYEETQYF	TRBV15-1	TRBD2-1	TRBJ2-5	12	20	24	39
TNBC	5	8.09035e-05	TGTGCCAGCAGTTCAGGGGGGAAGATCACCCCTCCACTT	CASSSGGKITPPL	TRBV9-1	TRBD1-1	TRBJ1-6	10	13	19	25
TNBC	5	8.09035e-05	TGTGCCAGCAGTTACGCCAAACGGGGTTCTAGACCCAGTACTTCG	CASSYAKRGSRPSTS	TRBV6-5	TRBD2-1	TRBJ2-5	14	21	25	30
TNBC	5	8.09035e-05	TGTGCCAGCAGTGACTCAGCGGGGGGGCAAAATGAGCAGTTCTTC	CASSDSAGGQNEQFF	TRBV6-4	TRBD2-1	TRBJ2-1	-1	17	26	30
TNBC	5	8.09035e-05	TGTGCCAGCAGCTTAGTCCCAGGACCCTACGAGCAGTACTTC	CASSLVPGPYEQYF	TRBV7-2	TRBD1	TRBJ2-7	15	21	-1	25
TNBC	5	8.09035e-05	TGTGCCAGCTCACTAACAGGGGTTCGGGACTCGCAGTTCTTC	CASSLTGVRDSQFF	TRBV18-1	TRBD1-1	TRBJ2-1	12	15	21	32
TNBC	5	8.09035e-05	TGTGCCAGGCCGAGCCCGCCCCAGCATTTT	CARPSPPQHF	TRBV6-5	TRBD2-1	TRBJ1-5	7	12	14	17
TNBC	5	8.09035e-05	TGCGCCAGCAGTCCCGGACAGGAGGCATCAGCCCCAGCATTTTGG	CASSPGQEASAPAFW	TRBV23-1	TRBD1-1	TRBJ1-5	12	15	21	26
TNBC	5	8.09035e-05	TGCGCCAGCAGCCCCCGGGTAGGGGGGAATCAGCCCCAGCATTTT	CASSPRVGGNQPQHF	TRBV4-3	TRBD1	TRBJ1-5	12	20	25	27
TNBC	5	8.09035e-05	TGTGCCAGCAGCTGGGGACTAGCGGGAGGTGAGACCCAGTACTTC	CASSWGLAGGETQYF	TRBV7-9	TRBD2-1	TRBJ2-5	12	14	28	30
TNBC	5	8.09035e-05	TGTGCCAGCAGTGAACCCCCAAGGACAGGGGGGGCCGGGGAGCTGTTTTTT	CASSEPPRTGGAGELFF	TRBV6-1	TRBD1-1	TRBJ2-2	14	22	31	34
TNBC	5	8.09035e-05	TGCAGTGCTAGAGGGACTAGCGGACGCACAGATACGCAGTATTTT	CSARGTSGRTDTQYF	TRBV20	TRBD2-1	TRBJ2-3	-1	13	22	25
TNBC	5	8.09035e-05	TGTGCCACCCGTCAGCTGGAGCAAAATTCACCCCTCCACTTT	CATRQLEQNSPLHF	TRBV6-6	TRBD2-1	TRBJ1-6	6	17	20	24
TNBC	5	8.09035e-05	TGTGCCAGCAGACACGGCACAGATACGCAGTATTTT	CASRHGTDTQYF	TRBV6-5	TRBD1-1	TRBJ2-3	-1	11	13	16
TNBC	5	8.09035e-05	TGTGCCGGACTAGCGGGGGAGTACACCGGGGAGCTGTTTTTT	CAGLAGEYTGELFF	TRBV6-5	TRBD2-1	TRBJ2-2	-1	6	18	22
TNBC	5	8.09035e-05	TGCGCCAGCAGCCAACAGATCACAGATACGCAGTATTTT	CASSQQITDTQYF	TRBV4-3	TRBD1-1	TRBJ2-3	-1	15	17	20
TNBC	5	8.09035e-05	TGTGCGGCGGGAGATCCGAAAGAGACCCAGTACTTC	CAAGDPKETQYF	TRBV25-1	TRBD2-1	TRBJ2-5	4	6	12	19
TNBC	5	8.09035e-05	TGTGCCAGCAGCTTGAAAGTCAGCAATTCACCCCTCCACTTT	CASSLKVSNSPLHF	TRBV5-8	TRBD1	TRBJ1-6	14	20	22	24
TNBC	5	8.09035e-05	TGTGCCAGCAGCTTTTCTGGGGGAACGAATGAAAAACTGTTTTTT	CASSFSGGTNEKLFF	TRBV3-1/3-2	TRBD1	TRBJ1-4	11	18	22	27
TNBC	5	8.09035e-05	TGCAGTGCCACAGGGGCTGGGGGCGGGAAGGGAGAGACCCAGTACTTC	CSATGAGGGKGETQYF	TRBV20	TRBD1-1	TRBJ2-5	7	9	15	32
TNBC	5	8.09035e-05	TGTGCCAGCAGTGATAGCGGGAGTCTCTACGAGCAGTACTTC	CASSDSGSLYEQYF	TRBV25-1	TRBD2-1	TRBJ2-7	-1	14	22	26
TNBC	5	8.09035e-05	TGCGCCAGCAGCGCAGGGACTAGCGGGAACACCGGGGAGCTGTTTTTT	CASSAGTSGNTGELFF	TRBV5-1	TRBD2-1	TRBJ2-2	11	15	-1	26
TNBC	5	8.09035e-05	TGTGCCAGCAGTGCCCCTAAAGAGACAGATACGCAGTATTTT	CASSAPKETDTQYF	TRBV6-2/6-3	TRBD2-1	TRBJ2-3	11	16	18	24
TNBC	5	8.09035e-05	TGCAGTGCTGAGAGGACCGGGGTAAGCTCCTACGAGCAGTACTTC	CSAERTGVSSYEQYF	TRBV20	TRBD2-1	TRBJ2-7	8	17	21	26
TNBC	5	8.09035e-05	TGTGCCAGCAGCAAAGCCAGGAGACTAGCGGGAGTCGAGATGAGCAGTTCTTCG	CASSKARRLAGVEMSSSS	TRBV21-1	TRBD2-1	TRBJ2-1	16	22	33	39
TNBC	5	8.09035e-05	TGTGCCTGGAGTCCCCCCGGGGGGATCTACGAGCAGTACTTC	CAWSPPGGIYEQYF	TRBV30-1	TRBD2-1	TRBJ2-7	11	17	23	26
TNBC	5	8.09035e-05	TGCGCCAGCAGCCGAAGTGAGGGAACTGGGGCCAACGTCCTGACTTTC	CASSRSEGTGANVLTF	TRBV4-3	TRBD2-1	TRBJ2-6	12	18	22	25
TNBC	5	8.09035e-05	TGCAGTGCTTCTCGCGGGGGCCGCTCGGATGAGCAGTTCTTC	CSASRGGRSDEQFF	TRBV20	TRBD2-1	TRBJ2-1	8	13	19	28
TNBC	5	8.09035e-05	TGTGCCAGCAGCTTAGGGTTGGGCGGGGGATATCAGCCCCAGCATTTT	CASSLGLGGGYQPQHF	TRBV7-2	TRBD2-1	TRBJ1-5	15	22	28	31
TNBC	5	8.09035e-05	TGTGCCAGCAGCTTAGCCTTGACAGGGAACACTGAAGCTTTCTTT	CASSLALTGNTEAFF	TRBV7-9	TRBD1-1	TRBJ1-1	16	20	-1	26
TNBC	5	8.09035e-05	TGTGCCAGCAGTTTATTCGTTGGCGCGGTCTCCCTCGGAAACACCATATATTTT	CASSLFVGAVSLGNTIYF	TRBV12	TRBD2-1	TRBJ1-3	14	24	27	36
TNBC	5	8.09035e-05	TGTGCCAGTAGTAGAAGCAGCGGGAAAGCTTATAGCAATCAGCCCCAGCATTTT	CASSRSSGKAYSNQPQHF	TRBV19-1	TRBD2-1	TRBJ1-5	12	18	24	32
TNBC	5	8.09035e-05	TGTGCCAGCAGTTTAAAGGGATCCTACGAGCAGTACTTC	CASSLKGSYEQYF	TRBV27-1	TRBD1	TRBJ2-7	14	17	-1	21
TNBC	5	8.09035e-05	TGTGCCAGCAGCCCCCAAACAGGGAGGTATGACATGAACACTGAAGCTTTCTTT	CASSPQTGRYDMNTEAFF	TRBV3-1/3-2	TRBD1	TRBJ1-1	12	18	23	34
TNBC	5	8.09035e-05	TGTGCCAGCAGTTTGACTGGTGAGCAGTACTTC	CASSLTGEQYF	TRBV12-3/12-4	TRBD2-1	TRBJ2-7	-1	14	17	21
TNBC	5	8.09035e-05	TGCGCCAGCAGCCAAGATCTAACAGACAAAACTCCTACGAGCAGTACTTCG	CASSQDLTDKTPTSSTS	TRBV4-1	TRBD1-1	TRBJ2-7	16	24	27	31
TNBC	5	8.09035e-05	TGTGCCAGCAGTCGTCCCGGACAGCGGGAGCCAGATACGCAGTATTTT	CASSRPGQREPDTQYF	TRBV7-9	TRBD2-1	TRBJ2-3	10	22	29	31
TNBC	5	8.09035e-05	TGTGCCAGCAGGCTAAGCCCCGGGACTAGCGGGAGGGGAGCTCCTACAATGAGCAGTTCTTCG	CASRLSPGTSGRGAPTMSSSS	TRBV6-4	TRBD2-1	TRBJ2-1	10	21	36	40
TNBC	5	8.09035e-05	TGTGCCAGCAGTGACTCGCAGGGGGCAGATACGCAGTATTTT	CASSDSQGADTQYF	TRBV6-4	TRBD1-1	TRBJ2-3	16	18	-1	25
TNBC	5	8.09035e-05	TGTGCCAGCAGCCTCAGGACTAGCACCCACGAGCAGTACTTC	CASSLRTSTHEQYF	TRBV7-8	TRBD2-1	TRBJ2-7	12	16	23	28
TNBC	5	8.09035e-05	TGTGCCAGCAGCTTAGGTGAGCCCCACGGGATGAGCAGTTCTTCG	CASSLGEPHGMSSSS	TRBV7-4	TRBD2-1	TRBJ2-1	15	26	-1	30
TNBC	5	8.09035e-05	TGCGCCAGCAGCCCCCGGACAGGGGGCTTTGAGACCCAGTACTTC	CASSPRTGGFETQYF	TRBV4-1	TRBD1-1	TRBJ2-5	12	16	26	30
TNBC	5	8.09035e-05	TGTGCCAGCAGTGAAATCGTCGGGGGGGCTTTTGGAGATACGCAGTATTTT	CASSEIVGGAFGDTQYF	TRBV6-1	TRBD2-1	TRBJ2-3	14	20	27	35
TNBC	5	8.09035e-05	TGTGCCAGCAGCTTAGCAGGGTCCGGGGAGCTGTTTTTT	CASSLAGSGELFF	TRBV13-1	TRBD1-1	TRBJ2-2	-1	16	20	22
TNBC	4	6.47228e-05	TGTGCCAGCAGTGACTCTAGCGGGAGCACAGATACGCAGTATTTT	CASSDSSGSTDTQYF	TRBV6-4	TRBD2-1	TRBJ2-3	-1	17	-1	24
TNBC	4	6.47228e-05	TGTGCCAGCAGCCCCTACAGGTCTAGGTTGTCTCCTACGAGCAGTACTTCG	CASSPYRSRLSPTSSTS	TRBV5-6	TRBD1-1	TRBJ2-7	11	16	20	31
TNBC	4	6.47228e-05	TGTGCCATCAGTGAGACAGGTCCGTTCTTATTAACCAATGAGCAGTTCTTC	CAISETGPFLLTNEQFF	TRBV10-3	TRBD1-1	TRBJ2-1	-1	15	19	35
TNBC	4	6.47228e-05	TGTGCCAGCACGGGACAAACGACCGTGACTGAAGCTTTCTTT	CASTGQTTVTEAFF	TRBV2-1	TRBD1-1	TRBJ1-1	9	11	16	27
TNBC	4	6.47228e-05	TGTGCCAGCAGTTCAACCCGTTATCAGCCCCAGCATTTT	CASSSTRYQPQHF	TRBV12-3/12-4	TRBD1	TRBJ1-5	12	15	16	22
TNBC	4	6.47228e-05	TGTGCCAGCAGTTTGGATGCAGGACAGCCCCAGCATTTT	CASSLDAGQPQHF	TRBV6-6	TRBD1-1	TRBJ1-5	12	19	22	24
TNBC	4	6.47228e-05	TGCGCCAGCAGCCAAGCAGGGACACTGAAGCTTTCTTTG	CASSQAGTLKLSL	TRBV4-3	TRBD1-1	TRBJ1-1	-1	16	-1	21
TNBC	4	6.47228e-05	TGTGCCAGCAGCGTAGGCGGATACACTGAAGCTTTCTTT	CASSVGGYTEAFF	TRBV9-1	TRBD2-1	TRBJ1-1	-1	16	19	22
TNBC	4	6.47228e-05	TGTGCCAGCAGTGAACAGAATAGCAATCAGCCCCAGCATTTT	CASSEQNSNQPQHF	TRBV6-1	TRBD1-1	TRBJ1-5	-1	15	17	20
TNBC	4	6.47228e-05	TGTGCCACCCTGAGGGGGAGCTCCTACGAGCAGTACTTC	CATLRGSSYEQYF	TRBV28-1	TRBD1-1	TRBJ2-7	6	12	17	20
TNBC	4	6.47228e-05	TGTGCCAGCAGTTATTCCGGACCCTACGAGCAGTACTTC	CASSYSGPYEQYF	TRBV6-2/6-3	TRBD1	TRBJ2-7	13	18	-1	22
TNBC	4	6.47228e-05	TGTGCCAGCCGGTCAGCGGCTGAAGCTTTCTTT	CASRSAAEAFF	TRBV2-1	TRBD2-1	TRBJ1-1	8	14	-1	19
TNBC	4	6.47228e-05	TGTGCCAGTAGTAGGGGGTACGGGGATTCACCCCTCCACTTT	CASSRGYGDSPLHF	TRBV19-1	TRBD1	TRBJ1-6	-1	13	17	25
TNBC	4	6.47228e-05	TGTGCCTGGAGTGTAGGGACCGGCCGCACAGATACGCAGTATTTT	CAWSVGTGRTDTQYF	TRBV30-1	TRBD1	TRBJ2-3	13	15	19	25
TNBC	4	6.47228e-05	TGTGCCAGCAGCTTAGCGAGGCCACGCAACCCTCCTACGAGCAGTACTTCG	CASSLARPRNPPTSSTS	TRBV7-6	TRBD2-1	TRBJ2-7	-1	17	20	31
TNBC	4	6.47228e-05	TGTGCCAGCAAACCAATGGACTGGGGTGTGAGGAATGAGCAGTTCTTC	CASKPMDWGVRNEQFF	TRBV27-1	TRBD2-1	TRBJ2-1	9	17	21	33
TNBC	4	6.47228e-05	TGTGCCATCAGTGAGCCAAACCGGGTTCCTAATGAGCAGTTCTTC	CAISEPNRVPNEQFF	TRBV10-3	TRBD2-1	TRBJ2-1	14	21	24	30
TNBC	4	6.47228e-05	TGTGCCATCAGCACCCGAGATACGCAGTATTTT	CAISTRDTQYF	TRBV10-3	TRBD1	TRBJ2-3	10	12	13	17
TNBC	4	6.47228e-05	TGTGCCAGTAGGACAGGGGTAGGCTACACCTTC	CASRTGVGYTF	TRBV19-1	TRBD1-1	TRBJ1-2	-1	11	18	21
TNBC	4	6.47228e-05	TGTGCCAGCAGTTTCCCCGGGGCCCCAGGGAATGAGCAGTTCTTC	CASSFPGAPGNEQFF	TRBV27-1	TRBD1	TRBJ2-1	13	25	-1	30
TNBC	4	6.47228e-05	TGTGCCAGCAGCTTACGACAGGGGTACGAGCAGTACTTC	CASSLRQGYEQYF	TRBV7-2	TRBD1-1	TRBJ2-7	14	16	-1	24
TNBC	4	6.47228e-05	TGTGCCTGGAGTGCGCTTAGGGTTGAGCAGTTCTTC	CAWSALRVEQFF	TRBV30-1	TRBD1	TRBJ2-1	12	18	21	23
TNBC	4	6.47228e-05	TGTGCCAGCAGTTACTCGGAATCTGGGGCCAACGTCCTGACTTTC	CASSYSESGANVLTF	TRBV6-5	TRBD1	TRBJ2-6	-1	17	19	21
TNBC	4	6.47228e-05	TGTGCCAGCAGACTTAGCGGGGGTCTTACCAGCACAGATACGCAGTATTTT	CASRLSGGLTSTDTQYF	TRBV7-2	TRBD2-1	TRBJ2-3	10	14	22	30
TNBC	4	6.47228e-05	TGCGCCAGCAGCCAAGATTTGACAGGGGGTTCTCGAAGGGTTTCACCCCTCCACTTT	CASSQDLTGGSRRVSPLHF	TRBV4-1	TRBD1-1	TRBJ1-6	16	20	28	41
TNBC	4	6.47228e-05	TGTGCCAGCAGCTTAGAACCCCCTCACGGGAACACCGGGGAGCTGTTTTTT	CASSLEPPHGNTGELFF	TRBV7-6	TRBD2-1	TRBJ2-2	15	26	-1	29
TNBC	4	6.47228e-05	TGTGTCAGAAGCCCATGGACTAGCGGGAGGGAACCCAAGAGACCCAGTACTTCG	CVRSPWTSGREPKRPSTS	TRBV7-5	TRBD2-1	TRBJ2-5	11	16	30	34
TNBC	4	6.47228e-05	TGTGCCAGCAGTTACTCGGACAGGGGAGTCTACGAGCAGTACTTC	CASSYSDRGVYEQYF	TRBV6-5	TRBD1-1	TRBJ2-7	-1	17	25	29
TNBC	4	6.47228e-05	TGCAGTGCTAGTCCCGGGACAGGGATCACTGAAGCTTTCTTT	CSASPGTGITEAFF	TRBV20-1	TRBD1-1	TRBJ1-1	11	15	23	26
TNBC	4	6.47228e-05	TGCGCCAGCAGCCCTGGTTTCACAGATACGCAGTATTTT	CASSPGFTDTQYF	TRBV5-1	TRBD1	TRBJ2-3	11	15	16	20
TNBC	4	6.47228e-05	TGTGCCAGCACCAGGGAGAGGGCGGGTGAAAAACTGTTTTTT	CASTRERAGEKLFF	TRBV7-9	TRBD2-1	TRBJ1-4	12	21	-1	26
TNBC	4	6.47228e-05	TGCGCCAGCAGAGAGGGGGTCGGGGATGGCTACACCTTC	CASREGVGDGYTF	TRBV5-1	TRBD1-1	TRBJ1-2	10	13	18	25
TNBC	4	6.47228e-05	TGTGCCAGCATGAACCAAAGGAGCACCGGGGAGCTGTTTTTT	CASMNQRSTGELFF	TRBV28-1	TRBD2-1	TRBJ2-2	9	19	-1	23
TNBC	4	6.47228e-05	TGTGCCACTCGACAGGCCGGGGAGACCCAGTACTTC	CATRQAGETQYF	TRBV19-1	TRBD1-1	TRBJ2-5	6	10	15	21
TNBC	4	6.47228e-05	TGTGCCAGCAGCCAAGGTAGAGGGGGGCTAAACACTGAAGCTTTCTTT	CASSQGRGGLNTEAFF	TRBV3-1/3-2	TRBD1	TRBJ1-1	15	20	25	30
TNBC	4	6.47228e-05	TGCGCCAGCAGCCAACTCCTCAGAAAACGGGACGGACTCGAAGCTTTCTTT	CASSQLLRKRDGLEAFF	TRBV4-1	TRBD1	TRBJ1-1	14	28	32	39
TNBC	4	6.47228e-05	TGTGCCAGCAGCCCGTGGACGGGGACGGATTCACCCCTCCACTTT	CASSPWTGTDSPLHF	TRBV7-2	TRBD1	TRBJ1-6	11	21	25	28
TNBC	4	6.47228e-05	TGTGCCAGCAGCTACAGTGTTAGTCGCGGACTCGGCCCCTACGAGCAGTACTTC	CASSYSVSRGLGPYEQYF	TRBV7-8	TRBD2-1	TRBJ2-7	12	27	31	37
TNBC	4	6.47228e-05	TGTGCCAGCAGTGCCCGGACAGGGGGTGAGGGAACACTGAAGCTTTCTTTG	CASSARTGGEGTLKLSL	TRBV6-4	TRBD1-1	TRBJ1-1	12	16	25	31
TNBC	4	6.47228e-05	TGCAGTGCTAGCCATCAGACTTCCCAAGAGACCCAGTACTTC	CSASHQTSQETQYF	TRBV20	TRBD2-1	TRBJ2-5	10	17	20	23
TNBC	4	6.47228e-05	TGTGCCAGCAGTGCCCCCGGGGAGCTGTTTTTT	CASSAPGELFF	TRBV6	,	TRBJ2-2	-1	-1	12	16
TNBC	4	6.47228e-05	TGTGCCACCTACGGGACTAGCGGGAGGGTAAAGTATTTT	CATYGTSGRVKYF	TRBV27-1	TRBD2-1	TRBJ2-3	6	12	27	31
TNBC	4	6.47228e-05	TGCGCCAGCGGACAGGGGGAGAACACTGAAGCTTTCTTT	CASGQGENTEAFF	TRBV5-1	TRBD1-1	TRBJ1-1	-1	9	18	20
TNBC	4	6.47228e-05	TGTGCCAGCAGCCTACCGACAGGGAGCGGAGAGACCCAGTACTTC	CASSLPTGSGETQYF	TRBV6-6	TRBD1-1	TRBJ2-5	10	17	23	29
TNBC	4	6.47228e-05	TGTGCCAGCAGCACCACAGGGGACAGCTCCTACGAGCAGTACTTC	CASSTTGDSSYEQYF	TRBV6-5	TRBD1-1	TRBJ2-7	10	19	-1	26
TNBC	4	6.47228e-05	TGTGCCAGCAGCCACTTGGACAGGAACACTGAAGCTTTCTTT	CASSHLDRNTEAFF	TRBV4-2	TRBD1-1	TRBJ1-1	13	17	-1	23
TNBC	4	6.47228e-05	TGTGCCAGCAGCTTAAAGGGGGCGAGGAATTCACCCCTCCACTTT	CASSLKGARNSPLHF	TRBV7-3	TRBD1-1	TRBJ1-6	-1	16	22	27
TNBC	4	6.47228e-05	TGTGCCAGCAGCCCCTCTAGCGGGAGCGGGGAGACCCAGTACTTC	CASSPSSGSGETQYF	TRBV11-3	TRBD2-1	TRBJ2-5	11	16	25	30
TNBC	4	6.47228e-05	TGCAGTGCTAGAGATAGCGGGGGGGCGGAGACCCAGTACTTC	CSARDSGGAETQYF	TRBV20	TRBD2-1	TRBJ2-5	-1	14	24	27
TNBC	4	6.47228e-05	TGTGCCAGCAGTTACGGGACAGGGGGAAACATTCAGTACTTC	CASSYGTGGNIQYF	TRBV6-5	TRBD1-1	TRBJ2-4	-1	15	-1	26
TNBC	4	6.47228e-05	TGTGCCAGCAGTTTATCGGGACAGGGGATTGGCGGCTACACCTTC	CASSLSGQGIGGYTF	TRBV28-1	TRBD1-1	TRBJ1-2	15	17	26	33
TNBC	4	6.47228e-05	TGTGCCAGCAGCCAAGCCGGGACTAGCGGTTTTAGGCAGTTCTTC	CASSQAGTSGFRQFF	TRBV3-1/3-2	TRBD2-1	TRBJ2-1	15	18	28	35
TNBC	4	6.47228e-05	TGCAGTGCTCCTCGGGACCCTAAGGAGACCCAGTACTTC	CSAPRDPKETQYF	TRBV20	TRBD1	TRBJ2-5	8	13	17	24
TNBC	4	6.47228e-05	TGCAGTGCTAGTTCTTCGGGGAGTCACCCTACGAGCAGTACTTCG	CSASSSGSHPTSSTS	TRBV20-1	TRBD2-1	TRBJ2-7	11	16	20	27
TNBC	4	6.47228e-05	TGTGCCAGCAGTGAAGGGTTAGTAGGCTATGAGCAGTTCTTC	CASSEGLVGYEQFF	TRBV6-1	TRBD1	TRBJ2-1	15	23	25	28
TNBC	4	6.47228e-05	TGTGCCAGCAGTCTAAACAGGGGGTTTACCTTGAACACTGAAGCTTTCTTT	CASSLNRGFTLNTEAFF	TRBV12	TRBD1-1	TRBJ1-1	11	16	23	31
TNBC	4	6.47228e-05	TGTGCCAGCAGCTCTGGACTAGCGGGAGGGCCAAGGGCCTACGAGCAGTACTTC	CASSSGLAGGPRAYEQYF	TRBV7-9	TRBD2-1	TRBJ2-7	12	15	29	37
TNBC	4	6.47228e-05	TGCGCCAGCAGCCAAGGAAATAGCGGCCAAGAGACCCAGTACTTC	CASSQGNSGQETQYF	TRBV4-1	TRBD2-1	TRBJ2-5	15	20	-1	26
TNBC	4	6.47228e-05	TGTGCCAGCAGTTCCGACAGGGGTAAGGAATCAGCCCCAGCATTT	CASSSDRGKESAPAF	TRBV27-1	TRBD1-1	TRBJ1-5	12	15	22	28
TNBC	4	6.47228e-05	TGTGCCAGCAGCGTAGGTCAGGGTCTAGACACAGATACGCAGTATTTT	CASSVGQGLDTDTQYF	TRBV9-1	TRBD1-1	TRBJ2-3	15	18	22	29
TNBC	4	6.47228e-05	TGCAGTGCTAGAGGCAGCGACAGGGAATCTTCCGAGCAGTACTTC	CSARGSDRESSEQYF	TRBV20	TRBD1-1	TRBJ2-7	12	18	24	32
TNBC	4	6.47228e-05	TGTGCCAGCAGCTCTCGGGCCTATAGCGGGGGAAGAGATACGCAGTATTTT	CASSSRAYSGGRDTQYF	TRBV11-2	TRBD2-1	TRBJ2-3	12	23	31	35
TNBC	4	6.47228e-05	TGTGCCAGCTCACCACCGGGCGGGAGCGGCGTAGCTGAGCAGTTCTTC	CASSPPGGSGVAEQFF	TRBV18-1	TRBD2-1	TRBJ2-1	16	19	25	35
TNBC	4	6.47228e-05	TGCGCCAGCAGCCAAGATAACGGGGGGGGCGATGAGCAGTTCTTC	CASSQDNGGGDEQFF	TRBV4-3	TRBD2-1	TRBJ2-1	16	20	27	31
TNBC	4	6.47228e-05	TGTGCCAGCAGTTACTCATGGGGTAAGGGTGAAGCTTTCTTT	CASSYSWGKGEAFF	TRBV6-5	TRBD1	TRBJ1-1	16	25	-1	29
TNBC	4	6.47228e-05	TGTGCCATCAGTGGGGCAACAGGGACTAACACTGAAGCTTTCTTT	CAISGATGTNTEAFF	TRBV10-3	TRBD1	TRBJ1-1	12	18	23	27
TNBC	4	6.47228e-05	TGTGCCAGCTCAACGGGACAGGGAATACCCTACGAGCAGTACTTC	CASSTGQGIPYEQYF	TRBV18-1	TRBD1-1	TRBJ2-7	11	14	22	28
TNBC	4	6.47228e-05	TGCAGTGCTAGAGATGACCTTGCACAGGGTTACGACGAGCAGTACTTC	CSARDDLAQGYDEQYF	TRBV20	TRBD1-1	TRBJ2-7	13	23	28	34
TNBC	4	6.47228e-05	TGCAGCGGCAGGGATCTCTACGATGAAAAACTGTTTTTT	CSGRDLYDEKLFF	TRBV29-1	TRBD1-1	TRBJ1-4	6	8	12	22
TNBC	4	6.47228e-05	TGTGCCAGCAGTATGGCAGGGAGCTACACCTTC	CASSMAGSYTF	TRBV6-5	TRBD1-1	TRBJ1-2	11	16	20	22
TNBC	4	6.47228e-05	TGTGCCACCAGTGAAGCGCGAACACCGGGGAGCTGTTTTTTG	CATSEARTPGSCFL	TRBV24-1	TRBD2-1	TRBJ2-2	-1	14	-1	18
TNBC	4	6.47228e-05	TGTGCCAGCAGTTTTACTAGCGGAAGCGATGAGCAGTTCTTC	CASSFTSGSDEQFF	TRBV6-2/6-3	TRBD2-1	TRBJ2-1	12	15	22	28
TNBC	4	6.47228e-05	TGCAGTGCTAGAGACAATCCCCCAGCAATCAGCCCCAGCATTTTG	CSARDNPPAISPSIL	TRBV20	TRBD1-1	TRBJ1-5	-1	14	15	23
TNBC	4	6.47228e-05	TGTGCCAGTTCTTACGCGCTAGCGACCTACAATGAGCAGTTCTTC	CASSYALATYNEQFF	TRBV19-1	TRBD2-1	TRBJ2-1	8	18	23	25
TNBC	4	6.47228e-05	TGTGCCTGGAGTCCAACCCTGACTAGCGGGATCCCCAATGAGCAGTTCTTC	CAWSPTLTSGIPNEQFF	TRBV30-1	TRBD2-1	TRBJ2-1	11	20	30	35
TNBC	4	6.47228e-05	TGCAGCGTTGAAGGATCAGTCGGGACAGCCTCCTACAATGAGCAGTTCTTC	CSVEGSVGTASYNEQFF	TRBV29-1	TRBD1-1	TRBJ2-1	12	21	27	29
TNBC	4	6.47228e-05	TGCAGCGTTGACAAGACTAGTCGAGAGACCCAGTACTTC	CSVDKTSRETQYF	TRBV29-1	TRBD2-1	TRBJ2-5	10	14	19	23
TNBC	4	6.47228e-05	TGCAGTGCTAGCGGGACCCCTTTCGAGCAGTACTTC	CSASGTPFEQYF	TRBV20	TRBD1	TRBJ2-7	10	12	16	23
TNBC	4	6.47228e-05	TGCGCCAGCAGTCCAGGACGGAGGGGAGGCAGGAGAGACCCAGTACTTCGG	CASSPGRRGGRRDPVLR	TRBV23-1	TRBD2-1	TRBJ2-5	12	23	28	33
TNBC	4	6.47228e-05	TGTGCCAGCAGCCCCGGGTCCTCCTACGAGCAGTACTTC	CASSPGSSYEQYF	TRBV7-3	TRBD2-1	TRBJ2-7	11	14	17	20
TNBC	4	6.47228e-05	TGCAGTGCTAGAGATGTGGACACCCCGAGGGCTGAAGCTTTCTTT	CSARDVDTPRAEAFF	TRBV20	TRBD1	TRBJ1-1	13	17	21	31
TNBC	4	6.47228e-05	TGCGCCAGCTTTCAGTCCCTAGCGGGAGGGCCGTTCTGGCTAACAATGAGCAGTTCTTCG	CASFQSLAGGPFWLTMSSSS	TRBV5-1	TRBD2-1	TRBJ2-1	8	18	29	42
TNBC	4	6.47228e-05	TGTGCCAGTAGTCCTATGGGGCGGTTCACAGATACGCAGTATTTT	CASSPMGRFTDTQYF	TRBV19-1	TRBD1-1	TRBJ2-3	11	17	21	26
TNBC	4	6.47228e-05	CGTGCCAGCAGCCGCGAATCCTACGAGCAGTACTTC	RASSRESYEQYF	TRBV7-3	TRBD2-1	TRBJ2-7	11	13	15	18
TNBC	4	6.47228e-05	TGTGCCAGCAGTTTCGGGACTAGCGGTCGCACAGATACGCAGTATTTT	CASSFGTSGRTDTQYF	TRBV7-9	TRBD2-1	TRBJ2-3	10	15	25	28
TNBC	4	6.47228e-05	TGTGCCAGCAGACAGGATCGCTATAATTCACCCCTCCACTTT	CASRQDRYNSPLHF	TRBV6-6	TRBD1-1	TRBJ1-6	-1	11	15	20
TNBC	4	6.47228e-05	TGTGCCACCAGCCTAGGGGGACTAGCGGGAGCAGATACGCAGTATTTT	CATSLGGLAGADTQYF	TRBV15-1	TRBD2-1	TRBJ2-3	11	17	-1	31
TNBC	4	6.47228e-05	TGTGCCAGCAGTTACTCGTTAATGAACACTGAAGCTTTCTTT	CASSYSLMNTEAFF	TRBV6-2/6-3	TRBD2-1	TRBJ1-1	16	19	20	22
TNBC	4	6.47228e-05	TGCGCCAGCAGCCCAACGGAGGGACTGACCTCTGGAAACACCATATATTTT	CASSPTEGLTSGNTIYF	TRBV4-3	TRBD2-1	TRBJ1-3	12	20	25	29
TNBC	4	6.47228e-05	TGTGCCAGCAGTTTATCAGAAAATCAGCCCCAGCATTTT	CASSLSENQPQHF	TRBV12-3/12-4	TRBD1-1	TRBJ1-5	14	16	18	21
TNBC	4	6.47228e-05	TGTGCCAGCAGCTTAGGCAGACGCGCTCCTACGAGCAGTACTTCG	CASSLGRRAPTSSTS	TRBV7-2	TRBD1	TRBJ2-7	15	19	21	25
TNBC	4	6.47228e-05	TGTGCCAGCAGCCCCGTCACTAGCGTTACGCAGTATTTT	CASSPVTSVTQYF	TRBV9-1	TRBD2-1	TRBJ2-3	11	18	24	26
TNBC	4	6.47228e-05	TGTGCCAGCAGCTTACTGAGCGGGGGGGACTCCTACGAGCAGTACTTC	CASSLLSGGDSYEQYF	TRBV11	TRBD2-1	TRBJ2-7	14	18	27	29
TNBC	4	6.47228e-05	TGTGCCAGCAGCTTATCAATCCGGGGGGGGAAGCCCAGCATTTTG	CASSLSIRGGKPSIL	TRBV7-9	TRBD2-1	TRBJ1-5	14	21	28	33
TNBC	4	6.47228e-05	TGTGCCAGTGACCGGGGGAACACCGGGGAGCTGTTTTTT	CASDRGNTGELFF	TRBV6-5	TRBD2-1	TRBJ2-2	7	12	-1	17
TNBC	4	6.47228e-05	TGTGCCAGCAGTGACCCGTTGGGGACAGGAATTTACAAGGAAACACCATATATTTTG	CASSDPLGTGIYKETPYIL	TRBV6-1	TRBD1-1	TRBJ1-3	13	21	28	38
TNBC	4	6.47228e-05	TGTGCCAGCAGCTTGTCCCTAGCGGGATACGAGCAGTACTTC	CASSLSLAGYEQYF	TRBV5-8	TRBD2-1	TRBJ2-7	14	18	-1	27
TNBC	4	6.47228e-05	TGTGCCACCAGACCGCAGGGAGGAAAAAACATTCAGTACTTC	CATRPQGGKNIQYF	TRBV15-1	TRBD2-1	TRBJ2-4	10	17	22	24
TNBC	4	6.47228e-05	TGCGCCAGCAGCCAAGATAATTGGGGCTCTGGAAACACCATATATTTT	CASSQDNWGSGNTIYF	TRBV4-1	TRBD1	TRBJ1-3	16	22	-1	26
TNBC	4	6.47228e-05	TGTGCCAGCAGTTTGCCGGGCCCCCGAGAGACCCAGTACTTC	CASSLPGPRETQYF	TRBV12	TRBD1	TRBJ2-5	13	17	20	26
TNBC	4	6.47228e-05	TGTGCCAGCACCCCGGGGTATGGAGGGCCGTTTGGATACGCAGTATTTTGG	CASTPGYGGPFGYAVFW	TRBV27-1	TRBD2-1	TRBJ2-3	9	21	26	34
TNBC	4	6.47228e-05	TGTGCCAGCAGCCAGAAAGACAGCTACGAGCAGTACTTC	CASSQKDSYEQYF	TRBV5-6	TRBD1-1	TRBJ2-7	11	18	-1	23
TNBC	4	6.47228e-05	TGTGCCATCAGTCTAGGACGGGGAGGAGGTGAAGCTTTCTTT	CAISLGRGGGEAFF	TRBV10-3	TRBD2-1	TRBJ1-1	11	20	25	29
TNBC	4	6.47228e-05	TGTGCCAGCAGCAGGAACTACGAGCAGTACTTC	CASSRNYEQYF	TRBV21-1	TRBD1	TRBJ2-7	-1	13	15	17
TNBC	4	6.47228e-05	TGCAGTGCTAGATCCCGGGAGGGGGCGCAGTATTTT	CSARSREGAQYF	TRBV20	TRBD2-1	TRBJ2-3	11	15	22	25
TNBC	4	6.47228e-05	TGTGCCAGTAGTCAACAGGGATTACAGACCCAGTACTTC	CASSQQGLQTQYF	TRBV19-1	TRBD1-1	TRBJ2-5	11	14	19	25
TNBC	4	6.47228e-05	TGTGCCAGTAGTATAAGGGGCACTGAAGCTTTCTTT	CASSIRGTEAFF	TRBV19-1	TRBD1-1	TRBJ1-1	-1	15	-1	20
TNBC	4	6.47228e-05	TGTGCCAGCAGCCCCACGACAGAAGAGACCCAGTACTTC	CASSPTTEETQYF	TRBV3-1/3-2	TRBD1-1	TRBJ2-5	12	17	-1	22
TNBC	4	6.47228e-05	TGTGCCAGTAGGACGACAGGGGGCACAGATACGCAGTATTTT	CASRTTGGTDTQYF	TRBV19-1	TRBD1-1	TRBJ2-3	10	14	-1	22
TNBC	4	6.47228e-05	TGTGCCAGCAGTCAACAGGGGGCAGGGGCTTTCTTT	CASSQQGAGAFF	TRBV2-1	TRBD1-1	TRBJ1-1	11	14	22	27
TNBC	4	6.47228e-05	TGTGCCACCGAGAGACAGGGGCGCTACACCTTC	CATERQGRYTF	TRBV19-1	TRBD1-1	TRBJ1-2	6	13	20	22
TNBC	4	6.47228e-05	TGTGCCAGCTGTTCACCCTTGGGTAGCGGAAGCTCCTACGAGCAGTACTTC	CASCSPLGSGSSYEQYF	TRBV28-1	TRBD2-1	TRBJ2-7	12	23	28	32
TNBC	4	6.47228e-05	TGTGCCAGTATCTTGACGGCTATGAACACTGAAGCTTTCTTT	CASILTAMNTEAFF	TRBV19-1	TRBD1	TRBJ1-1	9	14	16	22
TNBC	4	6.47228e-05	TGCGCCAGCAGCCAAGAGGGGGGCCAGGGAGACCCAGTACTTCGG	CASSQEGGQGDPVLR	TRBV4-1	TRBD1	TRBJ2-5	16	18	23	28
TNBC	4	6.47228e-05	TGTGCCAGCCTCTCTCGACCGGGACTAGCGGGATCGAATGAGCAGTTCTTC	CASLSRPGLAGSNEQFF	TRBV6	TRBD2-1	TRBJ2-1	8	20	32	36
TNBC	4	6.47228e-05	TGTGCCAGCAGTTTTTTACAGGGGAACGAGCAGTACTTC	CASSFLQGNEQYF	TRBV28-1	TRBD1-1	TRBJ2-7	13	17	23	25
TNBC	4	6.47228e-05	TGCAGCGTCGACAGGGATAACACCGGGGAGCTGTTTTTT	CSVDRDNTGELFF	TRBV29-1	TRBD1-1	TRBJ2-2	7	9	15	18
TNBC	4	6.47228e-05	TGTGCCAGCAGTTTTATAGGGTGGGCTAGCGGGAGTCGCCACGAGCAGTACTTC	CASSFIGWASGSRHEQYF	TRBV28-1	TRBD2-1	TRBJ2-7	13	25	34	40
TNBC	4	6.47228e-05	TGTGCCAGCAGCTTAACAGCGGCTACCTACAATGAGCAGTTCTTC	CASSLTAATYNEQFF	TRBV7-7	TRBD2-1	TRBJ2-1	14	17	21	25
TNBC	4	6.47228e-05	TGTGCCTGGAGTTCAGGGGGCTCATCCTACGAGCAGTACTTC	CAWSSGGSSYEQYF	TRBV30-1	TRBD1-1	TRBJ2-7	11	13	20	24
TNBC	4	6.47228e-05	TGTGCCAGCAAGGACAGGCATTGGGGGACCCAGTACTTC	CASKDRHWGTQYF	TRBV28-1	TRBD1-1	TRBJ2-5	9	11	17	26
TNBC	4	6.47228e-05	TGTGCCAGCAGCAAAGGTGGGGGGGATCCGAACACCGGGGAGCTGTTTTTT	CASSKGGGDPNTGELFF	TRBV21-1	TRBD2-1	TRBJ2-2	15	18	24	28
TNBC	4	6.47228e-05	TGTGCCAGCTCACCGGTTCAGACTAGCGGGATCGGGGAGCTGTTTTTT	CASSPVQTSGIGELFF	TRBV18-1	TRBD2-1	TRBJ2-2	13	20	30	32
TNBC	4	6.47228e-05	TGTGCCAGTAGTGCGTCTGCAACTAATGAAAAACTGTTTTTT	CASSASATNEKLFF	TRBV19-1	TRBD2-1	TRBJ1-4	-1	12	14	19
TNBC	4	6.47228e-05	TGTGCCAGCCCGGAAGGGGCCTCTCTAAGGTGCAGTTCTTCG	CASPEGASLRCSSS	TRBV7-3	TRBD1-1	TRBJ2-1	8	14	18	31
TNBC	4	6.47228e-05	TGCGCCAGCAGCCCCCTGGACAGGGACGGAAACACCATATATTTT	CASSPLDRDGNTIYF	TRBV4-1	TRBD1-1	TRBJ1-3	12	17	24	27
TNBC	4	6.47228e-05	TGCGCCAGCAGCTTGACAGGAGCAGATAGTGAAGCTTTCTTT	CASSLTGADSEAFF	TRBV5-1	TRBD1-1	TRBJ1-1	-1	15	19	29
TNBC	4	6.47228e-05	TGTGCCAGCAGCTTCTTCGAACAGGGGTTCCAAGAGACCCAGTACTTC	CASSFFEQGFQETQYF	TRBV5-4	TRBD1-1	TRBJ2-5	13	20	26	29
TNBC	4	6.47228e-05	TGTGCCAGCAGTGAAGGGACGGGTCCACACCGGGAGCTGTTTTTT	CASSEGTGPHRELFF	TRBV6-4	TRBD1	TRBJ2-2	13	15	19	31
TNBC	4	6.47228e-05	TGCAGTGCTAGAGATGACAGGCCCTCTGGAAACACCATATATTTT	CSARDDRPSGNTIYF	TRBV20	TRBD1-1	TRBJ1-3	13	15	20	23
TNBC	4	6.47228e-05	TGTGCCAGTAGTAAAGGGATCGGTTCACCCCTCCACTTT	CASSKGIGSPLHF	TRBV19-1	TRBD1	TRBJ1-6	12	15	18	23
TNBC	4	6.47228e-05	TGTGCCAGCGGAACAGGGGGCTCTGGAAACACCATATATTTT	CASGTGGSGNTIYF	TRBV28-1	TRBD1-1	TRBJ1-3	8	12	-1	20
TNBC	4	6.47228e-05	TGTGCCAGCAGTTACGGGGACAGGGGATTTGGAGAGACCCAGTACTTC	CASSYGDRGFGETQYF	TRBV6-2/6-3	TRBD1-1	TRBJ2-5	14	16	25	32
TNBC	4	6.47228e-05	TGTGCCAGCAGCTTGGCGCGACTAAGAAGAGACCCAGTACTTCGG	CASSLARLRRDPVLR	TRBV5-5	TRBD2-1	TRBJ2-5	15	19	23	26
TNBC	4	6.47228e-05	TGTGCCAGCAGCTTAGACCCAGGGGGCGGTTCACCCCTCCACTTT	CASSLDPGGGSPLHF	TRBV7-2	TRBD1-1	TRBJ1-6	15	19	26	29
TNBC	4	6.47228e-05	TGTGCCAGCAGCTTGGATCCGGGGTCGAACACCGGGGAGCTGTTTTTT	CASSLDPGSNTGELFF	TRBV5-4	TRBD2-1	TRBJ2-2	15	19	23	25
TNBC	4	6.47228e-05	TGCGCCAGCAGCTTGTCAAGCAGAACCACAGATACGCAGTATTTT	CASSLSSRTTDTQYF	TRBV5-1	TRBD1	TRBJ2-3	14	20	22	26
TNBC	4	6.47228e-05	TGCAGTGCGTCTAGCGGAGATACGCAGTATTTT	CSASSGDTQYF	TRBV20-1	TRBD2-1	TRBJ2-3	7	10	-1	17
TNBC	4	6.47228e-05	TGTGCCAGCAGTGTCTGGGACAGGCAAGAGACCCAGTACTTC	CASSVWDRQETQYF	TRBV2-1	TRBD1-1	TRBJ2-5	12	16	-1	24
TNBC	4	6.47228e-05	TGCGCCAGACTCGCTAGCGGGGACTTAACAATGAGCAGTTCTTCG	CARLASGDLTMSSSS	TRBV10-1	TRBD2-1	TRBJ2-1	7	13	21	27
TNBC	4	6.47228e-05	TGCGCCAGCAAAAGGGGGTCCCCCGGTCGGGACACAGATACGCAGTATTTT	CASKRGSPGRDTDTQYF	TRBV4-1	TRBD1-1	TRBJ2-3	9	12	17	32
TNBC	4	6.47228e-05	TGTGCTAGTGGTGGCGGGACAGGGGGCTTTTTCACAGATACGCAGTATTTT	CASGGGTGGFFTDTQYF	TRBV12-5	TRBD1-1	TRBJ2-3	11	15	26	32
TNBC	4	6.47228e-05	TGTGCCAGCAGCTTAGATGGACTAGCGGGGGGGGAATGTCCGGTACTTCGG	CASSLDGLAGGECPVLR	TRBV7-2	TRBD2-1	TRBJ2-5	15	18	32	42
TNBC	4	6.47228e-05	TGCAGTGCTCACACAACCTTACAGGTTGGAGCTTTCTTT	CSAHTTLQVGAFF	TRBV20	TRBD1-1	TRBJ1-1	8	20	24	29
TNBC	4	6.47228e-05	TGTGCCAGCAGCTTAAACCCGACAGGGGGCTACTACGAGCAGTACTTC	CASSLNPTGGYYEQYF	TRBV5-4	TRBD1-1	TRBJ2-7	13	20	29	32
TNBC	4	6.47228e-05	TGTGCCAGCAGCGGAATTAGGGCAGGGGGCATTAGAACCTACGAGCAGTACTTC	CASSGIRAGGIRTYEQYF	TRBV5-6	TRBD1-1	TRBJ2-7	11	22	29	37
TNBC	4	6.47228e-05	TGTGCCATCAGACGACAGGGGATGACCACTGAAGCTTTCTTT	CAIRRQGMTTEAFF	TRBV10-3	TRBD1-1	TRBJ1-1	10	13	20	26
TNBC	4	6.47228e-05	TGCGCCAGCAGCTTGGTTAGGGGAGCCCACTCTAACTATGGCTACACCTTC	CASSLVRGAHSNYGYTF	TRBV5-1	TRBD1	TRBJ1-2	15	18	22	31
TNBC	4	6.47228e-05	TGTGCCAGCAGTTACTCAGGGGCTAATGAAAAACTGTTTTTT	CASSYSGANEKLFF	TRBV6-5	TRBD1-1	TRBJ1-4	-1	17	-1	22
TNBC	4	6.47228e-05	TGTGCCAGCAGCCAACAGGGGGCTAGCGGGGGGAAGGGTGAGCAGTTCTTC	CASSQQGASGGKGEQFF	TRBV3-1/3-2	TRBD2-1	TRBJ2-1	14	22	32	38
TNBC	4	6.47228e-05	TGCGCCAGCAGTGAGTTAAAAGATGGGCAGGGAAAAGGGCAATCAGCCCCAGCATTT	CASSELKDGQGKGQSAPAF	TRBV10-2	TRBD1-1	TRBJ1-5	15	27	31	38
TNBC	4	6.47228e-05	TGTGCCAGCAGCTTATATGGGGGTTCGAACACTGAAGCTTTCTTT	CASSLYGGSNTEAFF	TRBV11	TRBD1	TRBJ1-1	14	18	22	26
TNBC	4	6.47228e-05	TGTGCCAGCAGTCTTAGCGGCACTAGCACAGATACGCAGTATTTT	CASSLSGTSTDTQYF	TRBV9-1	TRBD2-1	TRBJ2-3	10	14	19	24
TNBC	4	6.47228e-05	TGTGCCAGCAGCCAGATGACAGGGTCTGGAAACACCATATATTTT	CASSQMTGSGNTIYF	TRBV3-1/3-2	TRBD1-1	TRBJ1-3	13	17	-1	24
TNBC	4	6.47228e-05	TGTGCCAGCAGCCCCAGTTTGGGACTAGCAAGCAGCATACGAGAGACCCAGTACTTC	CASSPSLGLASSIRETQYF	TRBV13-1	TRBD2-1	TRBJ2-5	11	20	28	41
TNBC	4	6.47228e-05	TGTGCCCCTCCCGGACAGTTGCACAGCTCCTACGAGCAGTACTTC	CAPPGQLHSSYEQYF	TRBV10-3	TRBD1-1	TRBJ2-7	5	12	17	26
TNBC	4	6.47228e-05	TGTGCCAGCAGCCCCAACCAGGGGGCCTATGGCTACACCTTC	CASSPNQGAYGYTF	TRBV13-1	TRBD1-1	TRBJ1-2	11	18	-1	26
TNBC	4	6.47228e-05	TGTGCCAGCACCCCCCTTCCCGGGACGGATAAGTATAGCAATCAGCCCCAGCATTTT	CASTPLPGTDKYSNQPQHF	TRBV6-2	TRBD1	TRBJ1-5	13	21	25	35
TNBC	4	6.47228e-05	TGTGCCAGCTTAATGGGAGGGCCAACAGATACGCAGTATTTT	CASLMGGPTDTQYF	TRBV12	TRBD2-1	TRBJ2-3	8	14	20	24
TNBC	4	6.47228e-05	TGTGCCAGCCGGTGGCTATACAATTCACCCCTCCACTTT	CASRWLYNSPLHF	TRBV12-3/12-4	TRBD1	TRBJ1-6	8	13	15	21
TNBC	4	6.47228e-05	TGTGCCAGCAGCTTCCGGGACCCAACTAGCACAGATACGCAGTATTTT	CASSFRDPTSTDTQYF	TRBV7-6	TRBD1	TRBJ2-3	13	16	20	27
TNBC	4	6.47228e-05	TGTGCCAGCAGTTACTCGAGCGAGACAGGGTCATACGAGCAGTACTTC	CASSYSSETGSYEQYF	TRBV6-5	TRBD1-1	TRBJ2-7	16	23	29	33
TNBC	4	6.47228e-05	TGTGCCAGCAGTTACCTAGGTCCGAACACTGAAGCTTTCTTT	CASSYLGPNTEAFF	TRBV6-2/6-3	TRBD2-1	TRBJ1-1	-1	15	18	23
TNBC	4	6.47228e-05	TGTGCCAGCAAGGGTTCGGGCTACACCTTC	CASKGSGYTF	TRBV9-1	TRBD1	TRBJ1-2	-1	10	13	18
TNBC	4	6.47228e-05	TGCAGTGCTAGAGATCAAGTGCCGAGGGGGAATCAGCCCCAGCATTTT	CSARDQVPRGNQPQHF	TRBV20	TRBD1-1	TRBJ1-5	13	24	-1	30
TNBC	4	6.47228e-05	TGTGCCAGCAGCCCCCCGGGGACAGGGTCCTACGAGCAGTACTTC	CASSPPGTGSYEQYF	TRBV28-1	TRBD1-1	TRBJ2-7	10	18	-1	27
TNBC	4	6.47228e-05	TGTGCCAGCTCACGCGGAGCCGGGAACACTGAAGCTTTCTTT	CASSRGAGNTEAFF	TRBV18-1	TRBD2-1	TRBJ1-1	-1	13	16	23
TNBC	4	6.47228e-05	TGTGCCAGCAGCTGGACTAGTCGGGATACGCAGTATTTT	CASSWTSRDTQYF	TRBV7-2	TRBD2-1	TRBJ2-3	-1	13	19	24
TNBC	4	6.47228e-05	TGTGCCAGCAGTTTAGACGCAGGGGGCGGCTACGAGCAGTACTTC	CASSLDAGGGYEQYF	TRBV12	TRBD1-1	TRBJ2-7	15	19	26	29
TNBC	4	6.47228e-05	TGCACCGGCGCATCGGGACGTGAGCAGTTCTTC	CTGASGREQFF	TRBV29-1	TRBD1	TRBJ2-1	3	14	18	20
TNBC	4	6.47228e-05	TGTGCCAGCAGCCCGGGGGTGGAGACCCAGTACTTC	CASSPGVETQYF	TRBV7-8	TRBD2-1	TRBJ2-5	-1	13	18	21
TNBC	4	6.47228e-05	TGCAGTGCTCGGGACAGTGGCAATCAGCCCCAGCATTTT	CSARDSGNQPQHF	TRBV20	TRBD1-1	TRBJ1-5	8	10	16	19
TNBC	4	6.47228e-05	TGTGCCAGCAGTTTGCGGGACGATAGACCCCTCCACTTT	CASSLRDDRPLHF	TRBV27-1	TRBD2-1	TRBJ1-6	-1	14	19	26
TNBC	4	6.47228e-05	TGCAGTGCCAGGCCCCGCACTGAAGCTTTCTTT	CSARPRTEAFF	TRBV20-1	TRBD1-1	TRBJ1-1	-1	8	11	17
TNBC	4	6.47228e-05	TGCGCCAGCAGCCAAGATTGGGGAAAGAACTATGGCTACACCTTC	CASSQDWGKNYGYTF	TRBV4-3	TRBD1	TRBJ1-2	16	20	23	27
TNBC	4	6.47228e-05	TGTGCCAGCAGCTTAGGGGGGGATAATTCACCCCTCCACTTT	CASSLGGDNSPLHF	TRBV7-9	TRBD2-1	TRBJ1-6	-1	16	-1	22
TNBC	4	6.47228e-05	TGTGCCAGCAGCCCGACAGGGTTTGAGACTGAAGCTTTCTTT	CASSPTGFETEAFF	TRBV12	TRBD1-1	TRBJ1-1	10	14	20	27
TNBC	4	6.47228e-05	TGTGCCAGCAGCGTACACAGAGGAAAAACACTGAAGCTTTCTTTG	CASSVHRGKTLKLSL	TRBV21-1	TRBD1	TRBJ1-1	11	16	19	26
TNBC	4	6.47228e-05	TGCAGTGCTACCTCTGGACAGCTTGGCTACACCTTC	CSATSGQLGYTF	TRBV20	TRBD1-1	TRBJ1-2	9	15	20	23
TNBC	4	6.47228e-05	TGCAGTGCTAGTTCGCCTAGCGGGAAGTCCTACAATGAGCAGTTCTTC	CSASSPSGKSYNEQFF	TRBV20-1	TRBD2-1	TRBJ2-1	11	16	24	27
TNBC	4	6.47228e-05	TGCGCCAGCAGCCAAGATACCGACAGCGCCCTCGAGCAGTACTTC	CASSQDTDSALEQYF	TRBV4-1	TRBD1-1	TRBJ2-7	16	21	25	32
TNBC	4	6.47228e-05	TGCGCCAGCAGCCGTGACAGGAACACTGAAGCTTTCTTT	CASSRDRNTEAFF	TRBV4-1	TRBD1-1	TRBJ1-1	12	15	-1	20
TNBC	4	6.47228e-05	TGTGCCAGCAGCTTAGGCAGGGACGGAGACCCAGTACTT	CASSLGRDGDPVL	TRBV7-4	TRBD1	TRBJ2-5	15	19	23	25
TNBC	4	6.47228e-05	TGTGCCAGTAGCGGCCCCAATTCTGGAAACACCATATATTTT	CASSGPNSGNTIYF	TRBV19-1	TRBD1	TRBJ1-3	10	12	14	21
TNBC	4	6.47228e-05	TGTGCCAGCAGCTTAGTCTTGGCCCGTGAAAAACTGTTTTTT	CASSLVLAREKLFF	TRBV7-2	TRBD1-1	TRBJ1-4	15	20	22	26
TNBC	4	6.47228e-05	TGTGCCAGCAGCAAACGTGGAAGGGTATGGAGACCCAGTACTTCG	CASSKRGRVWRPSTS	TRBV21-1	TRBD1	TRBJ2-5	14	21	24	29
TNBC	4	6.47228e-05	TGTGCCAGTAGTATAAACAGGGTAAATGAGCAGTTCTTC	CASSINRVNEQFF	TRBV19-1	TRBD1-1	TRBJ2-1	14	16	21	24
TNBC	4	6.47228e-05	TGCAGTGCTAGGGGCCAAACGGGGAACACTGAAGCTTTCTTT	CSARGQTGNTEAFF	TRBV20	TRBD1	TRBJ1-1	-1	11	14	23
TNBC	4	6.47228e-05	TGTGCCAGCAGTGACAGGGTAGCGGGCACAGATACGCAGTATTTT	CASSDRVAGTDTQYF	TRBV6-1	TRBD2-1	TRBJ2-3	13	19	-1	25
TNBC	4	6.47228e-05	TGTGCCAGCAGCTTAGGGGGGGCCACAGATACGCAGTATTTT	CASSLGGATDTQYF	TRBV11-3	TRBD1	TRBJ2-3	15	17	-1	23
TNBC	4	6.47228e-05	TGTGCCAGCAAAGTGACAGTATTTTCCGAGCAGTACTTC	CASKVTVFSEQYF	TRBV27-1	TRBD1-1	TRBJ2-7	9	14	18	26
TNBC	4	6.47228e-05	TGTGCCAGCAGCCCCCTCGTCGGTTCATCCGCTGGGGCCAACGTCCTGACTTTC	CASSPLVGSSAGANVLTF	TRBV7-9	TRBD2-1	TRBJ2-6	11	20	22	31
TNBC	4	6.47228e-05	TGCAGTGCCCATGGGACCCGAACACGGACCACAGATACGCAGTATTTT	CSAHGTRTRTTDTQYF	TRBV20	TRBD1	TRBJ2-3	7	12	16	29
TNBC	4	6.47228e-05	TGTGCCAGTAGTATGACAGCCATGAACACTGAAGCTTTCTTT	CASSMTAMNTEAFF	TRBV19-1	TRBD1-1	TRBJ1-1	-1	14	18	22
TNBC	4	6.47228e-05	TGTGCCAGCAGTTACTCGAACGGCATGGGGGGCTACACCTTC	CASSYSNGMGGYTF	TRBV6-5	TRBD1	TRBJ1-2	16	26	-1	30
TNBC	4	6.47228e-05	TGTGCCAGCACTGGCAACAGGGTCCGTATTCACCCCTCCACTTTG	CASTGNRVRIHPSTL	TRBV2-1	TRBD1-1	TRBJ1-6	9	16	21	27
TNBC	4	6.47228e-05	TGTGCCAGCAGTCGATCCTACGGGACTAGCGGCGCCACAGATACGCAGTATTTT	CASSRSYGTSGATDTQYF	TRBV28-1	TRBD2-1	TRBJ2-3	11	21	31	35
TNBC	4	6.47228e-05	TGCGCCAGCATGAACCGGGACAGGAAGACATTCAGTACTTCG	CASMNRDRKTFSTS	TRBV10-1	TRBD1-1	TRBJ2-4	9	16	23	27
TNBC	4	6.47228e-05	TGTGCCAGCAGTGCCGGGACCCCCCGGCCCTACGAGCAGTACTTC	CASSAGTPRPYEQYF	TRBV2-1	TRBD1	TRBJ2-7	12	15	19	28
TNBC	4	6.47228e-05	TGTGCCAGCCGACCCGGGACTACGCTACGAGCAGTACTT	CASRPGTTLRAVL	TRBV6	TRBD2-1	TRBJ2-7	8	15	21	24
TNBC	4	6.47228e-05	TGCGCCAGCACGACGGAGGGGGCGCATTCAGTGTCTGAAGCTTTCTTT	CASTTEGAHSVSEAFF	TRBV5-1	TRBD1-1	TRBJ1-1	9	16	22	34
TNBC	4	6.47228e-05	TGTGCCAGCAGACGGGGTTATGGCTACACCTTC	CASRRGYGYTF	TRBV6	TRBD2-1	TRBJ1-2	10	12	16	18
TNBC	4	6.47228e-05	TGCGCCAGCAGCCTCCTAGGCGTGGTAGCCAAAAACATTCAGTACTTC	CASSLLGVVAKNIQYF	TRBV4-1	TRBD2-1	TRBJ2-4	12	15	18	26
TNBC	4	6.47228e-05	TGCGCCAGCAGCCAAGATTCGGTTCAAACCAACTATGGCTACACCTTC	CASSQDSVQTNYGYTF	TRBV4-1	TRBD2-1	TRBJ1-2	16	19	21	30
TNBC	4	6.47228e-05	TGTGCCAGCAGGTCGGGACTAGCGGGAGGGGACGAGCAGTACTTC	CASRSGLAGGDEQYF	TRBV11	TRBD2-1	TRBJ2-7	10	14	29	31
TNBC	4	6.47228e-05	TGTGCCAGCAGCGGACTAGCGGGGGGGCCAGGGAGCAGTTCTTCG	CASSGLAGGPGSSSS	TRBV3-1/3-2	TRBD2-1	TRBJ2-1	-1	12	26	32
TNBC	4	6.47228e-05	TGTGCCAGCTCACCACTTGGGACAGGACCAGCAGAGACCCAGTACTTC	CASSPLGTGPAETQYF	TRBV18-1	TRBD1-1	TRBJ2-5	15	18	25	32
TNBC	4	6.47228e-05	TGCGCCAGCAGTGGGACAGCTACGAGCAGTACTTCG	CASSGTATSSTS	TRBV10-2	TRBD1-1	TRBJ2-7	-1	13	-1	19
TNBC	4	6.47228e-05	TGTGCCAGCTCACCAGGCACAGATACGCAGTATTTT	CASSPGTDTQYF	TRBV18-1	,	TRBJ2-3	-1	-1	14	16
TNBC	4	6.47228e-05	TGTGCCAGCAGCCTCGGACAGGGGGCAAAAGCTTTCTTT	CASSLGQGAKAFF	TRBV7-3	TRBD1-1	TRBJ1-1	11	15	25	28
TNBC	4	6.47228e-05	TGTGCCAGCAGGGCTAGCGGATCTCCCTACGAGCAGTACTTC	CASRASGSPYEQYF	TRBV27-1	TRBD2-1	TRBJ2-7	10	13	19	25
TNBC	4	6.47228e-05	TGTGCCAGCGGTCCGACAGGGAGGAGGGGACAGGAAGAGACCCAGTACTTC	CASGPTGRRGQEETQYF	TRBV5-6	TRBD1-1	TRBJ2-5	8	26	-1	34
TNBC	4	6.47228e-05	TGTGCCAGCAGTACCCCCCGGACAAGCACGAACACTGAAGCTTTCTTT	CASSTPRTSTNTEAFF	TRBV6-2/6-3	TRBD1-1	TRBJ1-1	11	19	23	29
TNBC	4	6.47228e-05	TGTGCCAGCAGCCCTCCCGCCGAGGGAACGCAGTATTTT	CASSPPAEGTQYF	TRBV7-3	TRBD2-1	TRBJ2-3	11	21	25	27
TNBC	4	6.47228e-05	TGCAGCGTTGGTACTAGCATCGAGACCCAGTACTTC	CSVGTSIETQYF	TRBV29-1	TRBD2-1	TRBJ2-5	9	12	17	21
TNBC	4	6.47228e-05	TGTGCCACTTCTCGATCACCGAACACCGGGGAGCTGTTTTTT	CATSRSPNTGELFF	TRBV19-1	TRBD1	TRBJ2-2	6	13	14	19
TNBC	4	6.47228e-05	TGCGCCAGCAGCCCAGGGGCAGGGTCGGGGGAGCAGTTCTTC	CASSPGAGSGEQFF	TRBV4-1	TRBD1-1	TRBJ2-1	-1	13	18	30
TNBC	4	6.47228e-05	TGCGCCAGCAGCCACCCGACTAGCGGGAGAGGTAATGAGCAGTTCTTC	CASSHPTSGRGNEQFF	TRBV4-1	TRBD2-1	TRBJ2-1	13	17	28	33
TNBC	4	6.47228e-05	TGCAGTGCTGGCCCAGTGGACTATGGCTACACCTTC	CSAGPVDYGYTF	TRBV20	TRBD1-1	TRBJ1-2	8	13	15	19
TNBC	4	6.47228e-05	TGTGCCTGGAGTGTAAGGGGCCGGGGACGTGGGAATCAGCCCCAGCATTTT	CAWSVRGRGRGNQPQHF	TRBV30-1	TRBD1	TRBJ1-5	13	23	27	33
TNBC	4	6.47228e-05	TGCGCCAGCAGCTTGGACGTGTCCCCAGATACGCAGTATTTT	CASSLDVSPDTQYF	TRBV5-1	TRBD1	TRBJ2-3	-1	16	17	25
TNBC	4	6.47228e-05	TGCGCCAGCAGCTTGACCCACGCCAATGAGCAGTTCTTC	CASSLTHANEQFF	TRBV5-1	TRBD1	TRBJ2-1	-1	15	16	23
TNBC	4	6.47228e-05	TGTGCCAGCAGTTTAGGACAGGGTCTTAATTCACCCCTCCACTTT	CASSLGQGLNSPLHF	TRBV12	TRBD1-1	TRBJ1-6	-1	16	22	26
TNBC	4	6.47228e-05	TGCAGTGCTACGACAGGGGACAGCTCCTACAATGAGCAGTTCTTC	CSATTGDSSYNEQFF	TRBV20	TRBD1-1	TRBJ2-1	9	11	18	23
TNBC	4	6.47228e-05	TGTGCCAGTAGGACAGGGGGCCAGGCTATGGCTACACCTTCG	CASRTGGQAMATPS	TRBV19-1	TRBD1-1	TRBJ1-2	-1	11	20	25
TNBC	4	6.47228e-05	TGTGCCAGCAGTGTTAGCGGGGGGAGAATGAGCAGTTCTTCG	CASSVSGGRMSSSS	TRBV6-4	TRBD2-1	TRBJ2-1	12	14	23	26
TNBC	4	6.47228e-05	TGCGCCAGCAGCCGAAACACCGGGACAGCGGATAACCACTTC	CASSRNTGTADNHF	TRBV4-1	TRBD1-1	TRBJ2-7	12	21	27	37
TNBC	4	6.47228e-05	TGTGCCAGCACGGGACTAGCGGCAATCCTACGAGCAGTACTTCGG	CASTGLAAILRAVLR	TRBV6-5	TRBD2-1	TRBJ2-7	9	11	21	25
TNBC	4	6.47228e-05	TGCGCCAGCAGCCACCCGGGACTAGCGGGAGGGCCGACTGCAGATACGCAGTATTTT	CASSHPGLAGGPTADTQYF	TRBV4-1	TRBD2-1	TRBJ2-3	13	17	32	40
TNBC	4	6.47228e-05	TGCAGTGCTACCCAGGGGGCGAGCTATGGCTACACCTTC	CSATQGASYGYTF	TRBV20	TRBD1-1	TRBJ1-2	9	12	19	23
TNBC	4	6.47228e-05	TGTGCCAGCAGCGTTCCGGGACAGGGAGGGTATGGCTACACCTTC	CASSVPGQGGYGYTF	TRBV4-2	TRBD1-1	TRBJ1-2	11	17	25	30
TNBC	4	6.47228e-05	TGCAGTGCCTCACCGGGACACACCTACGAGCAGTACTTC	CSASPGHTYEQYF	TRBV20	TRBD1-1	TRBJ2-7	7	14	19	22
TNBC	4	6.47228e-05	TGCAGCGCCCCCGGGCCGACTTACAATGAGCAGTTCTTC	CSAPGPTYNEQFF	TRBV29-1	TRBD1	TRBJ2-1	7	12	15	21
TNBC	4	6.47228e-05	TGCGCCAGCAGCCCTACCGGGACAGAGGACACTGAAGCTTTCTTT	CASSPTGTEDTEAFF	TRBV10-1	TRBD1-1	TRBJ1-1	10	18	24	28
TNBC	4	6.47228e-05	TGTGCCAGCAGCTTTGAAGGGCATCGGGAGACCCAGTACTTC	CASSFEGHRETQYF	TRBV11-2	TRBD1	TRBJ2-5	13	17	20	27
TNBC	4	6.47228e-05	TGTGCCAGCAGCTTAATTGCGGCAGGCTCCGAGCAGTACTTC	CASSLIAAGSEQYF	TRBV7-9	TRBD1	TRBJ2-7	14	22	25	29
TNBC	4	6.47228e-05	TGCGCCAGCAGCTTGGGGGTAGGATCTAACTATGGCTACACCTTC	CASSLGVGSNYGYTF	TRBV5-1	TRBD1	TRBJ1-2	-1	16	18	25
TNBC	4	6.47228e-05	TGTGCCAGCAGCCCGGGACGAGGAGCTTTCTTT	CASSPGRGAFF	TRBV12-3/12-4	TRBD1	TRBJ1-1	10	14	18	23
TNBC	4	6.47228e-05	TGTGCCAGCAGTTTAGCGTCTCGGCATTTTGCCCCCTCGGTTGTGCCCCCTCCACTT	CASSLASRHFAPSVVPPPL	TRBV12	TRBD1	TRBJ1-6	16	22	24	46
TNBC	4	6.47228e-05	TGTGCCAGCAGTTCATCCTACAGGGGTCCTTTAGCCAAAAACATTCAGTACTTC	CASSSSYRGPLAKNIQYF	TRBV28-1	TRBD1-1	TRBJ2-4	12	19	25	32
TNBC	4	6.47228e-05	TGTGCCTGGAGACTAGCGGAGAAGGATACCGGGGAGCTGTTTTTT	CAWRLAEKDTGELFF	TRBV30-1	TRBD2-1	TRBJ2-2	-1	11	18	27
TNBC	4	6.47228e-05	TGTGCCAGCCGAACAAGTTCAAAGGCAATGAAAAACTGTTTTTTG	CASRTSSKAMKNCFL	TRBV2-1	TRBD1	TRBJ1-4	8	12	14	26
TNBC	4	6.47228e-05	TGTGCCAGCAGCCCACAGGGGGGCTTCTATAATTCACCCCTCCACTTT	CASSPQGGFYNSPLHF	TRBV7-9	TRBD1-1	TRBJ1-6	11	14	21	26
TNBC	4	6.47228e-05	TGTGCCAGCAGCCAAGAGGGGAGGGGGCAGAACGAGCAGTACTTC	CASSQEGRGQNEQYF	TRBV4-2	TRBD1	TRBJ2-7	16	21	27	31
TNBC	4	6.47228e-05	TGTGCCTGGAGTGTCGCGGGAGCCTATGAGCAGTTCTTC	CAWSVAGAYEQFF	TRBV30-1	TRBD2-1	TRBJ2-1	13	15	21	25
TNBC	4	6.47228e-05	TGTGCCAGCACTCGTTGGGGTGGCTACACCTTC	CASTRWGGYTF	TRBV7-9	TRBD1	TRBJ1-2	10	16	-1	20
TNBC	4	6.47228e-05	TGTGCCTGGAGTGTACCGGGGCTAGGAAATCAGCATTTT	CAWSVPGLGNQHF	TRBV30-1	TRBD1	TRBJ1-5	13	17	21	30
TNBC	4	6.47228e-05	TGCAGTGCTAGAGATGGCCAGGCTCAGGTCGGGGAGCTGTTTTTT	CSARDGQAQVGELFF	TRBV20	TRBD1-1	TRBJ2-2	13	18	21	29
TNBC	4	6.47228e-05	TGTGCCAGCAGTTTAGCGACCCACTACGAGCAGTACTTC	CASSLATHYEQYF	TRBV12-3/12-4	TRBD1	TRBJ2-7	-1	17	19	23
TNBC	4	6.47228e-05	TGTGCCAGCAATGGGGCCCATAGCGCGACCTACAATGAGCAGTTCTTC	CASNGAHSATYNEQFF	TRBV6	TRBD1	TRBJ2-1	9	12	16	28
TNBC	4	6.47228e-05	TGTGCCAGCAGCTTAGTACGTGCTAGCGGGTACGAGCAGTACTTC	CASSLVRASGYEQYF	TRBV11	TRBD2-1	TRBJ2-7	15	22	-1	30
TNBC	4	6.47228e-05	TGCGCCAGCAGCATTAGCGGGACTAGCACAGATACGCAGTATTTT	CASSISGTSTDTQYF	TRBV5-1	TRBD2-1	TRBJ2-3	11	14	21	24
TNBC	4	6.47228e-05	TGTGCCACCCACCCATCGGGGCCCGGAAACACCATATATTTT	CATHPSGPGNTIYF	TRBV6	TRBD1	TRBJ1-3	6	17	21	24
TNBC	4	6.47228e-05	TGTGCCAGCAGCGCGGGGGCACCGGGGCTAGCGGGGCAAGAGACCCAGTACTTC	CASSAGAPGLAGQETQYF	TRBV9-1	TRBD2-1	TRBJ2-5	12	27	-1	36
TNBC	4	6.47228e-05	TGTGCCAGCTCACGGGACAGCAGCTATGGCTACACCTTC	CASSRDSSYGYTF	TRBV18-1	TRBD1-1	TRBJ1-2	-1	13	19	23
TNBC	4	6.47228e-05	TGTGCCAGCAGTTTGGGCGGCGAGCAGTACTTC	CASSLGGEQYF	TRBV6-6	TRBD1	TRBJ2-7	12	14	17	20
TNBC	4	6.47228e-05	TGTGCCACCAGTGATGAAGACAGGGGGCCGCTCGACAATGAGCAGTTCTTC	CATSDEDRGPLDNEQFF	TRBV24-1	TRBD1-1	TRBJ2-1	14	18	27	34
TNBC	4	6.47228e-05	TGTGCCAGCAGCCCCGCTAGCGGGAGACGCGAAGAGACCCAGTACTTC	CASSPASGRREETQYF	TRBV9-1	TRBD2-1	TRBJ2-5	11	16	25	31
TNBC	4	6.47228e-05	TGTGCCAGCAGTCACTACCCGACCGGGACAGGGGGACAGGGGTTTAAAGGGCAGGACTTC	CASSHYPTGTGGQGFKGQDF	TRBV6-2/6-3	TRBD1-1	TRBJ2-7	15	24	34	55
TNBC	4	6.47228e-05	TGCAGTGCTAGAGATCTCCGGGCGATGGGAGATCGGTATAAAGAGACCCAGTACTTC	CSARDLRAMGDRYKETQYF	TRBV20	TRBD2-1	TRBJ2-5	13	26	30	40
TNBC	4	6.47228e-05	TGTGCCAGCAGCTCGGATTACAATGAGCAGTTCTTC	CASSSDYNEQFF	TRBV7-6	TRBD1	TRBJ2-1	12	14	16	18
TNBC	4	6.47228e-05	TGTGCCAGCAGCCTCGGGCTAGCGGGAGGAGATACGCAGTATTTT	CASSLGLAGGDTQYF	TRBV12	TRBD2-1	TRBJ2-3	10	18	-1	29
TNBC	4	6.47228e-05	TGTGCCAGCAGTTGGGACAAACAGTACTTC	CASSWDKQYF	TRBV27-1	TRBD1-1	TRBJ2-4	-1	13	18	21
TNBC	4	6.47228e-05	TGTGCCAGCAGCTTAGCAGCGGGGGGGTACTCAGATACGCAGTATTTT	CASSLAAGGYSDTQYF	TRBV7-2	TRBD2-1	TRBJ2-3	-1	17	26	31
TNBC	4	6.47228e-05	TGTGCCAGCAGTTACTATGGCAGGGGAGACACTGAAGCTTTCTTT	CASSYYGRGDTEAFF	TRBV6-5	TRBD1-1	TRBJ1-1	15	20	25	28
TNBC	4	6.47228e-05	TGTGCCAGCAGTTTACACCAACTCAGGGCGATGGGCTATGGCTACACCTTC	CASSLHQLRAMGYGYTF	TRBV6-2/6-3	TRBD1-1	TRBJ1-2	12	23	27	35
TNBC	4	6.47228e-05	TGTGCCAGCAGCGATCCGGGACTAGCGGGGGGTTACACAGATACGCAGTATTTT	CASSDPGLAGGYTDTQYF	TRBV9-1	TRBD2-1	TRBJ2-3	12	17	31	35
TNBC	4	6.47228e-05	TGTGCCAGCAGCCCGGGACCCAGGGGGAGCAATGAGCAGTTCTTC	CASSPGPRGSNEQFF	TRBV5-6	TRBD1-1	TRBJ2-1	11	20	26	29
TNBC	4	6.47228e-05	TGTGCCAGTGGGACAGGGGGATCACCCCTCCACTTT	CASGTGGSPLHF	TRBV6-5	TRBD1-1	TRBJ1-6	7	9	19	21
TNBC	4	6.47228e-05	TGTGCCAGCAGTCCCATACATGCCGTCGGGCAGTTCTTC	CASSPIHAVGQFF	TRBV27-1	TRBD1	TRBJ2-1	11	17	19	29
TNBC	4	6.47228e-05	TGCAGTGTAGACAGGAACACTGAAGCTTTCTTT	CSVDRNTEAFF	TRBV20-1	TRBD1-1	TRBJ1-1	6	9	-1	14
TNBC	4	6.47228e-05	TGTGCCAGCTCACCTCGGACAGGGGCAGAGACCCAGTACTTC	CASSPRTGAETQYF	TRBV18-1	TRBD1-1	TRBJ2-5	13	16	24	26
TNBC	4	6.47228e-05	TGTGCCAGCAGCCCGGGACGCGGGGAGCTGTTTTTT	CASSPGRGELFF	TRBV4-2	TRBD1	TRBJ2-2	12	14	18	20
TNBC	4	6.47228e-05	TGTGCCAGCGCCGGGACTCAAGCTGGAAACACCATATATTTT	CASAGTQAGNTIYF	TRBV28-1	TRBD2-1	TRBJ1-3	8	12	17	22
TNBC	4	6.47228e-05	TGTGCCAGCAGCGCGGAGGAGTATGGGGGCCCCCCACAGATACGCAGTATTTTG	CASSAEEYGGPPQIRSIL	TRBV6-4	TRBD1-1	TRBJ2-3	10	24	29	34
TNBC	4	6.47228e-05	TGCGCCAGCAGCTACCAAGGCTCGGAGGGCTACACCTTC	CASSYQGSEGYTF	TRBV5-1	TRBD2-1	TRBJ1-2	12	23	-1	27
TNBC	4	6.47228e-05	TGTGCCAGCACGAAGGGTCTAGCCGGAACCGGGGAGCTGTTTTTT	CASTKGLAGTGELFF	TRBV6-5	TRBD2-1	TRBJ2-2	9	18	22	27
TNBC	4	6.47228e-05	TGTGCCAGCAGTTTCGGGGGGGGCGGGAATGAGCAGTTCTTC	CASSFGGGGNEQFF	TRBV28-1	TRBD2-1	TRBJ2-1	-1	14	21	27
TNBC	4	6.47228e-05	TGTGCTAGCAGCCCACAGAGGATCTACGAGCAGTACTTC	CASSPQRIYEQYF	TRBV7	TRBD1	TRBJ2-7	11	14	17	23
TNBC	4	6.47228e-05	TGTGCCAGCAGCCCCACCTCGGAGCGGGAAACCGGGGAGCTGTTTTTT	CASSPTSERETGELFF	TRBV7-6	TRBD2-1	TRBJ2-2	11	22	28	30
TNBC	4	6.47228e-05	TGTGCCAGCAGCCCCCTCGGGGGGCTGAACACTGAAGCTTTCTTT	CASSPLGGLNTEAFF	TRBV7-2	TRBD2-1	TRBJ1-1	11	17	23	25
TNBC	4	6.47228e-05	TGTGCCTGGAGTGCAATCCTCCTGAAAGCTAACTATGGCTACACCTTC	CAWSAILLKANYGYTF	TRBV30-1	TRBD1	TRBJ1-2	12	23	24	28
TNBC	4	6.47228e-05	TGTGCCTGGAATCGGACACCCGTACGTAATTCACCCCTCCACTTT	CAWNRTPVRNSPLHF	TRBV30-1	TRBD1-1	TRBJ1-6	9	13	17	26
TNBC	4	6.47228e-05	TGTGCCAGCAGTTTACTAGGCAGACCCAATGAGCAGTTCTTC	CASSLLGRPNEQFF	TRBV27-1	TRBD2-1	TRBJ2-1	-1	15	18	26
TNBC	4	6.47228e-05	TGCGCCAGCAGCTTGGAGGGGCACACAGATACGCAGTATTTT	CASSLEGHTDTQYF	TRBV5-1	TRBD1-1	TRBJ2-3	-1	16	20	23
TNBC	4	6.47228e-05	TGCAGTGCTAGATTAGCGGGAGGAAGAGAGACCCAGTACTTC	CSARLAGGRETQYF	TRBV20	TRBD2-1	TRBJ2-5	11	13	22	26
TNBC	4	6.47228e-05	TGCGCCAGCAGCCAAGATGCACTAGCGGGAGCGCGGGAGACCCAGTACTTC	CASSQDALAGARETQYF	TRBV4-1	TRBD2-1	TRBJ2-5	16	20	30	36
TNBC	4	6.47228e-05	TGTGCCAGCAGCTTAGATAGGGAGGAGACCCAGTACTTC	CASSLDREETQYF	TRBV7-6	TRBD2-1	TRBJ2-5	15	19	-1	24
TNBC	4	6.47228e-05	TGCAGTGCCGGGGTCGAGCAGTACTTC	CSAGVEQYF	TRBV20-1	TRBD2-1	TRBJ2-7	-1	8	12	14
TNBC	4	6.47228e-05	TGCGCCAGCTCTAAAAAAGCCGCGGGGGAGCGCCGGGGAGCTGTTTTTTGG	CASSKKAAGERRGAVFW	TRBV23-1	TRBD2-1	TRBJ2-2	8	21	27	32
TNBC	4	6.47228e-05	TGCGCCAGCAGTAGGGACCAATATGAGCAGTTCTTC	CASSRDQYEQFF	TRBV10-1	TRBD1	TRBJ2-1	11	13	17	22
TNBC	4	6.47228e-05	TGTGCCAGCAGCCCTATGAGTCGGGAGACCCAGTACTTC	CASSPMSRETQYF	TRBV28-1	TRBD2-1	TRBJ2-5	10	13	15	24
TNBC	4	6.47228e-05	TGTGCCAGCAGGAACCCCTCTGGGGCCAACGTCCTGACTTTC	CASRNPSGANVLTF	TRBV6	TRBD1	TRBJ2-6	-1	11	12	17
TNBC	4	6.47228e-05	TGCAGTGCTAGAGTAACAGGGACCTATGGCTACACCTTC	CSARVTGTYGYTF	TRBV20	TRBD1-1	TRBJ1-2	12	15	20	23
TNBC	4	6.47228e-05	TGTGCCAGCAGCTTGAGGCAGGGGGATGGCTACACCTTC	CASSLRQGDGYTF	TRBV5-6	TRBD1-1	TRBJ1-2	14	18	-1	25
TNBC	4	6.47228e-05	TGTGCCACCAGCAGAGATCCCGGGAGCAATCAGCCCCAGCATTTT	CATSRDPGSNQPQHF	TRBV15-1	TRBD2-1	TRBJ1-5	16	20	-1	24
TNBC	4	6.47228e-05	TGCGCCAGCACACGGTGGCTTTCCTCTGGAAACACCATATATTTT	CASTRWLSSGNTIYF	TRBV4-3	TRBD1	TRBJ1-3	9	16	18	23
TNBC	4	6.47228e-05	TGTGCCAGCAGTTCCGGGACAGGGAAAAATGTAAAGAGACCCAGTACTTCG	CASSSGTGKNVKRPSTS	TRBV5-6	TRBD1-1	TRBJ2-5	10	15	23	33
TNBC	4	6.47228e-05	TGTGCCAGCGACGCGAGAAACAATGAGCAGTTCTTC	CASDARNNEQFF	TRBV7-9	TRBD1	TRBJ2-1	-1	9	11	19
TNBC	4	6.47228e-05	TGTGCCAGCAGTTTAGGGAGCTCCTACGAGCAGTACTTC	CASSLGSSYEQYF	TRBV27-1	TRBD2-1	TRBJ2-7	-1	15	-1	20
TNBC	4	6.47228e-05	TGTGCCAGCAGTTTCAATGGTGGAGGTAACGGGGAGCTGTTTTTT	CASSFNGGGNGELFF	TRBV28-1	TRBD2-1	TRBJ2-2	13	21	25	29
TNBC	4	6.47228e-05	TGTGCCAGCAGCCGTGGGCGGACGGGTACCTACGAGCAGTACTTC	CASSRGRTGTYEQYF	TRBV5-6	TRBD1	TRBJ2-7	11	19	22	28
TNBC	4	6.47228e-05	TGTGCCAGCAGCTTAGGTTCCAGGTCGGGAAATGAGCAGTTCTTC	CASSLGSRSGNEQFF	TRBV11-3	TRBD2-1	TRBJ2-1	15	25	-1	30
TNBC	4	6.47228e-05	TGCGCCAGCAGTGAACAGGGGCTACAATCAGCCCCAGCATTTTGG	CASSEQGLQSAPAFW	TRBV10-1	TRBD1-1	TRBJ1-5	-1	14	20	24
TNBC	4	6.47228e-05	TGTGCCAGCAGTTTGCGCGTACAGGCGGTTAAAGCTTTCTTT	CASSLRVQAVKAFF	TRBV27-1	TRBD1-1	TRBJ1-1	13	20	24	31
TNBC	4	6.47228e-05	TGTGCCAGCAGTTTAATTGTAGGACCCTACGAGCAGTACTTC	CASSLIVGPYEQYF	TRBV28-1	TRBD1	TRBJ2-7	14	21	-1	25
TNBC	4	6.47228e-05	TGCGCCAGCAGCTTGGGATCAGGGGCTGGCTACACCTTC	CASSLGSGAGYTF	TRBV5-1	TRBD1-1	TRBJ1-2	15	19	24	26
TNBC	4	6.47228e-05	TGCAGTGCTCGCCGGGGGGGCTACGAGCAGTACTTC	CSARRGGYEQYF	TRBV20	TRBD2-1	TRBJ2-7	8	12	-1	20
TNBC	4	6.47228e-05	TGTGCCAGCAGCTTAGAATCTAGCGGGGGGGGGACGCAGTATTTT	CASSLESSGGGTQYF	TRBV7-2	TRBD2-1	TRBJ2-3	15	19	30	33
TNBC	4	6.47228e-05	TGTGCCAGCAGCTTAGTGGGCCATAGGGAGGATGTCGGGATCAGCCCCAGCATTTTG	CASSLVGHREDVGISPSIL	TRBV11-3	TRBD2-1	TRBJ1-5	15	25	30	39
TNBC	4	6.47228e-05	TGCAGTGCTAGTAAGGGCAGTCAATACGAGCAGTACTTC	CSASKGSQYEQYF	TRBV20-1	TRBD1	TRBJ2-7	11	13	16	24
TNBC	4	6.47228e-05	TGTGCCAGCAGCCGTCAAGGAGGGGCGAACACTGAAGCTTTCTTT	CASSRQGGANTEAFF	TRBV11	TRBD2-1	TRBJ1-1	11	18	23	26
TNBC	4	6.47228e-05	TGCAGTGCTAGAGATCTTCTAGCGGGAGAGATCAATGAGCAGTTCTTC	CSARDLLAGEINEQFF	TRBV20	TRBD2-1	TRBJ2-1	13	18	27	32
TNBC	4	6.47228e-05	TGCGCCAGCAGCCCACAGGGGCGGGAGTCTTCAGATACGCAGTATTTT	CASSPQGRESSDTQYF	TRBV10-1	TRBD1	TRBJ2-3	10	14	20	31
TNBC	4	6.47228e-05	TGTGCCAGCAGCCCGCGCCTCAGGGAGCAGTACTTC	CASSPRLREQYF	TRBV5-5	TRBD1-1	TRBJ2-7	11	20	-1	24
TNBC	4	6.47228e-05	TGTGCCAGCAGGGGGGGCACAGATACGCAGTATTTT	CASRGGTDTQYF	TRBV25-1	TRBD1	TRBJ2-3	-1	11	-1	16
TNBC	4	6.47228e-05	TGTGCCACCAGTGGGGACTTTGAGCAGTTCTTC	CATSGDFEQFF	TRBV24-1	TRBD2-1	TRBJ2-1	-1	13	18	20
TNBC	4	6.47228e-05	TGTGCCATCAGTGAGTCACCTAGCGGGAGTTCGACAGATACGCAGTATTTT	CAISESPSGSSTDTQYF	TRBV10-3	TRBD2-1	TRBJ2-3	16	19	28	33
TNBC	4	6.47228e-05	TGCGCCAGCAGCTTGGGCCCCGACAGGGGGCGATGGACAGATACGCAGTATTTT	CASSLGPDRGRWTDTQYF	TRBV5-1	TRBD1-1	TRBJ2-3	15	21	30	36
TNBC	4	6.47228e-05	TGTGCCAGTAGTATGACGCCTATGAACACTGAAGCTTTCTTT	CASSMTPMNTEAFF	TRBV19-1	TRBD1	TRBJ1-1	-1	14	16	22
TNBC	4	6.47228e-05	TGTGCCAGCAGCAAAGAGGGGGCAAGAGACCCAGTACTT	CASSKEGARDPVL	TRBV21-1	TRBD1-1	TRBJ2-5	-1	16	-1	22
TNBC	4	6.47228e-05	TGTGCCAGCAGCTTACAGATGGGACTTCTCACGACCGCTTTCTTT	CASSLQMGLLTTAFF	TRBV7-9	TRBD2-1	TRBJ1-1	14	20	25	36
TNBC	4	6.47228e-05	TGTGCCAGCAGCCTATACCCCAGGAGGCGGAGACTATGGCTACACCTTCGG	CASSLYPRRRRLWLHLR	TRBV3-1/3-2	TRBD2-1	TRBJ1-2	12	22	26	32
TNBC	4	6.47228e-05	TGTGCCAGCAGCGTAAAAGACCGGACAGGGGAGGGGGCAAGCTTTCTTTGG	CASSVKDRTGEGASFLW	TRBV12	TRBD1-1	TRBJ1-1	10	22	30	38
TNBC	4	6.47228e-05	TGTGCCAGTACCGCCATTGAGGGCCCCCTTGAGACCCAGTACTTC	CASTAIEGPLETQYF	TRBV19-1	TRBD2-1	TRBJ2-5	9	18	22	30
TNBC	4	6.47228e-05	TGTGCCAGCAGGGCAGTAAGTGAAAAACTGTTTTTG	CASRAVSEKLFL	TRBV28-1	TRBD1	TRBJ1-4	10	13	15	30
TNBC	4	6.47228e-05	TGTGCCAGCAGTCAGCCGGGACAGGGGAGTGCTTTCTTT	CASSQPGQGSAFF	TRBV28-1	TRBD1-1	TRBJ1-1	11	17	26	30
TNBC	4	6.47228e-05	TGCAGTGCGGCCGATCCTCTAGCGGGGTTACCCGAGCAGTACTTC	CSAADPLAGLPEQYF	TRBV20	TRBD2-1	TRBJ2-7	7	18	26	32
TNBC	4	6.47228e-05	TGTGCCAGCAGTAAAAGCGGGGGGGCTGGAGAGACCCAGTACTTC	CASSKSGGAGETQYF	TRBV7-9	TRBD2-1	TRBJ2-5	10	15	24	29
TNBC	4	6.47228e-05	TGTGCCAGCAGTTCGGGGCCTCTCAACCTTAATTCACCCCTCCACTTT	CASSSGPLNLNSPLHF	TRBV6-2/6-3	TRBD1	TRBJ1-6	12	14	18	29
TNBC	4	6.47228e-05	TGTGTGGGGGCGGGACAGACCTACGAGCAGTACTTC	CVGAGQTYEQYF	TRBV7-9	TRBD1-1	TRBJ2-7	3	11	17	19
TNBC	4	6.47228e-05	TGCGCCAGCAGCCCGGATGACTCCACTTGGGGAGCTTTCTTT	CASSPDDSTWGAFF	TRBV5-1	TRBD1	TRBJ1-1	11	28	-1	32
TNBC	4	6.47228e-05	TGTGCCAGCAGCTTAAGGGGCTCCAGTAGCGGGAGGGCCTATGAGCAGTTCTTC	CASSLRGSSSGRAYEQFF	TRBV7-2	TRBD2-1	TRBJ2-1	14	26	36	40
TNBC	4	6.47228e-05	TGTGCCAGCAGCCAATGGGGCTGGACAGCTGTTTTTTGG	CASSQWGWTAVFW	TRBV14-1	TRBD1-1	TRBJ2-2	14	16	20	26
TNBC	4	6.47228e-05	TGCGCCAGCAGCTTGGCCCGGTCTGGGACCGGGGAGCTGTTTTTT	CASSLARSGTGELFF	TRBV5-1	TRBD1	TRBJ2-2	15	24	-1	27
TNBC	4	6.47228e-05	TGTGCCAGCAGCTTAGGGCCTCTAGGAGGTACACCGCGCCATCAGCCCCAGCATTTT	CASSLGPLGGTPRHQPQHF	TRBV7-8	TRBD2-1	TRBJ1-5	15	24	28	40
TNBC	4	6.47228e-05	TGTGCCAGCAGTTTATCTAATATGTGGGAAGCTTTCTTT	CASSLSNMWEAFF	TRBV28-1	TRBD2-1	TRBJ1-1	-1	16	18	27
TNBC	4	6.47228e-05	TGTGCCAGCAGTATCTCCGGACTAGCGGGACCACTGGATACGCAGTATTTT	CASSISGLAGPLDTQYF	TRBV28-1	TRBD2-1	TRBJ2-3	11	18	29	36
TNBC	4	6.47228e-05	TGTGCCATCACCCCCGGGACAGATAATTCACCCCTCCACTTT	CAITPGTDNSPLHF	TRBV10-3	TRBD1-1	TRBJ1-6	9	15	-1	22
TNBC	4	6.47228e-05	TGTGCCAGCAGCTTGGTGTGGCAGGGGGAGGGTATGAGCAGTTCTTCG	CASSLVWQGEGMSSSS	TRBV5-6	TRBD1	TRBJ2-1	15	21	27	33
TNBC	4	6.47228e-05	TGTGCCAGCAGTTATCGGAGAGGGGTCGGCTACACCTTC	CASSYRRGVGYTF	TRBV6-5	TRBD1	TRBJ1-2	13	20	24	27
TNBC	4	6.47228e-05	TGTGCCAGCAGCGACGCGGGGGGCCGTCACTACGAGCAGTACTTC	CASSDAGGRHYEQYF	TRBV5-4	TRBD2-1	TRBJ2-7	11	15	22	29
TNBC	4	6.47228e-05	TGTGCCAGCAGCTTAGATACAGCCCCAGCATTT	CASSLDTAPAF	TRBV11-3	TRBD2-1	TRBJ1-5	-1	17	-1	19
TNBC	4	6.47228e-05	TGTGCCAGCAGCTTACGACAGGGGGCGAACACCGGGGAGCTGTTTTTT	CASSLRQGANTGELFF	TRBV7-6	TRBD1-1	TRBJ2-2	14	16	-1	25
TNBC	4	6.47228e-05	TGTGCCAGCAGCAGAACCCTGGCGGGGTGGGCAATCAGCCCCAGCATTTTG	CASSRTLAGWAISPSIL	TRBV21-1	TRBD2-1	TRBJ1-5	12	21	26	30
TNBC	4	6.47228e-05	TGTGCCAGCAGCTTAGCGACAGTCCAGTTTAACTATGGCTACACCTTC	CASSLATVQFNYGYTF	TRBV7-2	TRBD1-1	TRBJ1-2	-1	17	21	29
TNBC	4	6.47228e-05	TGTGCAAGTCGCTTACCCAGGGATGTTGAATTGGACCTAGAAGAGACCCAGTACTTC	CASRLPRDVELDLEETQYF	TRBV12-2	TRBD1-1	TRBJ2-5	14	17	21	40
TNBC	4	6.47228e-05	TGTGCCACCAGTGACCGGGACAGGGACACCGGGGAGCTGTTTTTT	CATSDRDRDTGELFF	TRBV24-1	TRBD1-1	TRBJ2-2	13	16	-1	25
TNBC	4	6.47228e-05	TGCAGCGTTGACAGTGGGGAAAACATTCAGTACTTC	CSVDSGENIQYF	TRBV29-1	TRBD1	TRBJ2-4	10	15	-1	19
TNBC	4	6.47228e-05	TGTGCCAGCAGTCCGGGAGCCGGGGCAGGGAACACTGAAGCTTTCTTT	CASSPGAGAGNTEAFF	TRBV27-1	TRBD2-1	TRBJ1-1	11	13	18	29
TNBC	4	6.47228e-05	TGTGCCAGCAGTACGTTTAGGGGGGCCAGGAGACCCAGTACTTCG	CASSTFRGARRPSTS	TRBV6-5	TRBD1	TRBJ2-5	11	18	23	29
TNBC	4	6.47228e-05	TGTGCCAGCAGCTTAGGGACTCCATCTGAGGAGACCCAGTACTTC	CASSLGTPSEETQYF	TRBV9-1	TRBD2-1	TRBJ2-5	-1	16	20	30
TNBC	4	6.47228e-05	TGCGCCAGCAGCGGGGGTTACGAGCAGTACTTC	CASSGGYEQYF	TRBV10-2	TRBD2-1	TRBJ2-7	-1	11	16	18
TNBC	4	6.47228e-05	TGTGCCAGCAGCCCCGTCCGGGGGTCCTCACCCCTCCACTTT	CASSPVRGSSPLHF	TRBV5-6	TRBD2-1	TRBJ1-6	11	18	23	27
TNBC	4	6.47228e-05	TGTGCCAGCAGCTTAGTCTCAGTCGTGGAGACCCAGTACTTC	CASSLVSVVETQYF	TRBV7-9	TRBD1-1	TRBJ2-5	15	19	21	27
TNBC	4	6.47228e-05	TGTGCCAGCAGTTACTCGAAACCGCCCGTCTATGTCACCCCTCCACTTTGG	CASSYSKPPVYVTPPLW	TRBV6-7	TRBD2-1	TRBJ1-6	16	29	31	34
TNBC	4	6.47228e-05	TGTGCCAGCAGTGAACACAGGGGGGAAGAAAAACTGTTTTTT	CASSEHRGEEKLFF	TRBV6-1	TRBD1-1	TRBJ1-4	14	16	23	27
TNBC	4	6.47228e-05	TGCGCCAGCAGCCAAGTGGCGGGAGGCAGGACCTACGAGCAGTACTTC	CASSQVAGGRTYEQYF	TRBV4-1	TRBD2-1	TRBJ2-7	15	18	25	31
TNBC	4	6.47228e-05	TGCGCCAGCAGCTGGGGGACAGGGGAAGGCTACACCTTC	CASSWGTGEGYTF	TRBV5-1	TRBD1-1	TRBJ1-2	12	15	24	27
TNBC	4	6.47228e-05	TGCAGCGCCCGACCTGGAGGCGGACAAGAGACCCAGTACTTC	CSARPGGGQETQYF	TRBV29-1	TRBD2-1	TRBJ2-5	7	15	19	24
TNBC	4	6.47228e-05	TGTGCCAGCAGCCCCGGGGCAGATACGCAGTATTTT	CASSPGADTQYF	TRBV3-1/3-2	TRBD2-1	TRBJ2-3	12	14	-1	19
TNBC	4	6.47228e-05	TGTGCCAGCAGCGTAGCCGGGAACACCGGGGAGCTGTTTTTT	CASSVAGNTGELFF	TRBV9-1	TRBD2-1	TRBJ2-2	15	17	-1	20
TNBC	4	6.47228e-05	TGTGCCAGCAGTTTCCTAGCGGGAGGAGGTGGAGAGCAGTTCTTC	CASSFLAGGGGEQFF	TRBV28-1	TRBD2-1	TRBJ2-1	13	15	25	33
TNBC	4	6.47228e-05	TGCGCCAGCAGCCCCGGGACTAGCGGGAGTTCTTCCTACAATGAGCAGTTCTTC	CASSPGTSGSSSYNEQFF	TRBV5-1	TRBD2-1	TRBJ2-1	11	15	28	33
TNBC	4	6.47228e-05	TGCGCCAGCAGCGGGCAGGGACAGGGTGGGAGGCTACACCTTCGG	CASSGQGQGGRLHLR	TRBV10-1	TRBD1-1	TRBJ1-2	10	17	25	31
TNBC	4	6.47228e-05	TGCGCCAGCAGCTTGGTGGCACCCAACACCGGGGAGCTGTTTTTT	CASSLVAPNTGELFF	TRBV5-1	TRBD1-1	TRBJ2-2	15	17	19	24
TNBC	4	6.47228e-05	TGCGCCAGCAGCACCGGACAGGCCTTTGATGAAAAACTGTTTTTT	CASSTGQAFDEKLFF	TRBV5-1	TRBD1-1	TRBJ1-4	11	15	21	28
TNBC	4	6.47228e-05	TGTGCCAGCGGTAGCGAGGGAGGGTCTACGAGCAGTACTTCG	CASGSEGGSTSSTS	TRBV6-5	TRBD2-1	TRBJ2-7	8	17	23	25
TNBC	4	6.47228e-05	TGTGCCAGCAGTTCAAACAGGGATGGATACGAGCAGTACTTC	CASSSNRDGYEQYF	TRBV28-1	TRBD1-1	TRBJ2-7	12	16	21	27
TNBC	4	6.47228e-05	TGTGCCATTCCGCGGGAGGGCCCTTCCTACGAGCAGTACTTC	CAIPREGPSYEQYF	TRBV11	TRBD2-1	TRBJ2-7	6	11	19	24
TNBC	4	6.47228e-05	TGCGCCAGCAGCTTGGTTAGAGAGGGAGACAATGAGCAGTTCTTC	CASSLVREGDNEQFF	TRBV5-1	TRBD2-1	TRBJ2-1	15	23	-1	28
TNBC	4	6.47228e-05	TGTGCCTGGAGTCTTTCTCGACTAGCAGAGACCCAGTACTTC	CAWSLSRLAETQYF	TRBV30-1	TRBD2-1	TRBJ2-5	11	19	-1	26
TNBC	4	6.47228e-05	TGCAGTGCTCCTTTTGTGGCGGGAGTTCCCAATGAGCAGTTCTTC	CSAPFVAGVPNEQFF	TRBV20	TRBD2-1	TRBJ2-1	8	18	24	29
TNBC	4	6.47228e-05	TGTGCCAGCAGCCGTGAAATAGCCGGGACTAGCGGGAGGGCTCGGACCGGGGAGCTGTTTTTT	CASSREIAGTSGRARTGELFF	TRBV9-1	TRBD2-1	TRBJ2-2	11	24	39	45
TNBC	4	6.47228e-05	TGTGCCTGGAACACAGGGGGGACATATAATTCACCCCTCCACTTT	CAWNTGGTYNSPLHF	TRBV30-1	TRBD1-1	TRBJ1-6	9	12	19	24
TNBC	4	6.47228e-05	TGTGCCAGCAGCTCCAGGGGGCGCGAAAGCGAGCAGTACTTC	CASSSRGRESEQYF	TRBV11-3	TRBD1-1	TRBJ2-7	12	14	21	29
TNBC	4	6.47228e-05	TGTGCCACAGACTCCGGACTGACAATAAGAGACCCAGTACTTCGG	CATDSGLTIRDPVLR	TRBV15-1	TRBD2-1	TRBJ2-5	7	15	19	26
TNBC	4	6.47228e-05	TGCGCCAGCAGCCCCAGCCGGGGGTCGGGAAACTATGGCTACACCTTC	CASSPSRGSGNYGYTF	TRBV4-3	TRBD2-1	TRBJ1-2	12	18	23	30
TNBC	4	6.47228e-05	TGTGCCCCATACCGGCCAGGGATAGCAATCAGCCCCAGCATTTTG	CAPYRPGIAISPSIL	TRBV6-5	TRBD1-1	TRBJ1-5	5	16	20	22
TNBC	4	6.47228e-05	TGTGCCTGGAGATTAGGGGCTGCGCAGTATTTT	CAWRLGAAQYF	TRBV30-1	TRBD1-1	TRBJ2-3	10	14	18	22
TNBC	4	6.47228e-05	TGTGCCAGCAGCTCCGACAGGGTTCAGCCCCAGCATTTT	CASSSDRVQPQHF	TRBV7-2	TRBD1-1	TRBJ1-5	12	15	21	23
TNBC	4	6.47228e-05	TGTGCCAGCTCACCTGGGCTCCAAGAGACCCAGTACTTC	CASSPGLQETQYF	TRBV18-1	TRBD1-1	TRBJ2-5	13	15	18	20
TNBC	4	6.47228e-05	TGTGCCAGCTCACCACAGGACAGGGTTTCCGAGCAGTACTTC	CASSPQDRVSEQYF	TRBV18-1	TRBD1-1	TRBJ2-7	15	17	24	29
TNBC	4	6.47228e-05	TGCAGTGCTAGGGCGGACAGGGGAGGTGAAAAACTGTTTTTT	CSARADRGGEKLFF	TRBV20	TRBD1-1	TRBJ1-4	10	14	22	26
TNBC	4	6.47228e-05	TGTGCCAGCAGCTTAGGATGGGCGGGGTATGGCTACACCTTC	CASSLGWAGYGYTF	TRBV7-2	TRBD2-1	TRBJ1-2	15	21	-1	27
TNBC	4	6.47228e-05	TGTGCCAGTAGCCTGACAGACTTGAACACTGAAGCTTTCTTT	CASSLTDLNTEAFF	TRBV19-1	TRBD1-1	TRBJ1-1	10	14	18	22
TNBC	4	6.47228e-05	TGCGCCAGCAGCTTGGGACAGGGAATGGACGGGGAGCTGTTTTTT	CASSLGQGMDGELFF	TRBV5-1	TRBD1-1	TRBJ2-2	-1	16	22	29
TNBC	4	6.47228e-05	TGTGCCAGCAGTCCCCAGGGGGGTAGTTATGGCTACACCTTC	CASSPQGGSYGYTF	TRBV6-5	TRBD1-1	TRBJ1-2	11	15	21	27
TNBC	4	6.47228e-05	TGTGCCAGCAGTTTAGGGCAGAGCTATGGCTACACCTTC	CASSLGQSYGYTF	TRBV12-3/12-4	TRBD1	TRBJ1-2	15	18	20	23
TNBC	4	6.47228e-05	TGTGCCAGCAGTCTTGACGGTAACTCTGGGGCCAACGTCCTGACTTTC	CASSLDGNSGANVLTF	TRBV7-2	TRBD1	TRBJ2-6	10	15	17	23
TNBC	4	6.47228e-05	TGCGCCAGCAGCTTGGCGGGAGGGGACGAGCAGTACTTC	CASSLAGGDEQYF	TRBV5-1	TRBD2-1	TRBJ2-7	-1	16	23	25
TNBC	4	6.47228e-05	TGTGCCAGCAGTGGGGATAGCTCCGGAAAAATCCATGAGCAGTTCTTC	CASSGDSSGKIHEQFF	TRBV3-1/3-2	TRBD1	TRBJ2-1	10	13	16	34
TNBC	4	6.47228e-05	TGCGCCAGCAGCTTGGCCCCCGCTAGCGGCACAGATACGCAGTATTTT	CASSLAPASGTDTQYF	TRBV5-1	TRBD2-1	TRBJ2-3	15	22	-1	28
TNBC	4	6.47228e-05	TGTGCCTGGGGCTCGACAGATCTAGCCAAAAACATTCAGTACTTC	CAWGSTDLAKNIQYF	TRBV30-1	TRBD1-1	TRBJ2-4	10	14	18	23
TNBC	4	6.47228e-05	TGTGCCAGCAGCGTAGGCGGTACTTCTAACAATGAGCAGTTCTTC	CASSVGGTSNNEQFF	TRBV9-1	TRBD2-1	TRBJ2-1	-1	16	19	28
TNBC	4	6.47228e-05	TGTGCCAGCAGCCCCCTCCCGGGGAGCCAAGAGACCCAGTACTTC	CASSPLPGSQETQYF	TRBV9-1	TRBD2-1	TRBJ2-5	11	19	23	26
TNBC	4	6.47228e-05	TGTGCCAGCACCTCATTGAGGGCAGGGAAGGTTAACTATGGCTACACCTTC	CASTSLRAGKVNYGYTF	TRBV6	TRBD1	TRBJ1-2	9	22	26	32
TNBC	4	6.47228e-05	TGCGCCAGCAGCTTAGGGGGACTCTACGAGCAGTACTTC	CASSLGGLYEQYF	TRBV5-1	TRBD1	TRBJ2-7	-1	14	19	23
TNBC	4	6.47228e-05	TGTGCCAGTAGTCCGAGGGGAGGGCTCAGCAATCAGCCCCAGCATTTT	CASSPRGGLSNQPQHF	TRBV19-1	TRBD2-1	TRBJ1-5	11	17	23	27
TNBC	4	6.47228e-05	TGTGCCAGCAGCTCCTCGTCCGGGACAGGGTCCCGCACCTTC	CASSSSSGTGSRTF	TRBV5-5	TRBD1-1	TRBJ1-2	12	21	29	35
TNBC	4	6.47228e-05	TGTGCCAGCAGTGATGGAGGACAGGGCGATCTAATGAAAAACTGTTTTTTG	CASSDGGQGDLMKNCFL	TRBV2-1	TRBD1-1	TRBJ1-4	13	18	25	30
TNBC	4	6.47228e-05	TGCAGCGTTGAAGATGTCGGCGGGAGGAGCTCCTACGAGCAGTACTTC	CSVEDVGGRSSYEQYF	TRBV29-1	TRBD2-1	TRBJ2-7	13	19	26	29
TNBC	4	6.47228e-05	TGTGCCAGTAGTCCCAGTCGGTTGAACACTGAAGCTTTCTTT	CASSPSRLNTEAFF	TRBV19-1	TRBD1	TRBJ1-1	11	14	16	22
TNBC	4	6.47228e-05	TGTGCCAGCAGCCGCGGGGGGGGGTTCTACGAGCAGTACTTC	CASSRGGGFYEQYF	TRBV14-1	TRBD2-1	TRBJ2-7	-1	13	21	26
TNBC	4	6.47228e-05	TGTGCCAGCGGGGGTCCGGGGCCTCCGCAACTCTGGAAACACCATATATTT	CASGGPGPPQLWKHHIF	TRBV7-3	TRBD1	TRBJ1-3	-1	9	13	30
TNBC	4	6.47228e-05	TGTGCCAGCAGCCCCCGGACAGCCGATCTTAACTATGGCTACACCTTC	CASSPRTADLNYGYTF	TRBV7-9	TRBD1-1	TRBJ1-2	11	16	21	29
TNBC	4	6.47228e-05	TGTGCCAGCAGCCAAGATACAGGGGCCACTTCACCCCTCCACTTT	CASSQDTGATSPLHF	TRBV3-1/3-2	TRBD1-1	TRBJ1-6	16	18	24	29
TNBC	4	6.47228e-05	TGTGCCAGCAGTCTTCGGGAGACCCAGTACTTC	CASSLRETQYF	TRBV3-1/3-2	TRBD2-1	TRBJ2-5	10	15	-1	18
TNBC	4	6.47228e-05	TGTGCCAGCACGCGGCGTCGGGACAGACGGGCTCGTCCATGGCTACACCTT	CASTRRRDRRARPWLHL	TRBV14-1	TRBD1-1	TRBJ1-2	9	19	25	38
TNBC	4	6.47228e-05	TGCGCCAGCAGCCAAGATCCGGGGCAGGTTCCCTCTGGAGGCTACACCTTC	CASSQDPGQVPSGGYTF	TRBV4-1	TRBD1	TRBJ1-2	16	20	24	39
TNBC	4	6.47228e-05	TGTGCCAGCAGCTTAAATAAGGGACTAGCGGGAGTCGGAGCTCCTACAATGAGCAGTTCTTCG	CASSLNKGLAGVGAPTMSSSS	TRBV11	TRBD2-1	TRBJ2-1	14	20	33	40
TNBC	4	6.47228e-05	TGTGCCAGCAGTGGGGGCTGGGGGACAGGATTGTACAATGAGCAGTTCTTC	CASSGGWGTGLYNEQFF	TRBV12	TRBD1-1	TRBJ2-1	11	21	28	33
TNBC	4	6.47228e-05	TGTGCCAGCAGCACGGGGGGGTCAAGGGGTCAGTACTTC	CASSTGGSRGQYF	TRBV11-2	TRBD2-1	TRBJ2-4	11	13	20	29
TNBC	4	6.47228e-05	TGCAGTGCTAGGGACAGTGGAACCTCGAACACCGGGGAGCTGTTTTTT	CSARDSGTSNTGELFF	TRBV20	TRBD1-1	TRBJ2-2	-1	11	16	25
TNBC	4	6.47228e-05	TGTGCCAGCAGTACGCTTGCAGCGGGAAATCAGCCCCAGCATTTT	CASSTLAAGNQPQHF	TRBV5-5	TRBD2-1	TRBJ1-5	10	20	-1	27
TNBC	4	6.47228e-05	TGCGCCAGCAGCCCCGGGCGTGAGGGGCTAGCGGGGACCCAAGAGACCCAGTACTTC	CASSPGREGLAGTQETQYF	TRBV5-1	TRBD2-1	TRBJ2-5	11	27	35	38
TNBC	4	6.47228e-05	TGTGCCAGCAGTGAAGACCCACACAGGGAGGGGAGACCCAGTACTTCG	CASSEDPHREGRPSTS	TRBV6-1	TRBD2-1	TRBJ2-5	15	25	-1	32
TNBC	4	6.47228e-05	TGTGCCAGCAGTGACCAAGACAGGAGGGGCTATGGCTACACCTTC	CASSDQDRRGYGYTF	TRBV6-1	TRBD1	TRBJ1-2	13	18	23	29
TNBC	4	6.47228e-05	CGTGCCAGCAGCCGAAAAAAGCTAGCGGGGGTGCAGTTCTTC	RASSRKKLAGVQFF	TRBV7-3	TRBD2-1	TRBJ2-1	11	21	30	32
TNBC	4	6.47228e-05	TGTGCCAGCAGCGTTGCATTCCCCGGGACAGGGGCGGGAGATACGCAGTATTTT	CASSVAFPGTGAGDTQYF	TRBV9-1	TRBD1-1	TRBJ2-3	13	24	33	38
TNBC	4	6.47228e-05	TGTGCCAGTAGTACGGGACTAGTCGCTGAGCAGTTCTTC	CASSTGLVAEQFF	TRBV19-1	TRBD2-1	TRBJ2-1	12	14	21	26
TNBC	4	6.47228e-05	TGCGCCAGCAGTGGGACTAGCACAGATACGCAGTATTTT	CASSGTSTDTQYF	TRBV10-1	TRBD2-1	TRBJ2-3	-1	13	-1	18
TNBC	4	6.47228e-05	TGTGCCAGCAGCCGCGGACAGGGCTCCTACAATGAGCAGTTCTTC	CASSRGQGSYNEQFF	TRBV3-1/3-2	TRBD1-1	TRBJ2-1	12	15	-1	23
TNBC	4	6.47228e-05	TGTGCCAGCAGTCCCTCCAGACTCTATGGCTACACCTTC	CASSPSRLYGYTF	TRBV6-5	TRBD2-1	TRBJ1-2	11	19	-1	23
TNBC	4	6.47228e-05	TGTGCCAGCAGTCCCTTTAGCGGGAGCGGATACGAGCAGTACTTC	CASSPFSGSGYEQYF	TRBV6-2/6-3	TRBD2-1	TRBJ2-7	11	17	25	30
TNBC	4	6.47228e-05	TGTGCCAGCAGTTTAGTTGGGACAGGGTCTGAGGAGCAGTACTTC	CASSLVGTGSEEQYF	TRBV12	TRBD1-1	TRBJ2-7	15	18	26	33
TNBC	4	6.47228e-05	TGTGCCAGCACCCCTCGTGGATGGGGAGCAAGTATCTACAATGAGCAGTTCTTC	CASTPRGWGASIYNEQFF	TRBV6	TRBD2-1	TRBJ2-1	9	23	27	35
TNBC	4	6.47228e-05	TGTGCCAGTAGCCAAGGGGAGACCCAGTACTTC	CASSQGETQYF	TRBV19-1	TRBD1	TRBJ2-5	10	14	-1	18
TNBC	4	6.47228e-05	TGTGCCAGCAGCCAGAGACAGGGTGGCATGGCTACACCTTCG	CASSQRQGGMATPS	TRBV12	TRBD1-1	TRBJ1-2	10	16	22	27
TNBC	4	6.47228e-05	TGTGCCAGCAGCGGCCAGGGGTTACGGGTGAAAAACTGTTTTTTG	CASSGQGLRVKNCFL	TRBV9-1	TRBD1-1	TRBJ1-4	12	15	20	28
TNBC	4	6.47228e-05	TGTGCCAGTAGCTCGACCGGCCGAGCCCACGAGCAGTACTTC	CASSSTGRAHEQYF	TRBV19-1	TRBD1	TRBJ2-7	10	14	16	28
TNBC	4	6.47228e-05	TGTGCCAGCAGTTTGTCCACAGATACGCAGTATTTT	CASSLSTDTQYF	TRBV28-1	,	TRBJ2-3	-1	-1	13	17
TNBC	4	6.47228e-05	TGTGCCAGCAGGGGGACAGGTGACACCGGGGAGCTGTTTTTT	CASRGTGDTGELFF	TRBV6	TRBD1-1	TRBJ2-2	10	12	19	22
TNBC	4	6.47228e-05	TGCGCCAGCAGTGGTCTAAATGAGCAGTTCTTC	CASSGLNEQFF	TRBV10-1	TRBD2-1	TRBJ2-1	12	15	-1	18
TNBC	4	6.47228e-05	TGCGCCAGCAGCCCCTACGGAGGGCAAGGAGATACGCAGTATTTT	CASSPYGGQGDTQYF	TRBV4-1	TRBD2-1	TRBJ2-3	12	18	23	29
TNBC	4	6.47228e-05	TGTGCCAGCAGCCAAGGTCCAGCGCTAACAATCAGCCCCAGCATTTTG	CASSQGPALTISPSIL	TRBV3-1/3-2	TRBD2-1	TRBJ1-5	15	20	23	28
TNBC	4	6.47228e-05	TGTGCCAGCACCGTCGAAGCGGGGAACCAGCCCCAGCATTTT	CASTVEAGNQPQHF	TRBV3-1/3-2	TRBD2-1	TRBJ1-5	9	17	23	27
TNBC	4	6.47228e-05	TGTGCCAGCAGGGGGGAGTATGGCTACACCTTC	CASRGEYGYTF	TRBV28-1	TRBD1	TRBJ1-2	-1	11	15	18
TNBC	4	6.47228e-05	TGTGCCAGCAGCTTGAACAGGGGCGCGAGCCTCACCGGGGAGCTGTTTTTT	CASSLNRGASLTGELFF	TRBV5-8	TRBD1-1	TRBJ2-2	14	16	22	32
TNBC	4	6.47228e-05	TGTGCCAGCGAGGGTACAGTCCTTAGGAGCAATCAGCCCCAGCATTTT	CASEGTVLRSNQPQHF	TRBV2-1	TRBD2-1	TRBJ1-5	-1	9	13	27
TNBC	4	6.47228e-05	TGTGCCAGCACGGGGCTCGGGGGGGCTGAAAAACTGTTTTTT	CASTGLGGAEKLFF	TRBV25-1	TRBD2-1	TRBJ1-4	9	17	24	26
TNBC	4	6.47228e-05	TGTGCTAGCAGCTCCCTCCCCCCCCCGAGCACAGATACGCAGTATTTT	CASSSLPPPSTDTQYF	TRBV7-7	TRBD2-1	TRBJ2-3	12	15	16	27
TNBC	4	6.47228e-05	TGTGCCAGCAGCCAAGGGGTACGGTACACTGAAGCTTTCTTT	CASSQGVRYTEAFF	TRBV14-1	TRBD1	TRBJ1-1	-1	16	18	25
TNBC	4	6.47228e-05	TGTGCCAGCAGTTATAATACACCCTACGAGCAGTACTTC	CASSYNTPYEQYF	TRBV6-2/6-3	TRBD1-1	TRBJ2-7	13	18	20	22
TNBC	4	6.47228e-05	TGTGCCAGCAGCCCAACCACAGGGGGCGCGATCAATGAGCAGTTCTTC	CASSPTTGGAINEQFF	TRBV9-1	TRBD1-1	TRBJ2-1	11	18	26	32
TNBC	4	6.47228e-05	TGTGCCAGCAGCGTTGGGACAGTTGGCAATCAGCCCCAGCATTTT	CASSVGTVGNQPQHF	TRBV9-1	TRBD1-1	TRBJ1-5	13	15	21	25
TNBC	4	6.47228e-05	TGTGCCAGCAGCCAAGTCTTACAAAACACTGAAGCTTTCTTT	CASSQVLQNTEAFF	TRBV3-1/3-2	TRBD1-1	TRBJ1-1	15	20	22	24
TNBC	4	6.47228e-05	TGCGCCAGCAGCTTGGGGGGCGAAGGAAACACCATATATTTT	CASSLGGEGNTIYF	TRBV5-1	TRBD1-1	TRBJ1-3	-1	16	20	24
TNBC	4	6.47228e-05	TGTGCCAGCAGTGACCTAGCGGGGGGGGACAATGAGCAGTTCTTC	CASSDLAGGDNEQFF	TRBV25-1	TRBD2-1	TRBJ2-1	13	15	26	28
TNBC	4	6.47228e-05	TGTGCCAGCAGTTTGTCCATCGCGGGTGCGAACACCGGGGAGCTGTTTTTT	CASSLSIAGANTGELFF	TRBV27-1	TRBD2-1	TRBJ2-2	13	21	25	28
TNBC	4	6.47228e-05	TGTGCCAGCAGTTTTAAATGGGTTGGGGGCCGAGCTAACTATGGCTACACCTTC	CASSFKWVGGRANYGYTF	TRBV27-1	TRBD1-1	TRBJ1-2	13	24	29	34
TNBC	4	6.47228e-05	TGTGCCACCAGTGATTGGATGCTCACCCCTCCACTTTGG	CATSDWMLTPPLW	TRBV24-1	TRBD1	TRBJ1-6	-1	16	18	22
TNBC	4	6.47228e-05	TGTGCCAGCAGTCCCGGGACGGGGAGCAATCAGCCCCAGCATTTT	CASSPGTGSNQPQHF	TRBV28-1	TRBD1	TRBJ1-5	11	15	19	24
TNBC	4	6.47228e-05	TGTGCCAGCAGTCTTGCTTTAGGGGTCGGTGGCTACACCTTC	CASSLALGVGGYTF	TRBV27-1	TRBD1-1	TRBJ1-2	11	20	24	29
TNBC	4	6.47228e-05	TGCGCCAGCAGCCCAAGATTAGCGGGGAGCTCCTACGAGCAGTACTTC	CASSPRLAGSSYEQYF	TRBV5-1	TRBD2-1	TRBJ2-7	11	19	26	29
TNBC	4	6.47228e-05	TGTGCCAGCAGCCCACAGGAAGACCCAGTACTT	CASSPQEDPVL	TRBV7-3	TRBD1-1	TRBJ2-5	11	14	18	20
TNBC	4	6.47228e-05	TGTGCCACCCACACGTTACCCTACGAGCAGTACTTC	CATHTLPYEQYF	TRBV7-9	TRBD1-1	TRBJ2-7	6	10	12	19
TNBC	4	6.47228e-05	TGTGCCAGCAGTTTGTCTAGTGAGGTTACGCAGTATTTT	CASSLSSEVTQYF	TRBV12-3/12-4	TRBD2-1	TRBJ2-3	13	16	19	26
TNBC	4	6.47228e-05	TGTGCCAGCAGCGGCTTGGAGGGGAACACCGGGGAGCTGTTTTTT	CASSGLEGNTGELFF	TRBV9-1	TRBD2-1	TRBJ2-2	12	17	-1	23
TNBC	4	6.47228e-05	TGCGCCAGCAGTCCTCGACAGGGGGCCTGTGGCTACACCTTC	CASSPRQGACGYTF	TRBV23-1	TRBD1-1	TRBJ1-2	12	16	25	29
TNBC	4	6.47228e-05	TGTGCCAGCAGCTTAGTGCGGGGGGGGAGGGGGCTAGGGATTCACCCCTCCACTTTG	CASSLVRGGRGLGIHPSTL	TRBV11-3	TRBD2-1	TRBJ1-6	15	17	25	39
TNBC	4	6.47228e-05	TGCGCCAGCAGCTTGGCAGGCACCAAGGGCGAGACCCAGTACTTC	CASSLAGTKGETQYF	TRBV5-1	TRBD1	TRBJ2-5	-1	16	19	30
TNBC	4	6.47228e-05	TGTGCCAGCAGCAACGGCCGGACTAGCGGTACGCAGTATTTT	CASSNGRTSGTQYF	TRBV11-2	TRBD2-1	TRBJ2-3	11	19	-1	29
TNBC	4	6.47228e-05	TGTTCTCCAACAGGGGGGACTATGGCTACACCTTCG	CSPTGGTMATPS	TRBV12-3/12-4	TRBD1-1	TRBJ1-2	2	9	16	18
TNBC	4	6.47228e-05	TGTGCCAGCATCGGGACGGTCGCCTACGAGCAGTACTTC	CASIGTVAYEQYF	TRBV28-1	TRBD1	TRBJ2-7	9	12	16	22
TNBC	4	6.47228e-05	TGTGCCAGCAGTTGGACTAGCGGGAGCACAGATACGCAGTATTTT	CASSWTSGSTDTQYF	TRBV6-2/6-3	TRBD2-1	TRBJ2-3	-1	13	-1	24
[truncated: 32,542 more rows]
