# Supplementary material for: Epstein–Barr Virus+ B Cells in Breast Cancer Immune Response: A Case Report
Source: Front Immunol. 2021 Nov 16;12:761798. doi: 10.3389/fimmu.2021.761798 (PMC8637110; doi:10.3389/fimmu.2021.761798)
Supplement: Supplementary file 4 [file Table_3.xlsx]

## Sheet: ST3
Supplementary Table 3. TCRb sequences obtained from the TNBC-T cells in the initial cultures and after in vitro expansion. Related to Figure 4.	Supplementary Data 3 Table 1. TCR from BC-PS-562.6 T cells after co-cultures with irradiated PDX-562 B cells (at 60Gy).
Condition	count	freq	cdr3nt	cdr3aa	v	d	j	VEnd	DStart	DEnd	JStart
+Irradiated XABCL-LCL (60 Gy)	12289	0.448111	TGCGCCAGCAGCTTATCGGGTCTAGCCAAAAACATTCAGTACTTC	CASSLSGLAKNIQYF	TRBV5-1	,	TRBJ2-4	13	-1	-1	21
+Irradiated XABCL-LCL (60 Gy)	9738	0.35509	TGCAGTGCCCTACGCGGGGCGGGAAACACTGAAGCTTTCTTT	CSALRGAGNTEAFF	TRBV20-1	TRBD1	TRBJ1-1	7	15	20	24
+Irradiated XABCL-LCL (60 Gy)	1266	0.0461639	TGTGCCAGCAGCTACAGCGGGGGGGCAAAAGAGACCCAGTACTTC	CASSYSGGAKETQYF	TRBV11-2	TRBD2	TRBJ2-5	12	15	25	28
+Irradiated XABCL-LCL (60 Gy)	873	0.0318334	TGTGCCAGCAGTCCCTCCAGACTCTATGGCTACACCTTC	CASSPSRLYGYTF	TRBV6-5	TRBD2	TRBJ1-2	11	12	17	23
+Irradiated XABCL-LCL (60 Gy)	650	0.0237019	TGTGCCAGCAACCCACAGGGAGGGAACACTGAAGCTTTCTTT	CASNPQGGNTEAFF	TRBV27	TRBD1	TRBJ1-1	9	14	19	23
+Irradiated XABCL-LCL (60 Gy)	364	0.013273	TGTGCCAGCAGTCCCCGGACAGGGTTACGGAACACTGAAGCTTTCTTT	CASSPRTGLRNTEAFF	TRBV12-4	TRBD1	TRBJ1-1	11	12	23	29
+Irradiated XABCL-LCL (60 Gy)	344	0.0125438	TGTGCCAGCAGCACGCGACGGACTACCTACGAGCAGTACTTC	CASSTRRTTYEQYF	TRBV21-1	TRBD2	TRBJ2-7	12	19	24	25
+Irradiated XABCL-LCL (60 Gy)	342	0.0124708	TGTGCCAGGTCGACTAATGGGGAGCTGTTTTTT	CARSTNGELFF	TRBV28	TRBD2	TRBJ2-2	7	11	15	18
+Irradiated XABCL-LCL (60 Gy)	235	0.00856914	TGCAGTGCTCCCCCCCCTAGCGGGTCTTCCTACGAGCAGTACTTC	CSAPPPSGSSYEQYF	TRBV20-1	TRBD2	TRBJ2-7	8	16	23	27
+Irradiated XABCL-LCL (60 Gy)	212	0.00773046	TGCAGTGCTACAGGGGGCGCCTCTTACGAGCAGTACTTC	CSATGGASYEQYF	TRBV20-1	TRBD1	TRBJ2-7	9	10	19	20
+Irradiated XABCL-LCL (60 Gy)	180	0.00656359	TGTGCCACCAGCCCCACAGATGGGGCCCAAGAGACCCAGTACTTC	CATSPTDGAQETQYF	TRBV15	TRBD1	TRBJ2-5	11	21	25	26
+Irradiated XABCL-LCL (60 Gy)	178	0.00649067	TGCGCCAGCAGTGAGAGCGCTTTCGGGACAGGGGTATGGGGGAACACTGAAGCTTTCTTT	CASSESAFGTGVWGNTEAFF	TRBV10-2	TRBD1	TRBJ1-1	14	23	33	41
+Irradiated XABCL-LCL (60 Gy)	150	0.00546966	TGTGCCAGCAGGGCCAGCGGGGTGTACACCGGGGAGCTGTTTTTT	CASRASGVYTGELFF	TRBV13	TRBD2	TRBJ2-2	10	15	20	25
+Irradiated XABCL-LCL (60 Gy)	95	0.00346412	TGTGCCAGCACTGAGGGACAGAGCACAGATACGCAGTATTTT	CASTEGQSTDTQYF	TRBV2	TRBD1	TRBJ2-3	13	14	20	21
+Irradiated XABCL-LCL (60 Gy)	76	0.0027713	TGTGCCAGCAGCGGGGACGGATACAATGAGCAGTTCTTC	CASSGDGYNEQFF	TRBV3-1	TRBD1	TRBJ2-1	11	13	17	21
+Irradiated XABCL-LCL (60 Gy)	52	0.00189615	TGCAGTGCTAGAGTTCCGGGACTTCCAGATACGCAGTATTTT	CSARVPGLPDTQYF	TRBV20-1	TRBD2	TRBJ2-3	12	15	22	25
+Irradiated XABCL-LCL (60 Gy)	46	0.00167736	TGTGCCAGCAGCTTGGGACCCGGAGGGACTGAAGCTTTCTTT	CASSLGPGGTEAFF	TRBV5-5	TRBD2	TRBJ1-1	15	21	26	27
+Irradiated XABCL-LCL (60 Gy)	45	0.0016409	TGTGCCAGCAGTTTGTATCGGGAGAGGCTCGTGGATGGCTACACCTTC	CASSLYRERLVDGYTF	TRBV27	TRBD2	TRBJ1-2	13	18	23	34
+Irradiated XABCL-LCL (60 Gy)	37	0.00134918	TGTGCCAGCAGCGAAGACAGGGGGCGCGTCTATGGCTACACCTTC	CASSEDRGRVYGYTF	TRBV7-9	TRBD1	TRBJ1-2	11	15	26	29
+Irradiated XABCL-LCL (60 Gy)	32	0.00116686	TGTGCCAGTAGTAGTAGCGGGGGGTCAAGGGCTACGCAGTATTTT	CASSSSGGSRATQYF	TRBV19	TRBD2	TRBJ2-3	12	14	20	32
+Irradiated XABCL-LCL (60 Gy)	27	0.000984539	TGTGCCAGCAGCCTTGGACTCTCGAACACTGAAGCTTTCTTT	CASSLGLSNTEAFF	TRBV3-1	TRBD2	TRBJ1-1	12	15	19	23
+Irradiated XABCL-LCL (60 Gy)	21	0.000765753	TGTGCCAGTAGTATACTAGGGCGGTATGGCTACACCTTC	CASSILGRYGYTF	TRBV19	TRBD1	TRBJ1-2	14	18	22	24
+Irradiated XABCL-LCL (60 Gy)	21	0.000765753	TGCGCCAGCAAAAGGGGGTCCCCCGGTCGGGACACAGATACGCAGTATTTT	CASKRGSPGRDTDTQYF	TRBV4-1	TRBD1	TRBJ2-3	9	12	17	32
+Irradiated XABCL-LCL (60 Gy)	19	0.000692824	TGTGCCAGTAAAACGGACGGAAATTCACCCCTCCACTTT	CASKTDGNSPLHF	TRBV19	,	TRBJ1-6	9	-1	-1	21
+Irradiated XABCL-LCL (60 Gy)	17	0.000619895	TGCGCCAGCAGCCAAGGGGACTTACAAGAGACCCAGTACTTC	CASSQGDLQETQYF	TRBV4-3	TRBD2	TRBJ2-5	15	16	21	24
+Irradiated XABCL-LCL (60 Gy)	12	0.000437573	TGTGCCAGCAGCTTAGGGGGGCAAACCCAGTACTTC	CASSLGGQTQYF	TRBV7-2	TRBD1	TRBJ2-5	15	16	21	24
+Irradiated XABCL-LCL (60 Gy)	11	0.000401109	TGCGCCAGCAGCCAATCAGCGACAGGGAACTATGGCTACACCTTC	CASSQSATGNYGYTF	TRBV4-3	TRBD1	TRBJ1-2	14	20	26	27
+Irradiated XABCL-LCL (60 Gy)	9	0.00032818	TGTGCCAGCAGCCCACTTGGGGGGCAGGGCACTGAAGCTTTCTTT	CASSPLGGQGTEAFF	TRBV13	TRBD1	TRBJ1-1	11	19	24	29
+Irradiated XABCL-LCL (60 Gy)	8	0.000291715	TGTGCCAGCAGGTCGGAGGCTAGCGGGATTGGGGAGCTGTTTTTT	CASRSEASGIGELFF	TRBV2	TRBD2	TRBJ2-2	10	19	27	30
+Irradiated XABCL-LCL (60 Gy)	6	0.000218786	TGTGCCAGCAGTACCGGGACGGATGATAATTCACCCCTCCACTTT	CASSTGTDDNSPLHF	TRBV7-9	TRBD1	TRBJ1-6	10	13	19	25
+Irradiated XABCL-LCL (60 Gy)	6	0.000218786	TGCGCAAGCAGCTTATCGGGTCGAGCCAAAAAAATGAAGTACTGC	CASSLSGRAKKMKYC	TRBV5-1	,	TRBJ2-4	13	-1	-1	23
+Irradiated XABCL-LCL (60 Gy)	4	0.000145858	TGTGCCAGCAGCTTACGGCAGAAAAAGGGGTTAGATACGCAGTATTTT	CASSLRQKKGLDTQYF	TRBV11-3	TRBD1	TRBJ2-3	14	25	29	32
+Irradiated XABCL-LCL (60 Gy)	4	0.000145858	TGTGCCAGCAGCAGACTAGCGGGGGGACCCCAGGATACGCAGTATTTT	CASSRLAGGPQDTQYF	TRBV7-9	TRBD2	TRBJ2-3	11	13	29	33
+Irradiated XABCL-LCL (60 Gy)	3	0.000109393	TGTGCCAGCAGTTCTTCAGGGATCTACGAGCAGTACTTC	CASSSSGIYEQYF	TRBV28	TRBD1	TRBJ2-7	12	16	20	23
+Irradiated XABCL-LCL (60 Gy)	3	0.000109393	TGTGCCACCCGGGACAGGGGGAGGGGGGAGACCCAGTACTTC	CATRDRGRGETQYF	TRBV19	TRBD1	TRBJ2-5	6	7	20	27
+Irradiated XABCL-LCL (60 Gy)	3	0.000109393	TGTGCAGAGAGGCCTAACACCGACAAGCTCATCTTT	CAERPNTDKLIF	TRAV13-2	,	TRAJ34	9	-1	-1	14
+Irradiated XABCL-LCL (60 Gy)	3	0.000109393	TGTGCCAGCGAAGCTCGCGGTGAGCAGTTCTTC	CASEARGEQFF	TRBV2	,	TRBJ2-1	8	-1	-1	20
+Irradiated XABCL-LCL (60 Gy)	3	0.000109393	TGTGCCAGCAGCCAGGGGGGGCCCGAGTACAATGAGCAGTTCTTC	CASSQGGPEYNEQFF	TRBV7-7	TRBD1	TRBJ2-1	11	12	23	27
+Irradiated XABCL-LCL (60 Gy)	2	7.29288e-05	TGTGCCAGCAGCATTCAAGAGACCCAGTACTTC	CASSIQETQYF	TRBV5-6	,	TRBJ2-5	11	-1	-1	15
+Irradiated XABCL-LCL (60 Gy)	2	7.29288e-05	TGTGCCAGCAGTTTATCGTTGTCAGGGGTTGAAAAACTGTTTTTT	CASSLSLSGVEKLFF	TRBV27	TRBD1	TRBJ1-4	17	22	27	29
+Irradiated XABCL-LCL (60 Gy)	2	7.29288e-05	TGCGCCAGCAGCCAGGCGACAGGGGGAGGATACGAGCAGTACTTC	CASSQATGGGYEQYF	TRBV4-3	TRBD1	TRBJ2-7	13	17	25	30
+Irradiated XABCL-LCL (60 Gy)	2	7.29288e-05	TGTGCCAGCAGTCCGTTGATGGCAACCTACAATGAGCAGTTCTTC	CASSPLMATYNEQFF	TRBV27	,	TRBJ2-1	11	-1	-1	25
+Irradiated XABCL-LCL (60 Gy)	2	7.29288e-05	TGTACTGGAGGTAGCAACTATAAACTGACATTT	CTGGSNYKLTF	TRAV27	,	TRAJ53	9	-1	-1	5
+Irradiated XABCL-LCL (60 Gy)	1	3.64644e-05	TACGCCAGCAGTGAGAGCGCTTCCGGGACAGGGGTATGGGGGAACACTGAAGCTTTCTTT	YASSESASGTGVWGNTEAFF	TRBV10-2	TRBD1	TRBJ1-1	14	22	33	41
+Irradiated XABCL-LCL (60 Gy)	1	3.64644e-05	TGTGCCAGCAGTATCCCTAGAGCGGGAGAAGGCACAGATACGCAGTATTTT	CASSIPRAGEGTDTQYF	TRBV28	TRBD2	TRBJ2-3	11	20	27	31
+Irradiated XABCL-LCL (60 Gy)	1	3.64644e-05	TGTGCTACATTCTCAGGAGGAGGTGCTGACGGACTCACCTTT	CATFSGGGADGLTF	TRAV17	,	TRAJ45	7	-1	-1	12
+Irradiated XABCL-LCL (60 Gy)	1	3.64644e-05	TGCGCCAGCAGCTTGGAGCCTTTGAACACCGGGGAGCTGTTTTTT	CASSLEPLNTGELFF	TRBV5-1	,	TRBJ2-2	15	-1	-1	23
+Irradiated XABCL-LCL (60 Gy)	1	3.64644e-05	TGTGCCAGCAGCTTAGCAAGCGACAGCTCCTACGAGCAGTACTTC	CASSLASDSSYEQYF	TRBV7-6	,	TRBJ2-7	16	-1	-1	24
+Irradiated XABCL-LCL (60 Gy)	1	3.64644e-05	TGCAGTGCTAGTACCGGGGGGGTTAGCGTCTACGAGCAGTACTTC	CSASTGGVSVYEQYF	TRBV20-1	TRBD1	TRBJ2-7	10	13	17	29
+Irradiated XABCL-LCL (60 Gy)	1	3.64644e-05	TGTGCCAGCAGTTCTGGCCAGCCCAATCAGCCCCAGCATTTT	CASSSGQPNQPQHF	TRBV6-2	,	TRBJ1-5	12	-1	-1	23
+Irradiated XABCL-LCL (60 Gy)	1	3.64644e-05	TGCGCCAGCAGCTTCTACATCTGCAGTGCCCTACGCGGGGCGGGAAACACTGAAGCTTTCTTT	CASSFYICSALRGAGNTEAFF	TRBV5-1	TRBD1	TRBJ1-1	13	36	41	45
+Irradiated XABCL-LCL (60 Gy)	1	3.64644e-05	GGGGACAGCACGGAGGGACAGAGCACAGAGACGAAGTATTGT	GDSTEGQSTETKYC	TRBV2	TRBD1	TRBJ2-3	9	14	20	21
+Irradiated XABCL-LCL (60 Gy)	1	3.64644e-05	TGTGCTGTGAGTGATCGGGAGGGAGCCCAGAAGCTGGTATTT	CAVSDREGAQKLVF	TRAV8-6	,	TRAJ54	15	-1	-1	19
+Irradiated XABCL-LCL (60 Gy)	1	3.64644e-05	TGTGCCACCGAAAGTCTGTGGAGTCGGTCCGAGCAGTACTTC	CATESLWSRSEQYF	TRBV7-2	,	TRBJ2-7	6	-1	-1	29
+Irradiated XABCL-LCL (60 Gy)	1	3.64644e-05	TGTGCTCTAGACTCAGAAGGAACCTACAAATACATCTTT	CALDSEGTYKYIF	TRAV6	,	TRAJ40	11	-1	-1	17
+Irradiated XABCL-LCL (60 Gy)	1	3.64644e-05	TGTGCCGCTCCTCGGGGTAACCAGTTCTATTTT	CAAPRGNQFYF	TRAV39	,	TRAJ49	6	-1	-1	15
+Irradiated XABCL-LCL (60 Gy)	1	3.64644e-05	TGTGCCAGCAGTGGGGGTGGAGCCTACAATGAGCAGTTCTTC	CASSGGGAYNEQFF	TRBV27	TRBD1	TRBJ2-1	11	12	16	22
+Irradiated XABCL-LCL (60 Gy)	1	3.64644e-05	TGCAGTGCTAGAGATGGTGCTAAGCCGAACAATGAGCAGTTCTTC	CSARDGAKPNNEQFF	TRBV20-1	,	TRBJ2-1	14	-1	-1	28
+Irradiated XABCL-LCL (60 Gy)	1	3.64644e-05	TGTGCCAGCAGCTTAGGCAGCCTCTCCTACAATGAGCAGTTCTTC	CASSLGSLSYNEQFF	TRBV7-8	,	TRBJ2-1	15	-1	-1	23
+Irradiated XABCL-LCL (60 Gy)	1	3.64644e-05	TGCAGTGCCCCCATCGGACAGGGGAAATGGGCCCAGTACTTC	CSAPIGQGKWAQYF	TRBV20-1	TRBD1	TRBJ2-5	7	15	23	31
+Irradiated XABCL-LCL (60 Gy)	1	3.64644e-05	TGTGCCATCAGTGCGGGCACCTCAAGTTCTGAGCAGTTCTTC	CAISAGTSSSEQFF	TRBV10-3	,	TRBJ2-1	12	-1	-1	29
+Irradiated XABCL-LCL (60 Gy)	1	3.64644e-05	TGTGCCAGCAGCATTCTCGGGAGGAACAATGAGCAGTTCTTC	CASSILGRNNEQFF	TRBV7-9	TRBD2	TRBJ2-1	11	17	23	25
+Irradiated XABCL-LCL (60 Gy)	1	3.64644e-05	TGTCAGCAGCGTAGCAGTTGGCCTCGGTGCAGTTTT	CQQRSSWPRCSF	IGKV3-11	,	IGKJ2	23	-1	-1	32
+Irradiated XABCL-LCL (60 Gy)	1	3.64644e-05	TGCGCCAGCAGACATACTAGCGGGGGGGGCCTGGCCCAGTACTTC	CASRHTSGGGLAQYF	TRBV10-1	TRBD2	TRBJ2-5	10	15	31	34
+Irradiated XABCL-LCL (60 Gy)	1	3.64644e-05	TGCGCCAACAGCCAAGGGGACTTACAAGAGACCCAGTACTTC	CANSQGDLQETQYF	TRBV4-3	TRBD2	TRBJ2-5	15	16	21	24
+Irradiated XABCL-LCL (60 Gy)	1	3.64644e-05	TGTGCCAGCAAGCCGGGAGTTTACAATGAGCAGTTCTTC	CASKPGVYNEQFF	TRBV6-5	TRBD1	TRBJ2-1	9	12	17	21
+Irradiated XABCL-LCL (60 Gy)	1	3.64644e-05	TGTGCCAGCGGTCCGTTGATGGCAACCTACAATGAGCAGTTCTTC	CASGPLMATYNEQFF	TRBV27	,	TRBJ2-1	8	-1	-1	25
+Irradiated XABCL-LCL (60 Gy)	1	3.64644e-05	TGTGCCAGCAGCTTAGAACTAGCGCTCTACAATGAGCAGTTCTTC	CASSLELALYNEQFF	TRBV11-3	,	TRBJ2-1	20	-1	-1	26
+Irradiated XABCL-LCL (60 Gy)	1	3.64644e-05	TGTGCCAGCAGCCAGCGACAGGGCTACAATCAGCCCCAGCATTTT	CASSQRQGYNQPQHF	TRBV4-2	TRBD1	TRBJ1-5	13	16	22	26
+Irradiated XABCL-LCL (60 Gy)	1	3.64644e-05	TGTGCCAGTGGCGGACAGGGTGAAGCTTTCTTT	CASGGQGEAFF	TRBV27	TRBD1	TRBJ1-1	7	12	19	20
+Irradiated XABCL-LCL (60 Gy)	1	3.64644e-05	TGCCTCGTGGTTTGGAACAATGCCAGACTCATGTTT	CLVVWNNARLMF	TRAV4	,	TRAJ31	9	-1	-1	15
+Irradiated XABCL-LCL (60 Gy)	1	3.64644e-05	TGTGCCACCCGGCCAGGCGGGAGTGGGTACGAGCAGTACTTC	CATRPGGSGYEQYF	TRBV27	TRBD2	TRBJ2-7	6	16	22	27
+Irradiated XABCL-LCL (60 Gy)	1	3.64644e-05	TGTGCCAGCAGCCCCGGGACTAGCGGACCCTCCTACAATGAGCAGTTCTTC	CASSPGTSGPSYNEQFF	TRBV7-6	TRBD2	TRBJ2-1	11	12	25	29
+OKT3 (anti-CD3)	537728	0.379305	TGTGCCAGCAGCTTAGGGGGGCAAACCCAGTACTTC	CASSLGGQTQYF	TRBV7-2	TRBD1	TRBJ2-5	15	16	21	24
+OKT3 (anti-CD3)	256172	0.1807	TGTGCCAGCAGCGGGGACGGATACAATGAGCAGTTCTTC	CASSGDGYNEQFF	TRBV3-1	TRBD2	TRBJ2-1	11	13	17	21
+OKT3 (anti-CD3)	207211	0.146163	TGTGCCAGCAGTTACTCATCGCACCAAGAGACCCAGTACTTC	CASSYSSHQETQYF	TRBV6-6	,	TRBJ2-5	16	-1	-1	22
+OKT3 (anti-CD3)	45393	0.0320195	TGTGCCAGCAGTTTTTCCTCCCGTGGGCGCGATGAAGCTTTCTTT	CASSFSSRGRDEAFF	TRBV28	,	TRBJ1-1	13	-1	-1	32
+OKT3 (anti-CD3)	43861	0.0309389	TGTGCCAGCAGCCCCGGGCACGAGCTTCCGGGCAATGAGCAGTTCTTC	CASSPGHELPGNEQFF	TRBV7-3	,	TRBJ2-1	11	-1	-1	32
+OKT3 (anti-CD3)	38592	0.0272222	TGTGCCAGTAAAACGGACGGAAATTCACCCCTCCACTTT	CASKTDGNSPLHF	TRBV19	,	TRBJ1-6	9	-1	-1	21
+OKT3 (anti-CD3)	37340	0.0263391	TGTGCCAGCAGTCCCTCCAGACTCTATGGCTACACCTTC	CASSPSRLYGYTF	TRBV6-5	,	TRBJ1-2	11	-1	-1	23
+OKT3 (anti-CD3)	29276	0.0206508	TGTGCCAGCAGCCTCGACAGCCGAACCTCTGGAAACACCATATATTTT	CASSLDSRTSGNTIYF	TRBV9	TRBD1	TRBJ1-3	11	15	19	26
+OKT3 (anti-CD3)	22261	0.0157026	TGTGCCAGCAAGTAGGGGACAAGACTCCTACGAGCAGTACTTC	CASK*GT_DSYEQYF	TRBV6-4	TRBD1	TRBJ2-7	9	15	20	24
+OKT3 (anti-CD3)	16675	0.0117623	TGTGCCAGCTCCCCCCGGGGGAAAGTGATAAGATACGCAGTATTTT	CASSPRGK_**DTQYF	TRBV18	TRBD1	TRBJ2-3	13	16	20	30
+OKT3 (anti-CD3)	15390	0.0108559	TGTGCCAGCAGCACGCGACGGACTACCTACGAGCAGTACTTC	CASSTRRTTYEQYF	TRBV21-1	TRBD2	TRBJ2-7	12	19	24	25
+OKT3 (anti-CD3)	12031	0.00848648	TGCGCCAGCAGCTTGGAGCCTTTGAACACCGGGGAGCTGTTTTTT	CASSLEPLNTGELFF	TRBV5-1	,	TRBJ2-2	15	-1	-1	23
+OKT3 (anti-CD3)	11693	0.00824806	TGCAGTGCTAGAGTTCCGGGACTTCCAGATACGCAGTATTTT	CSARVPGLPDTQYF	TRBV20-1	TRBD2	TRBJ2-3	12	17	22	25
+OKT3 (anti-CD3)	9227	0.00650859	TGTGCCAGCAGTTTATCGTTGTCAGGGGTTGAAAAACTGTTTTTT	CASSLSLSGVEKLFF	TRBV27	TRBD1	TRBJ1-4	16	22	27	29
+OKT3 (anti-CD3)	8762	0.00618058	TGCAGTGCTATTTCGCAACCTATAGAGATAGAGCAGTTCTTC	CSAISQPIEIEQFF	TRBV20-1	,	TRBJ2-1	9	-1	-1	30
+OKT3 (anti-CD3)	7509	0.00529673	TGCGCCAGCAGCTCCGGGACAGGGTCGCATGAGCAGTTCTTC	CASSSGTGSHEQFF	TRBV5-1	TRBD1	TRBJ2-1	12	15	23	28
+OKT3 (anti-CD3)	6763	0.00477052	TGTGCCAGCAGTCCGCCGGGGGGGCGCATCTTGAACACCGGGGAGCTGTTTTTT	CASSPPGGRILNTGELFF	TRBV27	TRBD1	TRBJ2-2	11	19	24	32
+OKT3 (anti-CD3)	6454	0.00455255	TGCGCCAGCAAAAGGGGGTCCCCCGGTCGGGACACAGATACGCAGTATTTT	CASKRGSPGRDTDTQYF	TRBV4-1	TRBD1	TRBJ2-3	9	12	17	32
+OKT3 (anti-CD3)	5932	0.00418434	TGTGCCAGCTCACCGACTAGCGGGGGGGCTGGGGCCAACGTCCTGACTTTC	CASSPTSGGAGANVLTF	TRBV18	TRBD2	TRBJ2-6	13	14	27	28
+OKT3 (anti-CD3)	5326	0.00375688	TGTGCCAGCAGTTACTCGTATCCTAGCGGGGTTCAAAAGGTCGCCAAAAACATTCAGTACTTC	CASSYSYPSGVQKVAKNIQYF	TRBV6-5	TRBD2	TRBJ2-4	16	22	29	42
+OKT3 (anti-CD3)	5183	0.00365601	TGTGCCAGCAGCTTAGGGGGCAAACCCAGTACTTC	CASSLG_QTQYF	TRBV7-2	TRBD1	TRBJ2-5	15	16	20	23
+OKT3 (anti-CD3)	5098	0.00359605	TGTGCCAGCAGCAGACTAGCGGGGGGACCCCAGGATACGCAGTATTTT	CASSRLAGGPQDTQYF	TRBV7-9	TRBD2	TRBJ2-3	11	13	25	33
+OKT3 (anti-CD3)	4817	0.00339784	TGTGCCAGCAGCTTGGGACCCGGAGGGACTGAAGCTTTCTTT	CASSLGPGGTEAFF	TRBV5-5	TRBD2	TRBJ1-1	15	21	26	27
+OKT3 (anti-CD3)	4593	0.00323983	TGTGCCAGCAGGTCGGAGGCTAGCGGGATTGGGGAGCTGTTTTTT	CASRSEASGIGELFF	TRBV2	TRBD2	TRBJ2-2	10	19	27	30
+OKT3 (anti-CD3)	4305	0.00303668	TGTGCCAGCAGGGCCAGCGGGGTGTACACCGGGGAGCTGTTTTTT	CASRASGVYTGELFF	TRBV13	TRBD2	TRBJ2-2	10	15	20	25
+OKT3 (anti-CD3)	4273	0.00301411	TGTGCCAGCAGTCTCGGGGTCCAGAGGAATGAGCAGTTCTTC	CASSLGVQRNEQFF	TRBV25-1	,	TRBJ2-1	11	-1	-1	27
+OKT3 (anti-CD3)	4028	0.00284129	TGTGCCATCAGACCTAGCGGGAACTCCTACAATGAGCAGTTCTTC	CAIRPSGNSYNEQFF	TRBV10-3	TRBD2	TRBJ2-1	10	13	21	23
+OKT3 (anti-CD3)	3799	0.00267976	TGTGCCAGCAGCTTAGAACTCCCAGGGAAGACCGGGGAGCTGTTTTTT	CASSLELPGKTGELFF	TRBV11-3	,	TRBJ2-2	16	-1	-1	26
+OKT3 (anti-CD3)	3361	0.0023708	TGTGCCAGCAACCCACAGGGAGGGAACACTGAAGCTTTCTTT	CASNPQGGNTEAFF	TRBV27	TRBD2	TRBJ1-1	9	17	22	23
+OKT3 (anti-CD3)	3194	0.002253	TGTGCCACCCGGGACAGGGGGAGGGGGGAGACCCAGTACTTC	CATRDRGRGETQYF	TRBV19	TRBD1	TRBJ2-5	6	10	20	27
+OKT3 (anti-CD3)	3078	0.00217117	TGTGCCAGCAGTTCTTCAGGGATCTACGAGCAGTACTTC	CASSSSGIYEQYF	TRBV28	TRBD1	TRBJ2-7	12	16	20	23
+OKT3 (anti-CD3)	2930	0.00206678	TGTGCCAGCAGCTTGAGCGGTAGTAACTATGGCTACACCTTC	CASSLSGSNYGYTF	TRBV5-6	TRBD2	TRBJ1-2	14	15	22	23
+OKT3 (anti-CD3)	2620	0.00184811	TGTGCCAGCAGCCTCCTGGGCGAGCAGTACTTC	CASSLLGEQYF	TRBV27	,	TRBJ2-7	10	-1	-1	20
+OKT3 (anti-CD3)	2575	0.00181637	TGTGCCAGCAGCTTAGGGGGGGCAAACCCAGTACTTC	CASSLG_GQTQYF	TRBV7-2	TRBD1	TRBJ2-5	15	17	22	25
+OKT3 (anti-CD3)	2042	0.0014404	TGTGCCAGCAGCGGGACGGATACAATGAGCAGTTCTTC	CASSGT_YNEQFF	TRBV3-1	TRBD2	TRBJ2-1	11	12	16	20
+OKT3 (anti-CD3)	1861	0.00131272	TGTGCCAGCAGCTTCGGTCCATCTCCTACGAGCAGTACTTC	CASSFGP_SYEQYF	TRBV12-1	,	TRBJ2-7	13	-1	-1	22
+OKT3 (anti-CD3)	1605	0.00113214	TGTGCCAGCAGTTCCCCCCGGGGGGAAGCGATCCAAGAGACCCAGTACTTC	CASSSPRGEAIQETQYF	TRBV28	TRBD1	TRBJ2-5	12	19	23	32
+OKT3 (anti-CD3)	1321	0.000931813	TGTGCCGCGTCTCGGGGCTGTGAGCCAAAAACATTCAGTACTTC	CAASRGC_AKNIQYF	TRBV12-1	TRBD1	TRBJ2-4	5	13	17	22
+OKT3 (anti-CD3)	1180	0.000832354	TGCGCCAGCAGTCCCTACCTCCGGACAGGGGGAAGAGATACGCAGTATTTT	CASSPYLRTGGRDTQYF	TRBV23-1	TRBD1	TRBJ2-3	12	22	31	35
+OKT3 (anti-CD3)	1159	0.000817541	TGCAGTGCTAGTACCGGGGGGGTTAGCGTCTACGAGCAGTACTTC	CSASTGGVSVYEQYF	TRBV20-1	TRBD2	TRBJ2-7	10	11	21	29
+OKT3 (anti-CD3)	1103	0.000778039	TGTGCCAGCAGTGAAGGGGCTACCGGAGTGGGCTACACCTTC	CASSEGATGVGYTF	TRBV2	,	TRBJ1-2	15	-1	-1	30
+OKT3 (anti-CD3)	1056	0.000744886	TGTGCCAGCAGTTCCTCATCGCACCAAGAGACCCAGTACTTC	CASSSSSHQETQYF	TRBV6-6	,	TRBJ2-5	16	-1	-1	22
+OKT3 (anti-CD3)	857	0.000604515	TGTGCCAGCAGCCGCGACGGACAGCAAGAGACCCAGTACTTC	CASSRDGQQETQYF	TRBV9	TRBD1	TRBJ2-5	11	18	23	24
+OKT3 (anti-CD3)	853	0.000601693	TGTGCCAGCAGCCAGGGGGGGCCCGAGTACAATGAGCAGTTCTTC	CASSQGGPEYNEQFF	TRBV7-6	TRBD1	TRBJ2-1	11	12	18	27
+OKT3 (anti-CD3)	748	0.000527628	TGCGCCAGCAGCTTGGGAGGTAGGGAGACCCAGTACTTC	CASSLGGRETQYF	TRBV5-1	,	TRBJ2-5	15	-1	-1	24
+OKT3 (anti-CD3)	741	0.00052269	TGCGCCAGCAGCTTCGGGACTAGCGGGTACTACGAGCAGTACTTC	CASSFGTSGYYEQYF	TRBV5-1	TRBD2	TRBJ2-7	13	15	26	29
+OKT3 (anti-CD3)	721	0.000508582	TGTGCCAGCAGCATTCAAGAGACCCAGTACTTC	CASSIQETQYF	TRBV5-6	,	TRBJ2-5	11	-1	-1	15
+OKT3 (anti-CD3)	659	0.000464849	TGTGCCAGGTCGACTAATGGGGAGCTGTTTTTT	CARSTNGELFF	TRBV28	TRBD2	TRBJ2-2	7	11	15	18
+OKT3 (anti-CD3)	652	0.000459911	TGTGCCAGCAGCTCAACGGGTGGGCACAGGGAGCAGTACTTC	CASSSTGGHREQYF	TRBV7-3	TRBD1	TRBJ2-7	16	21	29	30
+OKT3 (anti-CD3)	619	0.000436633	TGTGCCAGCAGTGCTTCCGAGACTAGACATCACGAGCAGTACTTC	CASSASETRHHEQYF	TRBV3-1	TRBD2	TRBJ2-7	10	20	25	31
+OKT3 (anti-CD3)	611	0.00043099	TGCGCCAGCAGCCCCAGCCGGGGGTCGGGAAACTATGGCTACACCTTC	CASSPSRGSGNYGYTF	TRBV4-3	TRBD2	TRBJ1-2	12	25	29	30
+OKT3 (anti-CD3)	549	0.000387256	TGTGCCAGCAACTGGGGGCTCAAAGAGACCCAGTACTTC	CASNWGLKETQYF	TRBV2	TRBD1	TRBJ2-5	9	10	18	22
+OKT3 (anti-CD3)	544	0.000383729	TGCAGTGCTACAGGGGGCGCCTCTTACGAGCAGTACTTC	CSATGGASYEQYF	TRBV20-1	TRBD1	TRBJ2-7	12	13	17	20
+OKT3 (anti-CD3)	486	0.000342817	TGTGCCAGCAGTGACTACAGGGGGCCGGATGGCTACACCTTC	CASSDYRGPDGYTF	TRBV2	TRBD1	TRBJ1-2	13	16	24	28
+OKT3 (anti-CD3)	483	0.000340701	TGTGCCAGCAGCTCCTTAGCGGGGGCTGGCACAGATACGCAGTATTTT	CASSSLAGAGTDTQYF	TRBV5-5	TRBD2	TRBJ2-3	12	16	22	28
+OKT3 (anti-CD3)	463	0.000326593	TGTGCCAGCAGCCCGGTTTCAGGGGGCACCGGGGAGCTGTTTTTT	CASSPVSGGTGELFF	TRBV11-2	TRBD1	TRBJ2-2	11	19	25	26
+OKT3 (anti-CD3)	434	0.000306137	TGTGCCAGCAGTCCCCCCGGGGGGTACAACACCGGGGAGCTGTTTTTT	CASSPPGGYNTGELFF	TRBV12-3	TRBD1	TRBJ2-2	11	18	22	27
+OKT3 (anti-CD3)	424	0.000299083	TGTGCCAGCAAGCCGGGAGTTTACAATGAGCAGTTCTTC	CASKPGVYNEQFF	TRBV6-5	TRBD2	TRBJ2-1	9	13	18	21
+OKT3 (anti-CD3)	417	0.000294145	TGTGCCACCAGTGATCCCGTGGAAGCCCCTCTTC	CATSDP_WKPLF	TRBV24-1	,	TRBJ1-2	14	-1	-1	30
+OKT3 (anti-CD3)	413	0.000291324	TGCGCCAGCAGCTTGGAGCCTTTGAACACCGGGGAGCTGTTTTTTT	CASSLEPL_TPGSCFF	TRBV5-1	,	TRBJ2-2	15	-1	-1	23
+OKT3 (anti-CD3)	392	0.000276511	TGTCCTGGGCCTCCAGGCTGTGAGCACAGATACGCAGTATTTT	CPGPPGC_STDTQYF	TRBV22-1	,	TRBJ2-3	8	-1	-1	22
+OKT3 (anti-CD3)	383	0.000270162	TGTGCCAGCACCATGGGAAGCAACACTGAAGCTTTCTTT	CASTMGSNTEAFF	TRBV28	,	TRBJ1-1	9	-1	-1	21
+OKT3 (anti-CD3)	357	0.000251822	TGTGCCAGCTCCCCCGGGGGAAAGTGATAAGATACGCAGTATTTT	CASSPGGK**DTQYF	TRBV18	TRBD1	TRBJ2-3	13	15	19	29
+OKT3 (anti-CD3)	353	0.000249001	TGTGCCAGCAGCTTAGTAGGTAGCGGGGGGGCCATGTCAATGAGCAGTTCTTC	CASSLVGSG_GHVNEQFF	TRBV11-2	TRBD2	TRBJ2-1	15	20	30	37
+OKT3 (anti-CD3)	352	0.000248295	TGTGCCAGCAGTGACTCGAGCTCTTTACAATGAGCAGTTCTTC	CASSDSS_LYNEQFF	TRBV6-4	,	TRBJ2-1	16	-1	-1	25
+OKT3 (anti-CD3)	331	0.000233482	TGTGCCAGCACCCCCGGGCACGAGCTTCCGGGCAATGAGCAGTTCTTC	CASTPGHELPGNEQFF	TRBV7-3	,	TRBJ2-1	9	-1	-1	32
+OKT3 (anti-CD3)	307	0.000216553	TGCAGTGCTGGCGCCGGACCCTATGGCTACACCTTC	CSAGAGPYGYTF	TRBV20-1	,	TRBJ1-2	8	-1	-1	20
+OKT3 (anti-CD3)	304	0.000214437	TGTGCCAGCAGCCGCGGGACAGTGGAACTCAGTGGCTACACCTTC	CASSRGTVELSGYTF	TRBV11-2	TRBD1	TRBJ1-2	11	15	24	25
+OKT3 (anti-CD3)	299	0.00021091	TGCGCCAGCAGCTACGGGGGTGACAACGTCCTGACTTTC	CASSYGGDNVLTF	TRBV5-1	TRBD1	TRBJ2-6	12	15	19	23
+OKT3 (anti-CD3)	282	0.000198919	TGTGCCAGTAGTAGTAGCGGGGGGTCAAGGGCTACGCAGTATTTT	CASSSSGGSRATQYF	TRBV19	TRBD1	TRBJ2-3	16	18	22	32
+OKT3 (anti-CD3)	264	0.000186222	TGTGCCAGCTCCCCCCGGGGGGAAGTGATAAGATACGCAGTATTTT	CASSPRGE_**DTQYF	TRBV18	TRBD1	TRBJ2-3	13	16	20	30
+OKT3 (anti-CD3)	236	0.000166471	TGGGCCAGCAGCCCCGGGCACGAGCTTCCGGGCAATGAGCAGTTCTTC	WASSPGHELPGNEQFF	TRBV7-3	,	TRBJ2-1	11	-1	-1	32
+OKT3 (anti-CD3)	228	0.000160828	TGTGCCAGCCCCCCCCGGGGGAAAGTGATAAGATACGCAGTATTTT	CASPPRGK_**DTQYF	TRBV18	TRBD1	TRBJ2-3	8	16	20	30
+OKT3 (anti-CD3)	225	0.000158712	TGTGCCAGCAGTACCGGGACGGATGATAATTCACCCCTCCACTTT	CASSTGTDDNSPLHF	TRBV7-9	TRBD2	TRBJ1-6	10	11	21	25
+OKT3 (anti-CD3)	223	0.000157301	TGTGCCAGCAGTTTTCCTCCCGTGGGCGCGATGAAGCTTTCTTT	CASSFPP_GRDEAFF	TRBV28	,	TRBJ1-1	13	-1	-1	31
+OKT3 (anti-CD3)	220	0.000155185	TGTGCCAGCTCACCGACTAGCGGGGGGCTGGGGCCAACGTCCTGACTTTC	CASSPTSG_AGANVLTF	TRBV18	TRBD2	TRBJ2-6	13	14	26	27
+OKT3 (anti-CD3)	212	0.000149542	TGTGCCAGCAGCGTGGGGGGACTAGCCTCTCCTACGAGCAGTACTTC	CASSVGGL_LSYEQYF	TRBV9	TRBD2	TRBJ2-7	13	17	25	28
+OKT3 (anti-CD3)	208	0.00014672	TGTGCCAGCAGCTTAGTGGCCACAGTACCCTCCTACGAGCAGTACTTC	CASSLVATVPSYEQYF	TRBV7-8	,	TRBJ2-7	15	-1	-1	29
+OKT3 (anti-CD3)	207	0.000146015	TGTGCCACCTAATAGGATGGGGAGAGCGGAAGAACACCGGGGAGCTGTTTTTT	CAT**DGES_KNTGELFF	TRBV15	TRBD2	TRBJ2-2	8	24	28	31
+OKT3 (anti-CD3)	203	0.000143193	TGTGCCAGCAGTTTATCGTTGTCAGGGGTTGAAAAACTGTTTTTTT	CASSLSLS_GLKNCFF	TRBV27	TRBD1	TRBJ1-4	16	22	27	29
+OKT3 (anti-CD3)	202	0.000142488	TGTGCCAGCAGCCCACTTGGGGGGCAGGGCACTGAAGCTTTCTTT	CASSPLGGQGTEAFF	TRBV13	TRBD1	TRBJ1-1	11	20	28	29
+OKT3 (anti-CD3)	200	0.000141077	TGTGCCAGTAAACCGGACGGAAATTCACCCCTCCACTTT	CASKPDGNSPLHF	TRBV19	,	TRBJ1-6	9	-1	-1	21
+OKT3 (anti-CD3)	199	0.000140372	TGTGCCAGCAGCCCCCGGGCACGAGCTTCCGGGCAATGAGCAGTTCTTC	CASSPRAR_LPGNEQFF	TRBV7-3	,	TRBJ2-1	11	-1	-1	33
+OKT3 (anti-CD3)	193	0.000136139	TGTGCCAGTAGTATATCTGTCGTCGGGGTTGGCACAGATACGCAGTATTTT	CASSISVVGVGTDTQYF	TRBV19	,	TRBJ2-3	14	-1	-1	31
+OKT3 (anti-CD3)	184	0.000129791	TGTGCCAGCAGGTCGGAGGCTAGCGGGATTGGGGAGCTGTTTTTTT	CASRSEAS_GLGSCFF	TRBV2	TRBD2	TRBJ2-2	10	19	27	30
+OKT3 (anti-CD3)	177	0.000124853	TGTGCCAGCAGCCCGGGCACGAGCTTCCGGGCAATGAGCAGTTCTTC	CASSPGTS_PGNEQFF	TRBV7-3	,	TRBJ2-1	11	-1	-1	31
+OKT3 (anti-CD3)	176	0.000124148	TGTGCCAGCAGTCCGCCGGGGGGCGCATCTTGAACACCGGGGAGCTGTTTTTT	CASSPPGGA_LNTGELFF	TRBV27	TRBD1	TRBJ2-2	11	18	23	31
+OKT3 (anti-CD3)	170	0.000119915	TGTGCCAACAGCGAAAATGTGGCCTTAAACTGCTCCTTCTTCTTTGTTAGCAAATAACCTAGTTGACCAATTCATAGAGCAGAGGTTCTCTCAGTTCTCTATACTCTATCGGGACTAGCGTAGACGGCCCGATAAATGAGCAGTTCTTC	CANSENVALNCSFFFVSK*PS*PIH_SRGSLSSLYSIGTSVDGPINEQFF	TRBV7-4	TRBD2	TRBJ2-1	11	110	119	134
+OKT3 (anti-CD3)	168	0.000118505	TGTGCCAGCAGCTTAGCTCAAGAGACCCAGTACTTC	CASSLAQETQYF	TRBV7-9	,	TRBJ2-5	16	-1	-1	18
+OKT3 (anti-CD3)	158	0.000111451	TGTGCCAGCAGCCTTGGACTCTCGAACACTGAAGCTTTCTTT	CASSLGLSNTEAFF	TRBV3-1	TRBD2	TRBJ1-1	12	15	19	23
+OKT3 (anti-CD3)	156	0.00011004	TGTGCCAGCAGCTTGCGGGGGCAAGCGGATGAAAAACTGTTTTTT	CASSLRGQADEKLFF	TRBV5-8	TRBD1	TRBJ1-4	14	16	21	28
+OKT3 (anti-CD3)	154	0.000108629	TGCGCCAGCAGTGAGAGCGCTTTCGGGACAGGGGTATGGGGGAACACTGAAGCTTTCTTT	CASSESAFGTGVWGNTEAFF	TRBV10-2	TRBD1	TRBJ1-1	14	24	33	41
+OKT3 (anti-CD3)	154	0.000108629	TGTGCCAGCAGCTTAGGGGGGCAACCCAGTACTTC	CASSLG_ATQYF	TRBV7-2	TRBD1	TRBJ2-5	15	16	21	23
+OKT3 (anti-CD3)	148	0.000104397	TGTGCCAGCAGCAGACTAGCGGGGGACCCCAGGATACGCAGTATTTT	CASSRLAG_PQDTQYF	TRBV7-9	TRBD2	TRBJ2-3	11	13	22	32
+OKT3 (anti-CD3)	141	9.94593e-05	TGTGCCAGCAGTCCGCCGGGGGGGGCGCATCTTGAACACCGGGGAGCTGTTTTTT	CASSPPGGA_ILNTGELFF	TRBV27	TRBD1	TRBJ2-2	11	20	25	33
+OKT3 (anti-CD3)	135	9.52269e-05	TGTGCCAGCAGCTCAGGGGGCAAACCCAGTACTTC	CASSSG_QTQYF	TRBV7-2	TRBD1	TRBJ2-5	15	16	20	23
+OKT3 (anti-CD3)	134	9.45216e-05	TGTGCCAGCAAGTAGGGGGCAAGACTCCTACGAGCAGTACTTC	CASK*GA_DSYEQYF	TRBV6-4	TRBD1	TRBJ2-7	9	13	19	24
+OKT3 (anti-CD3)	123	8.67623e-05	TGTGCCAGCAGTCCCTCCAGACTCTATGGCTACACCTTCGGTTCGGGGACCAGGTTAACCGTTGTAGGGTTAAAATTCTACTAAGGAACAGGAGAGGACCTGGCAGGTGGACTTGGGGAGGCAGGAGTGGAAGGCAGCAGGTCGCGGTTTTCCTTCCAGTCTTTAATGTTGTGCAACTAATGAAAAACTGTTTTTT	CASSPSRLYGYTFGSGTRLTVVGLKFY*GTGED_WQVDLGRQEWKAAGRGFPSSL*CCATNEKLFF	TRBV6-5	TRBD2	TRBJ1-4	11	108	120	173
+OKT3 (anti-CD3)	121	8.53516e-05	TGCGCCAGCAGCATTCGGACAGGGGGCGATACTGAAGCTTTCTTT	CASSIRTGGDTEAFF	TRBV4-1	TRBD1	TRBJ1-1	11	16	26	30
+OKT3 (anti-CD3)	119	8.39408e-05	TGTGCCACCCGGGACAGGGGGAGGGGGAGACCCAGTACTTC	CATRDRG_GETQYF	TRBV19	TRBD1	TRBJ2-5	6	10	20	26
+OKT3 (anti-CD3)	105	7.40654e-05	TGTGCCAGCGGTGGCAGGGCAAGAGAGACCCAGTACTTC	CASGGRARETQYF	TRBV6-5	TRBD1	TRBJ2-5	11	14	18	23
+OKT3 (anti-CD3)	104	7.336e-05	TGTGCCAGCAGCCAAGTGGGCGACGTCGGGGAGCTGTTTTTT	CASSQVGDVGELFF	TRBV3-1	,	TRBJ2-2	15	-1	-1	26
+OKT3 (anti-CD3)	98	6.91277e-05	TGCGCCAGCAGCTTGGAGCCTTTGAACACCGGGGGGCTGTTTTTT	CASSLEPLNTGGLFF	TRBV5-1	,	TRBJ2-2	15	-1	-1	23
+OKT3 (anti-CD3)	94	6.63062e-05	TGTGCCAGCACTAGGACGGGTCATGAAAAACTGTTTTTT	CASTRTGHEKLFF	TRBV6-5	,	TRBJ1-4	9	-1	-1	22
+OKT3 (anti-CD3)	92	6.48954e-05	TGTGCCAGCAGTCCGCCGGGGGGGCGCATCTTGAACACCGGGGAGCTGTTTTTTT	CASSPPGGR_S*TPGSCFF	TRBV27	TRBD1	TRBJ2-2	11	19	24	32
+OKT3 (anti-CD3)	91	6.419e-05	TGTGCCAGCAGTGAAGGTCCTCCGTATACACCTACGAGCAGTACTTC	CASSEGPP_YTYEQYF	TRBV2	,	TRBJ2-7	15	-1	-1	30
+OKT3 (anti-CD3)	90	6.34846e-05	TGTGCCAGCTCCCCCCGGGGAAAGTGATAAGATACGCAGTATTTT	CASSPRGK**DTQYF	TRBV18	,	TRBJ2-3	13	-1	-1	29
+OKT3 (anti-CD3)	89	6.27792e-05	TGTGCCAGCAGTGAGGGGGGTGGGGTAGGGGACTATGGCTACACCTTC	CASSEGGGVGDYGYTF	TRBV6-1	TRBD1	TRBJ1-2	13	26	30	31
+OKT3 (anti-CD3)	85	5.99577e-05	TGTGCTCCTACAATGAGCAGTTCTTC	CAPT_EQFF	TRBV8-2	,	TRBJ2-1	3	-1	-1	4
+OKT3 (anti-CD3)	83	5.85469e-05	TGTGCCAGCAGGGCCAGCGGGGTGTACACCGGGGAGCTGTTTTTTT	CASRASGV_TPGSCFF	TRBV13	TRBD2	TRBJ2-2	10	15	20	25
+OKT3 (anti-CD3)	81	5.71362e-05	TGTGCCAGCAGCGGGCTAGCGGGAGTATCCGAGCAGTACTTC	CASSGLAGVSEQYF	TRBV9	TRBD2	TRBJ2-7	12	15	24	29
+OKT3 (anti-CD3)	79	5.57254e-05	TGTGCCAGTAAACGGACGGAAATTCACCCCTCCACTTT	CASKRT_NSPLHF	TRBV19	,	TRBJ1-6	9	-1	-1	20
+OKT3 (anti-CD3)	78	5.502e-05	TGTGCCAGCAGACTGGGCCAGTCATATGGCTACACCTTC	CASRLGQSYGYTF	TRBV27	,	TRBJ1-2	10	-1	-1	24
+OKT3 (anti-CD3)	77	5.43146e-05	TGTGCCAGTAAAACGGACGGAAATTCACCCTCCACTTT	CASKTD_KFTLHF	TRBV19	,	TRBJ1-6	9	-1	-1	21
+OKT3 (anti-CD3)	73	5.14931e-05	TGTGCCAGCTCACCGACTAGCGGGGGGGGCTGGGGCCAACGTCCTGACTTTC	CASSPTSGG_AGANVLTF	TRBV18	TRBD2	TRBJ2-6	13	14	27	29
+OKT3 (anti-CD3)	73	5.14931e-05	TGTGCCAGCAGCCAAGATGACTAGCGGCGATACAATGAGCAGTTCTTC	CASSQDD*RRYNEQFF	TRBV14	TRBD2	TRBJ2-1	16	18	26	30
+OKT3 (anti-CD3)	72	5.07877e-05	TGCGCCAGCAGCGTGCGTTCGGACACCGGGGAGCTGTTTTTT	CASSVRSDTGELFF	TRBV5-1	,	TRBJ2-2	14	-1	-1	19
+OKT3 (anti-CD3)	69	4.86715e-05	TGCGCCAGCAAAAGGGGGCCCCCCGGTCGGGACACAGATACGCAGTATTTT	CASKRGPPGRDTDTQYF	TRBV4-1	TRBD1	TRBJ2-3	9	12	18	32
+OKT3 (anti-CD3)	68	4.79662e-05	TGCAGTGCTAGAGATCATTACCCCAGCATTTT	CSARD_LPQHF	TRBV20-1	,	TRBJ1-5	13	-1	-1	20
+OKT3 (anti-CD3)	67	4.72608e-05	TGTGCCAGCAGCCCCCGGGGGGGGCGGGGGGCCGATCGTGTTGGTGAGCAGTTCTTC	CASSPRGGRGADRVGEQFF	TRBV7-8	TRBD1	TRBJ2-1	11	20	31	44
+OKT3 (anti-CD3)	63	4.44392e-05	TGCGCCAGCAGCTTGGCGCCTTTGAACACCGGGGAGCTGTTTTTT	CASSLAPLNTGELFF	TRBV5-1	,	TRBJ2-2	15	-1	-1	23
+OKT3 (anti-CD3)	61	4.30285e-05	TGTGCCAGCAGCTTAGAACTCCCAGGGAAGACCGGGGAGCTGTTTTTTT	CASSLELP_GRPGSCFF	TRBV11-3	,	TRBJ2-2	16	-1	-1	26
+OKT3 (anti-CD3)	60	4.23231e-05	TGTGCTCAGCAGAGACTGGGGGGTTTTGAAGTGGCCCTGGGAGGCTGTGCTCTGGAAACACCATATATTTT	CAQQRLGGFEVA_GRLCSGNTIYF	TRBV7-7	TRBD1	TRBJ1-3	11	13	21	49
+OKT3 (anti-CD3)	59	4.16177e-05	TGCGCCAGCAGCTTGGAGCCTTTGAACACCGGGGAGCTGTTTTT	CASSLEP_EHRGAVF	TRBV5-1	,	TRBJ2-2	15	-1	-1	23
+OKT3 (anti-CD3)	57	4.02069e-05	TGTGCCAGCAGCTTAGGGGGGCAAACCAGTACTTC	CASSLG_ANQYF	TRBV7-2	TRBD1	TRBJ2-5	15	16	21	25
+OKT3 (anti-CD3)	56	3.95015e-05	TGTGCCAGCAGCTAGGGGGGCAAACCCAGTACTTC	CASS*G_QTQYF	TRBV7-2	TRBD1	TRBJ2-5	12	13	18	23
+OKT3 (anti-CD3)	55	3.87962e-05	TGTGCCAGCAGCCCTAGAGACACCGGGGAGCTGTTTTTT	CASSPRDTGELFF	TRBV7-6	,	TRBJ2-2	11	-1	-1	19
+OKT3 (anti-CD3)	55	3.87962e-05	TGTGCCAGTAGTATACTAGGGCGGTATGGCTACACCTTC	CASSILGRYGYTF	TRBV19	,	TRBJ1-2	14	-1	-1	24
+OKT3 (anti-CD3)	54	3.80908e-05	TGTGCCAGCAGCCTCGACAGCCGAACCTCTGGAAACACCATATATTT	CASSLDSR_LWKHHIF	TRBV9	TRBD1	TRBJ1-3	11	15	19	26
+OKT3 (anti-CD3)	52	3.668e-05	TGTGCCAGTAGTATAGGACAGCGAAGCCTAATGAAAAACTGTTTTTT	CASSIGQR_PNEKLFF	TRBV19	TRBD1	TRBJ1-4	15	16	20	27
+OKT3 (anti-CD3)	51	3.59746e-05	TGGTCCAGCAGCTTAGGGGGGCAAACCCAGTACTTC	WSSSLGGQTQYF	TRBV7-2	TRBD1	TRBJ2-5	15	16	21	24
+OKT3 (anti-CD3)	50	3.52692e-05	TGTGCCAGCAGTTCCTCATCGCACCAAGAGCCCCAGTACTTC	CASSSSSHQEPQYF	TRBV6-6	,	TRBJ2-5	16	-1	-1	22
+OKT3 (anti-CD3)	49	3.45639e-05	TGTGCCAGCAAGTAGGGACAAGACTCCTACGAGCAGTACTTC	CASK*GQDSYEQYF	TRBV6-4	TRBD1	TRBJ2-7	9	14	19	23
+OKT3 (anti-CD3)	48	3.38585e-05	TGTGCCAGCAGCTCCAACACAGATACGCAGTATTTT	CASSSNTDTQYF	TRBV7-6	,	TRBJ2-3	12	-1	-1	17
+OKT3 (anti-CD3)	48	3.38585e-05	TGTGCCAGCAGCTTAGTGGGGCAACCCCAGTACTTC	CASSLVGQPQYF	TRBV7-2	TRBD1	TRBJ2-5	15	17	21	25
+OKT3 (anti-CD3)	48	3.38585e-05	TGTGCCAGTAGTATAAGGGACACTCGTATGGCTTTCTTT	CASSIRDTRMAFF	TRBV19	TRBD1	TRBJ1-1	14	16	21	30
+OKT3 (anti-CD3)	46	3.24477e-05	TGCAGTGCTATTTCGCAACCTATAGCGATAGAGCAGTTCTTC	CSAISQPIAIEQFF	TRBV20-1	TRBD2	TRBJ2-1	9	22	26	30
+OKT3 (anti-CD3)	46	3.24477e-05	TGTGCCAGCAGTTTATCGTTGTCAGGGGTTGAAAAACTGTTTTT	CASSLSL_RG*KTVF	TRBV27	TRBD1	TRBJ1-4	16	22	27	29
+OKT3 (anti-CD3)	45	3.17423e-05	TGCGCCAGCAGCCAAGCGTCTAGCGGGGGGGCTGGGACAGATACGCAGTATTTT	CASSQASSGGAGTDTQYF	TRBV4-1	TRBD2	TRBJ2-3	15	19	30	36
+OKT3 (anti-CD3)	44	3.10369e-05	TGTGCCAGCAGTCCGCCGGGGGGGCGCATCTTGAACACCGGGGGGCTGTTTTTT	CASSPPGGRILNTGGLFF	TRBV27	TRBD1	TRBJ2-2	11	19	24	32
+OKT3 (anti-CD3)	42	2.96262e-05	TGTGCCAGCTCCCCCCCGGGGGAAAGTGATAAGATACGCAGTATTTT	CASSPPGE_**DTQYF	TRBV18	TRBD1	TRBJ2-3	16	17	21	31
+OKT3 (anti-CD3)	42	2.96262e-05	TGCAGCGTGACAGGGTTTGAAGAGACCCAGTACTTC	CSVTGFEETQYF	TRBV29-1	TRBD1	TRBJ2-5	7	8	14	19
+OKT3 (anti-CD3)	42	2.96262e-05	TGCAGTGCCCAGGGGGGGAGGGGGTCCACTGAAGCTTTCTTT	CSAQGGRGSTEAFF	TRBV20-1	TRBD2	TRBJ1-1	7	15	21	26
+OKT3 (anti-CD3)	41	2.89208e-05	TTGGCCAGCAGCTTAGGGGGGCAAACCCAGTACTTC	LASSLGGQTQYF	TRBV7-2	TRBD1	TRBJ2-5	15	16	21	24
+OKT3 (anti-CD3)	41	2.89208e-05	TGTGCCAGCAGCGGGATGGATACAATGAGCAGTTCTTC	CASSGM_YNEQFF	TRBV3-1	,	TRBJ2-1	11	-1	-1	20
+OKT3 (anti-CD3)	41	2.89208e-05	TGTGCCAGCAGCGGGGGACGGATACAATGAGCAGTTCTTC	CASSGGR_YNEQFF	TRBV3-1	TRBD2	TRBJ2-1	11	14	18	22
+OKT3 (anti-CD3)	40	2.82154e-05	TGTGCCAGCAGCCCCCATGTCGGGCGGGAGGGGGGATACGCAGTATTTT	CASSPHVG_GRGDTQYF	TRBV11-2	TRBD2	TRBJ2-3	11	23	31	34
+OKT3 (anti-CD3)	40	2.82154e-05	TGTGCCAGCAGTTTTGACAGGGGGGTCTACGAGCAGTACTTC	CASSFDRGVYEQYF	TRBV12-3	TRBD1	TRBJ2-7	13	15	23	26
+OKT3 (anti-CD3)	40	2.82154e-05	TGCGCCGGCAGCTTAGGGGGGCAAACCCAGTACTTC	CAGSLGGQTQYF	TRBV7-2	TRBD1	TRBJ2-5	15	16	21	24
+OKT3 (anti-CD3)	40	2.82154e-05	TGCGCCAGCAAAAGGGGTCCCCCGGTCGGGACACAGATACGCAGTATTTT	CASKRGPP_RDTDTQYF	TRBV4-1	TRBD2	TRBJ2-3	9	26	30	31
+OKT3 (anti-CD3)	39	2.751e-05	TGTGCCAGCAGCCAAGATGGCCTAGCTGATCAGATACGCAGTATTTT	CASSQDGL_*SDTQYF	TRBV3-2	TRBD2	TRBJ2-3	16	18	25	30
+OKT3 (anti-CD3)	39	2.751e-05	TGGGCCAGCAGCTTAGGGGGGCAAACCCAGTACTGC	WASSLGGQTQYC	TRBV7-2	TRBD1	TRBJ2-5	15	16	21	24
+OKT3 (anti-CD3)	39	2.751e-05	TGCAGTGCTAGTACCGGGGGGTTAGCGTCTACGAGCAGTACTTC	CSASTGG_SVYEQYF	TRBV20-1	TRBD1	TRBJ2-7	10	12	19	28
+OKT3 (anti-CD3)	38	2.68046e-05	TGCGCCAGCAGCTTGGAGCCTTTGAACACCGGGAGCTGTTTTTT	CASSLEP_EHRELFF	TRBV5-1	,	TRBJ2-2	15	-1	-1	23
+OKT3 (anti-CD3)	38	2.68046e-05	TGTGTAGCAATCAGCCCCAGCATTTT	CVAI_PQHF	TRBV7-7	,	TRBJ1-5	3	-1	-1	4
+OKT3 (anti-CD3)	37	2.60992e-05	TGCGCCAGCAAAAGGGGGTCCCCGGTCGGGACACAGATACGCAGTATTTT	CASKRGSP_RDTDTQYF	TRBV4-1	TRBD1	TRBJ2-3	9	12	17	31
+OKT3 (anti-CD3)	37	2.60992e-05	TGTGCCAGCAGCCAGGGGGGCCCGAGTACAATGAGCAGTTCTTC	CASSQGG_EYNEQFF	TRBV7-6	TRBD1	TRBJ2-1	11	12	18	26
+OKT3 (anti-CD3)	36	2.53939e-05	TGTGCCAGCAGTTTATCGTTGTCAGGGGTTGAAAACTGTTTTTT	CASSLSL_RG*KLFF	TRBV27	TRBD1	TRBJ1-4	16	22	27	31
+OKT3 (anti-CD3)	36	2.53939e-05	TGTGCCAGCAGCAGACTAGCGGGGGGACCCAGGATACGCAGTATTTT	CASSRLAG_TQDTQYF	TRBV7-9	TRBD2	TRBJ2-3	11	13	25	32
+OKT3 (anti-CD3)	35	2.46885e-05	TGTGCCAGCAGTTCCCCCCGGGGGAAGCGATCCAAGAGACCCAGTACTTC	CASSSPRG_AIQETQYF	TRBV28	TRBD1	TRBJ2-5	12	19	23	31
+OKT3 (anti-CD3)	34	2.39831e-05	TGTGCCAGCAGCTTAGGGGGGAAACCCAGTACTTC	CASSLG_ETQYF	TRBV7-2	,	TRBJ2-5	15	-1	-1	20
+OKT3 (anti-CD3)	34	2.39831e-05	TGTGCCACCCGGGACAGGGGGGGGGGGGAGACCCAGTACTTC	CATRDRGGGETQYF	TRBV19	TRBD1	TRBJ2-5	6	10	20	27
+OKT3 (anti-CD3)	34	2.39831e-05	TGTGCCTGGAGTGATTTGGTTCACAGGCAGAACACTGAAGCTTTCTTT	CAWSDLVHRQNTEAFF	TRBV30	TRBD1	TRBJ1-1	12	22	26	29
+OKT3 (anti-CD3)	33	2.32777e-05	TGTGCCACTAAAAGGCATAACCCTACGAGCAGTACTTC	CATKRH_PYEQYF	TRBV6-4	,	TRBJ2-7	6	-1	-1	21
+OKT3 (anti-CD3)	33	2.32777e-05	TGTGCCAGCAGGCGACCCACGTTGGAGCCAAAATGAAAAACTGTTTTTT	CASRRPTL_SQNEKLFF	TRBV28	,	TRBJ1-4	10	-1	-1	31
+OKT3 (anti-CD3)	33	2.32777e-05	TGCGCCAGCAAAGGGGGTCCCCCGGTCGGGACACAGATACGCAGTATTTT	CASKGGPP_RDTDTQYF	TRBV4-1	TRBD1	TRBJ2-3	9	11	16	31
+OKT3 (anti-CD3)	33	2.32777e-05	TGTGCAGCAGCTTAGGGGGGCAAACCCAGTACTTC	CAAA*G_QTQYF	TRBV7-2	TRBD1	TRBJ2-5	14	15	20	23
+OKT3 (anti-CD3)	32	2.25723e-05	TGTGCCAGCAGCCTCGACAGCCGAACCTCTGGAAACACCATATTTT	CASSLDSR_PLETPYF	TRBV9	TRBD1	TRBJ1-3	11	15	19	26
+OKT3 (anti-CD3)	32	2.25723e-05	TGTGGGGACAGGGGGGCACGAGCAGTACTTC	CGDRG_HEQYF	TRBV8-2	TRBD1	TRBJ2-7	4	5	14	17
+OKT3 (anti-CD3)	31	2.18669e-05	TGGGCCAGCAGCAGACTAGCGGGGGGACCCCAGGATACGCAGTATTTT	WASSRLAGGPQDTQYF	TRBV7-9	TRBD2	TRBJ2-3	11	13	25	33
+OKT3 (anti-CD3)	31	2.18669e-05	TGTGCCAGCAGTTACTCATCGCACCAAGAGACCAGTACTTC	CASSYSS_PRDQYF	TRBV6-6	,	TRBJ2-5	16	-1	-1	22
+OKT3 (anti-CD3)	31	2.18669e-05	TGTGCCAGCTCACCGACTAGCGGGGGGGCTGGGGCCAACGTCCTGCCTTTC	CASSPTSGGAGANVLPF	TRBV18	TRBD2	TRBJ2-6	13	14	27	28
+OKT3 (anti-CD3)	31	2.18669e-05	TGTGCCAGCAGTTTTTTCCTCCCGTGGGCGCGATGAAGCTTTCTTT	CASSFFLP_GRDEAFF	TRBV28	,	TRBJ1-1	13	-1	-1	33
+OKT3 (anti-CD3)	31	2.18669e-05	TGCGCCAGCAGTCCAGGGGGGTAGCGGCGCTCCTACGAGCAGTACTTC	CASSPGG*RRSYEQYF	TRBV10-1	TRBD1	TRBJ2-7	11	13	19	29
+OKT3 (anti-CD3)	30	2.11615e-05	TGTGCCACCCGGGACAGGGGGAGGGGGGAGACCCAGTACTTCGGGCCAGGCACGCGGCTCCTGGTGCTCGGTGAGCGCGGGCTGCTGGGGCGCGGGCGCGGGCGGCTTGGGTCTGGTTTTTGCGGGGAGTCCCCGGGCTGTGCTCTGGGGCCAACGTCCTGACTTTC	CATRDRGRGETQYFGPGTRLLVLGERGL_GARARAAWVWFLRGVPGLCSGANVLTF	TRBV19	TRBD1	TRBJ2-6	6	10	20	142
+OKT3 (anti-CD3)	29	2.04562e-05	GGGCCAGGCACGCGGCTCCTGGTGCTCGGTGAGCGCGGGCTGCTGGGGCGCGGGCGCGGGCGGCTTGGGTCTGGTTTTTGCGGGGAGTCCCCGGGCTGTGCTCTGGGGCCAACGTCCTGACTTTC	GPGTRLLVLGERGLLGRGRGR_WVWFLRGVPGLCSGANVLTF	TRBV2	TRBD2	TRBJ2-6	6	55	62	100
+OKT3 (anti-CD3)	29	2.04562e-05	TGTGCCAGCAGCTTAGAACTCCCAGGGAAGACCGGGGGGCTGTTTTTT	CASSLELPGKTGGLFF	TRBV11-3	,	TRBJ2-2	16	-1	-1	26
+OKT3 (anti-CD3)	29	2.04562e-05	TGTGCCAGCAGCCCTGAGGGACAACTCAACTATGGCTACACCTTC	CASSPEGQLNYGYTF	TRBV3-1	TRBD1	TRBJ1-2	12	17	22	27
+OKT3 (anti-CD3)	29	2.04562e-05	TGGGCCAGCAGCTTAGGGGGCAAACCCAGTACTTC	WASSLG_QTQYF	TRBV7-2	TRBD1	TRBJ2-5	15	16	20	23
+OKT3 (anti-CD3)	28	1.97508e-05	TGTGCCAGCAGTTCCCCCGGGGGGAAGCGATCCAAGAGACCCAGTACTTC	CASSSPGG_AIQETQYF	TRBV28	TRBD1	TRBJ2-5	12	18	22	31
+OKT3 (anti-CD3)	28	1.97508e-05	TGGGCCAGCAGGGCCAGCGGGGTGTACACCGGGGAGCTGTTTTTT	WASRASGVYTGELFF	TRBV13	TRBD2	TRBJ2-2	10	15	20	25
+OKT3 (anti-CD3)	28	1.97508e-05	TGTGCCAGCAGGTCGGAGGCTAGCGGGATTGGGGGGCTGTTTTTT	CASRSEASGIGGLFF	TRBV2	TRBD2	TRBJ2-2	10	19	27	30
+OKT3 (anti-CD3)	28	1.97508e-05	TGTGCCAGCCGCTTAGGGGGGCAAGCCCAGTACTTC	CASRLGGQAQYF	TRBV7-2	TRBD1	TRBJ2-5	15	16	21	25
+OKT3 (anti-CD3)	27	1.90454e-05	TGTGCCAGCAGCTTCGGTCTATCTCCTACGAGCAGTACTTC	CASSFGL_SYEQYF	TRBV12-1	,	TRBJ2-7	13	-1	-1	22
+OKT3 (anti-CD3)	27	1.90454e-05	TGTGCCAGCAAGTAGGGGGACAAGACTCCTACGAGCAGTACTTC	CASK*GD_DSYEQYF	TRBV6-4	TRBD1	TRBJ2-7	9	16	21	25
+OKT3 (anti-CD3)	26	1.834e-05	TGTGCCAGTAGTACGAGGCGGCCCCGCTCGGGAAACACCATATATTTT	CASSTRRPRSGNTIYF	TRBV19	,	TRBJ1-3	12	-1	-1	26
+OKT3 (anti-CD3)	25	1.76346e-05	TGTGCCAGCAGCTCTCCGGCGGGAGCGGGAACCTACAATGAGCAGTTCTTC	CASSSPAGAGTYNEQFF	TRBV7-9	TRBD2	TRBJ2-1	12	23	29	31
+OKT3 (anti-CD3)	25	1.76346e-05	TGTGCCAGTAAAACGGACGGAAATTCACCCCCTCCACTTT	CASKTDG_IHPLHF	TRBV19	,	TRBJ1-6	9	-1	-1	21
+OKT3 (anti-CD3)	25	1.76346e-05	TGTGCCAGCAGTGTAGGGGGGCAAACCCAGTACTTC	CASSVGGQTQYF	TRBV7-2	TRBD1	TRBJ2-5	10	14	19	24
+OKT3 (anti-CD3)	24	1.69292e-05	TGTGCCAGCAGCTTAGAACCTGGAAACACCATATATTTT	CASSLEPGNTIYF	TRBV11-2	,	TRBJ1-3	16	-1	-1	19
+OKT3 (anti-CD3)	24	1.69292e-05	TGTGCCAGCAGCCAGGTCCTTACAGGGGGCATCTACGAGCAGTACTTC	CASSQVLTGGIYEQYF	TRBV3-1	TRBD1	TRBJ2-7	13	21	29	32
+OKT3 (anti-CD3)	24	1.69292e-05	TGTGCCAGCAGGTCGGAGGCTAGCGGGATTGGGGAGCTGTTTTT	CASRSEA_RDWGAVF	TRBV2	TRBD2	TRBJ2-2	10	19	27	30
+OKT3 (anti-CD3)	24	1.69292e-05	TGTGCCAGCAGTTACTCGTATCCTAGCGGGGTTCAAAAGGTCGCCAAAACATTCAGTACTTC	CASSYSYPSG_SKGRQNIQYF	TRBV6-5	TRBD2	TRBJ2-4	16	22	29	42
+OKT3 (anti-CD3)	24	1.69292e-05	TGTGCCAGCAGCGGGGGTGGATACAATGAGCAGTTCTTC	CASSGGGYNEQFF	TRBV3-1	TRBD1	TRBJ2-1	11	12	16	21
+OKT3 (anti-CD3)	23	1.62238e-05	TGTGCCAGCAGTCCGCCGGGGGGGCGCATCTTGAACACCGGGAGCTGTTTTTT	CASSPPGGR_LEHRELFF	TRBV27	TRBD1	TRBJ2-2	11	19	24	32
+OKT3 (anti-CD3)	23	1.62238e-05	TGTGCCAGCAGCTTAGGGGGGCAAGCTCAGTACTTC	CASSLGGQAQYF	TRBV7-2	TRBD1	TRBJ2-5	15	16	21	27
+OKT3 (anti-CD3)	22	1.55185e-05	TGTGCCACCAGTGATCCCGTGGAAGCCCCTCTTCGGTTCGGGGACCAGGTTAACCGTTGTAGGGTTAAAATTCTACTAAGGAACAGGAGAGGACCTGGCAGGTGGACTTGGGGAGGCAGGAGTGGAAGGCAGCAGGTCGCGGTTTTCCTTCCAGTCTTTAATGTTGTGCAACTAATGAAAAACTGTTTTTT	CATSDPVEAPLRFGDQVNRCRVKILLRNRRGP_QVDLGRQEWKAAGRGFPSSL*CCATNEKLFF	TRBV24-1	TRBD2	TRBJ1-4	14	103	115	168
+OKT3 (anti-CD3)	22	1.55185e-05	TGTGCCCCCCGGGACAGGGGGAGGGGGGAGACCCAGTACTTC	CAPRDRGRGETQYF	TRBV19	TRBD1	TRBJ2-5	5	10	20	27
+OKT3 (anti-CD3)	22	1.55185e-05	TGTGCCAGCAGGGCCAGCGGGGTGTACACCGGGGGGCTGTTTTTT	CASRASGVYTGGLFF	TRBV13	TRBD2	TRBJ2-2	10	15	20	25
+OKT3 (anti-CD3)	22	1.55185e-05	TGTGCCAGCAGCTTAGGGGGGCAACACCAGTACTTC	CASSLGGQHQYF	TRBV7-2	TRBD1	TRBJ2-5	15	16	21	26
+OKT3 (anti-CD3)	22	1.55185e-05	TGTGCCAGCAGTCCGCCGGGGGGGCGCATCTTGAACACCGGGGAGCTGTTTTT	CASSPPGGR_LEHRGAVF	TRBV27	TRBD1	TRBJ2-2	11	19	24	32
+OKT3 (anti-CD3)	22	1.55185e-05	TGTGCCAGCCGCTTAGGGGGCAAACCCAGTACTTC	CASRLG_QTQYF	TRBV7-2	TRBD1	TRBJ2-5	15	16	20	23
+OKT3 (anti-CD3)	21	1.48131e-05	TGTGCCAGCAGCTTGGGACCCGGAGGGACTGAAGCTTTCTT	CASSLGP_RD*SFL	TRBV5-5	TRBD2	TRBJ1-1	15	21	26	27
+OKT3 (anti-CD3)	21	1.48131e-05	TGTGCCAGCAGCTTGGGACCCGGAGGGACTGAAGCTTTCTTTGGACAAGGCACCAGACTCACAGTTGTAGGGTTAAAATTCTACTAAGGAACAGGAGAGGACCTGGCAGGTGGACTTGGGGAGGCAGGAGTGGAAGGCAGCAGGTCGCGGTTTTCCTTCCAGTCTTTAATGTTGTGCAACTAATGAAAAACTGTTTTTT	CASSLGPGGTEAFFGQGTRLTVVGLKFY*GTGE_TWQVDLGRQEWKAAGRGFPSSL*CCATNEKLFF	TRBV5-5	TRBD2	TRBJ1-4	15	111	123	176
+OKT3 (anti-CD3)	21	1.48131e-05	TGTGCCAGCAGCTTAGGGGGCAACCCCAGTACTTC	CASSLG_QPQYF	TRBV7-2	TRBD1	TRBJ2-5	15	16	20	24
+OKT3 (anti-CD3)	21	1.48131e-05	TGTGCCAGCAGCCAGGGGGGGGCCCGAGTACAATGAGCAGTTCTTC	CASSQGGA_EYNEQFF	TRBV7-6	TRBD1	TRBJ2-1	11	12	18	28
+OKT3 (anti-CD3)	21	1.48131e-05	TGTGCCAGCAGCCTCGACAGCCGAACCTCTGGAAACACCATATATTTTGGAGAGGGAAGTTGGCTCACTGTTGTAGGGTTAAAATTCTACTAAGGAACAGGAGAGGACCTGGCAGGTGGACTTGGGGAGGCAGGAGTGGAAGGCAGCAGGTCGCGGTTTTCCTTCCAGTCTTTAATGTTGTGCAACTAATGAAAAACTGTTTTTT	CASSLDSRTSGNTIYFGEGSWLTVVGLKFY*GTG_RTWQVDLGRQEWKAAGRGFPSSL*CCATNEKLFF	TRBV9	TRBD2	TRBJ1-4	11	117	129	182
+OKT3 (anti-CD3)	20	1.41077e-05	TGGGCCAGCAGCGGAGGGGGGAAAACCCAGTACGGC	WASSGGGKTQYG	TRBV7-2	TRBD2	TRBJ2-5	11	12	17	24
+OKT3 (anti-CD3)	20	1.41077e-05	TGTGCCAGCAGGTCGGAGGCTAGCGGGATTGGGAGCTGTTTTTT	CASRSEA_RDWELFF	TRBV2	TRBD2	TRBJ2-2	10	19	27	30
+OKT3 (anti-CD3)	20	1.41077e-05	TGTGCCAGCGGTTTAGGGGGGCAAACCCAGTACTTC	CASGLGGQTQYF	TRBV7-2	TRBD1	TRBJ2-5	15	16	21	24
+OKT3 (anti-CD3)	20	1.41077e-05	TGTGCCAGCGCGGGGGGACTCACAGATACGCAGTATTTT	CASAGGLTDTQYF	TRBV27	TRBD2	TRBJ2-3	8	14	19	20
+OKT3 (anti-CD3)	20	1.41077e-05	TGTGCCAGTAGTACCCGGGACACGGACGACATTCAGTACTTC	CASSTRDTDDIQYF	TRBV19	TRBD1	TRBJ2-4	12	16	24	28
+OKT3 (anti-CD3)	20	1.41077e-05	TGTGCCCGCAGCTTAGGGGGCAAACCCAGTACTTC	CARSLG_QTQYF	TRBV7-2	TRBD1	TRBJ2-5	15	16	20	23
+OKT3 (anti-CD3)	19	1.34023e-05	TGTGCCAGCAGCTTATGTGGGCAAACCCAGTACTTC	CASSLCGQTQYF	TRBV7-2	,	TRBJ2-5	14	-1	-1	24
+OKT3 (anti-CD3)	19	1.34023e-05	TGTGCCAGCAGCGTACATCGGATTCTGAAGCTTTCTTT	CASSVH_DSEAFF	TRBV9	,	TRBJ1-1	14	-1	-1	24
+OKT3 (anti-CD3)	18	1.26969e-05	TGTGCCAACTAAGAGCTGGCTAGCTCTTGACGGTACAATGAGCAGTTCTTC	CAN*ELASS*RYNEQFF	TRBV27	TRBD2	TRBJ2-1	6	19	23	33
+OKT3 (anti-CD3)	18	1.26969e-05	TGTGCCAGCAGCTTAGGGGGGCAACCCCAGTACGTC	CASSLGGQPQYV	TRBV7-2	TRBD1	TRBJ2-5	15	16	21	25
+OKT3 (anti-CD3)	18	1.26969e-05	TGTGCCAGCAGCGGGGCGGATACAATGAGCAGTTCTTC	CASSGA_YNEQFF	TRBV3-1	TRBD1	TRBJ2-1	11	12	16	20
+OKT3 (anti-CD3)	18	1.26969e-05	TGTGCCAGCAGCGGGGACGGTACAATGAGCAGTTCTTC	CASSGD_YNEQFF	TRBV3-1	TRBD2	TRBJ2-1	11	13	17	20
+OKT3 (anti-CD3)	18	1.26969e-05	TGTGCCATCAGACCTAGCGGGAACTCCTACAATGCGCAGTTCTTC	CAIRPSGNSYNAQFF	TRBV10-3	TRBD2	TRBJ2-1	10	13	21	23
+OKT3 (anti-CD3)	18	1.26969e-05	TGTGCCAGCTCCCCCCGGGGGAAAGTGATAAGATACGCAGTATTT	CASSPRGKVIRYAVF	TRBV18	TRBD1	TRBJ2-3	13	16	20	30
+OKT3 (anti-CD3)	18	1.26969e-05	TGTGCCAGCAGGGCCAGCGGGGTGTACACCGGGAGCTGTTTTTT	CASRASG_VHRELFF	TRBV13	TRBD2	TRBJ2-2	10	15	20	25
+OKT3 (anti-CD3)	17	1.19915e-05	TGTGCCAGCAGTTTTTCCTCCCGTGGGCGCGATGAAGCTTTCTT	CASSFSS_WAR*SFL	TRBV28	,	TRBJ1-1	13	-1	-1	32
+OKT3 (anti-CD3)	17	1.19915e-05	TGTGCCAGCAGCCTCGACAGCCGAACCTCTGGAACACCATATATTTT	CASSLDSR_LWNTIYF	TRBV9	TRBD1	TRBJ1-3	11	15	19	26
+OKT3 (anti-CD3)	17	1.19915e-05	TGTGCCAGCTCACCGACTAGCGGGGGGGCTGGGCCAACGTCCTGACTTTC	CASSPTSG_GWANVLTF	TRBV18	TRBD2	TRBJ2-6	13	14	27	30
+OKT3 (anti-CD3)	17	1.19915e-05	TGTGCCAGCAGCTTAGGGGGGCAAAACCCAGTACTTC	CASSLG_GKTQYF	TRBV7-2	TRBD1	TRBJ2-5	15	16	21	25
+OKT3 (anti-CD3)	17	1.19915e-05	TGTGCCACCAGCCCCACAGATGGGGCCCAAGAGACCCAGTACTTC	CATSPTDGAQETQYF	TRBV15	TRBD1	TRBJ2-5	11	21	25	26
+OKT3 (anti-CD3)	17	1.19915e-05	TGTGCCAGCAGTTCCCCCCGGGGGGGAGCGATCCAAGAGACCCAGTACTTC	CASSSPRGGAIQETQYF	TRBV28	TRBD2	TRBJ2-5	12	18	25	32
+OKT3 (anti-CD3)	16	1.12862e-05	TGCAGTGCTATACTAGCGGGGGATGGCACAGATACGCAGTATTTT	CSAILAGDGTDTQYF	TRBV20-1	TRBD2	TRBJ2-3	9	11	19	25
+OKT3 (anti-CD3)	16	1.12862e-05	TGTGCCAGCAGCACCAGAGTTAATTCACCCCTCCACTTT	CASSTRVNSPLHF	TRBV7-3	,	TRBJ1-6	11	-1	-1	20
+OKT3 (anti-CD3)	16	1.12862e-05	GGTGCCAGCAGCTTAGGGGCGCAAACCCAGTACTTC	GASSLGAQTQYF	TRBV7-2	,	TRBJ2-5	15	-1	-1	24
+OKT3 (anti-CD3)	16	1.12862e-05	TGTGCCAGTAAAACGGACGGAATTCACCCCTCCACTTT	CASKTD_NSPLHF	TRBV19	,	TRBJ1-6	9	-1	-1	20
+OKT3 (anti-CD3)	16	1.12862e-05	TGTGCCAGCAGTCCCTCCAGACTCTATGGCTACACCTC	CASSPS_TLWLHL	TRBV6-5	,	TRBJ1-2	11	-1	-1	23
+OKT3 (anti-CD3)	16	1.12862e-05	TGTGCCTGGAGTGGGACAGGGGGTAATTCACCCCTCCACTTT	CAWSGTGGNSPLHF	TRBV30	TRBD1	TRBJ1-6	12	13	22	23
+OKT3 (anti-CD3)	16	1.12862e-05	TGTGCCACCCGGGACAGGGGGAGGGGGGAGACCCAGTTCTTC	CATRDRGRGETQFF	TRBV19	TRBD1	TRBJ2-1	6	10	20	33
+OKT3 (anti-CD3)	16	1.12862e-05	TGTGCCAGCAGCTTAGGGGGGTGAACCCAGTACTTC	CASSLGG*TQYF	TRBV7-2	TRBD1	TRBJ2-5	15	16	20	24
+OKT3 (anti-CD3)	16	1.12862e-05	TGTGCCAGCAGCTTAGAACTCCCAGGGAAGACCGGGAGCTGTTTTTT	CASSLELP_EDRELFF	TRBV11-3	,	TRBJ2-2	16	-1	-1	26
+OKT3 (anti-CD3)	16	1.12862e-05	TGTGCCAGCAGCGGGGACGGATAAAAGGAGCAGTTCTTC	CASSGDG*KEQFF	TRBV3-1	TRBD2	TRBJ2-1	11	13	17	21
+OKT3 (anti-CD3)	15	1.05808e-05	TGTGCCAGCAGGTCGGAGGCTAGCGGGATTGGGGAGCTGTTTTTTTT	CASRSEAS_DWGAVFF	TRBV2	TRBD2	TRBJ2-2	10	19	27	30
+OKT3 (anti-CD3)	15	1.05808e-05	TGTGCCAGCAGTTTATCGTTGTCAGGGGGTTGAAAAACTGTTTTTT	CASSLSLS_GVEKLFF	TRBV27	TRBD1	TRBJ1-4	16	22	28	30
+OKT3 (anti-CD3)	15	1.05808e-05	TGCAGTGCTTGGGGACAGGGGGTGACGCAGGTTAGAAGCTAACTATGGCTACACCTTC	CSAWGQGVTQ_LEANYGYTF	TRBV20-1	TRBD1	TRBJ1-2	8	11	21	38
+OKT3 (anti-CD3)	15	1.05808e-05	TGTGCAGCAGTTACTCATCGCACCAAGAGACCCAGTACTTC	CAAVTHR_QETQYF	TRBV6-6	,	TRBJ2-5	15	-1	-1	21
+OKT3 (anti-CD3)	15	1.05808e-05	TGCAGTGCTAGAGAGGCAGGGGGTTTTGGCCAGCCCCAGCATTTT	CSAREAGGFGQPQHF	TRBV20-1	TRBD1	TRBJ1-5	13	16	22	30
+OKT3 (anti-CD3)	14	9.87539e-06	TGTGCCAGCAGTCCTCCAGACTCTATGGCTACACCTTC	CASSPP_LYGYTF	TRBV6-5	,	TRBJ1-2	11	-1	-1	22
+OKT3 (anti-CD3)	14	9.87539e-06	TGTGCCAGCAGCTTAGGGGGGCAACCCAAGTACTTC	CASSLGGQPKYF	TRBV7-2	TRBD1	TRBJ2-5	15	16	21	23
+OKT3 (anti-CD3)	14	9.87539e-06	TGTGCCAGCAGCTCCTTAGCGGGGGCTGGCACAGATACGCAGTATTTTGGCCCAGGCACCCGGCTGACAGTGCTCGGTAAGCGGGGGCTCCCGCTGAAGCCCGGGAACTGGGGAGGGGGCGCCCCGGGACGCCGGGGGCGTCGCAGGGCCAGTTTCTGTGCCGCGTCTCGGGGCTGTGAGCCAAAAACATTCAGTACTTC	CASSSLAGAGTDTQYFGPGTRLTVLGKRGLPLK_RELGRGRPGTPGASQGQFLCRVSGL*AKNIQYF	TRBV5-5	TRBD2	TRBJ2-4	12	16	22	178
+OKT3 (anti-CD3)	14	9.87539e-06	GGTGCCAGCAGCTTAGGGGGGCAAGCCCAGTACTTC	GASSLGGQAQYF	TRBV7-2	TRBD1	TRBJ2-5	15	16	21	25
+OKT3 (anti-CD3)	14	9.87539e-06	TGCAGTGCTAGTACCGGGGGGGGTTAGCGTCTACGAGCAGTACTTC	CSASTGGG_SVYEQYF	TRBV20-1	TRBD2	TRBJ2-7	10	11	21	30
+OKT3 (anti-CD3)	14	9.87539e-06	TGTGCCACCCGGGACGGGGGGAGGGGGGAGACCCAGTACTTC	CATRDGGRGETQYF	TRBV19	TRBD1	TRBJ2-5	6	10	20	27
+OKT3 (anti-CD3)	14	9.87539e-06	TGTGCCCGCAGCGGGGACGGATACCATGAGCAGTTCTTC	CARSGDGYHEQFF	TRBV3-1	TRBD2	TRBJ2-1	11	13	17	21
+OKT3 (anti-CD3)	14	9.87539e-06	TGTGCCAGCAGTCTCGGGTCCAGAGGAATGAGCAGTTCTTC	CASSLGS_RNEQFF	TRBV25-1	,	TRBJ2-1	11	-1	-1	26
+OKT3 (anti-CD3)	14	9.87539e-06	TGCGCCAGCAAAAGGGGGGTCCCCCGGTCGGGACACAGATACGCAGTATTTT	CASKRGVPR_RDTDTQYF	TRBV4-1	TRBD1	TRBJ2-3	9	12	17	33
+OKT3 (anti-CD3)	14	9.87539e-06	TGTGCCAGCAGTTACTCGTATCCTAGCGGGGTTCAAAGGTCGCCAAAAACATTCAGTACTTC	CASSYSYPSG_SKVAKNIQYF	TRBV6-5	TRBD2	TRBJ2-4	16	22	29	41
+OKT3 (anti-CD3)	13	9.17e-06	TGGGCCAGCAGCGGGGACGGAGACAATGAGCAGTTCTTC	WASSGDGDNEQFF	TRBV3-1	TRBD2	TRBJ2-1	11	13	17	22
+OKT3 (anti-CD3)	13	9.17e-06	TGTGCAGCAGCGGGGACGGATACAATGAGCAGTTCTTC	CAAAGT_YNEQFF	TRBV3-1	TRBD2	TRBJ2-1	10	12	16	20
+OKT3 (anti-CD3)	13	9.17e-06	TGTGCCATCGGCTTAGGGGGGCAAACCCAGTACTTC	CAIGLGGQTQYF	TRBV7-2	TRBD1	TRBJ2-5	15	16	21	24
+OKT3 (anti-CD3)	13	9.17e-06	TGCAGTGCTAGTACCGGGGGGGTTAGCGTCTACGAGCAGTACCTC	CSASTGGVSVYEQYL	TRBV20-1	TRBD2	TRBJ2-7	10	11	21	29
+OKT3 (anti-CD3)	13	9.17e-06	TGTGCCAGCAGTCCGGAGTGGGCGACTATCCCTGGGGCCAACGTCCTGACTTTC	CASSPEWATIPGANVLTF	TRBV14	TRBD2	TRBJ2-6	10	23	27	31
+OKT3 (anti-CD3)	13	9.17e-06	TGTGCCAGCTCCCCCCGGGGGAAAGTGATAAGATACGCAGTATTTTGGCCCAGGCACCCGGCTGACAGTGCTCGGTAAGCGGGGGCTCCCGCTGAAGCCCGGGAACTGGGGAGGGGGCGCCCCGGGACGCCGGGGGCGTCGCAGGGCCAGTTTCTGTGCCGCGTCTCGGGGCTGTGAGCCAAAAACATTCAGTACTTC	CASSPRGKVIRYAVFWPRHPADSAR*AGAPAEARELGRGRPGTPGASQGQFLCRVSGL*AKNIQYF	TRBV18	TRBD2	TRBJ2-4	13	108	114	176
+OKT3 (anti-CD3)	13	9.17e-06	TGTGCCACCAGCAGAGTAGGGACCGGGGAGCTGTTTTTT	CATSRVGTGELFF	TRBV15	,	TRBJ2-2	15	-1	-1	21
+OKT3 (anti-CD3)	13	9.17e-06	TGTGCCAGCAGTTTAGGCCCATGGACTCGAAAGACCTACGAGCAGTACTTC	CASSLGPWTRKTYEQYF	TRBV28	TRBD2	TRBJ2-7	14	22	26	34
+OKT3 (anti-CD3)	13	9.17e-06	TGTGCCAGCTCACTAGGGGGAACGGGAGAGCAGTACTTC	CASSLGGTGEQYF	TRBV18	TRBD1	TRBJ2-7	12	14	19	27
+OKT3 (anti-CD3)	13	9.17e-06	CGTGCCAGCAGCCTAGGGGGGCAAACCCAGTACTTC	RASSLGGQTQYF	TRBV7-2	TRBD1	TRBJ2-5	15	16	21	24
+OKT3 (anti-CD3)	12	8.46462e-06	TGCAGTGCTCCGCCCGCAGGAGGGCCCACTACAGATACGCAGTATTTT	CSAPPAGGPTTDTQYF	TRBV20-1	TRBD2	TRBJ2-3	8	15	23	30
+OKT3 (anti-CD3)	12	8.46462e-06	TGTGCCAGCAGCTTATGGGGGGCAAACCCAGTACTTC	CASSLW_GQTQYF	TRBV7-2	TRBD1	TRBJ2-5	14	17	22	25
+OKT3 (anti-CD3)	12	8.46462e-06	TGTGCCAGCAGTTTTTCCTCCCGTGGGCGCGATGAAGCTTCTTT	CASSFSS_WAR*SFF	TRBV28	,	TRBJ1-1	13	-1	-1	32
+OKT3 (anti-CD3)	12	8.46462e-06	TGTGCCAGCAGTTACCTGAAAATTTTCGGCGAGCAGTACTTC	CASSYLKIFGEQYF	TRBV6-2	,	TRBJ2-7	14	-1	-1	29
+OKT3 (anti-CD3)	12	8.46462e-06	TGTGCCAGCAGCTTAGGGGGGCAACCCCAGTACTGC	CASSLGGQPQYC	TRBV7-2	TRBD1	TRBJ2-5	15	16	21	25
+OKT3 (anti-CD3)	12	8.46462e-06	TGTCCAGCAGTCCCTCCAGACTCTATGGCTACACCTTC	CPAVPP_LYGYTF	TRBV6-5	,	TRBJ1-2	10	-1	-1	22
+OKT3 (anti-CD3)	12	8.46462e-06	TGTGCCAGCAGTTTTTCCTCCCGTGGGGCGATGAAGCTTTCTTT	CASSFSS_WGDEAFF	TRBV28	TRBD1	TRBJ1-1	13	24	28	31
+OKT3 (anti-CD3)	12	8.46462e-06	TGTGCCAGCAGCGGGTACGTATACAATGAGCAGTTCTTC	CASSGYVYNEQFF	TRBV3-1	,	TRBJ2-1	11	-1	-1	21
+OKT3 (anti-CD3)	12	8.46462e-06	TGTGCCAGCAGTCCCCCCCGGGGGGAAGCGATCCAAGAGACCCAGTACTTC	CASSPPRGEAIQETQYF	TRBV28	TRBD1	TRBJ2-5	11	19	23	32
+OKT3 (anti-CD3)	12	8.46462e-06	TGTCCAGCAGCTTAGGGGGGCAAACCCAGTACTTC	CPAA*G_QTQYF	TRBV7-2	TRBD1	TRBJ2-5	14	15	20	23
+OKT3 (anti-CD3)	12	8.46462e-06	TGTGCCAGCCCCCGGGCACGAGCTTCCGGGCAATGAGCAGTTCTTC	CASPRARA_PGNEQFF	TRBV7-3	,	TRBJ2-1	8	-1	-1	30
+OKT3 (anti-CD3)	12	8.46462e-06	TGTGCCAGCAGGGCCAGCGGGGTGTACACCGGGGAGCTGTTTTT	CASRASG_VHRGAVF	TRBV13	TRBD2	TRBJ2-2	10	15	20	25
+OKT3 (anti-CD3)	12	8.46462e-06	TGTGCCAGCAGCGTAGGGGGGAAAACCCAGTACTTC	CASSVGGKTQYF	TRBV7-2	TRBD1	TRBJ2-5	15	16	20	24
+OKT3 (anti-CD3)	12	8.46462e-06	TGTGCCAGCACACCTCTAGGATACAATGAGCAGTTCTTC	CASTPLGYNEQFF	TRBV3-1	,	TRBJ2-1	9	-1	-1	21
+OKT3 (anti-CD3)	12	8.46462e-06	TGTGCCAGCTTAGGGGGGCAAACCCAGTACTTC	CASLGGQTQYF	TRBV7-2	TRBD1	TRBJ2-5	8	11	16	21
+OKT3 (anti-CD3)	12	8.46462e-06	TGTGCCAGCAGCGGGGACGGATACAAGGAGCAGTTCTGC	CASSGDGYKEQFC	TRBV3-1	TRBD2	TRBJ2-1	11	13	17	21
+OKT3 (anti-CD3)	12	8.46462e-06	TGTGCCAGCAGCTGGGGACGGATACAATGAGCAGTTCTTC	CASSWGR_YNEQFF	TRBV3-1	TRBD2	TRBJ2-1	11	14	18	22
+OKT3 (anti-CD3)	12	8.46462e-06	TGTGCCAGCAGTTCCCCCCCGGGGGGAAGCGATCCAAGAGACCCAGTACTTC	CASSSPPGG_AIQETQYF	TRBV28	TRBD1	TRBJ2-5	12	20	24	33
+OKT3 (anti-CD3)	11	7.75923e-06	TGTTCCAGCAGCTTAGGGGGGCAAACCCAGTGCTTC	CSSSLGGQTQCF	TRBV7-2	TRBD1	TRBJ2-5	15	16	21	24
+OKT3 (anti-CD3)	11	7.75923e-06	TGCACCAGCAGCTTAGGGGGGCAAACCCAGTACTTC	CTSSLGGQTQYF	TRBV7-2	TRBD1	TRBJ2-5	15	16	21	24
+OKT3 (anti-CD3)	11	7.75923e-06	TGGGCCAGCAGCTTAGGGGGGGAAACCCAGTACTTC	WASSLGGETQYF	TRBV7-2	TRBD1	TRBJ2-5	15	16	20	21
+OKT3 (anti-CD3)	11	7.75923e-06	TGTTCCAGCAGCTTAGGTGGGCAAACCCAGTACTTC	CSSSLGGQTQYF	TRBV7-2	,	TRBJ2-5	15	-1	-1	24
+OKT3 (anti-CD3)	11	7.75923e-06	TGTACTTCTGTGCCAGCAAGTAGGGGACAAGACTCCTACGAGCAGTACTTC	CTSVPASRGQDSYEQYF	TRBV7-5	TRBD1	TRBJ2-7	19	23	28	32
+OKT3 (anti-CD3)	11	7.75923e-06	TGCGCCAGCAGCCCCAGCCGGGGGTCGGGAAACTATGGCTACACCTTCGGTTCGGGGACCAGGTTAACCGTTGTAGGGTTAAAATTCTACTAAGGAACAGGAGAGGACCTGGCAGGTGGACTTGGGGAGGCAGGAGTGGAAGGCAGCAGGTCGCGGTTTTCCTTCCAGTCTTTAATGTTGTGCAACTAATGAAAAACTGTTTTTT	CASSPSRGSGNYGYTFGSGTRLTVVGLKFY*GTG_RTWQVDLGRQEWKAAGRGFPSSL*CCATNEKLFF	TRBV4-3	TRBD2	TRBJ1-4	12	117	129	182
+OKT3 (anti-CD3)	11	7.75923e-06	TGTGCCAGCAGCTTAGAACTCCCAGGGAAGACCGGGGAGCTGTTTTT	CASSLELP_EDRGAVF	TRBV11-3	,	TRBJ2-2	16	-1	-1	26
+OKT3 (anti-CD3)	11	7.75923e-06	TGTGCCAGCAGGGCCAGCGGGTGTACACCGGGGAGCTGTTTTTT	CASRASG_YTGELFF	TRBV13	TRBD2	TRBJ2-2	10	15	20	24
+OKT3 (anti-CD3)	11	7.75923e-06	TGTGCCAGCAGGGCTAGCGGATCTCCCTACGAGCAGTACTTC	CASRASGSPYEQYF	TRBV27	TRBD2	TRBJ2-7	10	13	19	25
+OKT3 (anti-CD3)	11	7.75923e-06	TGTGCCAGCAAGGACCCCGGCAGGTCCTACAATGAGCAGTTCTTC	CASKDPGRSYNEQFF	TRBV27	,	TRBJ2-1	9	-1	-1	24
+OKT3 (anti-CD3)	11	7.75923e-06	TGTGCCAGGTCGACTAATGGGGAGCTGTTTTTTT	CARSTN_GSCFF	TRBV28	TRBD2	TRBJ2-2	7	11	15	18
+OKT3 (anti-CD3)	10	7.05385e-06	TGTGCCAGCAGTTTATCGTTGTCAGGGTTGAAAAACTGTTTTTT	CASSLSL_RVEKLFF	TRBV27	TRBD1	TRBJ1-4	16	22	26	28
+OKT3 (anti-CD3)	10	7.05385e-06	TGTGCCAGCAGCGGGGAAGGATAAAAGGAGCAGTGCGGC	CASSGEG*KEQCG	TRBV3-1	,	TRBJ2-1	11	-1	-1	21
+OKT3 (anti-CD3)	10	7.05385e-06	TGCGCCAGCAAAAGGGGGTCCCCCGGTCGGGACACAGATACGCAGTATTT	CASKRGSP_SGHRYAVF	TRBV4-1	TRBD1	TRBJ2-3	9	12	17	32
+OKT3 (anti-CD3)	10	7.05385e-06	TGTGCCAGCCGCTTAGGGGGGGCAAACCCAGTACTTC	CASRLG_GQTQYF	TRBV7-2	TRBD1	TRBJ2-5	15	17	22	25
+OKT3 (anti-CD3)	10	7.05385e-06	TGTGCCAGCAGTTACTCGTATCCTAGCGGGTTCAAAAGGTCGCCAAAAACATTCAGTACTTC	CASSYSYPSG_QKVAKNIQYF	TRBV6-5	TRBD2	TRBJ2-4	16	22	29	41
+OKT3 (anti-CD3)	10	7.05385e-06	TGTGTCAGCAGCTTAGGGGGGCAAACCCAGTATTTC	CVSSLGGQTQYF	TRBV7-2	TRBD1	TRBJ2-5	15	16	21	24
+OKT3 (anti-CD3)	10	7.05385e-06	GGGGCCAGCAGCGGGGACGGAGACAATGAGCAGGTCTTC	GASSGDGDNEQVF	TRBV3-1	TRBD2	TRBJ2-1	11	13	17	22
+OKT3 (anti-CD3)	10	7.05385e-06	TGTGCCAGCAGTTCGGAGGAGGTATTATCGGATACGCAGTATTTT	CASSSEEVLSDTQYF	TRBV6-2	TRBD2	TRBJ2-3	12	14	18	30
+OKT3 (anti-CD3)	10	7.05385e-06	TGTGCCAGCAGTTTTTCCTCCCGGGGGCGCGAGGAAGCTTTCTTT	CASSFSSRGREEAFF	TRBV28	TRBD1	TRBJ1-1	13	22	27	33
+OKT3 (anti-CD3)	10	7.05385e-06	GGTGCCAGCAGTTACTCAGCGCACCAAGAGACCCAGTACGGC	GASSYSAHQETQYG	TRBV6-6	,	TRBJ2-5	16	-1	-1	22
+OKT3 (anti-CD3)	10	7.05385e-06	TGTGCCAGCAGTTTATCGTTGTCAGGGGTTGAAAAAACTGTTTTTT	CASSLSLS_GLKKLFF	TRBV27	TRBD1	TRBJ1-4	16	22	27	32
+OKT3 (anti-CD3)	10	7.05385e-06	TGTGCCAGCAGACCCGGGACAAAAGCTAATCAGCCCCAGCATTTT	CASRPGTKANQPQHF	TRBV6-5	TRBD1	TRBJ1-5	10	15	20	23
+OKT3 (anti-CD3)	10	7.05385e-06	TGTGCCAGCAGATTAGGGGGGAAAACCCAGTACTTC	CASRLGGKTQYF	TRBV7-2	TRBD1	TRBJ2-5	15	16	20	24
+OKT3 (anti-CD3)	10	7.05385e-06	TGTGCCAGCAGCGGGACGGATACAATGGGCAGTTCTTC	CASSGT_YNGQFF	TRBV3-1	TRBD2	TRBJ2-1	11	12	16	20
+OKT3 (anti-CD3)	10	7.05385e-06	TATGCCTTCAATGTGATTTTCACCTTGACCCCTGTCACTGTGTGAACACTGAAGCTTTCTTT	YAFNVIFTLT_CHCVNTEAFF	TRBV26	,	TRBJ1-1	5	-1	-1	42
+OKT3 (anti-CD3)	10	7.05385e-06	TGTGCCAGCAGCTTAGGGGGGCAAGCCCAGTTCTTC	CASSLGGQAQFF	TRBV7-2	TRBD1	TRBJ2-5	15	16	21	25
+OKT3 (anti-CD3)	9	6.34846e-06	TGTGCCAGCAGCCAGGGGGGGGCCGGGAATGGCTACACCTTC	CASSQGGAGNGYTF	TRBV3-1	TRBD1	TRBJ1-2	13	17	22	28
+OKT3 (anti-CD3)	9	6.34846e-06	TGTGCCAGCAGCTTAGGGGGGCAAACCCAGTACTTCG	CASSLG_GKPSTS	TRBV7-2	TRBD1	TRBJ2-5	15	16	21	24
+OKT3 (anti-CD3)	9	6.34846e-06	TGTGCCAGCAGTTACTCGCACCAAGAGACCCAGTACTTC	CASSYSHQETQYF	TRBV6-6	,	TRBJ2-5	16	-1	-1	19
+OKT3 (anti-CD3)	9	6.34846e-06	TGTGCCAGCGGCTTAGGGGGGCAAGCCCAGTACTTC	CASGLGGQAQYF	TRBV7-2	TRBD1	TRBJ2-5	15	16	21	25
+OKT3 (anti-CD3)	9	6.34846e-06	TGTGCCAGCAGCTTGAGCGGTAGTAACTATGGCTACACCTTCGGTTCGGGGACCAGGTTAACCGTTGTAGGGTTAAAATTCTACTAAGGAACAGGAGAGGACCTGGCAGGTGGACTTGGGGAGGCAGGAGTGGAAGGCAGCAGGTCGCGGTTTTCCTTCCAGTCTTTAATGTTGTGCAACTAATGAAAAACTGTTTTTT	CASSLSGSNYGYTFGSGTRLTVVGLKFY*GTGE_TWQVDLGRQEWKAAGRGFPSSL*CCATNEKLFF	TRBV5-6	TRBD2	TRBJ1-4	14	111	123	176
+OKT3 (anti-CD3)	9	6.34846e-06	TGTGCCAGCAGCTTAGGGGGGCAAACCCAGTACTC	CASSLG_ANPVL	TRBV7-2	TRBD1	TRBJ2-5	15	16	21	24
+OKT3 (anti-CD3)	9	6.34846e-06	TGTGCCAGCAGCTTAGGGGGGGCAACCCAGTACTTC	CASSLGGATQYF	TRBV7-2	TRBD1	TRBJ2-5	15	17	22	24
+OKT3 (anti-CD3)	9	6.34846e-06	TGTGCCAGCAGTTTCCCCCGGGGGGAAGCGATCCAAGAGACCCAGTACTTC	CASSFPRGEAIQETQYF	TRBV28	TRBD1	TRBJ2-5	13	19	23	32
+OKT3 (anti-CD3)	9	6.34846e-06	TGTGCCAGCAGTTACTCATCGCATCCAGAGACCCAGTACTTC	CASSYSSHPETQYF	TRBV6-6	,	TRBJ2-5	16	-1	-1	26
+OKT3 (anti-CD3)	9	6.34846e-06	TGTGCCAGCAGCGTAGTCCCCACGGAGCGACGTGGAAAACTGTTTTTT	CASSVVPTERRGKLFF	TRBV9	,	TRBJ1-4	15	-1	-1	32
+OKT3 (anti-CD3)	9	6.34846e-06	TGTGCCAGCAGCTTAGGGGGGCCAACGTCCTGACTTTC	CASSLG_ANVLTF	TRBV7-2	,	TRBJ2-6	15	-1	-1	17
+OKT3 (anti-CD3)	9	6.34846e-06	TGTGCCAGCAGCCCGGTTTCAGGGGGCACCGGGGAGCTGTTTTTTT	CASSPVSG_APGSCFF	TRBV11-2	TRBD1	TRBJ2-2	11	19	25	26
+OKT3 (anti-CD3)	9	6.34846e-06	GGTGCCAGCAGCGGGGGCGGATACAATGAGCAGTTCTTC	GASSGGGYNEQFF	TRBV3-1	TRBD1	TRBJ2-1	11	12	17	21
+OKT3 (anti-CD3)	9	6.34846e-06	TGTACCAGCAGCCAGGGGGGGCCCGAGTACAATGAGCAGTTCTTC	CTSSQGGPEYNEQFF	TRBV7-6	TRBD1	TRBJ2-1	11	12	18	27
+OKT3 (anti-CD3)	9	6.34846e-06	TGTGCCAGCAGTTACTCCTCGAACCAAGAGACCCAGTACTTC	CASSYSSNQETQYF	TRBV6-6	,	TRBJ2-5	16	-1	-1	22
+OKT3 (anti-CD3)	9	6.34846e-06	GGCGCCAGCAGCGGGGACGGATACAATGAGCAGTTCTTC	GASSGDGYNEQFF	TRBV3-1	TRBD2	TRBJ2-1	11	13	17	21
+OKT3 (anti-CD3)	9	6.34846e-06	TGCGCCAGCAAAAGGGGGTCCCCCCGGTCGGGACACAGATACGCAGTATTTT	CASKRGSPR_RDTDTQYF	TRBV4-1	TRBD1	TRBJ2-3	9	12	17	33
+OKT3 (anti-CD3)	9	6.34846e-06	TGTGCCAGCAGTCCCCCCGGGGGGTACAACACCGGGGAGCTGTTTTTTT	CASSPPGG_TTPGSCFF	TRBV12-3	TRBD1	TRBJ2-2	11	18	22	27
+OKT3 (anti-CD3)	9	6.34846e-06	TGTGCCAGCAGGGGGACGGATACAATGAGCAGTTCTTC	CASRGT_YNEQFF	TRBV3-1	TRBD2	TRBJ2-1	10	12	16	20
+OKT3 (anti-CD3)	9	6.34846e-06	TGTGCCAGCAGCCCCCTGGGCGAGCAGTACTTC	CASSPLGEQYF	TRBV27	,	TRBJ2-7	10	-1	-1	20
+OKT3 (anti-CD3)	9	6.34846e-06	TGTGCCAGCAGCTTAGGGGGGAAAACCCAGTACGTC	CASSLGGKTQYV	TRBV7-2	TRBD1	TRBJ2-5	15	16	20	24
+OKT3 (anti-CD3)	9	6.34846e-06	TGTGCCAGCAGCCTCGACGAAGGGATCCTAGAGACCCAGTACTTC	CASSLDEGILETQYF	TRBV7-2	,	TRBJ2-5	11	-1	-1	26
+OKT3 (anti-CD3)	8	5.64308e-06	TGTGCCAGCAGTGACTACAGGGGGGCGGATGGCTACACCTTC	CASSDYRGADGYTF	TRBV2	TRBD1	TRBJ1-2	13	16	23	28
+OKT3 (anti-CD3)	8	5.64308e-06	TGCAGTGCTACAGGGGGGCGCCTCTTACGAGCAGTACTTC	CSATGGR_SYEQYF	TRBV20-1	TRBD1	TRBJ2-7	12	13	18	21
+OKT3 (anti-CD3)	8	5.64308e-06	TGTGCCAGCAGCTTGGGGGGGCAACCCCAGTACTTC	CASSLGGQPQYF	TRBV7-2	TRBD1	TRBJ2-5	13	16	21	25
+OKT3 (anti-CD3)	8	5.64308e-06	CGTGCCTGCAGCTTAGGGGGGCAAACCCAGTACTTC	RACSLGGQTQYF	TRBV7-2	TRBD1	TRBJ2-5	15	16	21	24
+OKT3 (anti-CD3)	8	5.64308e-06	TGTGCCAGCAGCGGTCACGGATACAATGAGCAGTTCTTC	CASSGHGYNEQFF	TRBV3-1	,	TRBJ2-1	11	-1	-1	21
+OKT3 (anti-CD3)	8	5.64308e-06	TGTGCCAGTAAAACGGACGGAAATTCACCCCTCCATTT	CASKTD_KFTPPF	TRBV19	,	TRBJ1-6	9	-1	-1	21
+OKT3 (anti-CD3)	8	5.64308e-06	TGTGCCAGCAGCTTAGTACTCGGGCCAGGGGATGAGCAGTACTTC	CASSLVLGPGDEQYF	TRBV7-9	TRBD1	TRBJ2-7	15	21	30	33
+OKT3 (anti-CD3)	8	5.64308e-06	TGTGCCAGCAGCGGGGACGGAGACAAGGAGCAGTTCTTC	CASSGDGDKEQFF	TRBV3-1	TRBD2	TRBJ2-1	11	13	17	22
+OKT3 (anti-CD3)	8	5.64308e-06	TGTGCCAGCAGCAAAGACAGAAACTATGGCTACACCTTC	CASSKDRNYGYTF	TRBV11-2	TRBD1	TRBJ1-2	11	15	19	21
+OKT3 (anti-CD3)	8	5.64308e-06	TGTGCCAGTAGCTTAAGGGGGCAAACCCAGTACTTC	CASSLRGQTQYF	TRBV7-2	TRBD1	TRBJ2-5	14	15	21	24
+OKT3 (anti-CD3)	8	5.64308e-06	TGTGCCAGTTACTCATCGCACCAAGAGACCCAGTACTTC	CASYSSHQETQYF	TRBV6-6	,	TRBJ2-5	7	-1	-1	19
+OKT3 (anti-CD3)	8	5.64308e-06	TGTGTCAGCAGCTTAGGGGGGCAACCCCAGTACTTC	CVSSLGGQPQYF	TRBV7-2	TRBD1	TRBJ2-5	15	16	21	25
+OKT3 (anti-CD3)	8	5.64308e-06	TGCAGCGTATATAGCGGGAGCATATCCTACGAGCAGTACTTC	CSVYSGSISYEQYF	TRBV29-1	TRBD2	TRBJ2-7	7	11	19	24
+OKT3 (anti-CD3)	8	5.64308e-06	TGTGCCAGCAGTTACTCATCGCACAAGAGACCCAGTACTTC	CASSYSS_QETQYF	TRBV6-6	,	TRBJ2-5	16	-1	-1	23
+OKT3 (anti-CD3)	8	5.64308e-06	TGTGCCAGCAGCTTCGGGGGGCAAACCCAGTTCTTC	CASSFGGQTQFF	TRBV7-2	TRBD1	TRBJ2-5	13	16	21	24
+OKT3 (anti-CD3)	8	5.64308e-06	GGTGCCAGCAGCTTAGGGGGGCAAACACAGGACTTC	GASSLGGQTQDF	TRBV7-2	TRBD1	TRBJ2-5	15	16	21	24
+OKT3 (anti-CD3)	8	5.64308e-06	TGTGCCAGCAGCGGCAACGGATACAATGAGCAGTTCTTC	CASSGNGYNEQFF	TRBV3-1	,	TRBJ2-1	11	-1	-1	21
+OKT3 (anti-CD3)	8	5.64308e-06	TGTGCCAGCAGCTTCTTC	CASSFF	TRBV7-2	,	TRBJ2-5	13	-1	-1	14
+OKT3 (anti-CD3)	8	5.64308e-06	TGTGCCAGCAGCCTCGACAGCCGAACCTCTGGAAACACCATATATTTTT	CASSLDSR_PLETPYIF	TRBV9	TRBD1	TRBJ1-3	11	15	19	26
+OKT3 (anti-CD3)	8	5.64308e-06	TGCAGTGCTAGACCTGAAATCGAGACCCAGTACTTC	CSARPEIETQYF	TRBV20-1	,	TRBJ2-5	11	-1	-1	21
+OKT3 (anti-CD3)	8	5.64308e-06	TGTGCCAGCAGTCCGGGATCGAACGTGCTCTTC	CASSPGSNVLF	TRBV2	TRBD2	TRBJ1-2	11	13	17	29
+OKT3 (anti-CD3)	8	5.64308e-06	TGTGCCAGCAGCGGGGCCGGATACAAGGAGCAGTTCTTC	CASSGAGYKEQFF	TRBV3-1	TRBD1	TRBJ2-1	11	12	16	21
+OKT3 (anti-CD3)	8	5.64308e-06	TGTGTCAGCAGCGTAGGGGGGCAAACCCAGTACTTC	CVSSVGGQTQYF	TRBV7-2	TRBD1	TRBJ2-5	15	16	21	24
+OKT3 (anti-CD3)	8	5.64308e-06	TGTGCCAGCGGCGGGACGGATACAATGAGCAGTTCTTC	CASGGT_YNEQFF	TRBV3-1	TRBD2	TRBJ2-1	11	12	16	20
+OKT3 (anti-CD3)	8	5.64308e-06	TGTGCCAGCAGTTTTTCCTCCCGTGGCGCGATGAAGCTTTCTTT	CASSFSS_WRDEAFF	TRBV28	,	TRBJ1-1	13	-1	-1	31
+OKT3 (anti-CD3)	7	4.93769e-06	TGTGCCAGCCGCGGGGACGGGTACAATGAGCAGTTCTTC	CASRGDGYNEQFF	TRBV3-1	TRBD1	TRBJ2-1	11	13	20	21
+OKT3 (anti-CD3)	7	4.93769e-06	TGTGCCAGCAGCCCCCGGGGGGGCGGGGGGCCGATCGTGTTGGTGAGCAGTTCTTC	CASSPRGGG_ADRVGEQFF	TRBV7-8	TRBD1	TRBJ2-1	11	19	30	43
+OKT3 (anti-CD3)	7	4.93769e-06	TGTGCCACAAGCTTAGGGGGGCAAACCCAGTACTTC	CATSLGGQTQYF	TRBV7-2	TRBD1	TRBJ2-5	15	16	21	24
+OKT3 (anti-CD3)	7	4.93769e-06	TGCGTCAGCAGTTACTCATCGCACCAAGAGACCCAGTACTTC	CVSSYSSHQETQYF	TRBV6-6	,	TRBJ2-5	16	-1	-1	22
+OKT3 (anti-CD3)	7	4.93769e-06	TGTGCCACCCATCCGGAGGGACAGGTTTCGGGCTACACCTTC	CATHPEGQVSGYTF	TRBV6-1	TRBD1	TRBJ1-2	6	17	24	30
+OKT3 (anti-CD3)	7	4.93769e-06	TGTGCCAGCAGTCTCGGGGGTCCAGAGGAATGAGCAGTTCTTC	CASSLGG_QRNEQFF	TRBV25-1	TRBD1	TRBJ2-1	11	15	19	28
+OKT3 (anti-CD3)	7	4.93769e-06	TGTCCCAGCGGCTTAGGGGGGCAAACCCAGTACTTC	CPSGLGGQTQYF	TRBV7-2	TRBD1	TRBJ2-5	15	16	21	24
+OKT3 (anti-CD3)	7	4.93769e-06	TGTGTCAGCAGTGAAGGGGCTACCGGAGTGGGCTACACCTTC	CVSSEGATGVGYTF	TRBV2	,	TRBJ1-2	15	-1	-1	30
+OKT3 (anti-CD3)	7	4.93769e-06	TGCAGTGCTAGAGTTCCGGGACTTCCAGATACGCAGTATTT	CSARVPG_SRYAVF	TRBV20-1	TRBD2	TRBJ2-3	12	17	22	25
+OKT3 (anti-CD3)	7	4.93769e-06	TGTGCCAGCAGCGAGGGACGGATACAATGAGCAGTTCTTC	CASSEGR_YNEQFF	TRBV3-1	TRBD2	TRBJ2-1	11	14	18	22
+OKT3 (anti-CD3)	7	4.93769e-06	TGCAGTGCCGCCTCGGCCCTAGCGGATAATGAGCAGTTCTTC	CSAASALADNEQFF	TRBV20-1	TRBD2	TRBJ2-1	7	18	24	27
+OKT3 (anti-CD3)	7	4.93769e-06	TGTGCCAGCAGTACTCATCGCACCAAGAGACCCAGTACTTC	CASSTHR_QETQYF	TRBV6-6	,	TRBJ2-5	15	-1	-1	21
+OKT3 (anti-CD3)	7	4.93769e-06	TGTGCCAGCAGCTTAGGGGGGCACGAGCAGTACTTC	CASSLGGHEQYF	TRBV7-2	TRBD1	TRBJ2-7	15	16	21	22
+OKT3 (anti-CD3)	7	4.93769e-06	TGTGCCAGCAGCCCACTTGGGGGCAGGGCACTGAAGCTTTCTTT	CASSPLG_QGTEAFF	TRBV13	TRBD1	TRBJ1-1	11	19	27	28
+OKT3 (anti-CD3)	7	4.93769e-06	TGTGCCAGCAGCCCCGGGCACGGGCTCCCGGGCAATGAGCAGTTCTTC	CASSPGHGLPGNEQFF	TRBV7-3	,	TRBJ2-1	11	-1	-1	32
+OKT3 (anti-CD3)	7	4.93769e-06	TGCGCCAGCAGCCGACCCGGGACTAGATGAACACCGGGGAGCTGTTTTTT	CASSRPGT_MNTGELFF	TRBV4-1	TRBD2	TRBJ2-2	12	18	25	28
+OKT3 (anti-CD3)	7	4.93769e-06	TGTGCCAGCAGTTACTCATCGCACCAGAGACCCAGTACTTC	CASSYSS_PETQYF	TRBV6-6	,	TRBJ2-5	16	-1	-1	22
+OKT3 (anti-CD3)	7	4.93769e-06	TGTGCCAGCAGCGGGGACGGATACAATGAGCAGTTTCTTC	CASSGDG_TMSSFF	TRBV3-1	TRBD2	TRBJ2-1	11	13	17	21
+OKT3 (anti-CD3)	7	4.93769e-06	TGCGCCAGCAGCCGAGCAAGTAGCCAAAAACATTCAGTACTTC	CASSRAS_AKNIQYF	TRBV5-1	,	TRBJ2-4	11	-1	-1	21
+OKT3 (anti-CD3)	7	4.93769e-06	GGTGCCAGCAGCTTAGGGGGGCAAACTCAGTACTTC	GASSLGGQTQYF	TRBV7-2	TRBD1	TRBJ2-5	15	16	21	24
+OKT3 (anti-CD3)	7	4.93769e-06	TGTGCCAGCAGCTTAGGGGGGGGAACCCAGTACTTC	CASSLGGGTQYF	TRBV7-2	TRBD1	TRBJ2-5	15	16	20	24
+OKT3 (anti-CD3)	7	4.93769e-06	TGTGCCAGCCCCCCCGGGGGAAAGTGATAAGATACGCAGTATTTT	CASPPGGK**DTQYF	TRBV18	TRBD1	TRBJ2-3	8	15	19	29
+OKT3 (anti-CD3)	7	4.93769e-06	TGCGCCAGGGTCCCCAGGGCTGTGCGAACACCGGGGAGCTGTTTTTT	CARVPRAV_NTGELFF	TRBV5-1	TRBD1	TRBJ2-2	7	14	18	24
+OKT3 (anti-CD3)	7	4.93769e-06	TGTGCCAGCAGCTTAGGGGAGCAGACCCAGTACTTC	CASSLGEQTQYF	TRBV7-2	TRBD2	TRBJ2-5	15	16	20	22
+OKT3 (anti-CD3)	7	4.93769e-06	TGTGCCAGCAGCGGGGACGGATACATGAGCAGTTCTTC	CASSGD_IHEQFF	TRBV3-1	TRBD2	TRBJ2-1	11	13	17	21
+OKT3 (anti-CD3)	7	4.93769e-06	TGTGACAGCAGAGCGGGCAGCACCGGTTTTTGTCCTGGGCCTCCAGGCTGTGAGCACAGATACGCAGTATTTT	CDSRAGSTGFCP_GLQAVSTDTQYF	TRBV7-4	TRBD2	TRBJ2-3	10	11	16	52
+OKT3 (anti-CD3)	7	4.93769e-06	TGTGCCGGCGGCTTAGGGGGGCAAACCCAGTACTTC	CAGGLGGQTQYF	TRBV7-2	TRBD1	TRBJ2-5	15	16	21	24
+OKT3 (anti-CD3)	7	4.93769e-06	TGTGCCATCAGCTTAGGGGGGCAAACCCGGTACTTC	CAISLGGQTRYF	TRBV7-2	TRBD1	TRBJ2-5	15	16	21	24
+OKT3 (anti-CD3)	6	4.23231e-06	TGTGCTAGCAGCTCAGGGGGGCAAACCCAGTACTTC	CASSSGGQTQYF	TRBV7-2	TRBD1	TRBJ2-5	15	16	21	24
+OKT3 (anti-CD3)	6	4.23231e-06	TGTGCCAGCAGCTTAGAGGGGCAAGCCCAGTACTTC	CASSLEGQAQYF	TRBV7-2	TRBD1	TRBJ2-5	15	16	20	25
+OKT3 (anti-CD3)	6	4.23231e-06	TGTGCCAGTAGCTTAGTGGGGCAAACCCAGTACTTC	CASSLVGQTQYF	TRBV7-2	TRBD1	TRBJ2-5	15	17	21	24
+OKT3 (anti-CD3)	6	4.23231e-06	TGTGCCAGCAGTCCCCCCGGGGGTACAACACCGGGGAGCTGTTTTTT	CASSPPGG_NTGELFF	TRBV12-3	TRBD1	TRBJ2-2	11	18	22	26
+OKT3 (anti-CD3)	6	4.23231e-06	TGTGCCAGCAGCTTAGGGGGGCAAGCCCTGTACTTC	CASSLGGQALYF	TRBV7-2	TRBD1	TRBJ2-5	15	16	21	25
+OKT3 (anti-CD3)	6	4.23231e-06	TGTGCCAGTAAAACGGACGGAAATTCACCCCTCCACTT	CASKTD_KFTPPL	TRBV19	,	TRBJ1-6	9	-1	-1	21
+OKT3 (anti-CD3)	6	4.23231e-06	TGTGCCAGCAGTTTATCGTTGTCAGGGGTTGAAAAACTGTTTTTTTT	CASSLSLS_G*KTVFF	TRBV27	TRBD1	TRBJ1-4	16	22	27	29
+OKT3 (anti-CD3)	6	4.23231e-06	TGTGCCAGCAGCAGGGTTCAGCCCCAGCATTTT	CASSRVQPQHF	TRBV6-5	TRBD1	TRBJ1-5	10	11	15	17
+OKT3 (anti-CD3)	6	4.23231e-06	TGTGCCGGCAGCTTAGGGGGGAAAACCCAGTACTTC	CAGSLGGKTQYF	TRBV7-2	TRBD1	TRBJ2-5	15	16	20	24
+OKT3 (anti-CD3)	6	4.23231e-06	TGTGCCAGCAGCTTAGGGGGGCAAACCCCCTACTTC	CASSLGGQTPYF	TRBV7-2	TRBD1	TRBJ2-5	15	16	21	24
+OKT3 (anti-CD3)	6	4.23231e-06	TGTGCCAGCAGTGACTCGTCGCACCAAGAGACCCAGTACTTC	CASSDSSHQETQYF	TRBV6-6	,	TRBJ2-5	16	-1	-1	22
+OKT3 (anti-CD3)	6	4.23231e-06	TGTGCCAGTAAAACGGACGGAAAGGCACCCCTCCACTTT	CASKTDGKAPLHF	TRBV19	,	TRBJ1-6	9	-1	-1	25
+OKT3 (anti-CD3)	6	4.23231e-06	TGTGCCAGCAGCGGGGACGGATACAATGAGCAGTTC	CASSGDGYNEQF	TRBV3-1	TRBD2	TRBJ2-1	11	13	17	21
+OKT3 (anti-CD3)	6	4.23231e-06	TGTGCCAGCAGCAGGGGGGCAAACCCAGTACTTC	CASSRG_QTQYF	TRBV7-2	TRBD1	TRBJ2-5	11	12	17	22
+OKT3 (anti-CD3)	6	4.23231e-06	TGTGCCAGCAGCCTATGGGGGCAAACCCAGTACTTC	CASSLWGQTQYF	TRBV7-2	TRBD1	TRBJ2-5	14	16	21	24
+OKT3 (anti-CD3)	6	4.23231e-06	TGTGCCAGCAGCGTGGGGGACTAGCCTCTCCTACGAGCAGTACTTC	CASSVGD*_LSYEQYF	TRBV9	TRBD2	TRBJ2-7	13	16	24	27
+OKT3 (anti-CD3)	6	4.23231e-06	TGTGCCAGCAAGTAGGGGACAGAAGACTCCTACGAGCAGTACTTC	CASK*GTEDSYEQYF	TRBV6-5	TRBD1	TRBJ2-7	9	15	21	26
+OKT3 (anti-CD3)	6	4.23231e-06	TGTGCCAGCAGTCCGCCGGGGGGGGGCGCATCTTGAACACCGGGGAGCTGTTTTTT	CASSPPGGG_ILNTGELFF	TRBV27	TRBD1	TRBJ2-2	11	21	26	34
+OKT3 (anti-CD3)	6	4.23231e-06	TGTACCAGCAGCTTAGGGGGGGAAACCCAGTACTTC	CTSSLGGETQYF	TRBV7-2	TRBD1	TRBJ2-5	15	16	20	21
+OKT3 (anti-CD3)	6	4.23231e-06	TGCGCCAGCAGCTTGGAGCCTTGAACACCGGGGAGCTGTTTTTT	CASSLEP_NTGELFF	TRBV5-1	,	TRBJ2-2	15	-1	-1	22
+OKT3 (anti-CD3)	6	4.23231e-06	TGTGCCAGCAGCGGGGACGGATACAATGAGCAGTTCTC	CASSGD_IQ*AVL	TRBV3-1	TRBD2	TRBJ2-1	11	13	17	21
+OKT3 (anti-CD3)	6	4.23231e-06	TGCGCCAGCAAAAGGGGGTCCCCCGGTCGGGACACAGATACGCAGTATTTTT	CASKRGSPG_GTQIRSIF	TRBV4-1	TRBD1	TRBJ2-3	9	12	17	32
+OKT3 (anti-CD3)	6	4.23231e-06	TGTGCCAGCAGTTACTCGTATCCTAGCGGGGTTCAAAAGGTCGCCAAAAAACATTCAGTACTTC	CASSYSYPSGV_KRSPKNIQYF	TRBV6-5	TRBD2	TRBJ2-4	16	22	29	42
+OKT3 (anti-CD3)	6	4.23231e-06	TGTGCCAGCTCCCCCGGGGAAAGTGATAAGATACGCAGTATTTT	CASSPGE_**DTQYF	TRBV18	,	TRBJ2-3	13	-1	-1	28
+OKT3 (anti-CD3)	6	4.23231e-06	TGTGCCAGCAACTGGGGCTCAAAGAGACCCAGTACTTC	CASNWG_KETQYF	TRBV2	TRBD1	TRBJ2-5	9	13	17	21
+OKT3 (anti-CD3)	6	4.23231e-06	TTTGCCACCTAATAGGATGGGGAGAGCGGAAGAACACCGGGGAGCTGTTTTTT	FAT**DGES_KNTGELFF	TRBV15	TRBD2	TRBJ2-2	8	24	28	31
+OKT3 (anti-CD3)	6	4.23231e-06	TGTGCCAGTAGTTACTCATCGCACCAAGGGACCCAGTACTTC	CASSYSSHQGTQYF	TRBV6-6	,	TRBJ2-5	16	-1	-1	22
+OKT3 (anti-CD3)	6	4.23231e-06	TGTGCCAGCAGCTTAGGGGGGCAAGTCCAGTACTTC	CASSLGGQVQYF	TRBV7-2	TRBD1	TRBJ2-5	15	16	21	26
+OKT3 (anti-CD3)	6	4.23231e-06	CGTGCCAGCAGCTCAGGGGGGCAAACCCAGTACTTC	RASSSGGQTQYF	TRBV7-2	TRBD1	TRBJ2-5	15	16	21	24
+OKT3 (anti-CD3)	6	4.23231e-06	TGTGCCAGCAGCTTAGGGGGGCAAACCCAAGTACTTC	CASSLG_GKPKYF	TRBV7-2	TRBD1	TRBJ2-5	15	16	21	24
+OKT3 (anti-CD3)	6	4.23231e-06	TGCAGTGCTAGTGCCGGGGGGGTTAGCGTCTACGAGCAGTACTTC	CSASAGGVSVYEQYF	TRBV20-1	TRBD2	TRBJ2-7	10	14	21	29
+OKT3 (anti-CD3)	6	4.23231e-06	TGTGCCAGCAGTTACTCATCGCCCCAAGAGGCCCAGTACTTC	CASSYSSPQEAQYF	TRBV6-6	,	TRBJ2-5	16	-1	-1	23
+OKT3 (anti-CD3)	6	4.23231e-06	TGTGCCAGCAGTTACTCATCGCACCAAGAGACCCAGTACTC	CASSYSS_PRDPVL	TRBV6-6	,	TRBJ2-5	16	-1	-1	22
+OKT3 (anti-CD3)	6	4.23231e-06	TGCGCCAGCAGCTTGGGAGAGGACCTGAAAAACGTGTTCCCACCCGAGGTCGCTGTGTTTGAGCCATCAGAAGCAGAGATCTTT	CASSLGEDLKNVFPPEVAVFEPSEAEIF	TRBV5-1	,	TRBJ2-3	15	-1	-1	81
+OKT3 (anti-CD3)	6	4.23231e-06	TGTGCTAAGGGAGGTGGGGAAGGAGAAGGAATTCTGGGCAGCCCCTTCCCACTGTGCTCCTACAATGAGCAGTTCTTC	CAKGGGEGEGILGSPFPLCSYNEQFF	TRBV12-2	TRBD2	TRBJ2-1	8	9	13	56
+OKT3 (anti-CD3)	5	3.52692e-06	TGCAGTGCTAGAGTTCCGGGACTTCCAGATACGCAGTATTTTT	CSARVPG_FQIRSIF	TRBV20-1	TRBD2	TRBJ2-3	12	17	22	25
+OKT3 (anti-CD3)	5	3.52692e-06	TGTGCCACCAGTGATTCCGTGGAAGCCCCTCTTC	CATSDS_WKPLF	TRBV24-1	,	TRBJ1-2	15	-1	-1	30
+OKT3 (anti-CD3)	5	3.52692e-06	TGTGCCAGCAGCTCCTTAGCGGGGGGCTGGCACAGATACGCAGTATTTT	CASSSLAG_AGTDTQYF	TRBV5-5	TRBD2	TRBJ2-3	12	16	25	29
+OKT3 (anti-CD3)	5	3.52692e-06	TGTGCCAGCAGCCTCGACAGCCGAACTTCTGGAAACACCTTATATTTT	CASSLDSRTSGNTLYF	TRBV9	TRBD1	TRBJ1-3	11	15	19	27
+OKT3 (anti-CD3)	5	3.52692e-06	TGTGCCAGCAGCTCAGGGGGGCAAACCCAGCACTTC	CASSSGGQTQHF	TRBV7-2	TRBD1	TRBJ2-5	15	16	21	24
+OKT3 (anti-CD3)	5	3.52692e-06	TGTGCCAGCAGCGGGGACAGATACGCAGTATTTT	CASSGD_DTQYF	TRBV3-1	,	TRBJ2-3	11	-1	-1	16
+OKT3 (anti-CD3)	5	3.52692e-06	TGTGCTAGCAGCGGGGACGGATACAATGAGCAGTACTTC	CASSGDGYNEQYF	TRBV3-1	TRBD2	TRBJ2-5	11	13	17	30
+OKT3 (anti-CD3)	5	3.52692e-06	TGCGCCAGCAGCTTGGAATGTGGGGACAGGGACTAATGAAAAACTGTTTTTT	CASSLECGD_GTNEKLFF	TRBV5-1	TRBD1	TRBJ1-4	15	22	30	31
+OKT3 (anti-CD3)	5	3.52692e-06	TGTGCCAGCAACTGGGGGGTCAAAGAGACCCAGTACTTC	CASNWGVKETQYF	TRBV2	TRBD1	TRBJ2-5	9	10	17	22
+OKT3 (anti-CD3)	5	3.52692e-06	TGTGCCAGCGGCGGGGGCGGATACAATGAGCAGTTCTTC	CASGGGGYNEQFF	TRBV3-1	TRBD1	TRBJ2-1	11	12	17	21
+OKT3 (anti-CD3)	5	3.52692e-06	TGTGCCAGCAGCGGGGGCGGATACAATGGGCAGTTCTTC	CASSGGGYNGQFF	TRBV3-1	TRBD1	TRBJ2-1	11	12	17	21
+OKT3 (anti-CD3)	5	3.52692e-06	TTTTCCAGCAGCCTCGACAGCCGAACCTCTGGAAACACCATATATTTT	FSSSLDSRTSGNTIYF	TRBV9	TRBD1	TRBJ1-3	11	15	19	26
+OKT3 (anti-CD3)	5	3.52692e-06	TGTGCCAGCAGCCTAGAGGGGCAAACCCAGTACTTC	CASSLEGQTQYF	TRBV7-2	TRBD1	TRBJ2-5	15	16	20	24
+OKT3 (anti-CD3)	5	3.52692e-06	TGTACCGGCAGCGGGGACGGATACAATGAGCAGTTCTTC	CTGSGDGYNEQFF	TRBV3-1	TRBD2	TRBJ2-1	11	13	17	21
+OKT3 (anti-CD3)	5	3.52692e-06	TGTGCCAGCAGCAAGGACCGGGACACCTAGCCAAAAACATTCAGTACTTC	CASSKDRD_LAKNIQYF	TRBV21-1	TRBD1	TRBJ2-4	13	19	24	28
+OKT3 (anti-CD3)	5	3.52692e-06	TGTGCCAGCAGTTTATCCCTACGAGCAGTACTTC	CASSLS_YEQYF	TRBV6-6	,	TRBJ2-7	12	-1	-1	17
+OKT3 (anti-CD3)	5	3.52692e-06	TGCAGTGCTATTTCGCAACCTATAGAGATAGATTAGTTCTTC	CSAISQPIEID*FF	TRBV20-1	,	TRBJ2-1	9	-1	-1	34
+OKT3 (anti-CD3)	5	3.52692e-06	TGTGCCAGCAGCAGACTAGCGGGGGGACCCCAGGATACGCAGTATTT	CASSRLAG_TPGYAVF	TRBV7-9	TRBD2	TRBJ2-3	11	13	25	33
+OKT3 (anti-CD3)	5	3.52692e-06	TGCAGTGCCGAACTGCTAGCGGGGGGGAAGACGTACAATGAGCAGTTCTTC	CSAELLAGGKTYNEQFF	TRBV20-1	TRBD2	TRBJ2-1	7	15	26	33
+OKT3 (anti-CD3)	5	3.52692e-06	TGTGCTAGCAGCTTAGGGGGGCAAACCCAGTACCTC	CASSLGGQTQYL	TRBV7-2	TRBD1	TRBJ2-5	15	16	21	24
+OKT3 (anti-CD3)	5	3.52692e-06	TGTGTCAGCAGCTTAGGGGGGCAAGCCCAGTACTTC	CVSSLGGQAQYF	TRBV7-2	TRBD1	TRBJ2-5	15	16	21	25
+OKT3 (anti-CD3)	5	3.52692e-06	TGTGCCAGCAGTGCCGCGGAGGTGGGTGGCTATGGCTACACCTTC	CASSAAEVGGYGYTF	TRBV27	TRBD2	TRBJ1-2	11	17	21	29
+OKT3 (anti-CD3)	5	3.52692e-06	TGTGCCAGCAGCTTAGGGGGGGAAACCCAGTACTTT	CASSLGGETQYF	TRBV7-2	TRBD1	TRBJ2-5	15	16	20	21
+OKT3 (anti-CD3)	5	3.52692e-06	TGTGCCAGCAGTTACTCACTGCACCAAGAGACCCAGTACTTC	CASSYSLHQETQYF	TRBV6-6	,	TRBJ2-5	16	-1	-1	22
+OKT3 (anti-CD3)	5	3.52692e-06	TGTGCCAGCAGCGAAGACGGATACAATGAGCAGTTCTTC	CASSEDGYNEQFF	TRBV3-1	,	TRBJ2-1	16	-1	-1	21
+OKT3 (anti-CD3)	5	3.52692e-06	TGTGCCAGCAGCGGGGACGGATACAATGAGCAGTCTTC	CASSGD_IQ*AVF	TRBV3-1	TRBD2	TRBJ2-1	11	13	17	21
+OKT3 (anti-CD3)	5	3.52692e-06	TGGGCCAGCCGTTTTTCCTCCCGTGGGCGCGATGAAGCTTTCTTT	WASRFSSRGRDEAFF	TRBV28	,	TRBJ1-1	13	-1	-1	32
+OKT3 (anti-CD3)	5	3.52692e-06	TGTGCCAGCAGCTCAAGGGGGCAAACCCAGTACTTC	CASSSRGQTQYF	TRBV7-2	TRBD1	TRBJ2-5	12	15	21	24
+OKT3 (anti-CD3)	5	3.52692e-06	GTGCCAGCAGCTTAGGGGGGCAAACCCAGTACTTC	VPAA*G_QTQYF	TRBV7-2	TRBD1	TRBJ2-5	14	15	20	23
+OKT3 (anti-CD3)	5	3.52692e-06	TGCGCCAGCAGCCAAGGGACAGGGGAAGAGACCCAGTACTTC	CASSQGTGEETQYF	TRBV4-3	TRBD1	TRBJ2-5	15	16	24	25
+OKT3 (anti-CD3)	5	3.52692e-06	TGTGCCAGCAGCAGACTAGCGGGGGGGACCCCAGGATACGCAGTATTTT	CASSRLAG_GPQDTQYF	TRBV7-9	TRBD2	TRBJ2-3	11	13	26	34
+OKT3 (anti-CD3)	5	3.52692e-06	TGCAGTCCAAGGGACAGGGGGCAACACCCCTTCAATGAAAAACTGTTTTTT	CSPRDRGQHPFNEKLFF	TRBV20-1	TRBD1	TRBJ1-4	5	10	21	33
+OKT3 (anti-CD3)	5	3.52692e-06	TGTGCCAGCAGCGGGGACGGAGACAATGAGCAGGTCTTC	CASSGDGDNEQVF	TRBV3-1	TRBD2	TRBJ2-1	11	13	17	22
+OKT3 (anti-CD3)	5	3.52692e-06	TGTGCCGCGTCTCGGGGCTGTGAGCCAAAACATTCAGTACTTC	CAASRGC_SQNIQYF	TRBV21-1	TRBD1	TRBJ2-4	5	13	17	22
+OKT3 (anti-CD3)	5	3.52692e-06	TGTGCCAGCAGTTACTCGTATCCTAGCGGGGTTCAAAAAGGTCGCCAAAAACATTCAGTACTTC	CASSYSYPSGV_KKVAKNIQYF	TRBV6-5	TRBD2	TRBJ2-4	16	22	29	43
+OKT3 (anti-CD3)	5	3.52692e-06	CGTGCCAGTAGTTACTCATCGCACCAAGAGACCCAGTACTTC	RASSYSSHQETQYF	TRBV6-6	,	TRBJ2-5	16	-1	-1	22
+OKT3 (anti-CD3)	5	3.52692e-06	TGTGCCAGCAGTTACTCATCGCACCAAGACCCAGTACTTC	CASSYSS_TKTQYF	TRBV6-6	,	TRBJ2-5	16	-1	-1	26
+OKT3 (anti-CD3)	5	3.52692e-06	TGTGCCTGCAGCTTAGGGGGGCCAACCCAGTACTTC	CACSLGGPTQYF	TRBV7-2	TRBD1	TRBJ2-5	15	16	21	24
+OKT3 (anti-CD3)	5	3.52692e-06	TGTGCCAGCAGCTTACGGCAGAAAAAGGGGTTAGATACGCAGTATTTT	CASSLRQKKGLDTQYF	TRBV11-3	TRBD1	TRBJ2-3	14	25	29	32
+OKT3 (anti-CD3)	5	3.52692e-06	TTTGCCAGTAGCTTAGGGGGGCAAACCCAGTACTTC	FASSLGGQTQYF	TRBV7-2	TRBD1	TRBJ2-5	15	16	21	24
+OKT3 (anti-CD3)	5	3.52692e-06	TGTGCCGCGTCTCGGGCTGTGAGCCAAAAACATTCAGTACTTC	CAASRAV_AKNIQYF	TRBV21-1	,	TRBJ2-4	5	-1	-1	21
+OKT3 (anti-CD3)	5	3.52692e-06	TGCGCCAGCAGCCCCAGCCGGGGTCGGGAAACTATGGCTACACCTTC	CASSPSRG_GNYGYTF	TRBV4-3	TRBD2	TRBJ1-2	12	24	28	29
+OKT3 (anti-CD3)	5	3.52692e-06	TGTGCCAGCGGCTTAGGGGGGCAACCCAGTACTTC	CASGLG_ATQYF	TRBV7-2	TRBD1	TRBJ2-5	15	16	21	23
+OKT3 (anti-CD3)	5	3.52692e-06	TGTGCCAGCAGTTTTTCCTCCGTGGGCGCGATGAAGCTTTCTTT	CASSFSS_GRDEAFF	TRBV28	,	TRBJ1-1	13	-1	-1	31
+OKT3 (anti-CD3)	5	3.52692e-06	TGTGCCAGCAGCTTAGGGGGGCAAGCCCAGTGCTTC	CASSLGGQAQCF	TRBV7-2	TRBD1	TRBJ2-5	15	16	21	25
+OKT3 (anti-CD3)	5	3.52692e-06	TGTGCCAGCAGTTACTCATCGCACCAAGAGACGTAGTACTTC	CASSYSSHQET*YF	TRBV6-6	,	TRBJ2-5	16	-1	-1	22
+OKT3 (anti-CD3)	5	3.52692e-06	TGTAGCAATCAGCCCCAGCATTTT	CSNQPQHF	TRBV15	,	TRBJ1-5	12	-1	-1	2
+OKT3 (anti-CD3)	5	3.52692e-06	TGTGTCAGCAGCTTAGGGGGGTAAACCCAGTACTTC	CVSSLGG*TQYF	TRBV7-2	TRBD1	TRBJ2-5	15	16	20	24
+OKT3 (anti-CD3)	4	2.82154e-06	TGTGCCAGCAGTTTCGGGACAGGGGGCGAATCGAACTATGGCTACACCTTC	CASSFGTGGESNYGYTF	TRBV6-5	TRBD1	TRBJ1-2	12	15	26	33
+OKT3 (anti-CD3)	4	2.82154e-06	TGCAGTGCTATTCGCAACCTATAGAGATAGAGCAGTTCTTC	CSAIRNL_EIEQFF	TRBV20-1	,	TRBJ2-1	9	-1	-1	29
+OKT3 (anti-CD3)	4	2.82154e-06	TGTGCCAGCAGTCCCTCCGACTCTATGGCTACACCTTC	CASSPS_LYGYTF	TRBV6-5	,	TRBJ1-2	11	-1	-1	22
+OKT3 (anti-CD3)	4	2.82154e-06	TGTGCCAGCAGCTTAGGGGGGCAAACCCGTACTTC	CASSLG_ANPYF	TRBV7-2	TRBD1	TRBJ2-5	15	16	21	24
+OKT3 (anti-CD3)	4	2.82154e-06	GGTGCCAGCAGCGGGGACGGATGCAATGAGCAGTTCTTC	GASSGDGCNEQFF	TRBV3-1	TRBD2	TRBJ2-1	11	13	17	23
+OKT3 (anti-CD3)	4	2.82154e-06	TGTGCCAGCAGCCCAGGGCACGAGCTGCCGGGCAAGGAGCAGTTCTTC	CASSPGHELPGKEQFF	TRBV7-3	TRBD1	TRBJ2-1	11	13	17	32
+OKT3 (anti-CD3)	4	2.82154e-06	TGTGCCAGCAGCTTAGGGGGGCAAACCAAGTACGTC	CASSLGGQTKYV	TRBV7-2	TRBD1	TRBJ2-5	15	16	21	24
+OKT3 (anti-CD3)	4	2.82154e-06	TGTTCCAGCAGCTTAGGGGGGCAAACCCAGCACTTC	CSSSLGGQTQHF	TRBV7-2	TRBD1	TRBJ2-5	15	16	21	24
+OKT3 (anti-CD3)	4	2.82154e-06	TGTGCCAGCAGTTCCCCCCGGGGGGGAAGCGATCCAAGAGACCCAGTACTTC	CASSSPRGG_AIQETQYF	TRBV28	TRBD2	TRBJ2-5	12	18	25	33
+OKT3 (anti-CD3)	4	2.82154e-06	TGTGCCAGCAGTCCGCCGGGGGGGGCGCATCTTGAACACCGGGGAGCTGTTTTTTT	CASSPPGGA_S*TPGSCFF	TRBV27	TRBD1	TRBJ2-2	11	20	25	33
+OKT3 (anti-CD3)	4	2.82154e-06	TGTGCCAATAGCTTAGGGGGGCAAACCCAGTACTTC	CANSLGGQTQYF	TRBV7-2	TRBD1	TRBJ2-5	15	16	21	24
+OKT3 (anti-CD3)	4	2.82154e-06	TGTGCCAGCAGCTTAAGGGGGGAAACCCAGTACTTC	CASSLRGETQYF	TRBV7-2	TRBD1	TRBJ2-5	14	15	20	21
+OKT3 (anti-CD3)	4	2.82154e-06	TGTGGCATCAGCTTAGGGGGGCAAACCCAGTACTTC	CGISLGGQTQYF	TRBV7-2	TRBD1	TRBJ2-5	15	16	21	24
+OKT3 (anti-CD3)	4	2.82154e-06	TGTCCAGCTCCCCCCGGGGGAAAGTGATAAGATACGCAGTATTTT	CPAPPGGK**DTQYF	TRBV18	TRBD1	TRBJ2-3	12	15	19	29
+OKT3 (anti-CD3)	4	2.82154e-06	TGCGCCAGCAGCGGGGACGAATACAATGAGCAGTTCTTC	CASSGDEYNEQFF	TRBV3-1	TRBD2	TRBJ2-1	11	13	17	21
+OKT3 (anti-CD3)	4	2.82154e-06	TGAGCCAAAAACATTCAGTACTTC	*AKNIQYF	TRBV7-5	,	TRBJ2-4	1	-1	-1	2
+OKT3 (anti-CD3)	4	2.82154e-06	TGTGCCAGCAGCGTCGACGGATACAATGAGCAGTTCTTC	CASSVDGYNEQFF	TRBV3-1	,	TRBJ2-1	11	-1	-1	21
+OKT3 (anti-CD3)	4	2.82154e-06	TGCGCCAGCAGCTTGGGAGGTAGGGAGGCCCAGTACTTC	CASSLGGREAQYF	TRBV5-1	,	TRBJ2-5	15	-1	-1	24
+OKT3 (anti-CD3)	4	2.82154e-06	TGTACCAGCAGCTTAGGGGAGCAAACCCAGTACTTC	CTSSLGEQTQYF	TRBV7-2	TRBD2	TRBJ2-5	15	16	20	24
+OKT3 (anti-CD3)	4	2.82154e-06	TGTGCCAGCAGCTTAGGGGGGCACACCCAGTCCTTC	CASSLGGHTQSF	TRBV7-2	TRBD1	TRBJ2-5	15	16	21	24
+OKT3 (anti-CD3)	4	2.82154e-06	TGTGCCAGCAGCAAAGCTGTCCCTGAAGCTTTCTTTGGACAAGGCACCAGACTCACAGTTGTAGGGTTAAAATTCTACTAAGGAACAGGAGAGGACCTGGCAGGTGGACTTGGGGAGGCAGGAGTGGAAGGCAGCAGGTCGCGGTTTTCCTTCCAGTCTTTAATGTTGTGCAACTAATGAAAAACTGTTTTTT	CASSKAVPEAFFGQGTRLTVVGLKFY*GTGED_WQVDLGRQEWKAAGRGFPSSL*CCATNEKLFF	TRBV21-1	TRBD2	TRBJ1-4	16	105	117	170
+OKT3 (anti-CD3)	4	2.82154e-06	TGTGCCAGCAGCCGCGACGGACAGCAAGAGATCCAGTACTTC	CASSRDGQQEIQYF	TRBV9	TRBD1	TRBJ2-5	11	18	23	24
+OKT3 (anti-CD3)	4	2.82154e-06	TGTGCCAGCGTTACTCATCGCACCAAGAGACCCAGTACTTC	CASVTHR_QETQYF	TRBV6-6	,	TRBJ2-5	15	-1	-1	21
+OKT3 (anti-CD3)	4	2.82154e-06	TGTGCCAGCAGCTTAGGGGGGCAAACCCAGACTTC	CASSLG_ANPDF	TRBV7-2	TRBD1	TRBJ2-5	15	16	21	24
+OKT3 (anti-CD3)	4	2.82154e-06	TGTGCCGGCAGTTACTCCTCGCACCAAGAGACCCAGTACTTC	CAGSYSSHQETQYF	TRBV6-6	,	TRBJ2-5	16	-1	-1	22
+OKT3 (anti-CD3)	4	2.82154e-06	CGTGCCAGCAGCTTAAGGGGGCAAACCCAGTACTTC	RASSLRGQTQYF	TRBV7-2	TRBD1	TRBJ2-5	14	15	21	24
+OKT3 (anti-CD3)	4	2.82154e-06	TGTGCCAGCTCCCCCCGGGGGAAAGTGATAAGATACGCAGTATTTTT	CASSPRGK_DKIRSIF	TRBV18	TRBD1	TRBJ2-3	13	16	20	30
+OKT3 (anti-CD3)	4	2.82154e-06	TGTGCCAGCAGGTCGAGGCTAGCGGGATTGGGGAGCTGTTTTTT	CASRSRL_GIGELFF	TRBV2	TRBD2	TRBJ2-2	10	18	26	29
+OKT3 (anti-CD3)	4	2.82154e-06	TGCGCCAGCAGCCCCAGCCGGGGGTCGGGAAACTATGGCTACGCCTTC	CASSPSRGSGNYGYAF	TRBV4-3	TRBD2	TRBJ1-2	12	25	29	30
+OKT3 (anti-CD3)	4	2.82154e-06	TATGCCAGCAGCCAAGATGGCCTAGCTGATCAGATACGCAGTATTTT	YASSQDGL_*SDTQYF	TRBV3-2	TRBD2	TRBJ2-3	16	18	25	30
+OKT3 (anti-CD3)	4	2.82154e-06	TGTGCCAGCAGTTTTTCTCCCGTGGGCGCGATGAAGCTTTCTTT	CASSFSP_GRDEAFF	TRBV28	,	TRBJ1-1	13	-1	-1	31
+OKT3 (anti-CD3)	4	2.82154e-06	TGTGCCAGCCGCGGGGGCGGATACAATGAGCAGTTCTTC	CASRGGGYNEQFF	TRBV3-1	TRBD1	TRBJ2-1	11	12	17	21
+OKT3 (anti-CD3)	4	2.82154e-06	TGTGCCAGCAGTTAATCATCGCACCAAGAGAACCAGTACTTC	CASS*SSHQENQYF	TRBV6-6	,	TRBJ2-5	16	-1	-1	22
+OKT3 (anti-CD3)	4	2.82154e-06	TGCGCCAGCAGCTTGGCGCCTTTGAACACCGGGGGGCTGTTTTTT	CASSLAPLNTGGLFF	TRBV5-1	,	TRBJ2-2	15	-1	-1	23
+OKT3 (anti-CD3)	4	2.82154e-06	TGTGCCAGCAGTTTCCTCCCGTGGGCGCGATGAAGCTTTCTTT	CASSFLP_GRDEAFF	TRBV28	,	TRBJ1-1	13	-1	-1	30
+OKT3 (anti-CD3)	4	2.82154e-06	CGTGCCAACAGCTTAGGGGGGCAAACCCAGTACTTC	RANSLGGQTQYF	TRBV7-2	TRBD1	TRBJ2-5	15	16	21	24
+OKT3 (anti-CD3)	4	2.82154e-06	TGTGTCAGCAGCTCAGGGGGGCAAACCCAGTACTTC	CVSSSGGQTQYF	TRBV7-2	TRBD1	TRBJ2-5	15	16	21	24
+OKT3 (anti-CD3)	4	2.82154e-06	TGTGCCAGCAGTTACTCATCCCCCCAAGAGACCCAGTACTTC	CASSYSSPQETQYF	TRBV6-6	,	TRBJ2-5	16	-1	-1	23
+OKT3 (anti-CD3)	4	2.82154e-06	TGTGCCAGCAGTTACGCATCGCACCAAGAGACCCATTACTTC	CASSYASHQETHYF	TRBV6-6	,	TRBJ2-5	14	-1	-1	22
+OKT3 (anti-CD3)	4	2.82154e-06	TGTGCCAGCAGCCAGGGGGGGGCCGAGTACAATGAGCAGTTCTTC	CASSQGGAEYNEQFF	TRBV7-6	TRBD1	TRBJ2-1	11	12	18	27
+OKT3 (anti-CD3)	4	2.82154e-06	TGTGCCAGCAGTTAATCCTCGCACCAAGAGACCCAGTACTTC	CASS*SSHQETQYF	TRBV6-6	,	TRBJ2-5	16	-1	-1	22
+OKT3 (anti-CD3)	4	2.82154e-06	TGTGCCAGCAGTCCCCCCGGGGGGTACAACACCGGGGGGCTGTTTTTT	CASSPPGGYNTGGLFF	TRBV12-3	TRBD1	TRBJ2-2	11	18	22	27
+OKT3 (anti-CD3)	4	2.82154e-06	TGTGCCAGCAGCTCCTTAGCGGGGCTGGCACAGATACGCAGTATTTT	CASSSLAG_GTDTQYF	TRBV5-5	TRBD2	TRBJ2-3	12	16	22	27
+OKT3 (anti-CD3)	4	2.82154e-06	TGTGCCAGCAACTGGGGGGCTCAAAGAGACCCAGTACTTC	CASNWGA_KETQYF	TRBV2	TRBD1	TRBJ2-5	9	14	19	23
+OKT3 (anti-CD3)	4	2.82154e-06	TGTGCCAGCAGCTTAAGGGGGCAAACCCAGTTCTTC	CASSLRGQTQFF	TRBV7-2	TRBD1	TRBJ2-1	14	15	21	27
+OKT3 (anti-CD3)	4	2.82154e-06	TGTGCCAGTAGAGGGGGTACATCGACCAGCTCCTACAATGAGCAGTTCTTC	CASRGGTSTSSYNEQFF	TRBV19	TRBD1	TRBJ2-1	10	11	16	29
+OKT3 (anti-CD3)	4	2.82154e-06	TGTGCCAGCAGCCAGGGGGGGCCCGAGTACAATGGGCAGTTCTTC	CASSQGGPEYNGQFF	TRBV7-6	TRBD1	TRBJ2-1	11	12	18	27
+OKT3 (anti-CD3)	4	2.82154e-06	TGTGCCGGCAGCTTAGGGGGGCGAACCCAGTACTTC	CAGSLGGRTQYF	TRBV7-2	TRBD1	TRBJ2-5	15	16	21	24
+OKT3 (anti-CD3)	4	2.82154e-06	TGTGCCAGCACCCCGGGCACGAGCTTCCGGGCAATGAGCAGTTCTTC	CASTPGTS_PGNEQFF	TRBV7-3	,	TRBJ2-1	9	-1	-1	31
+OKT3 (anti-CD3)	4	2.82154e-06	TGCGCCGGCAGCTTCGGGACTAGCGGGTACTACGAGCAGTACTTC	CAGSFGTSGYYEQYF	TRBV5-1	TRBD2	TRBJ2-7	13	15	26	29
+OKT3 (anti-CD3)	4	2.82154e-06	TGTGCCAGCAGCAGGGGACGGATACAATGAGCAGTTCTTC	CASSRGR_YNEQFF	TRBV3-1	TRBD2	TRBJ2-1	11	14	18	22
+OKT3 (anti-CD3)	4	2.82154e-06	TGTGCCAGCAGTGACTACAGGGGCCGGATGGCTACACCTTC	CASSDYR_PDGYTF	TRBV2	TRBD1	TRBJ1-2	13	16	22	27
+OKT3 (anti-CD3)	4	2.82154e-06	TGTGCCAGCAGTCCTGGACTGGGGGGGCTATGGGATGGCTACACCTTC	CASSPGLGGLWDGYTF	TRBV11-2	TRBD1	TRBJ1-2	10	15	24	34
+OKT3 (anti-CD3)	4	2.82154e-06	TGTGCCAGCAGCTTAGGGGGGCAAACCCAGTACTGT	CASSLGGQTQYC	TRBV7-2	TRBD1	TRBJ2-5	15	16	21	24
+OKT3 (anti-CD3)	4	2.82154e-06	TGTGCCAGCAGTGTATCGTTGTCAGGGGTTGAAATACTGTTTTTT	CASSVSLSGVEILFF	TRBV27	TRBD1	TRBJ1-4	16	22	27	29
+OKT3 (anti-CD3)	4	2.82154e-06	TGTGCCAGCAGCGCCGGGACAAGAAATTCACCCCTCCACTTT	CASSAGTRNSPLHF	TRBV27	TRBD1	TRBJ1-6	10	15	20	24
+OKT3 (anti-CD3)	4	2.82154e-06	TGTACCAGCAGCTTAGGGGGGTAAACCCAGTACTTC	CTSSLGG*TQYF	TRBV7-2	TRBD1	TRBJ2-5	15	16	20	24
+OKT3 (anti-CD3)	4	2.82154e-06	TGTGCCAGCAGTTACTCATCGCACAGATACAGAAGACCCAGTACTTC	CASSYSSH_IQKTQYF	TRBV6-6	,	TRBJ2-5	16	-1	-1	33
+OKT3 (anti-CD3)	4	2.82154e-06	CGTGCCAGCAGCTTAGGGGGGCAAACCCGGTACTTC	RASSLGGQTRYF	TRBV7-2	TRBD1	TRBJ2-5	15	16	21	24
+OKT3 (anti-CD3)	4	2.82154e-06	TGTGCCAGCAGCTTAGAGGTGCAAACCCAGTACTTC	CASSLEVQTQYF	TRBV7-2	,	TRBJ2-5	15	-1	-1	24
+OKT3 (anti-CD3)	4	2.82154e-06	TGTGCCACCCGGGACAGGGGGAGGGGGGGAGACCCAGTACTTC	CATRDRG_GGETQYF	TRBV19	TRBD1	TRBJ2-5	6	10	20	28
+OKT3 (anti-CD3)	4	2.82154e-06	TGTGCCAGCATCTTAGGGGGGCAAACCTAGTACTTC	CASILGGQT*YF	TRBV7-2	TRBD1	TRBJ2-5	15	16	21	24
+OKT3 (anti-CD3)	4	2.82154e-06	TGTGCCAGCAGCTCAACGGGTGGGCACAGGGGGCAGTACTTC	CASSSTGGHRGQYF	TRBV7-3	TRBD1	TRBJ2-7	16	21	31	32
+OKT3 (anti-CD3)	4	2.82154e-06	TGTGCCAGCAGCGGGGACGGACAATGAGCAGTTCTTC	CASSGD_DNEQFF	TRBV3-1	TRBD2	TRBJ2-1	11	13	17	20
+OKT3 (anti-CD3)	4	2.82154e-06	GGTGCCAGCAGCTTAGGGGGGCAAACCCAGTAATTC	GASSLGGQTQ*F	TRBV7-2	TRBD1	TRBJ2-5	15	16	21	24
+OKT3 (anti-CD3)	4	2.82154e-06	TGTGCCAGCAGTTGCTCATCGCACCAAGCGACCCAGTACTTC	CASSCSSHQATQYF	TRBV6-6	,	TRBJ2-5	16	-1	-1	22
+OKT3 (anti-CD3)	4	2.82154e-06	TGTGCCAGCAGCTTAGGGGGGCAAAACCCGTACTTC	CASSLGGQNPYF	TRBV7-2	TRBD1	TRBJ2-5	15	16	21	25
+OKT3 (anti-CD3)	4	2.82154e-06	TGTGCCAGCAGCGGGGACGGATACAATACGCAGTTCTTC	CASSGDGYNTQFF	TRBV3-1	TRBD2	TRBJ2-1	11	13	17	21
+OKT3 (anti-CD3)	4	2.82154e-06	TGTGCCAGCAGTTACTCATCGCACCAAGAGACACAGTACTTA	CASSYSSHQETQYL	TRBV6-6	,	TRBJ2-5	16	-1	-1	22
+OKT3 (anti-CD3)	4	2.82154e-06	TGTGCCAGCAGTCCGCCGGGGGGCGCATCTTGAACACCGGGGGGCTGTTTTTT	CASSPPGGA_LNTGGLFF	TRBV27	TRBD1	TRBJ2-2	11	18	23	31
+OKT3 (anti-CD3)	4	2.82154e-06	TGTGCCAGCAGCTTAGGGCAGCAAACCCAGTACTTC	CASSLGQQTQYF	TRBV7-2	,	TRBJ2-5	15	-1	-1	24
+OKT3 (anti-CD3)	4	2.82154e-06	TGTGCCAGCGGTTACTCATCGCACCAAGAGGCCCAGTACTTC	CASGYSSHQEAQYF	TRBV6-6	,	TRBJ2-5	16	-1	-1	22
+OKT3 (anti-CD3)	4	2.82154e-06	TGTGTCAGCGGCGGGGACGGATACAATGAGCAGTTCTTC	CVSGGDGYNEQFF	TRBV3-1	TRBD2	TRBJ2-1	11	13	17	21
+OKT3 (anti-CD3)	4	2.82154e-06	TGCGCCAGCAGCCCCAGCCGGGGGGTCGGGAAACTATGGCTACACCTTC	CASSPSRG_SGNYGYTF	TRBV4-3	TRBD2	TRBJ1-2	12	26	30	31
+OKT3 (anti-CD3)	4	2.82154e-06	TGTGCCAGCAGCGGGGGCGGATACGATGAGCAGTTCTTC	CASSGGGYDEQFF	TRBV3-1	TRBD1	TRBJ2-1	11	12	17	21
+OKT3 (anti-CD3)	4	2.82154e-06	TGTGCCAGCAGCCATCAATTCCGGGACAGGGAAACACCGGGGAGCTGTTTTTT	CASSHQFRD_GNTGELFF	TRBV3-2	TRBD1	TRBJ2-2	13	22	30	32
+OKT3 (anti-CD3)	4	2.82154e-06	TGTGCCAGCAGCCAAGTGGGGGCGGTCACTGAAGCTTTCTTT	CASSQVGAVTEAFF	TRBV3-1	TRBD1	TRBJ1-1	15	17	22	26
+OKT3 (anti-CD3)	4	2.82154e-06	TGTGCCAGAAGCGGGGACGGATACAATGGGCAGTTCTTC	CARSGDGYNGQFF	TRBV3-1	TRBD2	TRBJ2-1	11	13	17	21
+OKT3 (anti-CD3)	4	2.82154e-06	TGTGCCCGCAGCGGGGACGGATACAATGCGCAGTACTTC	CARSGDGYNAQYF	TRBV3-1	TRBD2	TRBJ2-7	11	13	17	29
+OKT3 (anti-CD3)	4	2.82154e-06	TGAGCCAGCGGCTTAGGGGGGCAAACCCAGTACTTC	*ASGLGGQTQYF	TRBV7-2	TRBD1	TRBJ2-5	15	16	21	24
+OKT3 (anti-CD3)	4	2.82154e-06	TGTGCCGGCAGCTTAGGGGAGCAAACCCAGTACTTC	CAGSLGEQTQYF	TRBV7-2	TRBD2	TRBJ2-5	15	16	20	24
+OKT3 (anti-CD3)	4	2.82154e-06	TGGGCCAGCTCCCCCCGGGGAAAGTGATAAGATACGCAGTATTTT	WASSPRGK**DTQYF	TRBV18	,	TRBJ2-3	13	-1	-1	29
+OKT3 (anti-CD3)	4	2.82154e-06	TGTGCCAGCAGTGAAGGGGCTACCGGAGTGGGCTACACCTTCGGTTCGGGGACCAGGTTAACCGTTGTAGGGTTAAAATTCTACTAAGGAACAGGAGAGGACCTGGCAGGTGGACTTGGGGAGGCAGGAGTGGAAGGCAGCAGGTCGCGGTTTTCCTTCCAGTCTTTAATGTTGTGCAACTAATGAAAAACTGTTTTTT	CASSEGATGVGYTFGSGTRLTVVGLKFY*GTGE_TWQVDLGRQEWKAAGRGFPSSL*CCATNEKLFF	TRBV2	TRBD2	TRBJ1-4	15	111	123	176
+OKT3 (anti-CD3)	4	2.82154e-06	CGTGCCAGCAGCGGGGACGGACACAATGAGCAGTTCTTC	RASSGDGHNEQFF	TRBV3-1	TRBD2	TRBJ2-1	11	13	17	22
+OKT3 (anti-CD3)	4	2.82154e-06	TGTGCCAGCAGTTACTCATCGCACAGAAGACCCAGTACTTC	CASSYSS_QKTQYF	TRBV6-6	,	TRBJ2-5	16	-1	-1	27
+OKT3 (anti-CD3)	4	2.82154e-06	TGTGCCAGCAGCGTAGGGGGGCAAACCCAGTACTTA	CASSVGGQTQYL	TRBV7-2	TRBD1	TRBJ2-5	15	16	21	24
+OKT3 (anti-CD3)	4	2.82154e-06	TGTGCCAGCAGCTTAGGGGGGCAAAAAAAGTACTTC	CASSLGGQKKYF	TRBV7-2	TRBD1	TRBJ2-5	15	16	21	28
+OKT3 (anti-CD3)	4	2.82154e-06	TGTGCCAGCAGTTCTCATCGCACCAAGAGACCCAGTACTTC	CASSSHR_QETQYF	TRBV6-6	,	TRBJ2-5	15	-1	-1	21
+OKT3 (anti-CD3)	4	2.82154e-06	TGTGACAGCAGCGGGGACGGATAAAATGAGCAGTTCTTC	CDSSGDG*NEQFF	TRBV3-1	TRBD2	TRBJ2-1	11	13	17	21
+OKT3 (anti-CD3)	4	2.82154e-06	TGTGCCAGCAGCGGGGACGGATACAATGATTTCTTC	CASSGDGYNDFF	TRBV3-1	TRBD2	TRBJ2-1	11	13	17	30
+OKT3 (anti-CD3)	4	2.82154e-06	TGTGCCAGCGGCGGGGACGGATACAATGAGCGGTTCTTC	CASGGDGYNERFF	TRBV3-1	TRBD2	TRBJ2-1	11	13	17	21
+OKT3 (anti-CD3)	4	2.82154e-06	TGTGCCGGCAGCTTAGGGGGGCAAACCCAGCACTTC	CAGSLGGQTQHF	TRBV7-2	TRBD1	TRBJ2-5	15	16	21	24
+OKT3 (anti-CD3)	4	2.82154e-06	TGTGCCAGCAGCGGGGGCTGATACAATGAGCAGTTCTTC	CASSGG*YNEQFF	TRBV3-1	TRBD1	TRBJ2-1	11	12	17	21
+OKT3 (anti-CD3)	4	2.82154e-06	CGTGCCAGCAGCGGGGACGGATACGATGAGCAGTTCTTC	RASSGDGYDEQFF	TRBV3-1	TRBD2	TRBJ2-1	11	13	17	21
+OKT3 (anti-CD3)	3	2.11615e-06	TGTGCCAGGTCGACTAATGGGGGGCTGTTTTTT	CARSTNGGLFF	TRBV28	TRBD2	TRBJ2-2	7	11	15	18
+OKT3 (anti-CD3)	3	2.11615e-06	TGTGCCAGCAGTCCGCCGGGGGGCGCATCTTGAACACCGGGGAGCTGTTTTTTT	CASSPPGGAS*TPGSCFF	TRBV27	TRBD1	TRBJ2-2	11	18	23	31
+OKT3 (anti-CD3)	3	2.11615e-06	TGTGCCAGCAGCTTAGGGGGGCAGACCCAGTGCTTC	CASSLGGQTQCF	TRBV7-2	TRBD1	TRBJ2-5	15	16	21	22
+OKT3 (anti-CD3)	3	2.11615e-06	TGCAGTGCCCAGGGGGGAGGGGGTCCACTGAAGCTTTCTTT	CSAQGGG_STEAFF	TRBV20-1	TRBD2	TRBJ1-1	7	14	20	25
+OKT3 (anti-CD3)	3	2.11615e-06	TGTGCCGGCAGCTTAGGGGGGCAAACCCAGTGCTTC	CAGSLGGQTQCF	TRBV7-2	TRBD1	TRBJ2-5	15	16	21	24
+OKT3 (anti-CD3)	3	2.11615e-06	TGTGCCAGCAGTTACACATCGCACCACGAGACCCAGTACTTC	CASSYTSHHETQYF	TRBV6-6	,	TRBJ2-5	14	-1	-1	22
+OKT3 (anti-CD3)	3	2.11615e-06	TGTGCCAGCAGCCTCGACAGCCGACCCTCTGGAAACTCCATATATTTT	CASSLDSRPSGNSIYF	TRBV9	TRBD1	TRBJ1-3	11	15	19	26
+OKT3 (anti-CD3)	3	2.11615e-06	TGCGCCAGCAGCATTCGGACAGGGGGGCGATACTGAAGCTTTCTTT	CASSIRTG_GDTEAFF	TRBV4-1	TRBD1	TRBJ1-1	11	16	25	31
+OKT3 (anti-CD3)	3	2.11615e-06	TGTGCAAGCAGCTTAGGGGGGCAAACAAAGTACTTC	CASSLGGQTKYF	TRBV7-2	TRBD1	TRBJ2-5	15	16	21	28
+OKT3 (anti-CD3)	3	2.11615e-06	TGTGCCAACAGCGGGGACCGATACAATGAGCAGTTCTTC	CANSGDRYNEQFF	TRBV3-1	TRBD2	TRBJ2-1	11	13	17	21
+OKT3 (anti-CD3)	3	2.11615e-06	TGTGCCAGCAGCCCGGTTTCAGGGGGGCACCGGGGAGCTGTTTTTT	CASSPVSG_GTGELFF	TRBV11-2	TRBD1	TRBJ2-2	11	19	25	27
+OKT3 (anti-CD3)	3	2.11615e-06	TGTGCCAGCAGTGAAGGGCTACCGGAGTGGGCTACACCTTC	CASSEGL_GVGYTF	TRBV2	,	TRBJ1-2	15	-1	-1	29
+OKT3 (anti-CD3)	3	2.11615e-06	TGTGCCAGCAGCCCCGGGCACGAGCTTCCGGCAATGAGCAGTTCTTC	CASSPGHE_SGNEQFF	TRBV7-3	,	TRBJ2-1	11	-1	-1	31
+OKT3 (anti-CD3)	3	2.11615e-06	TGTGCCAGCAGTTTATCGTTGTCAGGGGTTGAAGGGCTGTTTTTT	CASSLSLSGVEGLFF	TRBV27	TRBD1	TRBJ1-4	16	22	27	36
+OKT3 (anti-CD3)	3	2.11615e-06	TGTGCCAGCAGCTTAGGGGGGCGAACCCGGTACTTC	CASSLGGRTRYF	TRBV7-2	TRBD1	TRBJ2-5	15	16	21	24
+OKT3 (anti-CD3)	3	2.11615e-06	TGTACTTCTGTGCCAGCAGTCCCTCCAGACTCTATGGCTACACCTTC	CTSVPAVP_RLYGYTF	TRBV7-5	,	TRBJ1-2	18	-1	-1	31
+OKT3 (anti-CD3)	3	2.11615e-06	TGCCAGCAGCGGGGACGGATACAATGAGCAGTTCTTC	CQQRGR_YNEQFF	TRBV3-1	TRBD2	TRBJ2-1	9	11	15	19
+OKT3 (anti-CD3)	3	2.11615e-06	TGTGCCAGCAGCGGGGAAGGATACAATGAGTAGTTCTTC	CASSGEGYNE*FF	TRBV3-1	,	TRBJ2-1	11	-1	-1	21
+OKT3 (anti-CD3)	3	2.11615e-06	CGTGCCAGCAGCGGGGACTGATACAATGAGCAGTTCTTC	RASSGD*YNEQFF	TRBV3-1	TRBD2	TRBJ2-1	11	13	18	21
+OKT3 (anti-CD3)	3	2.11615e-06	TGTACCAGCAGTTGCTCATCGCACCAAGAGACCCAGTACTTC	CTSSCSSHQETQYF	TRBV6-6	,	TRBJ2-5	16	-1	-1	22
+OKT3 (anti-CD3)	3	2.11615e-06	TGTGCCAGCCCCCCCCGGGGAAAGTGATAAGATACGCAGTATTTT	CASPPRGK**DTQYF	TRBV18	,	TRBJ2-3	8	-1	-1	29
+OKT3 (anti-CD3)	3	2.11615e-06	TGCGCCAGCAGCTTGGGAGAGGACCTGAAAAACGTGTTCCCACCCGAGGTCGCTGTGTTTGAGCCATCAGAAGCAGAGATCTT	CASSLGEDLKNVFP_RGRCV*AIRSRDL	TRBV5-1	,	TRBJ1-4	15	-1	-1	81
+OKT3 (anti-CD3)	3	2.11615e-06	TGCAGCTGTGCTCCTATAATTCACCCCTCCACTTT	CSCAPI_SPLHF	TRBV29-1	,	TRBJ1-6	5	-1	-1	10
+OKT3 (anti-CD3)	3	2.11615e-06	TGTGCCAGCAGCTCAACGGGTGGGCACAGGGAGCAGTTCTTC	CASSSTGGHREQFF	TRBV7-3	TRBD1	TRBJ2-1	16	21	29	30
+OKT3 (anti-CD3)	3	2.11615e-06	TGTGCCAGTAGTAGTAGCGGGGGGTCAAGGGCTACGCGGTATTTT	CASSSSGGSRATRYF	TRBV19	TRBD1	TRBJ2-3	16	18	22	32
+OKT3 (anti-CD3)	3	2.11615e-06	TGTGCCAGCAGCTTAGGGGGGCACGAGCTTCCGGGCAATGAGCAGTTCTTC	CASSLGGHELPGNEQFF	TRBV7-2	TRBD1	TRBJ2-1	15	16	21	35
+OKT3 (anti-CD3)	3	2.11615e-06	TGTGCCAGCAGCTTAGGGTGGTAAACCCAGTACTTC	CASSLGW*TQYF	TRBV7-2	,	TRBJ2-5	15	-1	-1	24
+OKT3 (anti-CD3)	3	2.11615e-06	TGTGCCAGCAGTTACTCATCGCACCAAGAGACCTCATTCTTC	CASSYSSHQETSFF	TRBV6-6	,	TRBJ2-5	16	-1	-1	22
+OKT3 (anti-CD3)	3	2.11615e-06	TGTGCCAGCAGTTTATCGTTGTCAGGGGTTGAAAAAAGTGTTTTTT	CASSLSLS_GLKKVFF	TRBV27	TRBD1	TRBJ1-4	16	22	27	32
+OKT3 (anti-CD3)	3	2.11615e-06	TGTGCCAGCGGTTACTCGTCGCACCAAGAGACCCAGTACTTC	CASGYSSHQETQYF	TRBV6-6	,	TRBJ2-5	16	-1	-1	22
+OKT3 (anti-CD3)	3	2.11615e-06	TGTGCCAGCGGCGGGGACGGATACAATTAGCAGTTCTTC	CASGGDGYN*QFF	TRBV3-1	TRBD2	TRBJ2-1	11	13	17	21
+OKT3 (anti-CD3)	3	2.11615e-06	TGTGCCAGCAGTCCCTCCAGACTCTATGCTACACCTTC	CASSPS_TLCYTF	TRBV6-5	,	TRBJ1-2	11	-1	-1	23
+OKT3 (anti-CD3)	3	2.11615e-06	TGTGCCAGCAGGTCGGAGGCTAGCGGGATTGGGGAGCAGTTCTTC	CASRSEASGIGEQFF	TRBV2	TRBD2	TRBJ2-1	10	19	27	33
+OKT3 (anti-CD3)	3	2.11615e-06	TGTGCCAGCAGTTACTCATCGCACCAACAGACCCGGTACTTC	CASSYSSHQQTRYF	TRBV6-6	,	TRBJ2-5	16	-1	-1	22
+OKT3 (anti-CD3)	3	2.11615e-06	TATGCCAGCACCATGGGAAGCAACACTGAAGCTTTCTTT	YASTMGSNTEAFF	TRBV28	,	TRBJ1-1	9	-1	-1	21
+OKT3 (anti-CD3)	3	2.11615e-06	TGTGCAGCAGTCCCTCCAGACTCTATGGCTACACCTTC	CAAVPP_LYGYTF	TRBV6-5	,	TRBJ1-2	10	-1	-1	22
+OKT3 (anti-CD3)	3	2.11615e-06	TGTGCCAGCAGTTGCTCATCGCACCAAAAGACCCAGTACTTC	CASSCSSHQKTQYF	TRBV6-6	,	TRBJ2-5	16	-1	-1	22
+OKT3 (anti-CD3)	3	2.11615e-06	TGTGCCAGCGGTTACTCATCGAACCAAGAGACCCAGTACTTC	CASGYSSNQETQYF	TRBV6-6	,	TRBJ2-5	16	-1	-1	22
+OKT3 (anti-CD3)	3	2.11615e-06	TGTGCCTGCAGTTACTCATCGCACCACGAGACCCAGTACTTC	CACSYSSHHETQYF	TRBV6-6	,	TRBJ2-5	16	-1	-1	22
+OKT3 (anti-CD3)	3	2.11615e-06	TGTGCCAGCAGTTACTCGTCGCACCAAGAGACCCGGTACTTC	CASSYSSHQETRYF	TRBV6-6	,	TRBJ2-5	16	-1	-1	22
+OKT3 (anti-CD3)	3	2.11615e-06	TGTGCCAGCAGTTACTCATCGCACCAAGAGACCCCAGTACTTC	CASSYSS_TKRPQYF	TRBV6-6	,	TRBJ2-5	16	-1	-1	22
+OKT3 (anti-CD3)	3	2.11615e-06	TGTGCCAGCAGCGGGGACGGATAAATGAGCAGTTCTTC	CASSGD_INEQFF	TRBV3-1	TRBD2	TRBJ2-1	11	13	17	23
+OKT3 (anti-CD3)	3	2.11615e-06	TGTGCCAGCAGTGACTACAGGGGGCTGGATGGCTACACCTTC	CASSDYRGLDGYTF	TRBV2	TRBD1	TRBJ1-2	13	16	24	28
+OKT3 (anti-CD3)	3	2.11615e-06	TGTGCCAGCAGCTTACTTC	CAS_AYF	TRBV7-2	,	TRBJ2-5	14	-1	-1	13
+OKT3 (anti-CD3)	3	2.11615e-06	TGAGCCAGCAGCTTAGGGGGGCAAAACCAGTACTTC	*ASSLGGQNQYF	TRBV7-2	TRBD1	TRBJ2-5	15	16	21	26
+OKT3 (anti-CD3)	3	2.11615e-06	TGTGCCAGCAGCCCGGTTTTAGGGGGCACCGGGGAGCTGTTTTTT	CASSPVLGGTGELFF	TRBV11-2	TRBD1	TRBJ2-2	11	20	25	26
+OKT3 (anti-CD3)	3	2.11615e-06	TGTGTCAGCAGTGCTTCCGAGACTAGACATCACGAGCAGTACTTC	CVSSASETRHHEQYF	TRBV3-1	TRBD2	TRBJ2-7	10	20	25	31
+OKT3 (anti-CD3)	3	2.11615e-06	TGTGCCAGTAGTATATCTGTCGTCGGGGTTGGCACAGATACGTAGTATTTT	CASSISVVGVGTDT*YF	TRBV19	,	TRBJ2-3	14	-1	-1	31
+OKT3 (anti-CD3)	3	2.11615e-06	TGTGCCAGCAAGTAGGGGACAAGACTCCTACGAGCAGTACTT	CASK*GTRLLRAVL	TRBV6-4	TRBD1	TRBJ2-7	9	15	20	24
+OKT3 (anti-CD3)	3	2.11615e-06	TACAGTGCTACAGGGGGCGCCTCTTACGAGCAGTACTTC	YSATGGASYEQYF	TRBV20-1	TRBD1	TRBJ2-7	12	13	17	20
+OKT3 (anti-CD3)	3	2.11615e-06	TGTGCCAGCAGCGCGGACGGGTACAATGAGCAGTTCTTC	CASSADGYNEQFF	TRBV3-1	,	TRBJ2-1	11	-1	-1	21
+OKT3 (anti-CD3)	3	2.11615e-06	TGTGCCAGTAGATTAGGGGGGCAAACCCAGTACTTC	CASRLGGQTQYF	TRBV7-2	TRBD1	TRBJ2-5	15	16	21	24
+OKT3 (anti-CD3)	3	2.11615e-06	TGTGCCAGCAGCTTAGGGGGGCAAACCCTACTTC	CASSLG_GKPYF	TRBV7-2	TRBD1	TRBJ2-5	15	16	21	28
+OKT3 (anti-CD3)	3	2.11615e-06	TGTGCACGCAGTTACTCATCGCACCAAGAGACACAGTACTTC	CARSYSSHQETQYF	TRBV6-6	,	TRBJ2-5	16	-1	-1	22
+OKT3 (anti-CD3)	3	2.11615e-06	TGTGCCAGCAGCAGACTAGCGGTGGACCCCAGGATACGCAGTATTTT	CASSRLAV_PQDTQYF	TRBV7-9	TRBD2	TRBJ2-3	11	13	21	32
+OKT3 (anti-CD3)	3	2.11615e-06	TGTGCCAGCAGTTACTCATCGTACCAAGAGACCCAGCACTTC	CASSYSSYQETQHF	TRBV6-6	,	TRBJ2-5	16	-1	-1	22
+OKT3 (anti-CD3)	3	2.11615e-06	GGTGCCAGCAGCTGGGACGGATACAATGAGCAGTTCTTC	GASSWDGYNEQFF	TRBV3-1	TRBD2	TRBJ2-1	11	13	17	21
+OKT3 (anti-CD3)	3	2.11615e-06	TGTGCCAGCAGTTTCTCATCGCACCAAGAGACCCTGTACTTC	CASSFSSHQETLYF	TRBV6-6	,	TRBJ2-5	16	-1	-1	22
+OKT3 (anti-CD3)	3	2.11615e-06	TGTGCCAGCAGCTTAGGGGGGCAAACCCCAGTACTTC	CASSLG_GKPQYF	TRBV7-2	TRBD1	TRBJ2-5	15	16	21	26
+OKT3 (anti-CD3)	3	2.11615e-06	CGTGCCAGCAGATTAGGGGGGCAAACCCAGTACTTC	RASRLGGQTQYF	TRBV7-2	TRBD1	TRBJ2-5	15	16	21	24
+OKT3 (anti-CD3)	3	2.11615e-06	TGTGCCTAAAACGGACGGAAATTCACCCCTCCACTTT	CA*NGR_NSPLHF	TRBV19	,	TRBJ1-6	5	-1	-1	19
+OKT3 (anti-CD3)	3	2.11615e-06	TGTGCCAGCAGCGGGGACGGATACAAAGAGCAGTACTTC	CASSGDGYKEQYF	TRBV3-1	TRBD2	TRBJ2-5	11	13	17	30
+OKT3 (anti-CD3)	3	2.11615e-06	TGTGCCAGCAGCTTACTTAGTAATGAGCAGTTCTTC	CASSLLSNEQFF	TRBV7-9	,	TRBJ2-1	14	-1	-1	21
+OKT3 (anti-CD3)	3	2.11615e-06	TGTGCCAGCAGCGGGGACGGATACAATGGGCAGTTTTTC	CASSGDGYNGQFF	TRBV3-1	TRBD2	TRBJ2-1	11	13	17	21
+OKT3 (anti-CD3)	3	2.11615e-06	TGCGCCAGCAGCACCGCCCCGATAGCGACGAACACCGGGGAGCTGTTTTTT	CASSTAPIATNTGELFF	TRBV5-1	TRBD2	TRBJ2-2	11	22	26	28
+OKT3 (anti-CD3)	3	2.11615e-06	TGTGCCAGAGCTTAGGGGGGCAAACCCAGTACTTC	CARA*G_QTQYF	TRBV7-2	TRBD1	TRBJ2-5	14	15	20	23
+OKT3 (anti-CD3)	3	2.11615e-06	TGTGTCAGCTCCCCCCGGGGGAAAGTGATGAGATACGCAGTATTTT	CVSSPRGK_**DTQYF	TRBV18	TRBD1	TRBJ2-3	13	16	20	30
+OKT3 (anti-CD3)	3	2.11615e-06	TGTGCCAGCAGTGACTACGGGGGGCCGGATGGCTACACCTTC	CASSDYGGPDGYTF	TRBV2	TRBD1	TRBJ1-2	13	16	24	28
+OKT3 (anti-CD3)	3	2.11615e-06	TGTGCCAGCAGCTTAGGGGGGCAAACCCGGTACTTT	CASSLGGQTRYF	TRBV7-2	TRBD1	TRBJ2-5	15	16	21	24
+OKT3 (anti-CD3)	3	2.11615e-06	TGTGCCAGCAGCTTCTCATCGCACCAAGAGACCCAGTACTTC	CASSFSSHQETQYF	TRBV6-6	,	TRBJ2-5	16	-1	-1	22
+OKT3 (anti-CD3)	3	2.11615e-06	TGCTCCAGCAGCCCCAGCCGGGGGTCGGGAAACTATGGCTACACCTTC	CSSSPSRGSGNYGYTF	TRBV4-3	TRBD2	TRBJ1-2	12	25	29	30
+OKT3 (anti-CD3)	3	2.11615e-06	TGTGTCAGCAGCTTAAGGGGGCAAACCCAGTACTTC	CVSSLRGQTQYF	TRBV7-2	TRBD1	TRBJ2-5	14	15	21	24
+OKT3 (anti-CD3)	3	2.11615e-06	TGTGCCAGCAGCGGGGACGGATTCTGAGCAGTTCTTC	CASSGD_DSEQFF	TRBV3-1	TRBD2	TRBJ2-1	11	13	17	24
+OKT3 (anti-CD3)	3	2.11615e-06	TGTGCCAGCGGGGACGGATACAATGAGCAGTTCTTC	CASGDGYNEQFF	TRBV3-1	TRBD2	TRBJ2-1	8	10	14	18
+OKT3 (anti-CD3)	3	2.11615e-06	TGTGCCAGCCCCGGGCACGAGCTTCCGGGCAATGAGCAGTTCTTC	CASPGHELPGNEQFF	TRBV3-1	,	TRBJ2-1	8	-1	-1	29
+OKT3 (anti-CD3)	3	2.11615e-06	TGTGTCAGCAGTGACTACAGGGGGCCGGATGGCTACACCTTC	CVSSDYRGPDGYTF	TRBV2	TRBD1	TRBJ1-2	13	16	24	28
+OKT3 (anti-CD3)	3	2.11615e-06	TGTGCCGGCAGTGACTACAGGGGGCCGGATGGCTACACCTTC	CAGSDYRGPDGYTF	TRBV2	TRBD1	TRBJ1-2	13	16	24	28
+OKT3 (anti-CD3)	3	2.11615e-06	CGTGCCTGCAGTTACTCATCGCACCAAGAGACCCAGTACTTC	RACSYSSHQETQYF	TRBV6-6	,	TRBJ2-5	16	-1	-1	22
+OKT3 (anti-CD3)	3	2.11615e-06	TGTGCCAACAGTTACTCATCGCACCGAGAGACCCAGTACTTC	CANSYSSHRETQYF	TRBV6-6	,	TRBJ2-5	16	-1	-1	22
+OKT3 (anti-CD3)	3	2.11615e-06	TGTGCCAGCAGCTTAGGGGGGTAAACCCAGTTCTTC	CASSLGG*TQFF	TRBV7-2	TRBD1	TRBJ2-1	15	16	20	27
+OKT3 (anti-CD3)	3	2.11615e-06	TGTGCCAGCAGTCCCTCCGGGGGGTACAACACCGGGGAGCTGTTTTTT	CASSPSGGYNTGELFF	TRBV12-3	TRBD1	TRBJ2-2	11	18	22	27
+OKT3 (anti-CD3)	3	2.11615e-06	CGTGCCAGCAGCTTAGGGGGGCAAACCCAGTACGTC	RASSLGGQTQYV	TRBV7-2	TRBD1	TRBJ2-5	15	16	21	24
+OKT3 (anti-CD3)	3	2.11615e-06	TGTGCCAGCAGCCCGGTTTCAGGGGCACCGGGGAGCTGTTTTTT	CASSPVS_GTGELFF	TRBV11-2	TRBD1	TRBJ2-2	11	19	24	25
+OKT3 (anti-CD3)	3	2.11615e-06	TGCGCCAGCAGCCTCAGCCGGGGGTCGGGAAACTATGGCTACACCTTC	CASSLSRGSGNYGYTF	TRBV4-3	TRBD2	TRBJ1-2	12	25	29	30
+OKT3 (anti-CD3)	3	2.11615e-06	TGTGCCAGCAGTTACTCATCGCACCAAGCGACCCGGTACTTC	CASSYSSHQATRYF	TRBV6-6	,	TRBJ2-5	16	-1	-1	22
+OKT3 (anti-CD3)	3	2.11615e-06	TGTGCCAGCAGCGGGGGGATACAATGAGCAGTTCTTC	CASSGG_YNEQFF	TRBV3-1	TRBD1	TRBJ2-1	11	12	16	19
+OKT3 (anti-CD3)	3	2.11615e-06	TGCGCCAGCAGCCGAACCCCTAGCGGGGGGGCTGACGGGGAGCTGTTTTTT	CASSRTPSGGADGELFF	TRBV5-1	TRBD2	TRBJ2-2	11	19	30	35
+OKT3 (anti-CD3)	3	2.11615e-06	TGTCCTGGGCCTCCAGGCTGTGAGCATAGATACGCAGTATTTT	CPGPPGC_SIDTQYF	TRBV22-1	,	TRBJ2-3	8	-1	-1	22
+OKT3 (anti-CD3)	3	2.11615e-06	TGTGCCAGCAGCTTAGGGGGGCAAACAGTACTTC	CASSLG_GKQYF	TRBV7-2	TRBD1	TRBJ2-5	15	16	21	25
+OKT3 (anti-CD3)	3	2.11615e-06	TGTGCCAGCAGCTTAGGGAGGAAAACCCAGTACTTC	CASSLGRKTQYF	TRBV7-2	TRBD2	TRBJ2-5	15	16	20	24
+OKT3 (anti-CD3)	3	2.11615e-06	TGTGCCAGCAGCCTCCTGGCGAGCAGTACTTC	CASSL_GEQYF	TRBV27	,	TRBJ2-7	10	-1	-1	12
+OKT3 (anti-CD3)	3	2.11615e-06	TGTGAAAGAAGAGGGGAAGGATAAAATGAGAAGTTATTA	CERRGEG*NEKLL	TRBV3-1	TRBD2	TRBJ2-1	3	10	14	21
+OKT3 (anti-CD3)	3	2.11615e-06	TCCCAGCAGCCCCGGGCACGAGCTTCCGGGCAATGAGCAGTTCTTC	SQQPRARA_PGNEQFF	TRBV7-3	,	TRBJ2-1	9	-1	-1	30
+OKT3 (anti-CD3)	3	2.11615e-06	TGTGCCAGCAGCTCCTTAGCGGGGGGTGGCACAGATACGCAGTATTTT	CASSSLAGGGTDTQYF	TRBV5-5	TRBD2	TRBJ2-3	12	16	25	28
+OKT3 (anti-CD3)	3	2.11615e-06	TATGCCAGCAGTCACTCATCGCACCAAGAGACCCAGTACTTC	YASSHSSHQETQYF	TRBV6-6	,	TRBJ2-5	16	-1	-1	22
+OKT3 (anti-CD3)	3	2.11615e-06	TGTGCAAGCAGATTAGGGGGGCAAACCCAGGACTTC	CASRLGGQTQDF	TRBV7-2	TRBD1	TRBJ2-5	15	16	21	24
+OKT3 (anti-CD3)	3	2.11615e-06	TGTGCCAGCCCCCCCCCGGGGGAAAGTGATAAGATACGCAGTATTTT	CASPPPGE_**DTQYF	TRBV18	TRBD1	TRBJ2-3	8	17	21	31
+OKT3 (anti-CD3)	3	2.11615e-06	TGTGCCAGCAGTTACTCATCGTACCAAGAGGCCCAGTACTTC	CASSYSSYQEAQYF	TRBV6-6	,	TRBJ2-5	16	-1	-1	22
+OKT3 (anti-CD3)	3	2.11615e-06	TGTGCCAGCAACTGGGGGCTCAACGAGACCCAGTACTTC	CASNWGLNETQYF	TRBV2	TRBD1	TRBJ2-5	9	10	18	20
+OKT3 (anti-CD3)	3	2.11615e-06	TGTGCCAGCAGCTTAGGGGGGTAAACCCAGTACCTC	CASSLGG*TQYL	TRBV7-2	TRBD1	TRBJ2-5	15	16	20	24
+OKT3 (anti-CD3)	3	2.11615e-06	TGTGCAGCAGCCTCGACAGCCGAACCTCTGGAAACACCATATATTTT	CAAASTAE_SGNTIYF	TRBV9	TRBD1	TRBJ1-3	10	14	18	25
+OKT3 (anti-CD3)	3	2.11615e-06	TGTGCTGGATTTTATAGGAGGCCACTCTGTGTCTCTTTTTGTCACCTGCCTGAGTCTTGGGCAAGCTCTGGAAGGGAACACAGAGTACTGGAAGCAGAGCTGCTGTCCCTGTGAGGGAAGAGTTCCCATGAACTCCCAACCTCTGCCTGAATCCCAGCTGTGCTCAGCAGAGACTGGGGGGTTTTGAAGTGGCCCTGGGAGGCTGTGCTCTGGAAACACCATATATTTT	CAGFYRRPLCVSFCHLPESWASSGREHRVLEAELLSL*_GRVPMNSQPLPESQLCSAETGGF*SGPGRLCSGNTIYF	TRBV12-1	TRBD1	TRBJ1-3	4	171	179	207
+OKT3 (anti-CD3)	3	2.11615e-06	TGTGCCAGCAGCGGGGACGGATACGATGAGCAGTTTTTC	CASSGDGYDEQFF	TRBV3-1	TRBD2	TRBJ2-1	11	13	17	21
+OKT3 (anti-CD3)	3	2.11615e-06	TGTGCCAGCAGCCTAGGGGGGCGAACCCAGTACTTC	CASSLGGRTQYF	TRBV7-2	TRBD1	TRBJ2-5	15	16	21	24
+OKT3 (anti-CD3)	3	2.11615e-06	TGTGCCAGCAGCTCAACGGGTGGGCACAGGGAGTAGTACTTC	CASSSTGGHRE*YF	TRBV7-3	TRBD1	TRBJ2-7	16	21	29	30
+OKT3 (anti-CD3)	3	2.11615e-06	TGTGCCAGCAGTTACTCATCGCACCGAGAAACCCAGTACTTC	CASSYSSHRETQYF	TRBV6-6	,	TRBJ2-5	16	-1	-1	22
+OKT3 (anti-CD3)	3	2.11615e-06	TGTGCCAGCAGTTACTCATCGCACCGAGAGACCCAGTACTCC	CASSYSSHRETQYS	TRBV6-6	,	TRBJ2-5	16	-1	-1	22
+OKT3 (anti-CD3)	3	2.11615e-06	TGTGCCAGCAGCCCCCGAGGGGGGTCTGGGGCCAACGTCCTGACTTTC	CASSPRGGSGANVLTF	TRBV7-2	TRBD1	TRBJ2-6	11	17	22	24
+OKT3 (anti-CD3)	3	2.11615e-06	TGCGCCAGCAGCGGGGACGGATACTATGAGCAGTTCTTC	CASSGDGYYEQFF	TRBV3-1	TRBD2	TRBJ2-1	11	13	17	21
+OKT3 (anti-CD3)	3	2.11615e-06	TGTGCCAGCAGGGCCAGCGGGGTGTACACCGGGGGGCTGTTTTTTT	CASRASGV_TPGGCFF	TRBV13	TRBD2	TRBJ2-2	10	15	20	25
+OKT3 (anti-CD3)	3	2.11615e-06	TGTGCCAGTAGTAGTAGCGGGGGTCAAGGGCTACGCAGTATTTT	CASSSSG_SRATQYF	TRBV19	TRBD1	TRBJ2-3	16	18	22	31
+OKT3 (anti-CD3)	3	2.11615e-06	TGTGCCAGCAGTCACTCATCGCCCCAAGAGACCCAGTACTTC	CASSHSSPQETQYF	TRBV6-6	,	TRBJ2-5	16	-1	-1	23
+OKT3 (anti-CD3)	3	2.11615e-06	TGTGCCAGCTCACCGACTAGCGGGGGGGGCTGGGGCCAACGTCCTGTCTTTC	CASSPTSGG_AGANVLSF	TRBV18	TRBD2	TRBJ2-6	13	14	27	29
+OKT3 (anti-CD3)	3	2.11615e-06	TGTGCCAGCAGCCCCGGGCACGAGCTTCCGGGCAAACCCAGTACTTC	CASSPGHE_SGQTQYF	TRBV7-3	,	TRBJ2-5	11	-1	-1	35
+OKT3 (anti-CD3)	3	2.11615e-06	TGTGCCAGCAGTCCCCCCGGGGGGTACAACACCGGGGCGCTGTTTTTT	CASSPPGGYNTGALFF	TRBV12-3	TRBD1	TRBJ2-2	11	18	22	27
+OKT3 (anti-CD3)	3	2.11615e-06	TGCGCCAGCAGCTTGGAGCCTTTGAACACCAGGGGAGCTGTTTTTT	CASSLEPL_TPGELFF	TRBV5-1	,	TRBJ2-2	15	-1	-1	23
+OKT3 (anti-CD3)	3	2.11615e-06	TGTGCCAGCAGCAAAGTCGGGCGCAGGAGACTATCAAGCCCCAGCATTTT	CASSKVGR_ETIKPQHF	TRBV21-1	,	TRBJ1-5	15	-1	-1	32
+OKT3 (anti-CD3)	3	2.11615e-06	TGTGCCAACAGCTTAGGGGGGCAAACCCAGTGCTTC	CANSLGGQTQCF	TRBV7-2	TRBD1	TRBJ2-5	15	16	21	24
+OKT3 (anti-CD3)	2	1.41077e-06	TGCGCCAGCAGCTCCGGGCAGGGTCGCATGAGCAGTTCTTC	CASSSGQ_SHEQFF	TRBV5-1	TRBD2	TRBJ2-1	12	14	22	27
+OKT3 (anti-CD3)	2	1.41077e-06	TGTGCCAGCAGTTTTCCTCCCGTGGGCACGATGAAGCTTTCTTT	CASSFPP_GHDEAFF	TRBV28	,	TRBJ1-1	13	-1	-1	31
+OKT3 (anti-CD3)	2	1.41077e-06	TGTGTCAGTAGTAGTAGCGGGGGGTCAAGGGCTACGCAGTATTTT	CVSSSSGGSRATQYF	TRBV19	TRBD1	TRBJ2-3	16	18	22	32
+OKT3 (anti-CD3)	2	1.41077e-06	TGTGCCAGCGGCTTGAGCGGTAGTAACTATGGCTACGCCTTC	CASGLSGSNYGYAF	TRBV5-6	TRBD2	TRBJ1-2	14	15	22	23
+OKT3 (anti-CD3)	2	1.41077e-06	TGTGCCAGAAGCCCCGGGAACGAGCTTCCGGGCAATGAGCAGTTCTTC	CARSPGNELPGNEQFF	TRBV7-3	TRBD2	TRBJ2-1	11	14	18	32
+OKT3 (anti-CD3)	2	1.41077e-06	TGTGCCAGCTCCTCCCGGGGAAAGTGATAAGATACGCAGTATTTT	CASSSRGK**DTQYF	TRBV18	,	TRBJ2-3	10	-1	-1	29
+OKT3 (anti-CD3)	2	1.41077e-06	TGTCCTTCTGTGCCAGCAAGTAGGGGACAGGACTCCTACGAGCAGTACTTC	CPSVPASRGQDSYEQYF	TRBV7-5	TRBD1	TRBJ2-7	19	23	30	32
+OKT3 (anti-CD3)	2	1.41077e-06	TGTGCCAGCAGCGGGGACGGATGCAATGAGCAGTTCGTC	CASSGDGCNEQFV	TRBV3-1	TRBD2	TRBJ2-1	11	13	17	23
+OKT3 (anti-CD3)	2	1.41077e-06	TGTGCCAGCAGCCCCGGGCACGAGCTTCCGGGCAATGAGCAGTTCTC	CASSPGHE_SGQ*AVL	TRBV7-3	,	TRBJ2-1	11	-1	-1	32
+OKT3 (anti-CD3)	2	1.41077e-06	TGGGCCAGCAGCGGAGGGGGGAAAACCCAGGACGGC	WASSGGGKTQDG	TRBV7-2	TRBD2	TRBJ2-5	11	12	17	24
+OKT3 (anti-CD3)	2	1.41077e-06	TGTGCCATCAGCGGGGACGGATACAATGAGCAGTTATTC	CAISGDGYNEQLF	TRBV3-1	TRBD2	TRBJ2-1	11	13	17	21
+OKT3 (anti-CD3)	2	1.41077e-06	TGTGCCAGCAGCGGGGACGGACTACCTACGAGCAGTACTTC	CASSGDG_TYEQYF	TRBV3-1	TRBD2	TRBJ2-7	11	18	23	24
+OKT3 (anti-CD3)	2	1.41077e-06	TGTGCCAGCAGCTACAGCGGGGGGGCAAAAGAGACCCAGTACTTC	CASSYSGGAKETQYF	TRBV11-2	TRBD2	TRBJ2-5	12	15	24	28
+OKT3 (anti-CD3)	2	1.41077e-06	TGTGCCAGGTCGACTAATGGGGAGCTGTTTTT	CARST_WGAVF	TRBV28	TRBD2	TRBJ2-2	7	11	15	18
+OKT3 (anti-CD3)	2	1.41077e-06	TGTGCCAGCAGCTTAGAGGGGCAAACCTAGTACTTC	CASSLEGQT*YF	TRBV7-2	TRBD1	TRBJ2-5	15	16	20	24
+OKT3 (anti-CD3)	2	1.41077e-06	TGCGCCAGCAGCTAAGGACAGGGGATAGCACCGGGGAGCTGTTTTTT	CASS*GQG_STGELFF	TRBV4-1	TRBD1	TRBJ2-2	15	16	23	28
+OKT3 (anti-CD3)	2	1.41077e-06	TGTGCCAGTAAAACGGACGGAAATTCCCCCTCCACTTT	CASKTD_KFPLHF	TRBV19	,	TRBJ1-6	9	-1	-1	21
+OKT3 (anti-CD3)	2	1.41077e-06	TGTGCCGGTAGTCCCTCCAGACTCTATGGCTACACCTTC	CAGSPSRLYGYTF	TRBV6-5	,	TRBJ1-2	11	-1	-1	23
+OKT3 (anti-CD3)	2	1.41077e-06	TGTGCCAGCAGCTTCCGGGCAATGAGCAGTTCTTC	CASSFR_NEQFF	TRBV7-2	,	TRBJ2-1	13	-1	-1	19
+OKT3 (anti-CD3)	2	1.41077e-06	TGTGCCACCTAATAGGATGGGGAGAGCGGAAGAACGCCGGGGAGCTGTTTTTT	CAT**DGES_KNAGELFF	TRBV15	TRBD2	TRBJ2-2	8	24	28	31
+OKT3 (anti-CD3)	2	1.41077e-06	TGTGCCAGCACTAGGACGGGTCATGAAAAACTGTTTTTTT	CASTRTG_MKNCFF	TRBV6-5	,	TRBJ1-4	9	-1	-1	22
+OKT3 (anti-CD3)	2	1.41077e-06	TGTGCCAGCAGCGGGGACGGGTACAATGAGCGGTTCTTC	CASSGDGYNERFF	TRBV3-1	TRBD1	TRBJ2-1	11	13	20	21
+OKT3 (anti-CD3)	2	1.41077e-06	CGTGCCAGTAAAACGGACGGAAATTCACCCCTCCATTTT	RASKTDGNSPLHF	TRBV19	,	TRBJ1-6	9	-1	-1	21
+OKT3 (anti-CD3)	2	1.41077e-06	TGTGCCAGTAAAAACGGACGGAAATTCACCCCTCCACTTT	CASKNGR_NSPLHF	TRBV7-2	,	TRBJ1-6	7	-1	-1	22
+OKT3 (anti-CD3)	2	1.41077e-06	TGTGCCAGCAGCAGACTAGCGGGGGGGCCCCTGGATACGCAGTATTTT	CASSRLAGGPLDTQYF	TRBV7-9	TRBD2	TRBJ2-3	11	13	26	33
+OKT3 (anti-CD3)	2	1.41077e-06	TGGGCCAGTAAAACGGACGGAAATTCACCACTCCACTTT	WASKTDGNSPLHF	TRBV19	,	TRBJ1-6	9	-1	-1	21
+OKT3 (anti-CD3)	2	1.41077e-06	TGTGCCAGCAGAGAAGGTCCTCCGTATACACCTACGAGCAGTACTTC	CASREGPP_YTYEQYF	TRBV2	,	TRBJ2-7	15	-1	-1	30
+OKT3 (anti-CD3)	2	1.41077e-06	TGTGCCAGCAGCTTAGGGGGGCACCCAGTACTTC	CASSLG_GTQYF	TRBV7-2	TRBD1	TRBJ2-5	15	16	21	22
+OKT3 (anti-CD3)	2	1.41077e-06	TGTGCCAGTAGTCCCTCCAGACCCTATGGCTACACCTTC	CASSPSRPYGYTF	TRBV6-6	,	TRBJ1-2	11	-1	-1	23
+OKT3 (anti-CD3)	2	1.41077e-06	TGTGCCAGCAGCTTAGGGGGGCAAACCCAGCATTTC	CASSLGGQTQHF	TRBV7-2	TRBD1	TRBJ2-5	15	16	21	24
+OKT3 (anti-CD3)	2	1.41077e-06	TGTGCCGGCAGCGGGGACGGATACAATGATCAGTTCTTC	CAGSGDGYNDQFF	TRBV3-1	TRBD2	TRBJ2-1	11	13	17	21
+OKT3 (anti-CD3)	2	1.41077e-06	TGTGCCAGCAGCGTGGGGGGACTAGCCTCTCCTACGAGTAGTACTTC	CASSVGGL_LSYE*YF	TRBV9	TRBD2	TRBJ2-7	13	17	25	28
+OKT3 (anti-CD3)	2	1.41077e-06	TGTACCAGCTCCCCCCGGGGGGAAGTGATAAGATACGCAGTATTTT	CTSSPRGE_**DTQYF	TRBV18	TRBD1	TRBJ2-3	13	16	20	30
+OKT3 (anti-CD3)	2	1.41077e-06	TTCGCCAACAAAAGGGGGTCCCCCGGTCGGGACACAGATACGCAGTATTTT	FANKRGSPGRDTDTQYF	TRBV4-1	TRBD1	TRBJ2-3	9	12	17	32
+OKT3 (anti-CD3)	2	1.41077e-06	TGTGCCAGCAGTTACTCATCGCACCAAGAGGCCCAGTGCTTC	CASSYSSHQEAQCF	TRBV6-6	,	TRBJ2-5	16	-1	-1	22
+OKT3 (anti-CD3)	2	1.41077e-06	TGTGCCAGCTCACCGACTAGCGGGGGGGGCTGGGACCAACGTCCTGACTTTC	CASSPTSGG_AGTNVLTF	TRBV18	TRBD2	TRBJ2-6	13	14	27	29
+OKT3 (anti-CD3)	2	1.41077e-06	TGTGCCAGCAGCCCCGACAGCCGAACCCCTGGAAACACCATATATTTT	CASSPDSRTPGNTIYF	TRBV9	TRBD1	TRBJ1-3	11	15	19	28
+OKT3 (anti-CD3)	2	1.41077e-06	TTGCCAGCAGTTTATCGTTGTCAGGGGTTGAAAAACTGTTTTTT	LPAVYRC_GVEKLFF	TRBV27	TRBD1	TRBJ1-4	15	21	26	28
+OKT3 (anti-CD3)	2	1.41077e-06	TGTGCCAGCAGCCCGGGCACGAGCTTTCGGGCAATGAGCAGTTCTTC	CASSPGTS_SGNEQFF	TRBV7-3	,	TRBJ2-1	11	-1	-1	31
+OKT3 (anti-CD3)	2	1.41077e-06	TGTGCCAGCAGTTACTCATTGCACCAAGAGGCCCAGTACTTC	CASSYSLHQEAQYF	TRBV6-6	,	TRBJ2-5	16	-1	-1	22
+OKT3 (anti-CD3)	2	1.41077e-06	TGTGCCAGTAGTAGTAGCGGGGGGTCAGGGGCTACGCAGTATTTT	CASSSSGGSGATQYF	TRBV19	TRBD1	TRBJ2-3	16	21	30	32
+OKT3 (anti-CD3)	2	1.41077e-06	TGTGCCAGCAGTTTATTGTTGTCAGGGGTTGAAAAACTGTTTTTTT	CASSLLLS_GLKNCFF	TRBV27	TRBD1	TRBJ1-4	15	22	27	29
+OKT3 (anti-CD3)	2	1.41077e-06	TGCGCCAGCAGCTTGGGAGAGGACCTGAAAAACGTGTTCCCACCCGAGGTCGCTGTGTTTGAGCCATCAGAAGCAGAGATCTGGG	CASSLGEDLKNVFP_PRSLCLSHQKQRSG	TRBV5-1	,	TRBJ2-2P	15	-1	-1	80
+OKT3 (anti-CD3)	2	1.41077e-06	TGTGCCAGCAGCGGGGACTGATACAATGAGTAGTTCTTC	CASSGD*YNE*FF	TRBV3-1	TRBD2	TRBJ2-1	11	13	18	21
+OKT3 (anti-CD3)	2	1.41077e-06	TGTGCTCAGCAGAGACTGGGGGTTTTGAAGTGGCCCTGGGAGGCTGTGCTCTGGAAACACCATATATTTT	CAQQRLGVLKWP_GRLCSGNTIYF	TRBV7-7	TRBD1	TRBJ1-3	11	13	21	48
+OKT3 (anti-CD3)	2	1.41077e-06	TGTGCCAGCAGCGGGGACGGATACAATGAGCAGTTCCTT	CASSGDGYNEQFL	TRBV3-1	TRBD2	TRBJ2-1	11	13	17	21
+OKT3 (anti-CD3)	2	1.41077e-06	TGTGCCAGCAGCTTAGGGGGGCAGACCTAGTACTTC	CASSLGGQT*YF	TRBV7-2	TRBD1	TRBJ2-5	15	16	21	22
+OKT3 (anti-CD3)	2	1.41077e-06	TGTGCCAGCGGCGGGGACGGATACAATGAGCAGATCTTC	CASGGDGYNEQIF	TRBV3-1	TRBD2	TRBJ2-1	11	13	17	21
+OKT3 (anti-CD3)	2	1.41077e-06	TGTGCAGCAGTTTATCGTTGTCAGGGGTTGAAAAACTGTTTTTT	CAAVYRC_GVEKLFF	TRBV27	TRBD1	TRBJ1-4	15	21	26	28
+OKT3 (anti-CD3)	2	1.41077e-06	TGTGCCAGCCCCCCCCGGGGGGAAGTGATAAGATACGCAGTATTTT	CASPPRGE_**DTQYF	TRBV18	TRBD1	TRBJ2-3	8	16	20	30
+OKT3 (anti-CD3)	2	1.41077e-06	TGTGCCAGCTTCCCCCGGGGGGAAGTGATAAGATACGCAGTATTTT	CASFPRGE_**DTQYF	TRBV18	TRBD1	TRBJ2-3	9	16	20	30
+OKT3 (anti-CD3)	2	1.41077e-06	TGTGCCAGCAGTCACTCATCGCACCAAGAGACCCGGTACTTC	CASSHSSHQETRYF	TRBV6-6	,	TRBJ2-5	16	-1	-1	22
+OKT3 (anti-CD3)	2	1.41077e-06	TGTGTCAGCAACACGCGACGGACTACCTACGAGCAGTACTTC	CVSNTRRTTYEQYF	TRBV21-1	TRBD2	TRBJ2-7	12	19	24	25
+OKT3 (anti-CD3)	2	1.41077e-06	TGTGCAGCAGCCCCGGGCACGAGCTTCCGGGCAATGAGCAGTTCTTC	CAAAPGTS_PGNEQFF	TRBV7-3	,	TRBJ2-1	10	-1	-1	31
+OKT3 (anti-CD3)	2	1.41077e-06	TGTGCCAGCAGCCAAGTGGGCGACGTCGGGGGGCTGTTTTTT	CASSQVGDVGGLFF	TRBV3-1	,	TRBJ2-2	15	-1	-1	26
+OKT3 (anti-CD3)	2	1.41077e-06	TGTGCCAGCAGTTACTCGTATCCTAGCGGGGGTTCAAAAGGTCGCCAAAAACATTCAGTACTTC	CASSYSYPSGG_QKVAKNIQYF	TRBV6-5	TRBD2	TRBJ2-4	16	22	29	43
+OKT3 (anti-CD3)	2	1.41077e-06	TGTGCCAGCGGCGGGGACGGATACAATGAGCAATTCTTC	CASGGDGYNEQFF	TRBV3-1	TRBD2	TRBJ2-1	11	13	17	21
+OKT3 (anti-CD3)	2	1.41077e-06	TGTGCCAGCAGCTTAGGGGGGCAACCCCAGCATTTC	CASSLGGQPQHF	TRBV7-2	TRBD1	TRBJ2-5	15	16	21	25
+OKT3 (anti-CD3)	2	1.41077e-06	TGTGCCAGTAGCGGGGACGGACACAATGAGCAGTTCTTC	CASSGDGHNEQFF	TRBV3-1	TRBD2	TRBJ2-1	11	13	17	22
+OKT3 (anti-CD3)	2	1.41077e-06	CGTGCCAGTAAAACGGGCGGAAATTCACCCCTCCACTTT	RASKTGGNSPLHF	TRBV19	,	TRBJ1-6	9	-1	-1	21
+OKT3 (anti-CD3)	2	1.41077e-06	TGTGCCTGGCGGTACAGGATCCAAGAGACCCAGTACTTC	CAWRYRIQETQYF	TRBV30	TRBD1	TRBJ2-5	8	10	17	20
+OKT3 (anti-CD3)	2	1.41077e-06	TGTGCCAGCAGCCTCGACAGTCGAACCTCTGGAAACACATATATTTT	CASSLDSR_LWKHIYF	TRBV9	TRBD1	TRBJ1-3	11	15	19	26
+OKT3 (anti-CD3)	2	1.41077e-06	TGTGCCTGCAGCTTAGGGGGGCAAACCCAGTATTTC	CACSLGGQTQYF	TRBV7-2	TRBD1	TRBJ2-5	15	16	21	24
+OKT3 (anti-CD3)	2	1.41077e-06	TGGGCCAGCAGTCCCTCCAGACTCTATGGCTACACCGTC	WASSPSRLYGYTV	TRBV6-5	,	TRBJ1-2	11	-1	-1	23
+OKT3 (anti-CD3)	2	1.41077e-06	TGTGCCAGCAGTCCGCCGGGGGAGCTGTTTTTT	CASSPPGELFF	TRBV27	,	TRBJ2-2	11	-1	-1	18
+OKT3 (anti-CD3)	2	1.41077e-06	TGTGCCAGCAGCAGGGACGGATACAATGAGCGGTTCTTC	CASSRDGYNERFF	TRBV3-1	TRBD2	TRBJ2-1	11	13	17	21
+OKT3 (anti-CD3)	2	1.41077e-06	TGTGCCAGTAGTAGTAGCGGGGGGTCAAGGGCTACGCAGTATTGT	CASSSSGGSRATQYC	TRBV19	TRBD1	TRBJ2-3	16	18	22	32
+OKT3 (anti-CD3)	2	1.41077e-06	TGTGCCAGTAAAACGGACGGAAAGGCACCCCTCCACTGT	CASKTDGKAPLHC	TRBV19	,	TRBJ1-6	9	-1	-1	25
+OKT3 (anti-CD3)	2	1.41077e-06	TGTGCCAGCAGCATAGGGGGGCAAACCTAGTACTTC	CASSIGGQT*YF	TRBV7-2	TRBD1	TRBJ2-5	15	16	21	24
+OKT3 (anti-CD3)	2	1.41077e-06	GGTGCCAGCAGATTAGGGGGGCAAACACAGGACTTC	GASRLGGQTQDF	TRBV7-2	TRBD1	TRBJ2-5	15	16	21	24
+OKT3 (anti-CD3)	2	1.41077e-06	TGTGCCAGCAGCTTAGGGGAGTAAACCCAGTACTTC	CASSLGE*TQYF	TRBV7-2	TRBD2	TRBJ2-5	15	16	20	24
+OKT3 (anti-CD3)	2	1.41077e-06	TGTGCCACCCGGACAGGGGGAGGGGGGAGACCCAGTACTTC	CATRTGG_GETQYF	TRBV19	TRBD1	TRBJ2-5	6	10	19	26
+OKT3 (anti-CD3)	2	1.41077e-06	TGTGTCAGCAGTTACTCATCGCACCAAGAGACCCAGCACTTC	CVSSYSSHQETQHF	TRBV6-6	,	TRBJ2-5	16	-1	-1	22
+OKT3 (anti-CD3)	2	1.41077e-06	TGTGCCAGCAGTTTAGATCGGGCCGCCTACGAGCAGTACTTC	CASSLDRAAYEQYF	TRBV12-3	,	TRBJ2-7	15	-1	-1	25
+OKT3 (anti-CD3)	2	1.41077e-06	TGTGCCAGCAACTTAGGGGCGCAAACCCAGTACTTC	CASNLGAQTQYF	TRBV7-2	,	TRBJ2-5	15	-1	-1	24
+OKT3 (anti-CD3)	2	1.41077e-06	TGTGCCAGCAGCTTATAGGGGCAAACCCAGTACTTC	CASSL*GQTQYF	TRBV7-2	TRBD1	TRBJ2-5	14	16	20	24
+OKT3 (anti-CD3)	2	1.41077e-06	TGTGCCAGCAGTACCGGGACGGATGATAATTCATCCCTCCACTTT	CASSTGTDDNSSLHF	TRBV7-9	TRBD2	TRBJ1-6	10	11	21	25
+OKT3 (anti-CD3)	2	1.41077e-06	TGTGCCAGCAGTCTCGGGGCCCAGAGGAACGAGCAGTTCTTC	CASSLGAQRNEQFF	TRBV25-1	TRBD1	TRBJ2-1	11	15	19	27
+OKT3 (anti-CD3)	2	1.41077e-06	TGTGCCAGCAGTCCCTCCAGACGCGAGGGCTACACCTGC	CASSPSRREGYTC	TRBV6-5	,	TRBJ1-2	11	-1	-1	27
+OKT3 (anti-CD3)	2	1.41077e-06	TGTGCCACCCGGGACAGGGGGAGGGGGCAAACCCAGTACTTC	CATRDRGRGQTQYF	TRBV19	TRBD1	TRBJ2-5	6	10	20	30
+OKT3 (anti-CD3)	2	1.41077e-06	TGGGTGCTATTTCGCAACCTATAGAGATAGAGCAGTTCTTC	WVLFRNL_EIEQFF	TRBV20-1	,	TRBJ2-1	8	-1	-1	29
+OKT3 (anti-CD3)	2	1.41077e-06	AGTGCCAGCAGCTTAGGGGTGCAAACCCAGTACTTC	SASSLGVQTQYF	TRBV7-2	,	TRBJ2-5	15	-1	-1	24
+OKT3 (anti-CD3)	2	1.41077e-06	TGTGCCAGCAGTTACTCCAGACTCTATGGCTACACCTTC	CASSYSRLYGYTF	TRBV6-6	,	TRBJ1-2	16	-1	-1	23
+OKT3 (anti-CD3)	2	1.41077e-06	TGCGCCAGCAGCTACGGGGGTGTCAACGTCCTGACTTTC	CASSYGGVNVLTF	TRBV5-1	TRBD1	TRBJ2-6	12	15	19	23
+OKT3 (anti-CD3)	2	1.41077e-06	TGTACCAGCAGCTTAGGGGGGCAAACCCGGTACTTC	CTSSLGGQTRYF	TRBV7-2	TRBD1	TRBJ2-5	15	16	21	24
+OKT3 (anti-CD3)	2	1.41077e-06	TGTGCCAGCAGTTACTCATCGCACCCAGAGACCCAGCACTTC	CASSYSSHPETQHF	TRBV6-6	,	TRBJ2-5	16	-1	-1	22
+OKT3 (anti-CD3)	2	1.41077e-06	TGGGACAGCAGACTCGACAGCCGAACCTCTGGAAACACAATATATTTT	WDSRLDSRTSGNTIYF	TRBV9	TRBD1	TRBJ1-3	10	15	19	26
+OKT3 (anti-CD3)	2	1.41077e-06	TGTGCTAGCAGCTTAGGGGGGCAAACCCAGTCCTTC	CASSLGGQTQSF	TRBV7-2	TRBD1	TRBJ2-5	15	16	21	24
+OKT3 (anti-CD3)	2	1.41077e-06	TGTGCCGGCAGTCCGCCGGGGGGCGCATCTTGAACACCGGGGAGCTGTTTTTT	CAGSPPGGA_LNTGELFF	TRBV27	TRBD1	TRBJ2-2	11	18	23	31
+OKT3 (anti-CD3)	2	1.41077e-06	TGTGCCCGCAGTTACTCATCGCACCAAGAGACCCAGTGCTTC	CARSYSSHQETQCF	TRBV6-6	,	TRBJ2-5	16	-1	-1	22
+OKT3 (anti-CD3)	2	1.41077e-06	TTCCAGCAGCTTAGGGGGGCAAACCCAGTACTTC	FQQLRG_QTQYF	TRBV7-2	TRBD1	TRBJ2-5	13	14	19	22
+OKT3 (anti-CD3)	2	1.41077e-06	TGTGCCAGCAGCGGGGACGGATACAATGAGCAGTTCTTCG	CASSGDG_TMSSSS	TRBV3-1	TRBD2	TRBJ2-1	11	13	17	21
+OKT3 (anti-CD3)	2	1.41077e-06	TGTGCCAGCAGCTTGGGACCCGGGGGACTGAAGCTTTCTTT	CASSLGP_GTEAFF	TRBV5-5	TRBD1	TRBJ1-1	15	21	25	26
+OKT3 (anti-CD3)	2	1.41077e-06	TGCAGTGCTATTTCGCAACCGATAGAGAGAGAGCAGTTCTTC	CSAISQPIEREQFF	TRBV20-1	,	TRBJ2-1	9	-1	-1	30
+OKT3 (anti-CD3)	2	1.41077e-06	TGCAGTGCTACAGGGGCGCCTCTTACGAGCAGTACTTC	CSATGA_SYEQYF	TRBV20-1	,	TRBJ2-7	12	-1	-1	19
+OKT3 (anti-CD3)	2	1.41077e-06	TGTGCCAGCAGTACCGGGACGGATGATAGTTCACCCCTCCACTTT	CASSTGTDDSSPLHF	TRBV7-9	TRBD2	TRBJ1-6	10	11	21	25
+OKT3 (anti-CD3)	2	1.41077e-06	TGTGCCAGCAGCTTAGGGGGGCAAACCCAGCGCTTC	CASSLGGQTQRF	TRBV7-2	TRBD1	TRBJ2-5	15	16	21	24
+OKT3 (anti-CD3)	2	1.41077e-06	TGCGCCAGCAGCTCCGGGACAGGTCGCATGAGCAGTTCTTC	CASSSGT_SHEQFF	TRBV5-1	TRBD1	TRBJ2-1	12	15	22	27
+OKT3 (anti-CD3)	2	1.41077e-06	TGCGCCAGCAGCTTGGAGCCTTTGAACACCGGGGGGGCTGTTTTTT	CASSLEPL_TPGGLFF	TRBV5-1	,	TRBJ2-2	15	-1	-1	23
+OKT3 (anti-CD3)	2	1.41077e-06	TGTGCCAGCTGCGGGGACGGTTACAATGAGCAGTTCTTC	CASCGDGYNEQFF	TRBV3-1	TRBD2	TRBJ2-1	11	13	17	21
+OKT3 (anti-CD3)	2	1.41077e-06	TGTGCCAGCACCCCCGGGCACGAGCTTCAGGGCAATGAGCAGTTCTTC	CASTPGHELQGNEQFF	TRBV7-3	TRBD1	TRBJ2-1	9	27	31	32
+OKT3 (anti-CD3)	2	1.41077e-06	TGTGCCAGCAGCGGGGACAGGGGGGCACGAGCAGTACTTC	CASSGDR_GHEQYF	TRBV3-1	TRBD1	TRBJ2-7	11	13	23	26
+OKT3 (anti-CD3)	2	1.41077e-06	TGTGCCAGCAGCATGGGGGCAAACCCAGTACTTC	CASSMG_QTQYF	TRBV7-2	TRBD1	TRBJ2-5	11	14	19	22
+OKT3 (anti-CD3)	2	1.41077e-06	TGCGCCAGCAGCTTGGAGCCTTTTGAACACCGGGGAGCTGTTTTTT	CASSLEPF_NTGELFF	TRBV5-1	,	TRBJ2-2	15	-1	-1	24
+OKT3 (anti-CD3)	2	1.41077e-06	TGTGCCAGCAGCTTGGGACCCGGAGGGACTGAGCTTTCTTT	CASSLGP_RD*AFF	TRBV5-5	TRBD2	TRBJ1-1	15	21	26	27
+OKT3 (anti-CD3)	2	1.41077e-06	TGTGCCAGCAGCCCGGTTTCAGGGGGCACCGGGGAGCTGTTTTT	CASSPVS_GHRGAVF	TRBV11-2	TRBD1	TRBJ2-2	11	19	25	26
+OKT3 (anti-CD3)	2	1.41077e-06	TGTGCCAGCAGTCCCCCCGGGGGGTACAACACCGGGGAGCTGTTTTT	CASSPPGG_QHRGAVF	TRBV12-3	TRBD1	TRBJ2-2	11	18	22	27
+OKT3 (anti-CD3)	2	1.41077e-06	TGTGCCAGCAGTGACTTGAGCTCTTTACAATGAGCAGTTCTTC	CASSDLS_LYNEQFF	TRBV6-4	,	TRBJ2-1	15	-1	-1	25
+OKT3 (anti-CD3)	2	1.41077e-06	TGTGCCAGCAGCTTAGAGGGGCAAACCCTGTACTTC	CASSLEGQTLYF	TRBV7-2	TRBD1	TRBJ2-5	15	16	20	24
+OKT3 (anti-CD3)	2	1.41077e-06	TGTGCCAGCAGCCCCCGGGGGGGGGCGGGGGGCCGATCGTGTTGGTGAGCAGTTCTTC	CASSPRGGAG_ADRVGEQFF	TRBV7-8	TRBD1	TRBJ2-1	11	21	32	45
+OKT3 (anti-CD3)	2	1.41077e-06	CGTGCCAGCTCACCGACTAGCGGGGGGCTGGGGCCAACGTCCTGACTTTC	RASSPTSG_AGANVLTF	TRBV18	TRBD2	TRBJ2-6	13	14	26	27
+OKT3 (anti-CD3)	2	1.41077e-06	TGTGCTAGCAGCTTAGGGGGGCAAACCCAGTACTCC	CASSLGGQTQYS	TRBV7-2	TRBD1	TRBJ2-5	15	16	21	24
+OKT3 (anti-CD3)	2	1.41077e-06	TGTGCCAGCAGCTTAGGGGGGCAAACTCAGTACGTC	CASSLGGQTQYV	TRBV7-2	TRBD1	TRBJ2-5	15	16	21	24
+OKT3 (anti-CD3)	2	1.41077e-06	TGTGTCACCAGTGATCCCGTGGAAGCCCCTCTTC	CVTSDP_WKPLF	TRBV24-1	,	TRBJ1-2	14	-1	-1	30
+OKT3 (anti-CD3)	2	1.41077e-06	TGTGCCAGCAGCCAAGTGGGCGACGTCGGGGAGCTGTTTTTTT	CASSQVG_TSGSCFF	TRBV3-1	,	TRBJ2-2	15	-1	-1	26
+OKT3 (anti-CD3)	2	1.41077e-06	TGTACCAGCAGCGGGGACGGATACAATGAGCAGTTCTTT	CTSSGDGYNEQFF	TRBV3-1	TRBD2	TRBJ2-1	11	13	17	21
+OKT3 (anti-CD3)	2	1.41077e-06	TGTGCCAGCAGTTACTCACCGCACCAAGAGACCCTGTACTTC	CASSYSPHQETLYF	TRBV6-6	,	TRBJ2-5	16	-1	-1	22
+OKT3 (anti-CD3)	2	1.41077e-06	TATGCCAGCAGCCCCGGGCACGAGCTTCCGGGCAATGAGCGGTTCTTC	YASSPGHELPGNERFF	TRBV7-3	,	TRBJ2-1	11	-1	-1	32
+OKT3 (anti-CD3)	2	1.41077e-06	TGTGCCAGCAACTTAGGGGGGCAAACCCAGTATTTC	CASNLGGQTQYF	TRBV7-2	TRBD1	TRBJ2-5	15	16	21	24
+OKT3 (anti-CD3)	2	1.41077e-06	TGTGCCACCTAATAGGATGGGGAGAGCGGAAGAACACCGGGGAGCTGTTTTT	CAT**DGES_EEHRGAVF	TRBV15	TRBD2	TRBJ2-2	8	24	28	31
+OKT3 (anti-CD3)	2	1.41077e-06	TGTGCCAGCAGTCCCTCCAGGCTCTATGGCTACGCCTTC	CASSPSRLYGYAF	TRBV6-5	,	TRBJ1-2	11	-1	-1	23
+OKT3 (anti-CD3)	2	1.41077e-06	TGTGCAGCAGTTACTCGTATCCTAGCGGGGTTCAAAAGGTCGCCAAAAACATTCAGTACTTC	CAAVTRILAG_QKVAKNIQYF	TRBV6-5	TRBD2	TRBJ2-4	15	21	28	41
+OKT3 (anti-CD3)	2	1.41077e-06	TGTGCCAGCAGTTACTCATCGTACCAAGGGACCCAGTACTTC	CASSYSSYQGTQYF	TRBV6-6	,	TRBJ2-5	16	-1	-1	22
+OKT3 (anti-CD3)	2	1.41077e-06	TGTGAAAGAAGAATAGAAAGAAGAAAATATGGAAAAAAAATATATTTT	CERRIERRKYGKKIYF	TRBV9	,	TRBJ1-3	3	-1	-1	29
+OKT3 (anti-CD3)	2	1.41077e-06	TGTGCCAGCAGTTACTCATCACGCCAAGAGACCCAGTACTTC	CASSYSSRQETQYF	TRBV6-6	,	TRBJ2-5	16	-1	-1	23
+OKT3 (anti-CD3)	2	1.41077e-06	TGTTCCAGCAGCCCCGACAGCCGAACCTCTGGAAACACCATATATTTT	CSSSPDSRTSGNTIYF	TRBV9	TRBD1	TRBJ1-3	11	15	19	26
+OKT3 (anti-CD3)	2	1.41077e-06	TATGCCAGCAGCGGGGACGGATACAAAGAGCAGTTCTTC	YASSGDGYKEQFF	TRBV3-1	TRBD2	TRBJ2-1	11	13	17	21
+OKT3 (anti-CD3)	2	1.41077e-06	TGTACCAGCAGCTTTGGGGGGCAAACCCAGTACTTC	CTSSFGGQTQYF	TRBV7-2	TRBD1	TRBJ2-5	13	16	21	24
+OKT3 (anti-CD3)	2	1.41077e-06	TGTGCCAGCAGCTTAGAACTCCCAGGGAAGACCTGGGGAGCTGTTTTTT	CASSLELP_GRPGELFF	TRBV11-3	,	TRBJ2-2	16	-1	-1	26
+OKT3 (anti-CD3)	2	1.41077e-06	TGTGCCAGCAGCAGGGACGGATACCATGAGCAGTTCTTC	CASSRDGYHEQFF	TRBV3-1	TRBD2	TRBJ2-1	11	13	17	21
+OKT3 (anti-CD3)	2	1.41077e-06	TGTGCCAGCAGTCACTCCAGACTCTATGGCTACAACTTC	CASSHSRLYGYNF	TRBV6-5	,	TRBJ1-2	16	-1	-1	23
+OKT3 (anti-CD3)	2	1.41077e-06	TGTACCAGCAGCTTAGGGGGGCGAACCCAGTACTTC	CTSSLGGRTQYF	TRBV7-2	TRBD1	TRBJ2-5	15	16	21	24
+OKT3 (anti-CD3)	2	1.41077e-06	TGTGCCAGGTCGACTAATGGGAGCTGTTTTTT	CARST_WELFF	TRBV28	TRBD2	TRBJ2-2	7	11	15	18
+OKT3 (anti-CD3)	2	1.41077e-06	TGCAGTGCTAGAGTCCGGGACTTCCAGATACGCAGTATTTT	CSARVRD_PDTQYF	TRBV20-1	TRBD2	TRBJ2-3	12	16	21	24
+OKT3 (anti-CD3)	2	1.41077e-06	TGTGCCAGCAGTGAAGGTCCTCCGTATACGCCTACGAGCAGTACTTC	CASSEGPP_YAYEQYF	TRBV2	,	TRBJ2-7	15	-1	-1	30
+OKT3 (anti-CD3)	2	1.41077e-06	TGTGCCAGCAGTTTGGTCAGCGGGAGTGTCAATGAGCAGTTCTTC	CASSLVSGSVNEQFF	TRBV28	TRBD2	TRBJ2-1	13	18	25	29
+OKT3 (anti-CD3)	2	1.41077e-06	TGTGCCAGCAGCCTCGACAGCGAACCTCTGGAAACACCATATATTTT	CASSLDSE_SGNTIYF	TRBV9	TRBD1	TRBJ1-3	11	15	19	25
+OKT3 (anti-CD3)	2	1.41077e-06	TGTGCCAACAGTGGGGACGGATACAATGAGCAGTTCTTC	CANSGDGYNEQFF	TRBV3-1	TRBD2	TRBJ2-1	10	13	17	21
+OKT3 (anti-CD3)	2	1.41077e-06	TGTGCCAGCAGCTTAGTAGGTAGCGGGGGGGGCCATGTCAATGAGCAGTTCTTC	CASSLVGSGGGHVNEQFF	TRBV11-2	TRBD2	TRBJ2-1	15	20	30	38
+OKT3 (anti-CD3)	2	1.41077e-06	TGTGCCAGCAAGTAGGGGACAAGACTCCTACGAGTCTTGTACTTC	CASK*GTRLLRVLYF	TRBV6-4	TRBD1	TRBJ2-7	9	15	20	24
+OKT3 (anti-CD3)	2	1.41077e-06	TGTGCCAGCAGTTACTCATCGCACCTAGAGACCCAGTATTTC	CASSYSSHLETQYF	TRBV6-6	,	TRBJ2-5	16	-1	-1	22
+OKT3 (anti-CD3)	2	1.41077e-06	TGTGCCAGCAGTTTATCGTTGTCAGGGGGGGAAAAACTGTTTTTT	CASSLSLSGGEKLFF	TRBV27	TRBD1	TRBJ1-4	16	22	28	30
+OKT3 (anti-CD3)	2	1.41077e-06	TGTGCCAAGCAGTGGTATCAACGCAGAGTACGGGACTTC	CAKQWYQRRVRDF	TRBV7-8	,	TRBJ2-5	11	-1	-1	34
+OKT3 (anti-CD3)	2	1.41077e-06	TGTGCCAGCAGTTACTCATCACACTAAGAGACCCAGTACTTC	CASSYSSH*ETQYF	TRBV6-6	,	TRBJ2-5	16	-1	-1	22
+OKT3 (anti-CD3)	2	1.41077e-06	TATGCCAGCAGTTGCTCATCGCACCAAGAGACCCAGTACTTC	YASSCSSHQETQYF	TRBV6-6	,	TRBJ2-5	16	-1	-1	22
+OKT3 (anti-CD3)	2	1.41077e-06	TGTGCCAGCAAGCCGGGAGTTTACAATGAGCTGTTCTTC	CASKPGVYNELFF	TRBV6-5	TRBD2	TRBJ2-1	9	13	18	21
+OKT3 (anti-CD3)	2	1.41077e-06	TGTGCCAGCAGTCCGCCGGGGGGGGCGCATCTTGAACACCGGGGGGCTGTTTTTT	CASSPPGGA_ILNTGGLFF	TRBV27	TRBD1	TRBJ2-2	11	20	25	33
+OKT3 (anti-CD3)	2	1.41077e-06	TGTGCCAGCAGCAGACTAGCGGGGGGACCCCCAGGATACGCAGTATTTT	CASSRLAG_DPQDTQYF	TRBV7-9	TRBD2	TRBJ2-3	11	13	25	34
+OKT3 (anti-CD3)	2	1.41077e-06	TGTGCCAGCAGTCCCCCCGGGGGGGTACAACACCGGGGAGCTGTTTTTT	CASSPPGG_YNTGELFF	TRBV12-3	TRBD2	TRBJ2-2	11	17	24	28
+OKT3 (anti-CD3)	2	1.41077e-06	TGCGCCAGCAGCTTGGCGCCTTTGAACACCGGGGAGCTGGTTTTT	CASSLAPLNTGELVF	TRBV5-1	,	TRBJ2-2	15	-1	-1	23
+OKT3 (anti-CD3)	2	1.41077e-06	TGCGCCAGCAAAAGGAGGCCCCCCGGTCGGGACACAGATACGCAGTATTTT	CASKRRPPGRDTDTQYF	TRBV4-1	TRBD2	TRBJ2-3	9	27	31	32
+OKT3 (anti-CD3)	2	1.41077e-06	TGTGCCAGCAGCTTAGGGCAGGGCTCCAATGAGCAGTTCTTC	CASSLGQGSNEQFF	TRBV7-8	TRBD1	TRBJ2-1	15	18	22	23
+OKT3 (anti-CD3)	2	1.41077e-06	TGTGCCACCAGCATAGGGGGGCAAACCCAGTACTTC	CATSIGGQTQYF	TRBV7-2	TRBD1	TRBJ2-5	15	16	21	24
+OKT3 (anti-CD3)	2	1.41077e-06	TGTGCCAGCAGTACCGGGACGGATGATAATGCACCCCTCCACTTT	CASSTGTDDNAPLHF	TRBV7-9	TRBD2	TRBJ1-6	10	11	21	25
+OKT3 (anti-CD3)	2	1.41077e-06	TGTGCCAGCAGCGGGGACGGATACAATGAGTTCTTC	CASSGDGYNEFF	TRBV3-1	TRBD2	TRBJ2-1	11	13	17	28
+OKT3 (anti-CD3)	2	1.41077e-06	TGTGCCGCGTCTCGGGGGCTGTGAGCCAAAAACATTCAGTACTTC	CAASRGL*AKNIQYF	TRBV9	TRBD1	TRBJ2-4	5	13	18	23
+OKT3 (anti-CD3)	2	1.41077e-06	TGTGTCGGCAGCGGGGACGGATACAATGAGCAGTTCTTC	CVGSGDGYNEQFF	TRBV3-1	TRBD2	TRBJ2-1	11	13	17	21
+OKT3 (anti-CD3)	2	1.41077e-06	TGTGCCAGCAGCCCCGGGCATGAGCTTCCGGGCAATGAGCAGTACTTC	CASSPGHELPGNEQYF	TRBV7-3	,	TRBJ2-5	11	-1	-1	39
+OKT3 (anti-CD3)	2	1.41077e-06	TGCGCCAGCAGCCAAGCGTCTAGCGGGGGGCTGGGACAGATACGCAGTATTTT	CASSQASSG_AGTDTQYF	TRBV4-1	TRBD2	TRBJ2-3	15	19	29	35
+OKT3 (anti-CD3)	2	1.41077e-06	TGTGCCAGCAGGGCGGGGGGTGGGGTAGGGGACTATGGCTACACCTTC	CASRAGGGVGDYGYTF	TRBV6-1	TRBD2	TRBJ1-2	10	12	19	31
+OKT3 (anti-CD3)	2	1.41077e-06	TGTGCCAGCATTTTTCCTCCCGTGGGCGCGATGAAGCTTTCTTT	CASIFPP_GRDEAFF	TRBV28	,	TRBJ1-1	13	-1	-1	31
+OKT3 (anti-CD3)	2	1.41077e-06	TGTGCCAGCAGTTACTCATCGCACCAAGAGACCCAGATCTTC	CASSYSSHQETQIF	TRBV6-6	,	TRBJ2-5	16	-1	-1	22
+OKT3 (anti-CD3)	2	1.41077e-06	TGAGCCAGCAGTTTTCCTCCCGTGGGCGCGATGAAGCTTTCTTT	*ASSFPP_GRDEAFF	TRBV28	,	TRBJ1-1	13	-1	-1	31
+OKT3 (anti-CD3)	2	1.41077e-06	TGTTCCAGCAGGTCGGTGGCTAGCGGGATTGGGGAGCTGTTTTTT	CSSRSVASGIGELFF	TRBV2	TRBD2	TRBJ2-2	10	19	27	30
+OKT3 (anti-CD3)	2	1.41077e-06	TGTGCCAGCAGTTACCCATCGCACCAAGAAACCCAGTACTTC	CASSYPSHQETQYF	TRBV6-6	,	TRBJ2-5	14	-1	-1	22
+OKT3 (anti-CD3)	2	1.41077e-06	TGTGCCAGCAGTCCGCCGGGGGGGCGCATCTTGAACACCGGGGAGCAGTTCTTC	CASSPPGGRILNTGEQFF	TRBV27	TRBD1	TRBJ2-1	11	19	24	42
+OKT3 (anti-CD3)	2	1.41077e-06	TGCAGTGCTAGTACCGGGGAGAGTTAGCGTCTACGAGCAGTACTTC	CSASTGES_SVYEQYF	TRBV20-1	TRBD2	TRBJ2-7	10	24	28	30
+OKT3 (anti-CD3)	2	1.41077e-06	TGTGCCAGAGCGGGGACGGATACAATGAGCAGTTCTTC	CARAGT_YNEQFF	TRBV3-1	TRBD2	TRBJ2-1	10	12	16	20
+OKT3 (anti-CD3)	2	1.41077e-06	TGCGCCAGCAGCTACGGGGTGACAACGTCCTGACTTTC	CASSYG_DNVLTF	TRBV5-1	,	TRBJ2-6	12	-1	-1	22
+OKT3 (anti-CD3)	2	1.41077e-06	TGTGCCAGCAGTTACTCATCGCACCGAGGGACCCAGTACTTC	CASSYSSHRGTQYF	TRBV6-6	,	TRBJ2-5	16	-1	-1	22
+OKT3 (anti-CD3)	2	1.41077e-06	TGTGCCAGCTCCCCCCGGGGGGAAGTGATAAGATACGCAGTATTT	CASSPRGEVIRYAVF	TRBV18	TRBD1	TRBJ2-3	13	16	20	30
+OKT3 (anti-CD3)	2	1.41077e-06	TGTGCCAGCAGCCTCGACAGCCGAACCTCTGGAAACACCATATATT	CASSLDSR_PLETPYI	TRBV9	TRBD1	TRBJ1-3	11	15	19	26
+OKT3 (anti-CD3)	2	1.41077e-06	TGTGTCAGCAAGGACCCCGGCAGGTCCTACAATGAGCAGTTCTTC	CVSKDPGRSYNEQFF	TRBV27	,	TRBJ2-1	9	-1	-1	24
+OKT3 (anti-CD3)	2	1.41077e-06	TGTCCTGGGCCTTCAGGCTGTGAGCACAGATACGCAGTATTTT	CPGPSGC_STDTQYF	TRBV22-1	,	TRBJ2-3	8	-1	-1	22
+OKT3 (anti-CD3)	2	1.41077e-06	TGTGCCAGCAGTCCGCCGGGGGGGCGCATCTCGAACACCGGGGAGCTGTTTTTTT	CASSPPGGR_SRTPGSCFF	TRBV27	TRBD1	TRBJ2-2	11	19	24	31
+OKT3 (anti-CD3)	2	1.41077e-06	TGTGCCACCTAATAGGATGGGGAGAGCGGAAGAACACCGGGAAGCTGTTTTTT	CAT**DGES_KNTGKLFF	TRBV15	TRBD2	TRBJ2-2	8	24	28	31
+OKT3 (anti-CD3)	2	1.41077e-06	TGTGCCAGCAGCTTAGGGGGGCAAACCTAGGACTTC	CASSLGGQT*DF	TRBV7-2	TRBD1	TRBJ2-5	15	16	21	24
+OKT3 (anti-CD3)	2	1.41077e-06	TGTGCCAGCGGTTACTCATCGCACCATGAGACCCAGTACTTC	CASGYSSHHETQYF	TRBV6-6	,	TRBJ2-5	16	-1	-1	22
+OKT3 (anti-CD3)	2	1.41077e-06	TGTGCCAGCAGCTTGAGCGGTAGTAACTATGGCTACACCTTCGGTTCGGGGACCAGGTTAACCGTTGTAGGAGGCCACTCTGTGTCTCTTTTTGTCACCTGCCTGAGTCTTGGGCAAGCTCTGGAAGGGAACACAGAGTACTGGAAGCAGAGCTGCTGTCCCTGTGAGGGAAGAGTTCCCATGAACTCCCAACCTCTGCCTGAATCCCAGCTGTGCTCAGCAGAGACTGGGGGGTTTTGAAGTGGCCCTGGGAGGCTGTGCTCTGGAAACACCATATATTTT	CASSLSGSNYGYTFGSGTRLTVVGGHSVSLFVTCLSLGQALEGNTEYWKQSCCPCEGRVPMNSQPLPESQLCSAETGGF*SGPGRLCSGNTIYF	TRBV5-6	TRBD1	TRBJ1-3	14	224	232	260
+OKT3 (anti-CD3)	2	1.41077e-06	TGTGCCAGCAGCCCCGGGCACGACTTCCGGGCAATGAGCAGTTCTTC	CASSPGHD_PGNEQFF	TRBV7-3	,	TRBJ2-1	11	-1	-1	31
+OKT3 (anti-CD3)	2	1.41077e-06	TGTGCCAGCAGCCTCGACAGCCGAACCTCTGGAAAACACCATATATTTT	CASSLDSR_PLENTIYF	TRBV9	TRBD1	TRBJ1-3	11	15	19	26
+OKT3 (anti-CD3)	2	1.41077e-06	TGTGCCAGCAGCGGGGACGGAACAATGAGCAGTTCTTC	CASSGD_NNEQFF	TRBV3-1	TRBD2	TRBJ2-1	11	13	17	21
+OKT3 (anti-CD3)	2	1.41077e-06	TGTGCCAGCTTACTCATCGCACCAAGAGACCCAGTACTTC	CASLLIA_QETQYF	TRBV6-6	,	TRBJ2-5	14	-1	-1	20
+OKT3 (anti-CD3)	2	1.41077e-06	TGTGCCAGCGGCTCAGGGGGCAAACCCAGTACTTC	CASGSG_QTQYF	TRBV7-2	TRBD1	TRBJ2-5	15	16	20	23
+OKT3 (anti-CD3)	2	1.41077e-06	TGTGCCACCAGCAGAGTAGGGACCGGGGAGCTGTTTTTTT	CATSRVG_PGSCFF	TRBV15	,	TRBJ2-2	15	-1	-1	21
+OKT3 (anti-CD3)	2	1.41077e-06	TGTGCCAGCACCATAGGGGGGCAAACCCAGTACTTC	CASTIGGQTQYF	TRBV7-2	TRBD1	TRBJ2-5	15	16	21	24
+OKT3 (anti-CD3)	2	1.41077e-06	TGTGCCAGCAGCCCCGAGCACGAGCTTCCGGGCAATGAGCAATTCTTC	CASSPEHELPGNEQFF	TRBV7-3	,	TRBJ2-1	11	-1	-1	32
+OKT3 (anti-CD3)	2	1.41077e-06	TGTGCCAGCAGCTTAGGGGGGCAAGCCCAGTACCTC	CASSLGGQAQYL	TRBV7-2	TRBD1	TRBJ2-5	15	16	21	25
+OKT3 (anti-CD3)	2	1.41077e-06	TGTGCCAGCAGTTCATCGCACCAAGAGACCCAGTACTTC	CASSSSHQETQYF	TRBV6-6	,	TRBJ2-5	12	-1	-1	19
+OKT3 (anti-CD3)	2	1.41077e-06	TGTGCCAGCTCCCCCGGGGGAAAGTGGTAAGATACGCAGTATTTT	CASSPGGKW*DTQYF	TRBV18	TRBD1	TRBJ2-3	13	15	19	29
+OKT3 (anti-CD3)	2	1.41077e-06	TGCGCCAGCAGTTACTTATCGCACCAAGAGACCCAGTACTTC	CASSYLSHQETQYF	TRBV6-6	,	TRBJ2-5	15	-1	-1	22
+OKT3 (anti-CD3)	2	1.41077e-06	TGTGCCAGCAGCCTCGACAGCCGAACCTCTGAAACACCATATATTTT	CASSLDSR_L*NTIYF	TRBV9	TRBD1	TRBJ1-3	11	15	19	26
+OKT3 (anti-CD3)	2	1.41077e-06	TGTGCCAGCACCCCCGGGCACGAGCTTCCGGGCAATGAGTAGTTCTTC	CASTPGHELPGNE*FF	TRBV7-3	,	TRBJ2-1	9	-1	-1	32
+OKT3 (anti-CD3)	2	1.41077e-06	TGCGCCAGCAGCCAACTCGCGGGAACGGATACGCAGTATTTT	CASSQLAGTDTQYF	TRBV4-1	TRBD2	TRBJ2-3	14	15	23	24
+OKT3 (anti-CD3)	2	1.41077e-06	TGTGCCAGCAAGTAGGGGACAAGACTCCACGAGCAGTACTTC	CASK*GTRLHEQYF	TRBV6-4	TRBD1	TRBJ2-7	9	15	20	24
+OKT3 (anti-CD3)	2	1.41077e-06	TGTGCCAGCAGCTTAGGGTGGCAAACCCAATACTTC	CASSLGWQTQYF	TRBV7-2	,	TRBJ2-5	15	-1	-1	24
+OKT3 (anti-CD3)	2	1.41077e-06	TGTGCCAGCAGTCCGCCGGGGGGGCGCATCTTGAACACCGGGGAGCTGTTTT	CASSPPGGR_S*TPGSCF	TRBV27	TRBD1	TRBJ2-2	11	19	24	32
+OKT3 (anti-CD3)	2	1.41077e-06	TGTGCCAGCAGGGCCAGCGGGGTCACCGGGGAGCTGTTTTTT	CASRASGVTGELFF	TRBV13	TRBD2	TRBJ2-2	10	15	20	23
+OKT3 (anti-CD3)	2	1.41077e-06	TGTGCCAGCAGTCCGCCGGGGGCGCATCTTGAACACCGGGGAGCTGTTTTTT	CASSPPGAH_LNTGELFF	TRBV27	TRBD1	TRBJ2-2	11	17	22	30
+OKT3 (anti-CD3)	2	1.41077e-06	TGTGACAGCAGCTTAGGGGGGGAAAACCCAGTACTTC	CDSSLG_GKTQYF	TRBV7-2	TRBD1	TRBJ2-5	15	16	20	25
+OKT3 (anti-CD3)	2	1.41077e-06	TGTGCCACCCGGGACAGGGGGAGGGGGGAGACCAGTACTTC	CATRDRG_GGDQYF	TRBV19	TRBD1	TRBJ2-5	6	10	20	27
+OKT3 (anti-CD3)	2	1.41077e-06	TGTGCCAGTAAAACGGACGGAAATTCACCCCTCACTTT	CASKTD_KFTPHF	TRBV19	,	TRBJ1-6	9	-1	-1	21
+OKT3 (anti-CD3)	2	1.41077e-06	TGTGCCAGCAGACGGACGGACACCAATCAGCCCCAGCATTTT	CASRRTDTNQPQHF	TRBV12-3	TRBD1	TRBJ1-5	10	17	21	23
+OKT3 (anti-CD3)	2	1.41077e-06	TGCGCCAGCAGCTTGGAATGTGGGACAGGGACTAATGAAAAACTGTTTTTT	CASSLECGTGTNEKLFF	TRBV5-1	TRBD1	TRBJ1-4	15	21	29	30
+OKT3 (anti-CD3)	2	1.41077e-06	TGTGCCAGCAGCCTCTACAGCCGAACCTCTGGAAACACCATATTTTTT	CASSLYSRTSGNTIFF	TRBV9	,	TRBJ1-3	11	-1	-1	26
+OKT3 (anti-CD3)	2	1.41077e-06	TGTGCCAGCAGTTTTTCCTCCCGTGGGCGCGATGAAGCTTTCT	CASSFSS_VGAMKLS	TRBV28	,	TRBJ1-1	13	-1	-1	32
+OKT3 (anti-CD3)	2	1.41077e-06	TGTGCCAGCAGTTACTCACCGCACGAAGAGACCCAGTACTTC	CASSYSPHEETQYF	TRBV6-6	,	TRBJ2-5	16	-1	-1	22
+OKT3 (anti-CD3)	2	1.41077e-06	CGTGCCAGCAGCTTAGGGGAGCAAACCCGGTACTTC	RASSLGEQTRYF	TRBV7-2	TRBD2	TRBJ2-5	15	16	20	24
+OKT3 (anti-CD3)	2	1.41077e-06	TGTGCCAGCAGTTTTTCCCCCCGTGGGTGCGATGAAGCTTTCTTT	CASSFSPRGCDEAFF	TRBV28	,	TRBJ1-1	13	-1	-1	32
+OKT3 (anti-CD3)	2	1.41077e-06	TGTGCCAGCAGCTTAGGGGGGCGAACCCAGTACTCC	CASSLGGRTQYS	TRBV7-2	TRBD1	TRBJ2-5	15	16	21	24
+OKT3 (anti-CD3)	2	1.41077e-06	TGTGCCAGCAGCTTAGGGGGGCAAATCCCAGTACTTC	CASSLG_GKSQYF	TRBV7-2	TRBD1	TRBJ2-5	15	16	21	26
+OKT3 (anti-CD3)	2	1.41077e-06	TGCAGTGCTAGAGTTCCGGGACTTCAGATACGCAGTATTTT	CSARVPG_SDTQYF	TRBV20-1	TRBD2	TRBJ2-3	12	17	22	24
+OKT3 (anti-CD3)	2	1.41077e-06	TTGCCAGCAGCTTGGAGCCTTTGAACACCGGGGAGCTGTTTTTT	LPAAWSL_NTGELFF	TRBV5-1	,	TRBJ2-2	14	-1	-1	22
+OKT3 (anti-CD3)	2	1.41077e-06	TGTGCCAGCAGCCCACTTGGGGGGCAGGGCACTGAAGCTTTCTTG	CASSPLGGQGTEAFL	TRBV13	TRBD1	TRBJ1-1	11	20	28	29
+OKT3 (anti-CD3)	2	1.41077e-06	TGTGCCAGCAGTTACTCACCAAGAGACCCAGTACTTC	CASSYS_QETQYF	TRBV6-6	,	TRBJ2-5	16	-1	-1	17
+OKT3 (anti-CD3)	2	1.41077e-06	TGTGCCATCAGTCCCTCCAGACTCTATGGCTACAACTTC	CAISPSRLYGYNF	TRBV6-5	,	TRBJ1-2	11	-1	-1	23
+OKT3 (anti-CD3)	2	1.41077e-06	TGTGCCAGCAGCCCACTTGGGGGGGAGGGCACTGAAGCTTTCTTT	CASSPLGGEGTEAFF	TRBV13	TRBD2	TRBJ1-1	11	22	28	29
+OKT3 (anti-CD3)	2	1.41077e-06	TGTGCCAGCAGCTTAGGGGAGCAAACCCCGTACTTC	CASSLGEQTPYF	TRBV7-2	TRBD2	TRBJ2-5	15	16	20	24
+OKT3 (anti-CD3)	2	1.41077e-06	TGTGCCAGCAGTTACTCATCGCACCAAGAGACCCAGTACTTCG	CASSYSS_TKRPSTS	TRBV6-6	,	TRBJ2-5	16	-1	-1	22
+OKT3 (anti-CD3)	2	1.41077e-06	TGTGCCAGCAGTTACTCATCGCACCAAGAGACCCAGTACTTTC	CASSYSS_TKRPSTF	TRBV6-6	,	TRBJ2-5	16	-1	-1	22
+OKT3 (anti-CD3)	2	1.41077e-06	TGTCCTGGGCCTCCAGGCTGTGAGCACAGATATGCAGTATTTT	CPGPPGC_STDMQYF	TRBV22-1	,	TRBJ2-3	8	-1	-1	22
+OKT3 (anti-CD3)	2	1.41077e-06	TGTGCCACCTAATAGGATGGGGAGAGCGGAAGAACACCGGGGGGCTGTTTTTT	CAT**DGES_KNTGGLFF	TRBV15	TRBD2	TRBJ2-2	8	24	28	31
+OKT3 (anti-CD3)	2	1.41077e-06	TGTGCCGGCGGCGGGGACGGATACAATGAGCAGTTCTTC	CAGGGDGYNEQFF	TRBV3-1	TRBD2	TRBJ2-1	11	13	17	21
+OKT3 (anti-CD3)	2	1.41077e-06	TGTGCCAGCAGTTACTCATCGCACCAAGAGACCCTACTTC	CASSYSS_TKRPYF	TRBV6-6	,	TRBJ2-5	16	-1	-1	22
+OKT3 (anti-CD3)	2	1.41077e-06	TGTGCCAGCAGCGTGGGGGAACTAGCCTCTCCTACGAGCAGTACTTC	CASSVGEL_LSYEQYF	TRBV9	TRBD2	TRBJ2-7	13	16	25	28
+OKT3 (anti-CD3)	2	1.41077e-06	TGCGCCAGCAGCTCCCTGACGGGGACGGAGACCCAGTACTTC	CASSSLTGTETQYF	TRBV5-1	TRBD2	TRBJ2-5	12	21	25	27
+OKT3 (anti-CD3)	1	7.05385e-07	TGTGCCAGCAGCGGGGAACGGATACAATGAGCAGTTCTTC	CASSGER_YNEQFF	TRBV3-1	,	TRBJ2-1	11	-1	-1	22
+OKT3 (anti-CD3)	1	7.05385e-07	TGTGCCAGCAGCCCCGGGCACGAGCTTCCGGACAGTGAGCAGTTCTTC	CASSPGHELPDSEQFF	TRBV7-3	,	TRBJ2-1	11	-1	-1	31
+OKT3 (anti-CD3)	1	7.05385e-07	CGCGCCAAGCAGTGGTATCAACGCAGAGTACGGGACACTCATGATGCACTGTGTAGCAATCAGCCCCAGCATTTT	RAKQWYQRRVRDTHDALCSNQPQHF	TRBV1	TRBD1	TRBJ1-5	11	31	36	53
+OKT3 (anti-CD3)	1	7.05385e-07	TGAAGCAGTGGTATCAACGCAGAGTACGGGGGAGGCGCTGCTGGGCGTCTGGGCGGAGGACTCCTGGTTCTGGGTGCTGGGAGAGCGATGGGGCTCTCAGCGGTGGGAAGGACCCGAGCTGAGTCTGGGACAGCAGAGCGGGCAGCACCGGTTTTTGTCCTGGGCCTCCAGGCTGTGAGCACAGATACGCAATATTTT	*SSGINAEYGGGAAGRLGGGLLVLGAGRAMGLSAVGRTRAESGTAERAAPVFVLGLQAVSTDTQYF	TRBV12-5	TRBD1	TRBJ2-3	11	126	132	177
+OKT3 (anti-CD3)	1	7.05385e-07	TGTGCCAGCAGCTTAGGAGTCGGGACCTATGGCTACACCTTC	CASSLGVGTYGYTF	TRBV7-2	TRBD2	TRBJ1-2	15	21	25	26
+OKT3 (anti-CD3)	1	7.05385e-07	TGTGCCACTAAAAGGCATAACCCTACGAGCAGTGCTTC	CATKRH_PYEQCF	TRBV6-4	,	TRBJ2-7	6	-1	-1	21
+OKT3 (anti-CD3)	1	7.05385e-07	TAGGCCAAGCAGTGGTATCAACGCAGAGTACG	*AKQW_STQST	TRBV26	,	TRBJ1-5	12	-1	-1	32
+OKT3 (anti-CD3)	1	7.05385e-07	TGTGCCAACAGCGAAAATGTGGCCTTAAACTGCTCCTTCTTCTTTGTTAGCAAATAACCTAGTTGACCAATTCATAGAGCAGAGGTTCTCTCAGTTTTCTATACTCTATTGGGACTAGCGTAGACGGCCCGATAAATGAGCAGTTCTTC	CANSENVALNCSFFFVSK*PS*PIH_SRGSLSFLYSIGTSVDGPINEQFF	TRBV7-4	TRBD2	TRBJ2-1	11	110	119	134
+OKT3 (anti-CD3)	1	7.05385e-07	TGTTTAAGCAGTGGTATCAACGCAGAGTACGGGGAAAAAAACATTCAGTACTTC	CLSSGINAEYGEKNIQYF	TRBV6-1	,	TRBJ2-4	12	-1	-1	36
+OKT3 (anti-CD3)	1	7.05385e-07	TGTGCCAGCAGTTTTTCCCTCCCGTGGGCGCGATGAAGCTTTCTTT	CASSFSLP_GRDEAFF	TRBV28	,	TRBJ1-1	13	-1	-1	33
+OKT3 (anti-CD3)	1	7.05385e-07	GGTGCCAGCAGCTTAGGGGGGCAACCCAGTACTTC	GASSLG_ATQYF	TRBV7-2	TRBD1	TRBJ2-5	15	16	21	23
+OKT3 (anti-CD3)	1	7.05385e-07	TGTGCCAGCAGTTTATCGTTGTCATGGGTTGAAAAACTGTTTTTC	CASSLSLSWVEKLFF	TRBV27	,	TRBJ1-4	16	-1	-1	29
+OKT3 (anti-CD3)	1	7.05385e-07	TGTGCCAGCAGCTCGGGACCCGGAGGGACTGAAGCTTTCTCT	CASSSGPGGTEAFS	TRBV5-5	TRBD2	TRBJ1-1	15	21	26	27
+OKT3 (anti-CD3)	1	7.05385e-07	TGTGCCAGTAGTTTTTCCTCCCGTGGGCGCGATGAAGCTTTCCTT	CASSFSSRGRDEAFL	TRBV28	,	TRBJ1-1	13	-1	-1	32
+OKT3 (anti-CD3)	1	7.05385e-07	TGTGCCAGCAGCTTGGGACCCGGAGGGACTGAAGCTTTCTTTGGACAAGGCACCAGACTCACAGTTGTAGGGTTAAAATTCTACTAAGGAACAGGAGAGGACCTGGCAGGTGGACTTGGAGAGGCAGGAGTGGAAGGCAGCAGGTCGCGGTTTTCCTTCCAGTCTTTAATGTTGTGCAACTAATGAAAAACTGTTTTTT	CASSLGPGGTEAFFGQGTRLTVVGLKFY*GTGE_TWQVDLERQEWKAAGRGFPSSL*CCATNEKLFF	TRBV5-5	TRBD2	TRBJ1-4	15	24	29	176
+OKT3 (anti-CD3)	1	7.05385e-07	TGTATAAGCAGTGGTATCAACGCAGAGTACGGGGAGTGCTCGGTAAGCGGGGGCTCCCGCTGAAGCCCGGGAACTGGGGAGGGGGCGCCCCGGGACGCCGGGGGCGTCGCAGGGCCAGTTTCTGTGCCGCGTCTCGGGGCTGTGAGCCAAAAACATTCAGTACTTC	CISSGINAEYGECSVSGGSR*SPGTGEG_RPGTPGASQGQFLCRVSGL*AKNIQYF	TRBV6-1	TRBD2	TRBJ2-4	12	76	82	144
+OKT3 (anti-CD3)	1	7.05385e-07	TGATGCAAGCAGTGGTATCAACGCAGAGTACGGGGGACTGTGTAGCAATCAGCCCCAGCATTTT	*CKQWYQRRVR_GLCSNQPQHF	TRBV7-4	TRBD2	TRBJ1-5	11	33	38	42
+OKT3 (anti-CD3)	1	7.05385e-07	TGTGCCAGCTTCCCCCGGGGGAAAGTGGTAAGATACGCAGTATTTT	CASFPRGK_W*DTQYF	TRBV18	TRBD1	TRBJ2-3	9	16	20	30
+OKT3 (anti-CD3)	1	7.05385e-07	TGTGCCAGCAGTTTTTCCTCCTGTGGGCGCGATGAAGCTTCCTTT	CASSFSSCGRDEASF	TRBV28	,	TRBJ1-1	13	-1	-1	32
+OKT3 (anti-CD3)	1	7.05385e-07	TGTGCCAACAGCCCCCATGTCGGGCGGGAGGGGGGATACGCAGTATTTT	CANSPHVG_GRGDTQYF	TRBV11-2	TRBD2	TRBJ2-3	11	23	31	34
+OKT3 (anti-CD3)	1	7.05385e-07	TGTGCCAGTAGTATACTAGGGCGGTATGGCTACACCTTCGGTTCGGGGACCAGGTTAACCGTTGTAGGGTTAAAATTCTACTAAGGAACAGGAGAGGACCTGGCAGGTGGACTTGGGGAGGCAGGAGTGGAAGGCAGCAGGTCGCGGTTTTCCTTCCAGTCTTTAATGTTGTGCAACTAATGAAAAACTGTTTTTT	CASSILGRYGYTFGSGTRLTVVGLKFY*GTGED_WQVDLGRQEWKAAGRGFPSSL*CCATNEKLFF	TRBV19	TRBD2	TRBJ1-4	14	108	120	173
+OKT3 (anti-CD3)	1	7.05385e-07	TGTGCCAGCAGCTCCTTAGCGGGGGCTGGCACAGATACGCAGTATTTTGGCCCAGGCACCCGGCTGACAGTGCTCGGTAAGCGGGGGCTCCCGCTGAAGCCCGGGAACTGGGGAAGGGGCGCCCCGGGACGCCGGGGGCGTCGCAGGGCCAGTTTCTGTGCCGCGTCTCGGGGCTGTGAGCCAAAAACATTCAGTACTTC	CASSSLAGAGTDTQYFGPGTRLTVLGKRGLPLK_RELGKGRPGTPGASQGQFLCRVSGL*AKNIQYF	TRBV5-5	TRBD2	TRBJ2-4	12	16	22	178
+OKT3 (anti-CD3)	1	7.05385e-07	TGTGCCAGCAGCCCCGGGCATGAGCTTCCGGGCAATGGGCAGTTCTTC	CASSPGHELPGNGQFF	TRBV7-3	,	TRBJ2-1	11	-1	-1	32
+OKT3 (anti-CD3)	1	7.05385e-07	TGTGCCAGCAGTCCACCGGGGGCGCGCATCTTGAACACCGGGGAGCTGTTTTTT	CASSPPGARILNTGELFF	TRBV27	TRBD1	TRBJ2-2	11	14	22	32
+OKT3 (anti-CD3)	1	7.05385e-07	TGTGCCAGCAGTCCGCCGGGGGGGCGCGTCTTGAATACCGGGGAGCTGTTTTTT	CASSPPGGRVLNTGELFF	TRBV27	TRBD1	TRBJ2-2	11	19	24	32
+OKT3 (anti-CD3)	1	7.05385e-07	TGCGTCAGCAGCTTGGAGCCTTCGAACACCGGGGAGCTGTTTTTT	CVSSLEPSNTGELFF	TRBV5-1	,	TRBJ2-2	15	-1	-1	22
+OKT3 (anti-CD3)	1	7.05385e-07	TGCGCCAGCAAAAGGGGGTTCCCGGTCGGGACACAGATACGCAGTATTTT	CASKRGFP_RDTDTQYF	TRBV4-1	TRBD1	TRBJ2-3	9	12	17	31
+OKT3 (anti-CD3)	1	7.05385e-07	TGTACAAGCAGTGGTATCAACGCAGAGTACGGGGACTTC	CTSSGINAEYGDF	TRBV16	,	TRBJ2-4	10	-1	-1	34
+OKT3 (anti-CD3)	1	7.05385e-07	TATGCCAGCAGTTACTCATCGCACCAAGAGACCCAGGACTTC	YASSYSSHQETQDF	TRBV6-6	,	TRBJ2-5	16	-1	-1	22
+OKT3 (anti-CD3)	1	7.05385e-07	TGTGCTAAGCAGTGGTATCAACGCAGAGTAGGGGAGCGGGGACGGATACAATGAGCAGTTCTTC	CAKQWYQRRVG_SGDGYNEQFF	TRBV5-6	TRBD2	TRBJ2-1	11	34	39	46
+OKT3 (anti-CD3)	1	7.05385e-07	TGTTGCAGCAGTCCCTTCAGACTTTATGGCTACACCTTT	CCSSPFRLYGYTF	TRBV6-6	,	TRBJ1-2	11	-1	-1	24
+OKT3 (anti-CD3)	1	7.05385e-07	TGTGCCAGCAGCTTAGTGGCCACAGTATCCTCCTACGAGCAGTACTTC	CASSLVATVSSYEQYF	TRBV7-8	,	TRBJ2-7	15	-1	-1	29
+OKT3 (anti-CD3)	1	7.05385e-07	TGTGCCATCAGCCTTGGACTCTCGAACACTGAAGCTTTCTTT	CAISLGLSNTEAFF	TRBV3-1	TRBD2	TRBJ1-1	12	15	19	23
+OKT3 (anti-CD3)	1	7.05385e-07	TGTGCCAGTAGTCCCTCCGGACTCTATGGCTACACCTTC	CASSPSGLYGYTF	TRBV6-5	TRBD2	TRBJ1-2	11	18	22	23
+OKT3 (anti-CD3)	1	7.05385e-07	TGTGCCAGCAGCGGGGACGGATACATTGAGCAGTTTTTC	CASSGDGYIEQFF	TRBV3-1	TRBD2	TRBJ2-1	11	13	17	21
+OKT3 (anti-CD3)	1	7.05385e-07	TGCTTCAAGCAGTGGTATCAACGCAGAGTACGGGAGCACAGATACGCAGTATTTT	CFKQWYQRR_YGSTDTQYF	TRBV4-1	,	TRBJ2-3	2	-1	-1	34
+OKT3 (anti-CD3)	1	7.05385e-07	TGTGCTAGCAGCCGCGACGGACAGCAAGAGTCCCAGTACTTC	CASSRDGQQESQYF	TRBV9	TRBD1	TRBJ2-5	11	18	23	24
+OKT3 (anti-CD3)	1	7.05385e-07	TGAGCCAGCAGAGGGGACGGATACAATGAGCAGTTCTTC	*ASRGDGYNEQFF	TRBV3-1	TRBD2	TRBJ2-1	10	13	17	21
+OKT3 (anti-CD3)	1	7.05385e-07	TGTGCCGGCAGCCCCGGGCACGAGTTTCCGGGCAATGAGCAGTTCTTC	CAGSPGHEFPGNEQFF	TRBV7-3	,	TRBJ2-1	11	-1	-1	32
+OKT3 (anti-CD3)	1	7.05385e-07	TGTGCCAGCAGCTTCGGTCCGTCTCCTACGAGCAGTACTAC	CASSFGP_SYEQYY	TRBV12-1	,	TRBJ2-7	13	-1	-1	22
+OKT3 (anti-CD3)	1	7.05385e-07	TGTACAAGCAGTGGTATCAACGCAGAGTACGGGAAAACATCCTGAGGACAGTGCCTGGAGGTGAGAAGGAAGCCCCCGGCCTGGTCCATACCCCACCACCAACTTGCATAATGGGGGGTGATGTCACCCACCCTCCACTCCCCTCAAAGGAGCAGCTGCTCTGGTGGTCTCTCCCAGGCTCTGGGGGCGGACCCATGGGAGGGGCTGTTTTTGTACAAAGCTGTAACATTGTGGGGACAGGGGGGCACGAGCAGTACTTC	CTSSGINAEYGKTS*GQCLEVRRKPPAWSIPHHQLA*WGVMSP_PPLPSKEQLLWWSLPGSGGGPMGGAVFVQSCNIVGTGGHEQYF	TRBV6-4	TRBD1	TRBJ2-7	12	233	243	246
+OKT3 (anti-CD3)	1	7.05385e-07	TGTGCCAACAGGTCGGAGGCTAGCGAGATTGGGGAGCTGTTTTTT	CANRSEASEIGELFF	TRBV2	TRBD2	TRBJ2-2	10	19	27	30
+OKT3 (anti-CD3)	1	7.05385e-07	TGCAGTGCTATACTAGCGGGGATGGCACAGATACGCAGTATTTT	CSAILAG_GTDTQYF	TRBV20-1	TRBD2	TRBJ2-3	9	11	19	24
+OKT3 (anti-CD3)	1	7.05385e-07	TGTGCCAGGAGCGGAGACGGATACAATGAGCAGTTCTTC	CARSGDGYNEQFF	TRBV3-1	,	TRBJ2-1	11	-1	-1	21
+OKT3 (anti-CD3)	1	7.05385e-07	TGTGCCAGCTCCCCCCGGGGGAAAGTGATAAGATACACAGTATTTTGGCCCAGGCACCCGGCTGACAGTGCTCGGTAAGCGGGGGCTCCCGCTGAAGCCCGGGAACTGGGGAGGGGGCGCCCCGGGACGCCGGGGGCGTCGCAGGGCCAGTTTCTGTGCCGCGTCTCGGGGCTGTGAGCCAAAAACATTCAGTACTTC	CASSPRGKVIRYTVFWPRHPADSAR*AGAPAEARELGRGRPGTPGASQGQFLCRVSGL*AKNIQYF	TRBV18	TRBD2	TRBJ2-4	13	108	114	176
+OKT3 (anti-CD3)	1	7.05385e-07	CGTGCCAGCAGCCCCGGGCACGAGCTTCCGGGCAATGGGCAGTTCTTC	RASSPGHELPGNGQFF	TRBV7-3	,	TRBJ2-1	11	-1	-1	32
+OKT3 (anti-CD3)	1	7.05385e-07	TCCGCCAAGCAGTGGTATCAACGCAGAGTACGGGAGATAGAGCAGTTCTTC	SAKQWYQRRVREIEQFF	TRBV4-1	TRBD2	TRBJ2-1	11	30	35	39
+OKT3 (anti-CD3)	1	7.05385e-07	TGTGCCAGCGGCTCAACGGGTGGGCACGGGGAGCAGTACTTC	CASGSTGGHGEQYF	TRBV7-3	,	TRBJ2-7	16	-1	-1	30
+OKT3 (anti-CD3)	1	7.05385e-07	TATGCCAGCAGCCCCGGGCACGACTTCCGGGCAATGAGCAGTTCTTC	YASSPGHD_PGNEQFF	TRBV7-3	,	TRBJ2-1	11	-1	-1	31
+OKT3 (anti-CD3)	1	7.05385e-07	AGCGCAAGCAGTGGTATCAACGCAGAGTACGGGGTATCATGGTGTAACATTGTGGGGACTAGCCGAGGGGCCCACAGATACGCAGTATTTT	SASSGINAEYGVSWC_TLWGLAEGPTDTQYF	TRBV23-1	TRBD2	TRBJ2-3	11	54	68	72
+OKT3 (anti-CD3)	1	7.05385e-07	TATGATAAGCAGTGGTATCAACGCAGAGTACGGGATTGTGGGGACTAGCGGGAGTTGTCACAGATACGCAGTATTTT	YDKQWYQRRVRDC_GLAGVVTDTQYF	TRBV26	TRBD2	TRBJ2-3	3	40	53	58
+OKT3 (anti-CD3)	1	7.05385e-07	TGCGCAAGCAGTGGTATCAACGCAGAGTACGGGGACTCTGAGAGGGGCTGTGCTGAGAGGCGCTGCTGGGCGTCTGGGCGGAGGACTCCTGGTTCTGGGTGCTGGGAGAGCGATGGGGCTCTCAGCGGTGGGAAGGACCCGAGCTGAGTCTGGGACAGCAGAGCGGGCAGCACCGGTTTTTGTCCTGGGCCTCCAGGCTGTGAGCACAGATACGCAGTATTTT	CASSGINAEYGDSERGCAERRCWASGRRTPGSGCWES_MGLSAVGRTRAESGTAERAAPVFVLGLQAVSTDTQYF	TRBV6-1	TRBD1	TRBJ2-3	12	151	157	202
+OKT3 (anti-CD3)	1	7.05385e-07	TGTGCCAGCTCCCCCTGGGGGGAAGTGATAAGATACGCAGTATTTT	CASSPWGE_**DTQYF	TRBV18	TRBD1	TRBJ2-3	13	16	20	30
+OKT3 (anti-CD3)	1	7.05385e-07	TGTGCCAGCAGCTTGGGACCCGGAGGGACTGAAGCTTTTTT	CASSLGP_RD*SFF	TRBV5-5	TRBD2	TRBJ1-1	15	21	26	27
+OKT3 (anti-CD3)	1	7.05385e-07	TGTACCAGCAGCGGGGACGGAAACAATGAGCAGTTCTTC	CTSSGDGNNEQFF	TRBV3-2	TRBD2	TRBJ2-1	11	13	17	22
+OKT3 (anti-CD3)	1	7.05385e-07	TGCGCAAGCAGTGGTATCAACGCAGAGTACGGGGACTGAAGCTTTCTTT	CASSGINA_STGTEAFF	TRBV4-1	,	TRBJ1-1	10	-1	-1	34
+OKT3 (anti-CD3)	1	7.05385e-07	TGTGCCAGTAGCCTCGACAGCCGAACCTCTGGAAACATCATATATTTT	CASSLDSRTSGNIIYF	TRBV9	TRBD1	TRBJ1-3	11	15	19	26
+OKT3 (anti-CD3)	1	7.05385e-07	TGCGCCAGCAGCTCCGGGGACAGGGTCGCATGAGCAGTTCTTC	CASSSGD_GSHEQFF	TRBV5-1	TRBD1	TRBJ2-1	12	16	24	29
+OKT3 (anti-CD3)	1	7.05385e-07	TGCGCCAGCAGTTACTCGTATCCTAGCGGGGTTCAAAAGGTCACCAAAAACATTCAGTACTTC	CASSYSYPSGVQKVTKNIQYF	TRBV6-5	TRBD2	TRBJ2-4	16	22	29	43
+OKT3 (anti-CD3)	1	7.05385e-07	TGTGCCAGCAGTTACACATCGCACCAAGAGACCCAGTACATC	CASSYTSHQETQYI	TRBV6-6	,	TRBJ2-5	14	-1	-1	22
+OKT3 (anti-CD3)	1	7.05385e-07	TTTTCAAGCAGAAGACGGCATACGAGATGCGCATTAGTGACTGGAGTTCAGACGTGTGCTCTTCCGATCTATCCGTGAAGCAGTGGTATCAACGCAGAGTACGGGAACGCCTATAGCAATCAGCCCCAGCATTTT	FSSRRRHTRCALVTGVQTCALPIYP*SSGINAEYGNAYSNQPQHF	TRBV6-7	TRBD2	TRBJ1-5	10	101	105	113
+OKT3 (anti-CD3)	1	7.05385e-07	TGTGCCAGCAGCGGGGACGGATGCAATGAGCAGTTCTTT	CASSGDGCNEQFF	TRBV3-1	TRBD2	TRBJ2-1	11	13	17	23
+OKT3 (anti-CD3)	1	7.05385e-07	TGTGCCAGCAGTATCGGGGTCCAGAGGAATGAGCAGTTCGTC	CASSIGVQRNEQFV	TRBV25-1	,	TRBJ2-1	11	-1	-1	27
+OKT3 (anti-CD3)	1	7.05385e-07	TGTTGTAAGCAGTGGTATCAACGCAGAGTACGGGGATTGTGGGGACGACACAGATACGCAGTATTTT	CCKQWYQRRVR_DCGDDTDTQYF	TRBV7-8	TRBD2	TRBJ2-3	2	41	45	48
+OKT3 (anti-CD3)	1	7.05385e-07	TAATGGAAGCAGTGGTATCAACGCAGAGTACGGGATCGCACCAAGAGACCCAGTACTTC	*WKQWYQRRV_GSHQETQYF	TRBV26	TRBD2	TRBJ2-5	12	30	34	39
+OKT3 (anti-CD3)	1	7.05385e-07	TGTGCCAGCAGCCAGTCGCCTACAAACACCATATATTTT	CASSQSPTNTIYF	TRBV14	,	TRBJ1-3	13	-1	-1	23
+OKT3 (anti-CD3)	1	7.05385e-07	TGCTCAAGCAGTGGTATCAACGCAGAGTACGGGGAGAGACCCAGTACTTC	CSSSGINA_VRGETQYF	TRBV10-2	,	TRBJ2-5	12	-1	-1	34
+OKT3 (anti-CD3)	1	7.05385e-07	CATGCAAGCAGTGGTATCAACGCAGAGTACGGG	HASSGINAEYG	TRBV26	,	TRBJ2-2	11	-1	-1	33
+OKT3 (anti-CD3)	1	7.05385e-07	TGAGAAAGCAGTGGTATCAACGCAGAGTACGGGACAGATACGCAGTATTTT	*ESSGINAEYGTDTQYF	TRBV6-1	,	TRBJ2-3	12	-1	-1	33
+OKT3 (anti-CD3)	1	7.05385e-07	TGCGCCAGCAGCTCCTTAGCGGGGGTTGGCACAGATACGCAGTATTTT	CASSSLAGVGTDTQYF	TRBV5-5	TRBD2	TRBJ2-3	12	16	22	28
+OKT3 (anti-CD3)	1	7.05385e-07	TGCGCCAGCAAAAAGGGGGTCCCCCGGTCGGGACACAGATACGCAGTATTTT	CASKKGVPR_RDTDTQYF	TRBV4-1	TRBD1	TRBJ2-3	9	13	18	33
+OKT3 (anti-CD3)	1	7.05385e-07	TGTGCCAGCAGTTACTCATCGCAACAAGAGACCCAGCACTTC	CASSYSSQQETQHF	TRBV6-6	,	TRBJ2-5	16	-1	-1	24
+OKT3 (anti-CD3)	1	7.05385e-07	TATGCCAGCAGCGGGGGGCGGATACAATGAGCAGTTCTTC	YASSGGR_YNEQFF	TRBV3-1	TRBD1	TRBJ2-1	11	13	18	22
+OKT3 (anti-CD3)	1	7.05385e-07	TGCGCCAGCAGCTTGGAGCCTTTGAACACCGGGGACTTTC	CASSLEP_*TPGTF	TRBV5-1	,	TRBJ2-6	15	-1	-1	33
+OKT3 (anti-CD3)	1	7.05385e-07	TGCGCCAGCAAAAAGGGGTCCCCCGGTCGGGACACAGATACGCAGTATTT	CASKKGSP_SGHRYAVF	TRBV4-1	TRBD2	TRBJ2-3	9	27	31	32
+OKT3 (anti-CD3)	1	7.05385e-07	TGTGCCGCGTCTCGGGGCTGTGAGCCAAAAAACATTCAGTACTTC	CAASRGCEPKNIQYF	TRBV14	TRBD1	TRBJ2-4	5	13	17	22
+OKT3 (anti-CD3)	1	7.05385e-07	TGTGCCAGCAGCGGGGACGGATACAGTAAGCAGTTCTTC	CASSGDGYSKQFF	TRBV3-1	TRBD2	TRBJ2-1	11	13	17	21
+OKT3 (anti-CD3)	1	7.05385e-07	TGTGCCAGCAGACCCCGGGCACGAGCTTCCGGGCAATGAGCAGTTCTTC	CASRPRAR_LPGNEQFF	TRBV7-3	,	TRBJ2-1	10	-1	-1	33
+OKT3 (anti-CD3)	1	7.05385e-07	TGTGCCAGCACTAGGACGGGTCATGAAAATCTGTTTTTT	CASTRTGHENLFF	TRBV6-5	,	TRBJ1-4	9	-1	-1	22
+OKT3 (anti-CD3)	1	7.05385e-07	TGTGCCAGCAGCCGGAACGGGGGCGGCGAGCAGTACTTC	CASSRNGGGEQYF	TRBV12-4	TRBD1	TRBJ2-7	10	18	23	26
+OKT3 (anti-CD3)	1	7.05385e-07	TGCGCCAGCAAAGGGGGTCCCCGGTCGGGACACAGATACGCAGTATTTT	CASKGGPR_RDTDTQYF	TRBV4-1	TRBD1	TRBJ2-3	9	11	16	30
+OKT3 (anti-CD3)	1	7.05385e-07	TGAGCAGTGGTATCAACGCAGAGTACGGGACTTC	*AVVST_RVRDF	TRBV23-1	,	TRBJ2-7	4	-1	-1	29
+OKT3 (anti-CD3)	1	7.05385e-07	TGTGCTAAGCAGTGGTATCAACGCAGAGTACGGGAGCATTTT	CAKQWYQRRVREHF	TRBV5-6	,	TRBJ1-5	11	-1	-1	34
+OKT3 (anti-CD3)	1	7.05385e-07	TGTGCCAGCAGTCGCTCCAGACTCTATGGCTACACCATC	CASSRSRLYGYTI	TRBV6-5	,	TRBJ1-2	11	-1	-1	23
+OKT3 (anti-CD3)	1	7.05385e-07	TGTGCAAAGCAGTGGTATCAACGCAGGGTACGGGGAACATTGTGGGGACTAGCGGGAGGCAATTGGGGAACACCGGGGAGCTGTTTTTT	CAKQWYQRRVRGTLW_TSGRQLGNTGELFF	TRBV5-6	TRBD2	TRBJ2-2	11	44	58	67
+OKT3 (anti-CD3)	1	7.05385e-07	TGCGCCAGCAGTCCAGGGGGTAGCGGCGCTCCTACGAGCAGTACTTC	CASSPGGS_RSYEQYF	TRBV10-1	TRBD1	TRBJ2-7	11	13	19	28
+OKT3 (anti-CD3)	1	7.05385e-07	TGTGCCAACAGCGGGGGACGGATACAATGAGCAGTTCTTC	CANSGGR_YNEQFF	TRBV3-1	TRBD2	TRBJ2-1	11	14	18	22
+OKT3 (anti-CD3)	1	7.05385e-07	TATGCCAGCAACTGGGGTCTCAAAGAGACCCAGTACTTC	YASNWGLKETQYF	TRBV2	,	TRBJ2-5	9	-1	-1	22
+OKT3 (anti-CD3)	1	7.05385e-07	TGTGCCAGCTCCCCCCGGGGGGGGAGTGATAAGATACGCAGTATTTT	CASSPRGG_**DTQYF	TRBV18	TRBD2	TRBJ2-3	13	15	22	31
+OKT3 (anti-CD3)	1	7.05385e-07	TGTTCACGCAGTGGTATCAACGCAGAGTACGGGACACTCATGATGCACTGTGTAGCAATCAGCCCCAGCATTTT	CSRSGINAEYGT_HDALCSNQPQHF	TRBV6-1	TRBD1	TRBJ1-5	12	30	35	52
+OKT3 (anti-CD3)	1	7.05385e-07	TGTGCCACCCGGGACATGGGGGAGGGGGGAGACCCAGTACTTC	CATRDMG_RGETQYF	TRBV19	TRBD1	TRBJ2-5	6	10	21	28
+OKT3 (anti-CD3)	1	7.05385e-07	TTTTCAAGCAGAAGACGGCATACGAGATGCGCATTAGTGACTGGAGTTCAGACGTGTGCTCTTCCGATCTTATCCGCAAGCAGTGGTATCAACGCAGAGTACGGGGCAGCCCCAGCATTTT	FSSRRRHTRCALVTGVQTCA_FRSYPQAVVSTQSTGQPQHF	TRBV9	,	TRBJ1-5	10	-1	-1	106
+OKT3 (anti-CD3)	1	7.05385e-07	TCTGCCAAGCAGTGGTATCAACGCAGAGTACGGGAACACTGAAGCTTTCTTT	SAKQWYQRR_YGNTEAFF	TRBV26	,	TRBJ1-1	12	-1	-1	33
+OKT3 (anti-CD3)	1	7.05385e-07	TTGCCAAGCAGTGGTATCAACGCAGAGTACGGGGACACTGAAGCTTTCTTT	LPSSGINAEYGDTEAFF	TRBV26	,	TRBJ1-1	11	-1	-1	34
+OKT3 (anti-CD3)	1	7.05385e-07	TGTGCCAGCTCCCCCCGGGAAAAGTGATAAGATACGCAGTATTTT	CASSPREK**DTQYF	TRBV18	TRBD2	TRBJ2-3	13	15	19	29
+OKT3 (anti-CD3)	1	7.05385e-07	TGTGCAAGCAGTGGTATCAACGCAGAGTACGGGAGTATTTTGGCCCAGGCACCCGGCTGACAGTGCTCGGTAAGCGGGGGCTCCCGCTGAAGCCCCGGAACTGGGGAGGGGGCGCCCCGGGACGCCGGGGGCGTCGCAGGGCCAGTTTCTGTGCCGCGTCTCGGGGCTGTGAGCCAAAAACATTCAGTACTTC	CASSGINAEYGSILAQAPG*QCSVSGGSR*SP_ELGRGRPGTPGASQGQFLCRVSGL*AKNIQYF	TRBV11-3	TRBD2	TRBJ2-4	10	103	109	171
+OKT3 (anti-CD3)	1	7.05385e-07	TGCGCGAAGCAGTGGTATCAACGCAGAGTACGGGGAGCATTTT	CAKQWYQ_AEYGEHF	TRBV4-1	,	TRBJ1-5	11	-1	-1	35
+OKT3 (anti-CD3)	1	7.05385e-07	CGTGCCAGCAGTTACTCATCGCACCAAGAGACCCTACTTC	RASSYSS_TKRPYF	TRBV6-6	,	TRBJ2-5	16	-1	-1	22
+OKT3 (anti-CD3)	1	7.05385e-07	TGCCAAGCAGTGGTATCAACGCAGAGTACGGGGCTCCTACAATGAGCAGTTCTTC	CQAVVSTQS_RGSYNEQFF	TRBV10-2	,	TRBJ2-1	11	-1	-1	33
+OKT3 (anti-CD3)	1	7.05385e-07	TGCGCCAGCAGCTCCGGGACAGGGTCGCACGAGCAGTACTTC	CASSSGTGSHEQYF	TRBV5-1	TRBD1	TRBJ2-7	12	15	23	28
+OKT3 (anti-CD3)	1	7.05385e-07	TGTGCCAGCAGCTTAGGGGGGCAAACCCAGTATTC	CASSLG_ANPVF	TRBV7-2	TRBD1	TRBJ2-5	15	16	21	24
+OKT3 (anti-CD3)	1	7.05385e-07	TGTCGCCGAAGCAGTGGTATCAACGCAGAGTACGGGGAGCATTTT	CRRSSGINAEYGEHF	TRBV5-3	,	TRBJ1-5	11	-1	-1	37
+OKT3 (anti-CD3)	1	7.05385e-07	TGTGCCAGCAGCTTAGGGGGGCCTACGAGCAGTACTTC	CASSLG_AYEQYF	TRBV7-2	TRBD1	TRBJ2-7	15	16	20	21
+OKT3 (anti-CD3)	1	7.05385e-07	CGTGCCAGTAAAACGGACGGAAATTCACCCCTCCACGTT	RASKTDGNSPLHV	TRBV19	,	TRBJ1-6	9	-1	-1	21
+OKT3 (anti-CD3)	1	7.05385e-07	TGTGCGGGAAGCAGTGGTATCAACGCAGAGTACGGGGACAGATACGCAGTATTTT	CAGSSGINA_STGTDTQYF	TRBV5-3	,	TRBJ2-3	11	-1	-1	37
+OKT3 (anti-CD3)	1	7.05385e-07	CGTGCCAGTAAAACGGACGGAAATTCACCCCTCCACCTT	RASKTDGNSPLHL	TRBV19	,	TRBJ1-6	9	-1	-1	21
+OKT3 (anti-CD3)	1	7.05385e-07	TGTGCCAGCAATTCGGAGGAGGTATTATCGGATACGCAGTATTTT	CASNSEEVLSDTQYF	TRBV6-2	TRBD2	TRBJ2-3	12	14	18	30
+OKT3 (anti-CD3)	1	7.05385e-07	TATCGAAAGCAGTGGTATCAACGCAGAGTACGGGGACTGTGTAGCAATCAGCCCCAGCATTTT	YRKQWYQRRVRGLCSNQPQHF	TRBV26	TRBD2	TRBJ1-5	12	32	37	41
+OKT3 (anti-CD3)	1	7.05385e-07	TGTGCCAGCGGTGGCAGGGTAAGAGAGACCCAGTACTTC	CASGGRVRETQYF	TRBV6-5	TRBD1	TRBJ2-5	11	14	18	23
+OKT3 (anti-CD3)	1	7.05385e-07	AGCAGTGGTATCAACGCAGAGTACGGGGGAGAGGGGCTGTGCTGAGAGGCGCTGCTGGG	SSGINAEYGG_GAVLRGAAG	TRBV20-1	TRBD1	TRBJ2-2P	9	26	35	41
+OKT3 (anti-CD3)	1	7.05385e-07	TGTGCCAGTAGTTTTTCCTCCCGTGGGCGCGATGAAGCTCTCTTT	CASSFSSRGRDEALF	TRBV28	,	TRBJ1-1	13	-1	-1	32
+OKT3 (anti-CD3)	1	7.05385e-07	TGTGCCAGCAGCCCACTTGGGGGGCAGGACACTGAAGCTTTCTTT	CASSPLGGQDTEAFF	TRBV13	TRBD1	TRBJ1-1	11	19	24	28
+OKT3 (anti-CD3)	1	7.05385e-07	TGTGCCAGCAGTGAGGAACAGGCCGGGGAGCTGTTTTTT	CASSEEQAGELFF	TRBV2	,	TRBJ2-2	13	-1	-1	15
+OKT3 (anti-CD3)	1	7.05385e-07	TGTGCCGGCTCCCCCCGAGGGAAAGTGATAAGATACGCAGTATTTT	CAGSPRGK_**DTQYF	TRBV18	TRBD2	TRBJ2-3	13	16	20	30
+OKT3 (anti-CD3)	1	7.05385e-07	TGCGCCAGCAGCCTGGAGCCTTTGAACGCCGGGGAGCTGTTTTTT	CASSLEPLNAGELFF	TRBV5-1	,	TRBJ2-2	15	-1	-1	23
+OKT3 (anti-CD3)	1	7.05385e-07	TGTGCCAGCAGCTGAGGGGGGCAAACACAGGACGGC	CASS*GGQTQDG	TRBV7-2	TRBD1	TRBJ2-5	15	16	21	35
+OKT3 (anti-CD3)	1	7.05385e-07	TGCGCCAAGCAGTGGTATCAACGCAGAGTACGGGGTTTTTT	CAKQWYQ_QSTGFF	TRBV10-1	,	TRBJ1-4	13	-1	-1	34
+OKT3 (anti-CD3)	1	7.05385e-07	TGTGCCAGCAGCGAGGACGGATACAATGAGCAGTTCTTTC	CASSEDG_TMSSSF	TRBV3-1	,	TRBJ2-1	11	-1	-1	21
+OKT3 (anti-CD3)	1	7.05385e-07	TGTGCCAGCAGCCCCGGGCACGAGCTTCCGGGCAATGAGCAGTTTC	CASSPGHE_FRAMSSF	TRBV7-3	,	TRBJ2-1	11	-1	-1	32
+OKT3 (anti-CD3)	1	7.05385e-07	TGCACCAAGCAGTGGTATCAACGCAGAGTACGGGGGAGTATTTT	CTKQWYQ_QSTGEYF	TRBV1	TRBD1	TRBJ2-3	11	31	35	36
+OKT3 (anti-CD3)	1	7.05385e-07	TTTTCAAGCAGAAGACGGCATACGAGATGCGCATTAGTGACTGGAGTTCAGACGTGTGCTCTTCCGATCTTAATTCAAAGCAGTGGTATCAACGCAGAGTACGGGGGGTGCCGCGTCTCGGGGCTGTGAGCCAAAAACATTCAGTACTTC	FSSRRRHTRCALVTGVQTCALPILIQSSGINAEYGGCRVSGL*AKNIQYF	TRBV16	TRBD1	TRBJ2-4	10	100	107	128
+OKT3 (anti-CD3)	1	7.05385e-07	TGTGCCAGCAGCTTAGCTCAAGAGACCCAGTACCTC	CASSLAQETQYL	TRBV7-9	,	TRBJ2-5	16	-1	-1	18
+OKT3 (anti-CD3)	1	7.05385e-07	TGCGTAAGCAGTGGTATCAACGCAGAGTACGGGGGCCACACTCATGATGCACTGTGTAGCAATCAGCCCCAGCATTTT	CVSSGINAEYGGHTHDALCSNQPQHF	TRBV5-1	TRBD1	TRBJ1-5	10	30	35	56
+OKT3 (anti-CD3)	1	7.05385e-07	TATGCAAGCAGTGGTATCAACGCAGAGTACGGGAGCGGTGGGAAGGACCCGAGCTGAGTCTGGGACAGCAGAGCGGGCAGCACCGGTTTTTGTCCTGGGCCTCCAGGCTGTGAGCACAGATACGCAGTATTTT	YASSGINAEYGSGGKDPS*VWD_AERAAPVFVLGLQAVSTDTQYF	TRBV2	TRBD1	TRBJ2-3	12	61	67	112
+OKT3 (anti-CD3)	1	7.05385e-07	TGTGCCACCCGGGACAGGGGGAGGGGGGAAGACCCAGTACTTC	CATRDRG_GGKTQYF	TRBV19	TRBD1	TRBJ2-5	6	10	20	29
+OKT3 (anti-CD3)	1	7.05385e-07	TGTGCCAGCAGCCCCGGGCACGAGTTTCCGGGCAATGAGCAGTTCCTC	CASSPGHEFPGNEQFL	TRBV7-3	,	TRBJ2-1	11	-1	-1	32
+OKT3 (anti-CD3)	1	7.05385e-07	GGCGCCAAGCAGTGGTATCAACGCAGAGTACGGGGAGCTTTCTTT	GAKQWYQRRVRGAFF	TRBV5-1	,	TRBJ1-1	11	-1	-1	35
+OKT3 (anti-CD3)	1	7.05385e-07	TGTGCCAGCAGCCCCGGGCACGAGCTTCCGAGCAATGAGCAGTACTTC	CASSPGHELPSNEQYF	TRBV7-3	,	TRBJ2-7	11	-1	-1	36
+OKT3 (anti-CD3)	1	7.05385e-07	TGTGCCAGCAGCCACCTAATGGGACCGGGTGTCTCCTACGAGCAGTACTTC	CASSHLMGPGVSYEQYF	TRBV3-1	TRBD1	TRBJ2-7	13	20	28	32
+OKT3 (anti-CD3)	1	7.05385e-07	TGTGCCAGCAGCGGGGACGGATACAATGAGCAGCTCTTT	CASSGDGYNEQLF	TRBV3-1	TRBD2	TRBJ2-1	11	13	17	21
+OKT3 (anti-CD3)	1	7.05385e-07	TTTTTTTCAAGCAGAAGACGGCATACGAGATGCGCATTAGTGACTGGAGTTCAGACGTGTGCTCTTCCGATCTTCACATAAAGCAGTGGTATCAACGCAGAGTACGGGGAGCAATCAGCCCCAGCATTTT	FFSSRRRHTRCALVTGVQTCAL_RSSHKAVVSTQSTGSNQPQHF	TRBV16	,	TRBJ1-5	0	-1	-1	109
+OKT3 (anti-CD3)	1	7.05385e-07	TGTGCCAGCAGCTTAGGGGGCCAACCCAGTCCTTC	CASSLG_PTQSF	TRBV7-2	TRBD1	TRBJ2-5	15	16	20	23
+OKT3 (anti-CD3)	1	7.05385e-07	TGTGCCAGCAGTTACTCATCGCGCCAAAAGACCCAGTACTTC	CASSYSSRQKTQYF	TRBV6-6	,	TRBJ2-5	16	-1	-1	23
+OKT3 (anti-CD3)	1	7.05385e-07	TGTGCCAGCAGGTCGGAGGCTAGCGGGATTGTGGAGCTGTTTTTTT	CASRSEAS_GLWSCFF	TRBV2	TRBD2	TRBJ2-2	10	19	27	32
+OKT3 (anti-CD3)	1	7.05385e-07	TGCGCCAGCAAAAGGGGGTCCCCCGGTCGGGAAACAGATACGCGGTATTTT	CASKRGSPGRETDTRYF	TRBV4-1	TRBD1	TRBJ2-3	9	12	17	33
+OKT3 (anti-CD3)	1	7.05385e-07	TATGCCAGCAGCGGGGACGGATACAATGAGCAGCTCTTC	YASSGDGYNEQLF	TRBV3-1	TRBD2	TRBJ2-1	11	13	17	21
+OKT3 (anti-CD3)	1	7.05385e-07	TGTGCCAGCAGCTTCGGTCCATCTCCTATGAGCAGTGCTTC	CASSFGP_SYEQCF	TRBV12-1	,	TRBJ2-7	13	-1	-1	22
+OKT3 (anti-CD3)	1	7.05385e-07	TGCAGCAAGCAGTGGTATCAACGCAGAGTACGGGAATCAGCCCCAGCATTTT	CSKQWYQRR_YGNQPQHF	TRBV23-1	,	TRBJ1-5	12	-1	-1	34
+OKT3 (anti-CD3)	1	7.05385e-07	TGTGCCAGCAGCTTGAGCGGTAGTAACTATGGCTACACCTTCGGTTCGGGGACCAGGTTAACCGTTGTAGGGTTAAAATTCTACTAAGGAACAGGAGAGGACCTGGCAGGTGGACTTGGGGAGGCAGGAGTGGAAGGCAGCAGGTCGCGGTTTTTCTTCCAGTCTTTAATGTTGTGCAACTAATGAAAAACTGTTTTTT	CASSLSGSNYGYTFGSGTRLTVVGLKFY*GTGE_TWQVDLGRQEWKAAGRGFSSSL*CCATNEKLFF	TRBV5-6	TRBD2	TRBJ1-4	14	111	123	176
+OKT3 (anti-CD3)	1	7.05385e-07	TGTGCAAGCAGTGGTATCAACGCAGAGTACGGGGAATCAGCCCCAGCATTTT	CASSGINAE_TGNQPQHF	TRBV27	,	TRBJ1-5	11	-1	-1	34
+OKT3 (anti-CD3)	1	7.05385e-07	TACGCCAGCAGTCCCTACCTCCTGACAGGGGGAAGAGATACGCAGTATTTT	YASSPYLLTGGRDTQYF	TRBV23-1	TRBD1	TRBJ2-3	12	23	31	35
+OKT3 (anti-CD3)	1	7.05385e-07	TATGCCAGCAGTTACTCGTCGCACCAAGAGACCCAGTACTTC	YASSYSSHQETQYF	TRBV6-6	,	TRBJ2-5	16	-1	-1	22
+OKT3 (anti-CD3)	1	7.05385e-07	TATGCCAGCAGTTACTCATCGCACCAAGAGACCCAGTACATC	YASSYSSHQETQYI	TRBV6-6	,	TRBJ2-5	16	-1	-1	22
+OKT3 (anti-CD3)	1	7.05385e-07	TGTGCCAGCTCCTCCCGGGGGGAAGTGATAAGATACGCAGTATTTT	CASSSRGE_**DTQYF	TRBV18	TRBD1	TRBJ2-3	10	16	20	30
+OKT3 (anti-CD3)	1	7.05385e-07	TATGCCAGCAGTTACTCATCGCACCAAGAGACCCAGTACTCC	YASSYSSHQETQYS	TRBV6-6	,	TRBJ2-5	16	-1	-1	22
+OKT3 (anti-CD3)	1	7.05385e-07	TGTGCCAGCAGTTACTCATCGCACCAAGAAGACCCAGTACTTC	CASSYSS_TKKTQYF	TRBV27	,	TRBJ2-5	12	-1	-1	22
+OKT3 (anti-CD3)	1	7.05385e-07	TGTGCCAGCAAGCAGGGGGCAAGACTCCTACGAGCAGTACTTC	CASKQGA_DSYEQYF	TRBV6-4	TRBD1	TRBJ2-7	9	12	19	24
+OKT3 (anti-CD3)	1	7.05385e-07	TGTGCTAAGCAGTGGTATCAACGCAGAGTACGGGAGCCCCGGGGCACGAGCTTCCGGGCAATGAGCAGTTCTTC	CAKQWYQRRVRE_PGHELPGNEQFF	TRBV25-1	TRBD2	TRBJ2-1	13	30	35	58
+OKT3 (anti-CD3)	1	7.05385e-07	TGTCCAGCAGTCCCTCCAGACTCTATGGCCACACCTTC	CPAVPP_LYGHTF	TRBV6-5	,	TRBJ1-2	10	-1	-1	22
+OKT3 (anti-CD3)	1	7.05385e-07	TGCAGTGCTAGAGTTGCGTCGGGGGCTGGATCACCCCTCCACTTT	CSARVASGAGSPLHF	TRBV20-1	TRBD1	TRBJ1-6	12	20	25	30
+OKT3 (anti-CD3)	1	7.05385e-07	TGTGCCAGCGGGTCGGAGGCTAGCGGGATTGGGGAGCTGATTTTTT	CASGSEAS_GLGS*FF	TRBV2	TRBD2	TRBJ2-2	8	19	27	30
+OKT3 (anti-CD3)	1	7.05385e-07	TGTGCCAGTAAAACGGAGGGAAATTCACCCCTCCGCTTT	CASKTEGNSPLRF	TRBV19	TRBD2	TRBJ1-6	9	14	19	21
+OKT3 (anti-CD3)	1	7.05385e-07	TGTGCCAGCAGTTTTATCGTTGTCAGGGGTTGAAAAACTGTTTTTT	CASSFIVV_GVEKLFF	TRBV27	TRBD1	TRBJ1-4	17	23	28	30
+OKT3 (anti-CD3)	1	7.05385e-07	TGTGCCAGCAACTTGCGGGGGCAAGCGGATGAAAAACTGTTTTTT	CASNLRGQADEKLFF	TRBV5-8	TRBD1	TRBJ1-4	14	16	21	28
+OKT3 (anti-CD3)	1	7.05385e-07	TGTGCCAGCAGCCCACTTGGGGGGCAGGGCACTGAAACTTTCTTT	CASSPLGGQGTETFF	TRBV13	TRBD1	TRBJ1-1	11	20	28	29
+OKT3 (anti-CD3)	1	7.05385e-07	AGTGCCAGTAAAACGGACAGAAATTCACCCCTCCACTTT	SASKTDRNSPLHF	TRBV19	TRBD1	TRBJ1-6	9	14	19	21
+OKT3 (anti-CD3)	1	7.05385e-07	TGTGCCAGCAGCGGGGACGGATACAATGAACAGTTCGTC	CASSGDGYNEQFV	TRBV3-1	TRBD2	TRBJ2-1	11	13	17	21
+OKT3 (anti-CD3)	1	7.05385e-07	TGTGCCAGTAAAACGGACGGAAATTCACCCCTCCAATT	CASKTD_KFTPPI	TRBV19	,	TRBJ1-6	9	-1	-1	21
+OKT3 (anti-CD3)	1	7.05385e-07	TGTGCCAGCAGCGGGGACGGGTACAATGAGCAGTTCATC	CASSGDGYNEQFI	TRBV3-1	TRBD1	TRBJ2-1	11	13	20	21
+OKT3 (anti-CD3)	1	7.05385e-07	TGTGCCAGCATGTCGGAGGCTAGCGGGATTGGGGTGCTGTTTTTT	CASMSEASGIGVLFF	TRBV2	TRBD2	TRBJ2-2	9	19	27	30
+OKT3 (anti-CD3)	1	7.05385e-07	TGTGCCAGCTGCCTTCTGGGCGAGCAGTACTTC	CASCLLGEQYF	TRBV27	,	TRBJ2-7	8	-1	-1	20
+OKT3 (anti-CD3)	1	7.05385e-07	TTTGCAAGCAGTGGTATCAACGCAGAGTACGGGAAGAGACCCAGTACTTC	FASSGINA_VREETQYF	TRBV2	,	TRBJ2-5	12	-1	-1	33
+OKT3 (anti-CD3)	1	7.05385e-07	TGTGCCAGCAGGGCCAGCGGGGTATACACCGGGGAGCTGTTTCTT	CASRASGVYTGELFL	TRBV13	TRBD2	TRBJ2-2	10	15	20	25
+OKT3 (anti-CD3)	1	7.05385e-07	TGTAGAAGCAGTGGTATCAACGCAGAGTACGGGAGTACTTC	CRSSGIN_RVREYF	TRBV2	,	TRBJ2-7	12	-1	-1	27
+OKT3 (anti-CD3)	1	7.05385e-07	TGTGTAAGCAGTGGTATCAACGCAGAGTACGGGTACTCATCGCACCAAGAGACCCAGTACTTC	CVSSGINAEYGYSSHQETQYF	TRBV6-4	,	TRBJ2-5	12	-1	-1	43
+OKT3 (anti-CD3)	1	7.05385e-07	TGTGAAAGAAGATTAGGGGGGCAAAAACAGTACTTC	CERRLGGQKQYF	TRBV7-2	TRBD1	TRBJ2-5	15	16	21	27
+OKT3 (anti-CD3)	1	7.05385e-07	TGTGACCGAAGCAGTGGTATCAACGCAGAGTACGGGGACAGATACGCAGTATTTT	CDRSSGINA_STGTDTQYF	TRBV5-3	,	TRBJ2-3	11	-1	-1	37
+OKT3 (anti-CD3)	1	7.05385e-07	TGTGCCAGCAGTTTTTCCTCCCGTGGACGCGATGAAGCTTCCTTT	CASSFSSRGRDEASF	TRBV28	,	TRBJ1-1	13	-1	-1	32
+OKT3 (anti-CD3)	1	7.05385e-07	TGTGCCAGCAGTTTTCCTCCCGTGGGCGCGGTGAAGCTTTCTTT	CASSFPP_GRGEAFF	TRBV28	,	TRBJ1-1	13	-1	-1	31
+OKT3 (anti-CD3)	1	7.05385e-07	TGTGCCAGCAGGTCGGAGGCTAGCGGATTGGGGAGCTGTTTTTT	CASRSEA_RIGELFF	TRBV2	TRBD2	TRBJ2-2	10	19	25	29
+OKT3 (anti-CD3)	1	7.05385e-07	TATGCCAGCAGCGGGGACGGATACAATGAGCAGTTCCTC	YASSGDGYNEQFL	TRBV3-1	TRBD2	TRBJ2-1	11	13	17	21
+OKT3 (anti-CD3)	1	7.05385e-07	TATGCCAGCAGCACGCGGCGGACTACCTACGAGCAGTACTTC	YASSTRRTTYEQYF	TRBV21-1	TRBD2	TRBJ2-7	12	19	24	25
+OKT3 (anti-CD3)	1	7.05385e-07	TATGCCAGCAGCGGGGACGGATACAATGAACAGTTCTTC	YASSGDGYNEQFF	TRBV3-1	TRBD2	TRBJ2-1	11	13	17	21
+OKT3 (anti-CD3)	1	7.05385e-07	TGTGCCAGCAGCAGACCAGCGGGGGACCCCAGGATACGCAGTATTTT	CASSRPAG_PQDTQYF	TRBV7-2	TRBD2	TRBJ2-3	11	13	22	32
+OKT3 (anti-CD3)	1	7.05385e-07	TGTGCCAGCAGTTCTTCAGGGGATCTACGAGCAGTACTTC	CASSSSG_IYEQYF	TRBV28	TRBD1	TRBJ2-7	12	16	21	24
+OKT3 (anti-CD3)	1	7.05385e-07	TGTGCCAGCAGCCAGGGGGGGGCCGGGAATGGCTACATCTTC	CASSQGGAGNGYIF	TRBV3-1	TRBD1	TRBJ1-2	13	17	22	28
+OKT3 (anti-CD3)	1	7.05385e-07	TGTGCCAGCTCCCCCCGGGGGAAAGTGATAATATACACAGTATTTT	CASSPRGK_**YTQYF	TRBV18	TRBD1	TRBJ2-3	13	16	20	32
+OKT3 (anti-CD3)	1	7.05385e-07	TGTGCCAGCAGCCTCGACAGCCGAACCTCTGGAAACATCATATTTTTT	CASSLDSRTSGNIIFF	TRBV9	TRBD1	TRBJ1-3	11	15	19	26
+OKT3 (anti-CD3)	1	7.05385e-07	TGTGCCAGCTCCCCCCGGGGGAACGTGATAAGATACGCAGTGTTTT	CASSPRGN_**DTQCF	TRBV18	TRBD1	TRBJ2-3	13	16	20	30
+OKT3 (anti-CD3)	1	7.05385e-07	TGTGCCAGCAGCACGCGAGGACTACCTACGAGCAGTACTTC	CASSTRG_TYEQYF	TRBV21-1	TRBD2	TRBJ2-7	12	18	23	24
+OKT3 (anti-CD3)	1	7.05385e-07	TGTGCCAGCTCACCAGATCTAAACACTGAAGCTTTCTTT	CASSPDLNTEAFF	TRBV18	,	TRBJ1-1	14	-1	-1	21
+OKT3 (anti-CD3)	1	7.05385e-07	TGCGCCAGCAGCTTGGAGCCTTTGAACATCGGGGTGCTGTTTTTT	CASSLEPLNIGVLFF	TRBV5-1	,	TRBJ2-2	15	-1	-1	23
+OKT3 (anti-CD3)	1	7.05385e-07	TGTGCCAGCAAGCCGGGAGTTACAATGAGCAGTTCTTC	CASKPG_YNEQFF	TRBV6-5	TRBD2	TRBJ2-1	9	13	18	20
+OKT3 (anti-CD3)	1	7.05385e-07	TGTGACCGAAGCAGTGGTATCAACGCAGAGTACGGGAACATTGTGGGGACTAGCGGGAGGACCATAGCACAGATACGCAGTATTTT	CDRSSGINAEYGNI_GD*REDHSTDTQYF	TRBV5-3	TRBD2	TRBJ2-3	11	45	59	65
+OKT3 (anti-CD3)	1	7.05385e-07	TGAAGTCCCCCTTTGGGAAACATTCAGTACTTC	*SPPLGNIQYF	TRBV20-1	,	TRBJ2-4	5	-1	-1	17
+OKT3 (anti-CD3)	1	7.05385e-07	TGTGAAGCAGTGGTATCAACGCAGAGTACGGGATCTCTGTGCCAGTAAAACGGACGGAAATTCACCCCTCCACTTT	CEAVVSTQSTGSL_ASKTDGNSPLHF	TRBV6-8	TRBD2	TRBJ1-6	10	28	32	58
+OKT3 (anti-CD3)	1	7.05385e-07	TGTACAAGCAGTGGTATCAACGCAGAGTACGGGGAGGGGCTGTTTTTGTACAAAGCTGTAACATTGTGGGGACAGGGGGGCACGAGCAGTACTTC	CTSSGINAEYGEGLFL_QSCNIVGTGGHEQYF	TRBV27	TRBD1	TRBJ2-7	11	68	78	81
+OKT3 (anti-CD3)	1	7.05385e-07	TGCAGTGCTATTTAACAACCTATAGAGATAGAGCAGTTCTTC	CSAI*QPIEIEQFF	TRBV20-1	,	TRBJ2-1	9	-1	-1	30
+OKT3 (anti-CD3)	1	7.05385e-07	TGCCAGCAAGTAGGGGACAAGACTCCTACGAGCAGTACTTC	CQQVGDK_SYEQYF	TRBV6-4	TRBD1	TRBJ2-7	7	13	18	22
+OKT3 (anti-CD3)	1	7.05385e-07	TGTGCCTGGGGTGGGACAGGGGGTAATTCACCCCTCCACTTT	CAWGGTGGNSPLHF	TRBV30	TRBD1	TRBJ1-6	12	13	22	23
+OKT3 (anti-CD3)	1	7.05385e-07	TGTGCCAGCAGCACGCGACGGACTACCTATGAGCAGTTCTTC	CASSTRRTTYEQFF	TRBV21-1	TRBD2	TRBJ2-1	12	19	24	28
+OKT3 (anti-CD3)	1	7.05385e-07	TGTGCCATAAGCAGTAGTATCAACGCAGAGTACGGGAGCTTAGGGGGGCAAACCCAGTACTTC	CAISSSINAEYGSLGGQTQYF	TRBV15	TRBD2	TRBJ2-5	13	32	37	51
+OKT3 (anti-CD3)	1	7.05385e-07	TGTGCAAGCAGTGGTATCAACGCAGAGTACGGGAGCATTTT	CASSGIN_RVREHF	TRBV6-8	,	TRBJ1-5	11	-1	-1	33
+OKT3 (anti-CD3)	1	7.05385e-07	TATGCCAACTCCCCCCGGGGGAAAGTGATAAGATACGCAGTATTTT	YANSPRGK_**DTQYF	TRBV18	TRBD1	TRBJ2-3	13	16	20	30
+OKT3 (anti-CD3)	1	7.05385e-07	TGTCCTGGGCCTCCAGGCTGTGAGCACAGATACGCAGTATTTTT	CPGPPGC_AQIRSIF	TRBV22-1	,	TRBJ2-3	8	-1	-1	22
+OKT3 (anti-CD3)	1	7.05385e-07	TTTGCCAGCAGCCTAGGGGGGGAAACCCAGTACTTC	FASSLGGETQYF	TRBV7-2	TRBD1	TRBJ2-5	15	16	20	21
+OKT3 (anti-CD3)	1	7.05385e-07	TGTGCCAGCAGCGGGGCGGATACAATGAGCAGTTCCTC	CASSGA_YNEQFL	TRBV3-1	TRBD1	TRBJ2-1	11	12	16	20
+OKT3 (anti-CD3)	1	7.05385e-07	TGTGCCACCAGTCACTCATCGCACCAAGAGACCCAGTACTTC	CATSHSSHQETQYF	TRBV6-6	,	TRBJ2-5	16	-1	-1	22
+OKT3 (anti-CD3)	1	7.05385e-07	TGTGCCAGCAGCTTAGAGCTCCCAGGGAAGACCGAGGAGCTGTTTTTT	CASSLELPGKTEELFF	TRBV11-3	,	TRBJ2-2	16	-1	-1	26
+OKT3 (anti-CD3)	1	7.05385e-07	TGTGCCAGCAGTCCCTCCAGACTCTATGGCTACACCTTCGGTTCAGGGACCAGGTTAACCGTTGTAGGGTTAAAATCCTACTAAGGAACAGGAGAGGACCTGGCAGGTGGACTTGGGGAGGCAGGAGTGGAAGGCAGCAGGTCGCGGTTTTCCTTCCAGTCTTTAATGTTGTGCAACTAATGAAAAACTGTTTTTT	CASSPSRLYGYTFGSGTRLTVVGLKSY*GTGED_WQVDLGRQEWKAAGRGFPSSL*CCATNEKLFF	TRBV6-6	TRBD2	TRBJ1-4	11	108	120	173
+OKT3 (anti-CD3)	1	7.05385e-07	TGTGCCAGCAGTTGCTCATCGCACCAAGAGACCCAGTACCTC	CASSCSSHQETQYL	TRBV6-6	,	TRBJ2-5	16	-1	-1	22
+OKT3 (anti-CD3)	1	7.05385e-07	GGTGCCAGCAGCAGACTAGCGGGGGGACCCAGGATACGCAGTATTTT	GASSRLAG_TQDTQYF	TRBV7-9	TRBD2	TRBJ2-3	11	13	25	32
+OKT3 (anti-CD3)	1	7.05385e-07	AATGACAAGCAGTGGTATCAACGCAGAGTACGGGGGGCAAACCCAGTACTTC	NDKQWYQRR_YGGQTQYF	TRBV26	TRBD1	TRBJ2-5	12	29	37	40
+OKT3 (anti-CD3)	1	7.05385e-07	TGTGCCAGCAGCGGGGACGGATACAATAAGTAGTTCTTC	CASSGDGYNK*FF	TRBV3-1	TRBD2	TRBJ2-1	11	13	17	21
+OKT3 (anti-CD3)	1	7.05385e-07	TGTGCCAGCCCACCGACTAGCGGGGGGGCTGGGGCCAACGCCCTGACTTTC	CASPPTSGGAGANALTF	TRBV18	TRBD2	TRBJ2-6	13	14	27	28
+OKT3 (anti-CD3)	1	7.05385e-07	TGTCCAAGCAGTGGTATCAACGCAGAGTACGGGGGTATCATGGTGTAACATTGTGGGGACGACACAGATACGCAGTATTTT	CPSSGINAEYGGIMV*HCGDDTDTQYF	TRBV6-8	TRBD2	TRBJ2-3	11	55	59	62
+OKT3 (anti-CD3)	1	7.05385e-07	GGGCCAGGCACGCGGCTCCTGGTGCTCGGTGAGCGCGGGCTGCTGGGGCGCGGGCGCGGGCGGCTTGGGTCTGGTTTTTGCGGGAAGTCCCCGGGCTGTGCTCTGGGGCCAACGTCCTGACTTTC	GPGTRLLVLGERGLLGRGRGR_WVWFLREVPGLCSGANVLTF	TRBV13	TRBD2	TRBJ2-6	6	79	84	100
+OKT3 (anti-CD3)	1	7.05385e-07	TGTGCCAGCTCACCGACTAGCGGGGGGGCGGGGGCCAACGTCCCGACTTTC	CASSPTSGGAGANVPTF	TRBV18	TRBD2	TRBJ2-6	13	14	27	30
+OKT3 (anti-CD3)	1	7.05385e-07	TGTCCTGGGCCTCCAGGCTGTGAGCACAGATACGCAGTATTTTGGCCCAGGCACCCGGCTGACAGTGCTCGGTAAGCGGGGGCTCCCGCTGAAGCCCCGGAACTGGGGAGGGGGCGCCCCGGGACGCCGGGGGCGTCGCAGGGCCAGTTTCTGTGCCGCGTCTCGGGGGCTGTGAGCCAAAAACATTCAGTACTTC	CPGPPGCEHRYAVFWPRHPADSAR*AGAPAEAP_NWGGGAPGRRGRRRASFCAASRGL*AKNIQYF	TRBV22-1	TRBD2	TRBJ2-4	8	105	111	174
+OKT3 (anti-CD3)	1	7.05385e-07	TGTGCCAGCAGCTTAGAACTCCCAGGGAAGACCGGGGGGCTGTTTTTTT	CASSLELP_GRPGGCFF	TRBV11-3	,	TRBJ2-2	16	-1	-1	26
+OKT3 (anti-CD3)	1	7.05385e-07	TGTGCCAGTAGTATACTAGGGCGGTATGGCGACACCTTC	CASSILGRYGDTF	TRBV19	,	TRBJ1-2	14	-1	-1	24
+OKT3 (anti-CD3)	1	7.05385e-07	TGTGCCTGCTCCCCCCGGGGAAAAGTGATAAGATACGCAGTATTTT	CACSPRGK_**DTQYF	TRBV18	,	TRBJ2-3	13	-1	-1	30
+OKT3 (anti-CD3)	1	7.05385e-07	TGCGCCAGCAAAAGGGGGTCCCCCGGTCGGACACAGATACGCAGTATTTT	CASKRGSP_SDTDTQYF	TRBV4-1	TRBD1	TRBJ2-3	9	12	17	31
+OKT3 (anti-CD3)	1	7.05385e-07	TGTGCCAGCAGTTACTCATCGCACCAAGAGATCCAGTGCTTC	CASSYSSHQEIQCF	TRBV6-6	,	TRBJ2-5	16	-1	-1	22
+OKT3 (anti-CD3)	1	7.05385e-07	TGCGGTGCCGCCTCGGCCCTAGCGGATAATGAGCAGTTCTTC	CGAASALADNEQFF	TRBV20-1	TRBD2	TRBJ2-1	7	18	24	27
+OKT3 (anti-CD3)	1	7.05385e-07	TGCAGTGCTATTTCGCAACCTATAGAGATAGAGCAGTATTTT	CSAISQPIEIEQYF	TRBV20-1	,	TRBJ2-3	9	-1	-1	25
+OKT3 (anti-CD3)	1	7.05385e-07	TGTGCTAGCAGGGCCAGGGGGTGTACACCGGGGAGCTGTTTTTT	CASRARG_YTGELFF	TRBV13	TRBD1	TRBJ2-2	10	11	20	24
+OKT3 (anti-CD3)	1	7.05385e-07	TATGCCAAGCAGTGGTATCAACGCAGAGTACGGG	YAKQWY_NAEYG	TRBV26	,	TRBJ2-2	12	-1	-1	34
+OKT3 (anti-CD3)	1	7.05385e-07	TGTGAAAAGCAGTGGTATCAACGCAGAGTACGGGGAGATACGCAGTATTTT	CEKQWYQRRVRGDTQYF	TRBV7-3	,	TRBJ2-3	3	-1	-1	35
+OKT3 (anti-CD3)	1	7.05385e-07	TGAGTGCTAAGCAGTGGTATCAACGCAGAGTACGGGACACTCATGATGCACTGTGTAGCAATCAGCCCCAGCATTTT	*VLSSGINAEYGT_HDALCSNQPQHF	TRBV20-1	TRBD1	TRBJ1-5	8	33	38	55
+OKT3 (anti-CD3)	1	7.05385e-07	TGTGCCAGCTCACCGACTAGCGGGGGGGCTGGGGGCAACGTCCTGACTCTC	CASSPTSGGAGGNVLTL	TRBV18	TRBD2	TRBJ2-6	13	14	27	28
+OKT3 (anti-CD3)	1	7.05385e-07	TGTGCCGGCGGTCCCTCCAGACTCTATGGCTACACCTTC	CAGGPSRLYGYTF	TRBV6-5	,	TRBJ1-2	11	-1	-1	23
+OKT3 (anti-CD3)	1	7.05385e-07	TGTGCCAGCAGCCAGGGGGCCCGAGTACAATGAGCAGTTCTTC	CASSQGA_EYNEQFF	TRBV7-6	TRBD1	TRBJ2-1	11	12	19	25
+OKT3 (anti-CD3)	1	7.05385e-07	TATGCCAGCAGTCCGCCGGGGGGCGCATCTTGAACACCGGGGAGCTGTTTTTT	YASSPPGGA_LNTGELFF	TRBV27	TRBD1	TRBJ2-2	11	18	23	31
+OKT3 (anti-CD3)	1	7.05385e-07	TGTGCCAGCAGCTCCTTAGCGGGGCTGGCGCAGATACGCAGTATTTT	CASSSLAG_GADTQYF	TRBV5-5	TRBD2	TRBJ2-3	12	16	22	27
+OKT3 (anti-CD3)	1	7.05385e-07	TGCGCAAGCAGTGGTATCAACGCAGAGTACGGGATCGCACCAAGAGACCCAGTACTTC	CASSGINAEY_GSHQETQYF	TRBV5-1	TRBD2	TRBJ2-5	10	29	33	38
+OKT3 (anti-CD3)	1	7.05385e-07	TGCGCCAGCAGCTTGGAGCCTTAGAACACCGGGGAGCTGTTTCTT	CASSLEP*NTGELFL	TRBV5-1	,	TRBJ2-2	15	-1	-1	23
+OKT3 (anti-CD3)	1	7.05385e-07	TGTGCCAGCAGCTTAGTGGCCACAGTACCCTCCTACGAGCAGTACTAC	CASSLVATVPSYEQYY	TRBV7-8	,	TRBJ2-7	15	-1	-1	29
+OKT3 (anti-CD3)	1	7.05385e-07	TGTGTCAGCAGCCTCGACAGCCGAACCTCTGGAAACACTATATATTTT	CVSSLDSRTSGNTIYF	TRBV9	TRBD1	TRBJ1-3	11	15	19	26
+OKT3 (anti-CD3)	1	7.05385e-07	TGTGCAGCAGGTCGGAGGCTAGCGGGATTGGGGAGCTGTTTTTT	CAAGRRL_GIGELFF	TRBV2	TRBD2	TRBJ2-2	9	18	26	29
+OKT3 (anti-CD3)	1	7.05385e-07	TGTGCCAGCAACCAAGTGGGCGACGTCGGGGAGCTGTTTTTT	CASNQVGDVGELFF	TRBV3-1	,	TRBJ2-2	15	-1	-1	26
+OKT3 (anti-CD3)	1	7.05385e-07	TGTGCCAGCAGCTTGGGACCCGGAGGACTGAAGCTTTCTTT	CASSLGP_RTEAFF	TRBV5-5	TRBD2	TRBJ1-1	15	21	25	26
+OKT3 (anti-CD3)	1	7.05385e-07	TGTGCAAGCAGTGGTATCAACGCAGAGTACGGGGGACACAGATACGCAGTATTTT	CASSGINAE_TGDTDTQYF	TRBV6-1	TRBD1	TRBJ2-3	12	30	34	36
+OKT3 (anti-CD3)	1	7.05385e-07	TGTTCCAGGAAGTAGGGGGAAAGGCTCCTACGAGCAGTACTTC	CSRK*GE_GSYEQYF	TRBV6-4	TRBD1	TRBJ2-7	7	13	18	24
+OKT3 (anti-CD3)	1	7.05385e-07	TGTGCCAGCAGTGTTTCCTCCCGTGGGCGCGACGAAGCTTTCTTT	CASSVSSRGRDEAFF	TRBV28	,	TRBJ1-1	11	-1	-1	33
+OKT3 (anti-CD3)	1	7.05385e-07	TGCAGTGCTAGTACCGGGGGGTTCGCGTCTACGAGCAGTACTTC	CSASTGG_RVYEQYF	TRBV20-1	TRBD1	TRBJ2-7	10	12	19	28
+OKT3 (anti-CD3)	1	7.05385e-07	TGTGTAAGCAGTGGTATCAACGCAGAGTACGGGGTATCATGGTGTAACATTGTGGGGACTAGCGGGAGTTGTCACAGATACGCAGTATTTT	CVSSGINAEYGVSWC_TLWGLAGVVTDTQYF	TRBV2	TRBD2	TRBJ2-3	12	54	67	72
+OKT3 (anti-CD3)	1	7.05385e-07	TGCAGTGCTGGAGTTCCGAGACTTCCAGATACGCAGTATTTT	CSAGVPRLPDTQYF	TRBV20-1	,	TRBJ2-3	12	-1	-1	25
+OKT3 (anti-CD3)	1	7.05385e-07	TATGCAAGCAGTGGTATCAACGCAGAGTACGGGGAAACATTTTTGTATCATGGTGTAACATTGTGAGGACTAGCGGGGTTACTCCAGATACGCAGTATTTT	YASSGINAEYGETFLYH_CNIVRTSGVTPDTQYF	TRBV26	TRBD2	TRBJ2-3	11	66	76	84
+OKT3 (anti-CD3)	1	7.05385e-07	ATCGCCAAGCAGTGGTATCAACGCAGAGTACGGGATTTTGGCCCAGGCACCCGGCTGACAGTGCTCGGTAAGCGGGGGCTCCCGCTGAAGCCCCGGAACTGGGGAGGGGGCGCCCCGGGACGCCGGGGGCGTCGCAGGGCCAGTTTCTGTGCCGCGTCTCGGGGCTGTGAGCCAAAAACATTCAGTACTTC	IAKQWYQRRVRDFGPGTRLTVLGKRGLPLKPR_LGRGRPGTPGASQGQFLCRVSGL*AKNIQYF	TRBV23-1	TRBD2	TRBJ2-4	12	101	107	169
+OKT3 (anti-CD3)	1	7.05385e-07	TATCCAAGCAGTGGTATCAACGCAGAGTACGGGGGGGGCCAACGTCCTGACTTTC	YPSSGINAE_TGGANVLTF	TRBV26	,	TRBJ2-6	11	-1	-1	34
+OKT3 (anti-CD3)	1	7.05385e-07	TATGCCAGCAACTTAGGGGGGCAAACCCAGCACTTC	YASNLGGQTQHF	TRBV7-2	TRBD1	TRBJ2-5	15	16	21	24
+OKT3 (anti-CD3)	1	7.05385e-07	TGCACCAGCAAAAGGGGTCCCCCGGTCGGGACACAGATACGCAGTATTTT	CTSKRGPP_RDTDTQYF	TRBV4-1	TRBD2	TRBJ2-3	9	26	30	31
+OKT3 (anti-CD3)	1	7.05385e-07	TGTGCCACCAGCAGGACAGGGCCTGAGCAGTTCTTC	CATSRTGPEQFF	TRBV15	TRBD1	TRBJ2-1	13	14	20	23
+OKT3 (anti-CD3)	1	7.05385e-07	TGTGCCAGCAGTCGACAGGGCAGCTCCTACGAGCAGTACTTC	CASSRQGSSYEQYF	TRBV2	TRBD1	TRBJ2-7	11	13	19	23
+OKT3 (anti-CD3)	1	7.05385e-07	TGTGCCAGCAACCCACAGGAGGGAACACTGAAGCTTTCTTT	CASNPQE_NTEAFF	TRBV27	TRBD1	TRBJ1-1	9	14	21	22
+OKT3 (anti-CD3)	1	7.05385e-07	TGTGCCAGCAGCCCCCGGGCACGAGCTTCCGAGCAATGAGCAGTTCTTC	CASSPRAR_LPSNEQFF	TRBV7-3	,	TRBJ2-1	11	-1	-1	33
+OKT3 (anti-CD3)	1	7.05385e-07	TGTGCCAGCAGCCCGGGCACGAACTTCCGGGCAATGAGCAGTTCTTC	CASSPGTN_PGNEQFF	TRBV7-3	,	TRBJ2-1	11	-1	-1	31
+OKT3 (anti-CD3)	1	7.05385e-07	TATCGCAAGCAGTGGTATCAACGCAGAGTACGGGACACTCATGATGCACTGTGTAGCAATCAGCCCCAGCATTTT	YRKQWYQRRVRDTHDALCSNQPQHF	TRBV26	TRBD1	TRBJ1-5	12	31	36	53
+OKT3 (anti-CD3)	1	7.05385e-07	TGCGCCAGCAGTCCCTACCTCCGGACAGGGGGGGGAGATACGCAGTATTTT	CASSPYLRTGGGDTQYF	TRBV23-1	TRBD1	TRBJ2-3	12	22	31	35
+OKT3 (anti-CD3)	1	7.05385e-07	TGTGCCAGCAGCAGGATTCAGCCCCAGCATTTT	CASSRIQPQHF	TRBV6-5	,	TRBJ1-5	10	-1	-1	17
+OKT3 (anti-CD3)	1	7.05385e-07	TGTGCCAGCAGCACCGGGCTCGAGCTTCCGGGCAATGAGCAGTTCTTC	CASSTGLELPGNEQFF	TRBV7-3	,	TRBJ2-1	11	-1	-1	32
+OKT3 (anti-CD3)	1	7.05385e-07	TGTCCTGGGCCTCCAGGCTGTGAGCACAGATACGCAGTATTTTGGCCCAGGCACCCGGCTGACAGTGCTCGGTAAGCGGGGGCTCCCGCTGAAGCCCGGGAACTGGGGAGGGGGCGCCCCGGGACGCCGGGGGCGTCGCAGGGCCAGTTTCTGTGCCGCGTCTCGGGGCTGTGCGCCAAAAACATTCAGTACTTC	CPGPPGCEHRYAVFWPRHPADSAR*AGAPAEARELGRGRPGTPGASQGQFLCRVSGLCAKNIQYF	TRBV22-1	TRBD2	TRBJ2-4	8	105	111	174
+OKT3 (anti-CD3)	1	7.05385e-07	TGCGCCTGTCCCGTCGAGCCGCCACCTCCTTGGAATGAAAAACTGTTTTTT	CACPVEPPPPWNEKLFF	TRBV10-1	,	TRBJ1-4	5	-1	-1	33
+OKT3 (anti-CD3)	1	7.05385e-07	TGTGCCGGCTCCCCCCGGGGGGAAGTGATAAGATACGCAGTATTTT	CAGSPRGE_**DTQYF	TRBV18	TRBD1	TRBJ2-3	13	16	20	30
+OKT3 (anti-CD3)	1	7.05385e-07	TGTGCCAGCAGCCCGGTTTCAGGGGGGACCGGGGAGCTGTTTTTTT	CASSPVSG_GPGSCFF	TRBV11-2	TRBD1	TRBJ2-2	11	19	25	27
+OKT3 (anti-CD3)	1	7.05385e-07	TGTGCAAGCAGCCGCGACAGCCGAACCTCTGGAAACACCAGATAGTTT	CASSRDSRTSGNTR*F	TRBV9	TRBD1	TRBJ1-3	11	15	19	26
+OKT3 (anti-CD3)	1	7.05385e-07	TGTGCCAGCAGCCCCGGGCACAAGTTTCCGGGCAATGAGCAGTTCTTC	CASSPGHKFPGNEQFF	TRBV7-3	,	TRBJ2-1	11	-1	-1	32
+OKT3 (anti-CD3)	1	7.05385e-07	TGCGCCAGCAGCTCCGGGACAGGGTCGCAGGAGCAGTTCTGC	CASSSGTGSQEQFC	TRBV5-1	TRBD1	TRBJ2-1	12	15	23	30
+OKT3 (anti-CD3)	1	7.05385e-07	TGTGCCTGGAGTGGGGCAGGGGGTAATTCACCCCTCCACTTT	CAWSGAGGNSPLHF	TRBV30	TRBD1	TRBJ1-6	12	13	22	23
+OKT3 (anti-CD3)	1	7.05385e-07	TGTGCCAGCAACTTAGAACTCCCAGGGAAGACCGGAGAGCTGTTTTTT	CASNLELPGKTGELFF	TRBV11-3	,	TRBJ2-2	16	-1	-1	26
+OKT3 (anti-CD3)	1	7.05385e-07	TGCACCAGCAGTTTTTCCTCCCGTGGGCGCGATGAAGCTTTCTTT	CTSSFSSRGRDEAFF	TRBV28	,	TRBJ1-1	13	-1	-1	32
+OKT3 (anti-CD3)	1	7.05385e-07	TGTGCCAGCAGTCACTCGTATCCTAGCGGGGTTCAAAATGTCGCCAAAAACATTCAGTACTTC	CASSHSYPSGVQNVAKNIQYF	TRBV6-5	TRBD2	TRBJ2-4	16	22	29	42
+OKT3 (anti-CD3)	1	7.05385e-07	TGTGCCAGCAAGTAGGGATAAGACTCCTACGAGCAGTACTTC	CASK*G*DSYEQYF	TRBV6-4	,	TRBJ2-7	9	-1	-1	23
+OKT3 (anti-CD3)	1	7.05385e-07	TGTGCCAGCAGCCCCGGGGCACGAGCTTCCGGGCAATGAGCAGTTCTTC	CASSPGAR_LPGNEQFF	TRBV7-3	TRBD1	TRBJ2-1	11	15	19	33
+OKT3 (anti-CD3)	1	7.05385e-07	TGTGCAAGCAGTGGTATCAACGCAGGAGTACGGGACTCATGATGCACTGTGTAGCAATCAGCCCCAGCATTTT	CASSGINAGVRD_HDALCSNQPQHF	TRBV6-8	TRBD2	TRBJ1-5	11	31	36	51
+OKT3 (anti-CD3)	1	7.05385e-07	TGTGCCAGCAGTTCCTCCAGACTCTATGGCAACACCTTC	CASSSSRLYGNTF	TRBV6-5	,	TRBJ1-2	16	-1	-1	23
+OKT3 (anti-CD3)	1	7.05385e-07	TGCGCCAGCAGCTCGGAGCCTTTGAACACCCGGGAGCTGTTTTTT	CASSSEPLNTRELFF	TRBV5-1	,	TRBJ2-2	15	-1	-1	23
+OKT3 (anti-CD3)	1	7.05385e-07	TGTGCCAGCAGTGTATCGTTATCAGGGGTTGAAAAACTGTTTTTT	CASSVSLSGVEKLFF	TRBV27	TRBD1	TRBJ1-4	16	22	27	29
+OKT3 (anti-CD3)	1	7.05385e-07	TCCGCCAAGCAGTGGTATCAACGCAGAGTACGGGAAAACACTGAAGCTTTCTTT	SAKQWYQRRVRENTEAFF	TRBV5-1	TRBD2	TRBJ1-1	11	30	34	36
+OKT3 (anti-CD3)	1	7.05385e-07	TGTGCCAGCAGCTTGCGGGGGCAAGCGGATGTAAAACTGTTTTTT	CASSLRGQADVKLFF	TRBV5-8	TRBD1	TRBJ1-4	14	16	21	28
+OKT3 (anti-CD3)	1	7.05385e-07	TGTGCCAGCTCCCCCGGGGGGGAAGTGATAAGATACGCAGTATTTT	CASSPGGE_**DTQYF	TRBV18	TRBD2	TRBJ2-3	13	14	21	30
+OKT3 (anti-CD3)	1	7.05385e-07	TATTCCAAGCAGTGGTATCAACGCAGAGTACGGGAGGACTCCTGGTTCTGGGTGCTGGGAGAGCGATGGGGCTCTCAGCGGTGGGAAGGACCCGAGCTGAGTCTGGGACAGCAGAGCGGGCAGCACCGGTTTTTGTCCTGGGCCTCCAGGCTGTGAGCACAGATACGCAGTATTTT	YSKQWYQRRVREDSWFWVLGERWGSQRWE_TRAESGTAERAAPVFVLGLQAVSTDTQYF	TRBV26	TRBD2	TRBJ2-3	12	30	36	155
+OKT3 (anti-CD3)	1	7.05385e-07	TAGCTCAAGCAGTGGTATCAACGCAGAGTACGGGGGATTGTGGGGACTAGCGGGAGGACCATAGCACAGATACGCAGTATTTT	*LKQWYQRRVRGIV_D*REDHSTDTQYF	TRBV26	TRBD2	TRBJ2-3	12	42	56	62
+OKT3 (anti-CD3)	1	7.05385e-07	TGTGCCAGCAGCGTGGGGGGACTAGCCTCTCCTACGAGCAGTTCTTC	CASSVGGL_LSYEQFF	TRBV9	TRBD2	TRBJ2-1	13	17	25	35
+OKT3 (anti-CD3)	1	7.05385e-07	GGTGCCAGCCAGTAGGGGACAAGACTCCTACGAGCAGTTCTTC	GASQ*GT_DSYEQFF	TRBV6-4	TRBD1	TRBJ2-1	12	15	20	31
+OKT3 (anti-CD3)	1	7.05385e-07	TGGGCCAGCAGTCCGCCGGGGGGGCGCATCTTGAACACAGGGGAGCTGTTTTTT	WASSPPGGRILNTGELFF	TRBV27	TRBD1	TRBJ2-2	11	19	24	32
+OKT3 (anti-CD3)	1	7.05385e-07	TGTGTCAGCAAGTGGGGGACAAGACTCCTACGAGCAGTACTTC	CVSKWGT_DSYEQYF	TRBV6-4	TRBD1	TRBJ2-7	13	15	20	24
+OKT3 (anti-CD3)	1	7.05385e-07	TGTGCCAGCAGCCCCCGGGCACGAGCTTCCGGGCAGTGAGCAGTTCTTC	CASSPRAR_LPGSEQFF	TRBV7-3	,	TRBJ2-1	11	-1	-1	33
+OKT3 (anti-CD3)	1	7.05385e-07	TGTGCCAGCTCACCGACTAGCGGGGGGGCTGGGGGCCAACGTCCTGACTTTC	CASSPTSGG_LGANVLTF	TRBV18	TRBD2	TRBJ2-6	13	14	27	31
+OKT3 (anti-CD3)	1	7.05385e-07	TGTGCTAGCAGTTACTCATCGGACCAAGAGACCCAGTACTTC	CASSYSSDQETQYF	TRBV6-6	,	TRBJ2-5	16	-1	-1	22
+OKT3 (anti-CD3)	1	7.05385e-07	TGCAGTGCTATTACGCAACCTATAGAGATAGAACAGTTCTTC	CSAITQPIEIEQFF	TRBV20-1	,	TRBJ2-1	9	-1	-1	30
+OKT3 (anti-CD3)	1	7.05385e-07	TGTGCCAGCCGGGGACGGATACAATGAGCAGTTCTTC	CASRGR_YNEQFF	TRBV3-1	TRBD2	TRBJ2-1	8	11	15	19
+OKT3 (anti-CD3)	1	7.05385e-07	TTTTTTTTTTTCAAGCAGAAGACGGCATACGAGATGCGCATTAGTGACTGGAGTTCAGACGTGTGCTCTTCCGATCTCTTACCAAAGCAGTGGTATCAACGCAGAGTACGG	FFFFKQKTAYEMRISDWSSDVCSSDLLPKQWYQRRVR	TRBV12-5	,	TRBJ2-5	0	-1	-1	111
+OKT3 (anti-CD3)	1	7.05385e-07	TGTGCCAGCTCCCCCCGGGGGGAAGTGATATGATACGCAGTATTTT	CASSPRGE_*YDTQYF	TRBV18	TRBD1	TRBJ2-3	13	16	20	31
+OKT3 (anti-CD3)	1	7.05385e-07	TGTGCCAGCAGTGACTACAGGGGGGCGGATGGCTGCACCTTC	CASSDYRGADGCTF	TRBV2	TRBD1	TRBJ1-2	13	16	23	28
+OKT3 (anti-CD3)	1	7.05385e-07	TAAGACAAGCAGTGGTATCAACGCAGAGTACGGGGACTTC	*DKQWYQ_AEYGDF	TRBV26	,	TRBJ2-5	12	-1	-1	35
+OKT3 (anti-CD3)	1	7.05385e-07	CGTGCCAGCAGCCCCGGGCACGAGCTTCCGGGCAGTGAGCAGTTCTTC	RASSPGHELPGSEQFF	TRBV7-3	,	TRBJ2-1	11	-1	-1	32
+OKT3 (anti-CD3)	1	7.05385e-07	TGTGCCAGCAGTTACTCATCGCGCCAAGAGACCCGGTACTTC	CASSYSSRQETRYF	TRBV6-6	,	TRBJ2-5	16	-1	-1	23
+OKT3 (anti-CD3)	1	7.05385e-07	TGTGCCAGCAGCCTCGACAGCCGAACCACTAGAAACACCATATATTTT	CASSLDSRTTRNTIYF	TRBV9	TRBD1	TRBJ1-3	11	15	19	28
+OKT3 (anti-CD3)	1	7.05385e-07	TGAGCCAGCAGCTTAGGGGGGCAAACCCAGTAATTC	*ASSLGGQTQ*F	TRBV7-2	TRBD1	TRBJ2-5	15	16	21	24
+OKT3 (anti-CD3)	1	7.05385e-07	CGCAGCGCTATTTCGCAACCTATAGAGATAGAGCAGTTCTTC	RSAISQPIEIEQFF	TRBV20-1	,	TRBJ2-1	9	-1	-1	30
+OKT3 (anti-CD3)	1	7.05385e-07	TGGCCAAGCAGTGGTATCAACGCAGAGTACG	WPSSG_STQST	TRBV10-3	,	TRBJ1-5	12	-1	-1	31
+OKT3 (anti-CD3)	1	7.05385e-07	TGTGCCAGCAACCCACAGGGAGGGAACACTGAAGCTTTCTTTGGACAAGGCACCAGACTCACAGTTGTAGGGTTAAAATTCTACTAAGGAACAGGAGAGGACCTGGCAGGTGGACTTGGGGAGGCAGGAGTGGAAGGCAGCAGGTCGCGGTTTTCCTTCCAGTCTTTAATGTTGTGCAACTAATGAAAAACTGTTTTTT	CASNPQGGNTEAFFGQGTRLTVVGLKFY*GTGE_TWQVDLGRQEWKAAGRGFPSSL*CCATNEKLFF	TRBV5-2	TRBD2	TRBJ1-4	11	111	123	176
+OKT3 (anti-CD3)	1	7.05385e-07	TGTGCCAGCAGCGGGGCCGTGTCAATGAGCAGTTCTTC	CASSGA_VNEQFF	TRBV3-1	TRBD1	TRBJ2-1	11	12	16	22
+OKT3 (anti-CD3)	1	7.05385e-07	TGTTTCAGAAGCAGTGGTATCAACGCAGAGTACGGGAGTTCTTC	CFRSSGI_RRVREFF	TRBV5-3	,	TRBJ2-1	11	-1	-1	36
+OKT3 (anti-CD3)	1	7.05385e-07	TGCGCCAGCAGCTCCGGGGCAGGGTCGCGTGAGCAGTTCTTC	CASSSGAGSREQFF	TRBV5-1	TRBD1	TRBJ2-1	12	15	23	29
+OKT3 (anti-CD3)	1	7.05385e-07	CGTGCCAGCTCCCACCGGGGGAAAGTGATAAGATACGCAGTATTTT	RASSHRGK_**DTQYF	TRBV18	TRBD1	TRBJ2-3	15	16	20	30
+OKT3 (anti-CD3)	1	7.05385e-07	GGGGCCAAGCAGTGGTATCAACGCAGAGTACGGGGAACATTGTGGGGACTAGCCGAGGGGCCCACAGATACGCAGTATTTT	GAKQWYQRRVRGTLWGLAEGPTDTQYF	TRBV23-1	TRBD2	TRBJ2-3	12	44	58	62
+OKT3 (anti-CD3)	1	7.05385e-07	TGTGCCAGCAGTGAAGGGGCTACCGGAATGGGCTTCACCTTC	CASSEGATGMGFTF	TRBV2	,	TRBJ1-2	15	-1	-1	30
+OKT3 (anti-CD3)	1	7.05385e-07	TGTAACAGAAGCAATGGTATCAACGCAGAGTACGGGGGGCAATCCATGGCCCTCCTCGAGGGAAGCGGGGTTTGCGCCAGGGTCCCCAGGGCTGTGCGAACACCGGGGAGCTGTTTTTT	CNRSNGINAEYGGQSMALLE_KRGLRQGPQGCANTGELFF	TRBV5-3	TRBD1	TRBJ2-2	11	31	39	96
+OKT3 (anti-CD3)	1	7.05385e-07	TGCTGTAAGCAGTGGTATCAACGCAGAGTACGGGTACAATGAGCAGTTCTTC	CCKQWYQRR_YGYNEQFF	TRBV5-1	,	TRBJ2-1	2	-1	-1	34
+OKT3 (anti-CD3)	1	7.05385e-07	TGTGCCAGCAGTTCCCCCCGGGGGGAAGCGATCCAAGAGACCCAGTACTTTC	CASSSPRGE_RSKRPSTF	TRBV28	TRBD1	TRBJ2-6	12	19	23	46
+OKT3 (anti-CD3)	1	7.05385e-07	TGTGCGCGAAGCAGTGGTATCAACGCAGAGTACGGGGAGACCCAGTACTTC	CARSSGINAEYGETQYF	TRBV5-3	,	TRBJ2-5	11	-1	-1	36
+OKT3 (anti-CD3)	1	7.05385e-07	TGCGCCCGCAGCTCCGGGACAAGGTCGCATGAGCAGTTCTTC	CARSSGTRSHEQFF	TRBV5-1	TRBD1	TRBJ2-1	12	15	23	28
+OKT3 (anti-CD3)	1	7.05385e-07	TGTGACAGCAGTCCCTCCAGACTCTATGGCTACGCCTTC	CDSSPSRLYGYAF	TRBV6-5	,	TRBJ1-2	11	-1	-1	23
+OKT3 (anti-CD3)	1	7.05385e-07	TGTGCCAGAAGTGACTACAGGGGGCAGGAGGGCTACACCTTC	CARSDYRGQEGYTF	TRBV2	TRBD1	TRBJ1-2	13	16	24	30
+OKT3 (anti-CD3)	1	7.05385e-07	TGTGCCAGCAGTCTCGGGTTCAGAGGAATGAGCAGTTCTTC	CASSLGF_RNEQFF	TRBV25-1	,	TRBJ2-1	11	-1	-1	26
+OKT3 (anti-CD3)	1	7.05385e-07	TGTTACAAGCAGTGGTATCAACGCAGAGTACGGGGAATCAGCCCCAGCATTTT	CYKQWYQRR_TGNQPQHF	TRBV5-8	,	TRBJ1-5	2	-1	-1	35
+OKT3 (anti-CD3)	1	7.05385e-07	TGTGAAAGCAGTGGTATCAACGCAGAGTACGGGGGGGGCCGGCAGCAGGCTGACCGTGCTGGGTGAGTTTTCGCGGGACCACCCGGGCGGCGGGATTCAGGTGGAAGGCGGCGGCTGCTTCGCGGCACCCGGTCCGGCCCTGCGCTGGGAGACCTGGGCTGGGTCCCCAGGGTGGGCAGGAGCTCGGGGAGCCTTAGAGGTTTGCATGCGGGATTGCACCTCCGTGCTCCTACGAGCAGTACTTC	CESSGINAEYGGGRQQADRAG*VFAGPPGRRDSGGRRRLLR_HPVRPCAGRPGLGPQGGQELGEP*RFACGIAPPCSYEQYF	TRBV25-1	TRBD2	TRBJ2-7	12	72	77	226
+OKT3 (anti-CD3)	1	7.05385e-07	TGTGCCAGCAGCCTCGACAGCCGAACCTCTGGAAACACCATATATTTTGGAGAGGGAAGTTGGCTCACTGTTGTAGGGTTAAAATTCTACTAAGGAACAGGAGAGGACCTGGCAGGTGGACTTGGGGAGGCAGGAGTGGAAGGCAGCAGGTCGCGGTTTTCCTACCAGTCTTTAATGTTGTGCAACTAATGAAAAACTGTTTTTT	CASSLDSRTSGNTIYFGEGSWLTVVGLKFY*GTG_RTWQVDLGRQEWKAAGRGFPTSL*CCATNEKLFF	TRBV9	TRBD2	TRBJ1-4	11	117	129	182
+OKT3 (anti-CD3)	1	7.05385e-07	TGCGCCAGCAGCTTCGGGACTAGCGGGTACTACGAGCAGTACTGT	CASSFGTSGYYEQYC	TRBV5-1	TRBD2	TRBJ2-7	13	15	26	29
+OKT3 (anti-CD3)	1	7.05385e-07	TGTGCCAGCAGCCAGGGGTGGGCCCGAGTACAATGAGCAGTTCTTC	CASSQGWA_EYNEQFF	TRBV7-6	TRBD1	TRBJ2-1	11	12	17	28
+OKT3 (anti-CD3)	1	7.05385e-07	TGTGCCGGCGGGGACGGATACAATGAGCAGTTCTTC	CAGGDGYNEQFF	TRBV3-1	TRBD2	TRBJ2-1	8	10	14	18
+OKT3 (anti-CD3)	1	7.05385e-07	TACGTCAAGCAGTGGTATCAACGCAGAGTACGGGGAACATTGTGGGGACTAGCGGGAGTTGTCACAGATACGCAGTATTTT	YVKQWYQRRVRGTLWGLAGVVTDTQYF	TRBV5-1	TRBD2	TRBJ2-3	11	44	57	62
+OKT3 (anti-CD3)	1	7.05385e-07	TGACGTAAGCAGTGGTATCAACGCAGAGTACGGGGACTCATGATGCACTGTGTAGCAATCAGCCCCAGCATTTT	*RKQWYQRRVRG_HDALCSNQPQHF	TRBV5-1	TRBD2	TRBJ1-5	11	32	37	52
+OKT3 (anti-CD3)	1	7.05385e-07	TGTGAAGCAGTGGTATCAACGCAGAGTACGGGGGCACTGTGTAGCAATCAGCCCCAGCATTTT	CEAVVSTQSTGALCSNQPQHF	TRBV2	TRBD1	TRBJ1-5	11	29	34	41
+OKT3 (anti-CD3)	1	7.05385e-07	TGTGCCAGCAGGGCCAGCGGGTGTACACCGGGGGGCTGTTTTTT	CASRASG_YTGGLFF	TRBV13	TRBD2	TRBJ2-2	10	15	20	24
+OKT3 (anti-CD3)	1	7.05385e-07	TAATGTAAGCAGTGGTATCAACGCAGAGTACGGGGGCCACACTCATGATGCACTGTGTAGCAATCAGCCCCAGCATTTT	*CKQWYQRRVRGP_THDALCSNQPQHF	TRBV26	TRBD1	TRBJ1-5	12	31	36	57
+OKT3 (anti-CD3)	1	7.05385e-07	TATACAAAGCAGTGGTATCAACGCAGAGTACGGGGACTGTGTAGCAATCAGCCCCAGCATTTT	YTKQWYQRRVRGLCSNQPQHF	TRBV26	TRBD2	TRBJ1-5	12	32	37	41
+OKT3 (anti-CD3)	1	7.05385e-07	TGTGCCAGCAGCTTGAGCGGTAGTAACTATGGCTACACCTTCGGTTCGGGGACCAGGTTAACCGTTGTAGGGTTAAAATTCTACTAAGGAACAGGAGAGGACCTGGCAGGTGGACTTGGGGAGGCAGGAGTGGAAGGCAACAGGTCGCGGTTTTCCTTCCAGTCTTTAATGTTGTGCAACTAATGAAAAACTGTTTTTT	CASSLSGSNYGYTFGSGTRLTVVGLKFY*GTGE_TWQVDLGRQEWKATGRGFPSSL*CCATNEKLFF	TRBV5-6	TRBD2	TRBJ1-4	14	111	123	176
+OKT3 (anti-CD3)	1	7.05385e-07	TGCGCCAGCAGCCCCGGGACAGGGTCGCATGAGCAGTACTTC	CASSPGTGSHEQYF	TRBV5-1	TRBD1	TRBJ2-5	11	15	23	33
+OKT3 (anti-CD3)	1	7.05385e-07	TGCGCCAGCAGCTCCGGACAGGGCCGCATGAGCAGTTCTTC	CASSSGQ_PHEQFF	TRBV5-1	TRBD1	TRBJ2-1	12	15	22	27
+OKT3 (anti-CD3)	1	7.05385e-07	TGGCCAAGCAGTGGTATCAACGCAGAGTTACGGGAACATTGTGGGGACTAGCGGGAGTTGTCACAGATACGCAGTATTTT	WPSSGINAELREH_WGLAGVVTDTQYF	TRBV6-1	TRBD2	TRBJ2-3	12	43	56	61
+OKT3 (anti-CD3)	1	7.05385e-07	TGAAGCAGTGGTATCAACGCAGAGTACGGGGTATTTTGGCCCAGGCACCCGGCTGACAGTGCTCGGTAAGCGGGGGCTCCCGCTGAAGCCCCGGAACTGGGGAGGGGGCGCCCCGGGACGCCGGGGGCGTCGCAGGGCCAGTTTCTGTGCCGCGTCTCGGGGCTGTGAGCCAAAAACATTCAGTACTTC	*SSGINAEYGVFWPRHPADSAR*AGAPAEAPELGRGRPGTPGASQGQFLCRVSGL*AKNIQYF	TRBV5-6	TRBD2	TRBJ2-4	1	99	105	167
+OKT3 (anti-CD3)	1	7.05385e-07	GCGCCAGCAGCTTGGAGCCTTTGAACACCGGGGAGCTGTTTTTT	APAAWSL_NTGELFF	TRBV5-1	,	TRBJ2-2	14	-1	-1	22
+OKT3 (anti-CD3)	1	7.05385e-07	TGTGCCAGCAGTTTTTCCTCCCGTGGGCGCGATGAAGCTTTTCTTT	CASSFSSR_GAMKLFF	TRBV28	,	TRBJ1-1	13	-1	-1	32
+OKT3 (anti-CD3)	1	7.05385e-07	TGTGCCTGGAGTGCGGGGACAGGGGCTAGCGAGCAGTACTTC	CAWSAGTGASEQYF	TRBV30	TRBD1	TRBJ2-7	12	15	24	25
+OKT3 (anti-CD3)	1	7.05385e-07	TGTACAAGCAGTGGTATCAACGCAGAGTACGGGGGACTGTGTAGCAATCAGCCCCAGCATTTT	CTSSGINAEYGGLCSNQPQHF	TRBV6-8	TRBD2	TRBJ1-5	11	32	37	41
+OKT3 (anti-CD3)	1	7.05385e-07	TGTGCCGGCAGGGCCAGCGGGGTGTACACCGGGAAGCTGTTTTTT	CAGRASGVYTGKLFF	TRBV13	TRBD2	TRBJ2-2	10	15	20	25
+OKT3 (anti-CD3)	1	7.05385e-07	TGTGCCAGCAGCTTGAGCGGTAGTAACTATGGCTACGGCTTC	CASSLSGSNYGYGF	TRBV5-6	TRBD2	TRBJ1-2	14	15	22	23
+OKT3 (anti-CD3)	1	7.05385e-07	TGTGCCAGCAGCTTAGGGGGGCAATCCAGGGCCCTCCTCGAGGGAAGCGGGGTTTGCGCCAGGGTCCCCAGGGCTGTGCGAACACCGGGGAGCTGTTTTTT	CASSLGGQSRALLEGSG_LRQGPQGCANTGELFF	TRBV7-2	TRBD2	TRBJ2-2	15	45	50	78
+OKT3 (anti-CD3)	1	7.05385e-07	TGTTTAAGCAGTGGTATCAACGCAGAGTACGGGGAGGTGGAAGGCGGCGGCTGCTTCGCGGCACCCGGTCCGGCCCTGTGCTGGGAGACCTGGGCTGGGTCCCCAGGGTGGGCAGGAGCTCGGGGAGCCTTAGAGGTTTGCATGCGGGGGTGCACCTCCGCGCTCCTACGAGCAGTACTTC	CLSSGINAEYGEVEGGGCFAAPGPALCWET_GLGPQGGQELGEP*RFACGGAPPRSYEQYF	TRBV6-1	TRBD2	TRBJ2-7	12	31	36	162
+OKT3 (anti-CD3)	1	7.05385e-07	CCCGCCAAGCAGTGGTATCAACGCAGAGTACGGGGGCAGTATTTTGGCCCAGGCACCCGGCTGACAGTGCTCGGTAAGCGGGGGCTCCCGCTGAAGCCCCGGAACTGGGGAGGGGGCGCCCCGGGACGCCGGGGGCGTCGCAGGGCCAGTTTCTGTGCCGCGTCTCGGGGCTGTGAGCCAAAAACATTCAGTACTTC	PAKQWYQRRVRGQYFGPGTRLTVLGKRGLPLKP_ELGRGRPGTPGASQGQFLCRVSGL*AKNIQYF	TRBV23-1	TRBD2	TRBJ2-4	12	107	113	175
+OKT3 (anti-CD3)	1	7.05385e-07	TGTGCCAGCAGCTTAGGGGGCAAACCTGGTACTTC	CASSLG_QTWYF	TRBV7-2	TRBD1	TRBJ2-5	15	16	20	28
+OKT3 (anti-CD3)	1	7.05385e-07	TGTGCCAGCAGCTCAGGGGGGCACGAGCAGTACTTC	CASSSGGHEQYF	TRBV7-2	TRBD1	TRBJ2-7	15	16	21	22
+OKT3 (anti-CD3)	1	7.05385e-07	TGTGAAGCAGTGGTATCAACGCAGAGTACGGGACAGATACGCAGTATTTT	CEAVVSTQ_YGTDTQYF	TRBV25-1	,	TRBJ2-3	11	-1	-1	32
+OKT3 (anti-CD3)	1	7.05385e-07	TGTGCCAGCAGTTTTTCCTCCAGTGGGCGCGATGAGGCTTTCTTT	CASSFSSSGRDEAFF	TRBV28	TRBD1	TRBJ1-1	13	20	27	32
+OKT3 (anti-CD3)	1	7.05385e-07	TGTGCCAGCTCCCCCGGGGGGAAAGTGATATGATACGCAGTATTTT	CASSPGGK_*YDTQYF	TRBV18	TRBD1	TRBJ2-3	13	15	19	31
+OKT3 (anti-CD3)	1	7.05385e-07	TGTACCAGCAGTTTTTCCTCCCGTGGGCGGGATGAAGCTCTCTTT	CTSSFSSRGRDEALF	TRBV28	TRBD2	TRBJ1-1	13	26	31	32
+OKT3 (anti-CD3)	1	7.05385e-07	TGTGTCAACACCATGGGAAGCAACACTGAAGCTTTCTTT	CVNTMGSNTEAFF	TRBV28	,	TRBJ1-1	9	-1	-1	21
+OKT3 (anti-CD3)	1	7.05385e-07	TGTGCCAGCAAGTAGGGGACAAGGCTCCTTCGAGCAGTACTTC	CASK*GT_GSFEQYF	TRBV6-4	TRBD1	TRBJ2-7	9	15	23	24
+OKT3 (anti-CD3)	1	7.05385e-07	TGTGCCAGCAGTTTATCGTTGTCAGGGGTTGAAAAACTGTTTTCTT	CASSLSLS_GLKNCFL	TRBV27	TRBD1	TRBJ1-4	16	22	27	29
+OKT3 (anti-CD3)	1	7.05385e-07	TGTGCCAGCAGTTTATCGTTGTCAGGGGTTGAAAACTGTTTTTTT	CASSLSLSGVENCFF	TRBV27	TRBD1	TRBJ1-4	16	22	27	31
+OKT3 (anti-CD3)	1	7.05385e-07	TGTGCCAGCGGCTTAGTGGCCACAGTACCCTCCTACGAGCAGTACTTC	CASGLVATVPSYEQYF	TRBV7-8	,	TRBJ2-7	15	-1	-1	29
+OKT3 (anti-CD3)	1	7.05385e-07	TGCGCCAGCAGCTTGGGAGAGGACCTGAAAAACGTGTTCCCACCCGAGGTCGCTGTGTTTGGGCCATCAGAAGCAGAGATCTTT	CASSLGEDLKNVFPPEVAVFGPSEAEIF	TRBV5-1	,	TRBJ1-6	15	-1	-1	80
+OKT3 (anti-CD3)	1	7.05385e-07	TTCGCAAAGCAGTGGTATCAACGCAGAGTACGGGGACTGTGTAGCAATCAGCCCCAGCATTTT	FAKQWYQRRVRGLCSNQPQHF	TRBV5-1	TRBD2	TRBJ1-5	11	32	37	41
+OKT3 (anti-CD3)	1	7.05385e-07	AGTGCCAGCAGCGGGGACGGATACAATGTGCAGTTCTTC	SASSGDGYNVQFF	TRBV3-1	TRBD2	TRBJ2-1	11	13	17	21
+OKT3 (anti-CD3)	1	7.05385e-07	TGTTCAAGCAGTGGTATCAACGCAGAGTACGGGGACTCTGAGAGGGGCTGTGCTGAGAGGCGCTGCTGGGCGTCTGGGCGGAGGACTCCTGGTTCTGGGTGCTGGGAGAGCGATGGGGCTCTCAGCGGTGGGAAGGACCCGAGCTGAGTCTGGGACAGCAGAGCGGGCAGCACCGGTTTTTGTCCTGGGCCTCCAGGCTGTGAGCACAGATACGCAGTATTTT	CSSSGINAEYGDSERGCAERRCWASGRRTPGSGCWES_MGLSAVGRTRAESGTAERAAPVFVLGLQAVSTDTQYF	TRBV2	TRBD1	TRBJ2-3	12	151	157	202
+OKT3 (anti-CD3)	1	7.05385e-07	TGTGCCAGCCGCGTGGGGGGACTAGCCTCTCCTACGAGCAGTACTTC	CASRVGGL_LSYEQYF	TRBV9	TRBD2	TRBJ2-7	13	17	25	28
+OKT3 (anti-CD3)	1	7.05385e-07	TGCGCCAGTAACTTCGGGACTAGCGGGTACTACGAGCAGTACTTC	CASNFGTSGYYEQYF	TRBV5-1	TRBD2	TRBJ2-7	13	15	26	29
+OKT3 (anti-CD3)	1	7.05385e-07	TGTGCCAGCTGTCCGCCGGGGGGGGCGCATCTTGAACACCGGGGAGCTGTTTTTT	CASCPPGGA_ILNTGELFF	TRBV27	TRBD1	TRBJ2-2	11	20	25	33
+OKT3 (anti-CD3)	1	7.05385e-07	TGTGGAAGCAGTGGTATCAACGCAGAGTACGGGGTGCTGAGAGGCGCTGCTGGGCGTCTGGGCGGAGGACTCCTGGTTCTGGGTGCTGGGAGAGCGATGGGGCTCTCAGCGGTGGGAAGGACCCGAGCTGAGTCTGGGACAGCAGAGCGGGCAGCACCGGTTTTTGTCCTGGGCCTCCAGGCTGTGAGCACAGATACGCAGTATTTT	CGSSGINAEYGVLRGAAGRLGGGLLVLGAGRAMGLSAVGRTRAESGTAERAAPVFVLGLQAVSTDTQYF	TRBV27	TRBD1	TRBJ2-3	11	135	141	186
+OKT3 (anti-CD3)	1	7.05385e-07	TGTGCCAGCAATTTATCGTTGTCAGGGGTTGAAAAACTGTTTTTTT	CASNLSLS_GLKNCFF	TRBV27	TRBD1	TRBJ1-4	16	22	27	29
+OKT3 (anti-CD3)	1	7.05385e-07	TGTCCAAGCAGTGGTATCAACGCAGAGTACGGGGGGGACTAGCGGGAGGCAATTGGGGAACACCGGGGAGCTGTTTTTT	CPSSGINAEYGGD_SGRQLGNTGELFF	TRBV16	TRBD2	TRBJ2-2	10	34	48	57
+OKT3 (anti-CD3)	1	7.05385e-07	TGTGCCAGCAGCTTAGAACTCCCAGGGAAGACCGGGGAGCATTTT	CASSLELPGKTGEHF	TRBV11-3	TRBD1	TRBJ1-5	16	29	36	37
+OKT3 (anti-CD3)	1	7.05385e-07	TGCGCCAGCAAAAGGGGGTCCCCCGGTCGGGACAGATACGCAGTATTTT	CASKRGSP_VGTDTQYF	TRBV4-1	TRBD1	TRBJ2-3	9	12	17	31
+OKT3 (anti-CD3)	1	7.05385e-07	TGTCAAGCAGTGGTATCAACGCAGAGTACGGGAAGAGACCCAGTACTTC	CQAVVSTQ_VREETQYF	TRBV6-8	,	TRBJ2-5	10	-1	-1	32
+OKT3 (anti-CD3)	1	7.05385e-07	TGTGCCAGCAGTCCCCAGACTCTATGGCTACACCTTC	CASSPQ_LYGYTF	TRBV6-5	,	TRBJ1-2	11	-1	-1	21
+OKT3 (anti-CD3)	1	7.05385e-07	TGTGCCGGCAGCCTCGACCGCCGAACCTCTGGAAACACCATATATTTT	CAGSLDRRTSGNTIYF	TRBV9	,	TRBJ1-3	11	-1	-1	26
+OKT3 (anti-CD3)	1	7.05385e-07	TGGTGCCAGCAGCGGGGACGGATACAATGAGCAGTTCTTC	WCQQRGR_YNEQFF	TRBV7-3	TRBD2	TRBJ2-1	12	14	18	22
+OKT3 (anti-CD3)	1	7.05385e-07	TGCAGTGCTAGAGTTCTGGGACTTCCAGATACGCAATATTTT	CSARVLGLPDTQYF	TRBV20-1	TRBD2	TRBJ2-3	12	17	22	25
+OKT3 (anti-CD3)	1	7.05385e-07	CGCACCAAGCAGTGGTATCAACGCAGAGTACGGGGCGGGCGTCTGGGCGGAGGACTCCTGGTTCTGGGTGCTGGGAGAGCGATGGGGCTCTCAGCGGTGGGAAGGACCCGAGCTGAGTCTGGGACAGCAGAGCGGGCAGCACCGGTTTTTGTCCTGGGCCTCCAGGCTGTGAGCACAGATACGCAGTATTTT	RTKQWYQRRVRGGRLGGGLLVLGAGRAMGLSAVGRTRAESGTAERAAPVFVLGLQAVSTDTQYF	TRBV1	TRBD1	TRBJ2-3	11	120	126	171
+OKT3 (anti-CD3)	1	7.05385e-07	TGGCCCAGCAGCTTAGGGGGCAAACCCCAGACCTTC	WPSSLGGKPQTF	TRBV7-2	TRBD1	TRBJ2-5	15	16	20	25
+OKT3 (anti-CD3)	1	7.05385e-07	TATGCCAGCAGTCCCTCCAGACACTATGGCTACACCTTC	YASSPSRHYGYTF	TRBV6-5	,	TRBJ1-2	11	-1	-1	22
+OKT3 (anti-CD3)	1	7.05385e-07	TGTGCCAGCAGCTTAGGGGCCAACGTCCTGACTTTC	CASSLGANVLTF	TRBV7-2	,	TRBJ2-6	15	-1	-1	15
+OKT3 (anti-CD3)	1	7.05385e-07	TGTGCCAGCAGTAACTCATCGCACCAAGAGACCTAGTACTTC	CASSNSSHQET*YF	TRBV6-6	,	TRBJ2-5	16	-1	-1	22
+OKT3 (anti-CD3)	1	7.05385e-07	TGTGCCAGCAGTCCCGCCAGACTCTATGGCCACACCTTC	CASSPARLYGHTF	TRBV6-5	,	TRBJ1-2	11	-1	-1	23
+OKT3 (anti-CD3)	1	7.05385e-07	TGTGCCAGCCGCGGGACAGTGGAACTCAGTGGCTACACCTTC	CASRGTVELSGYTF	TRBV3-1	TRBD1	TRBJ1-2	11	12	21	22
+OKT3 (anti-CD3)	1	7.05385e-07	TGTACCAGCAGTTACTCATCGCACCAAGAGACTCAGTACTTC	CTSSYSSHQETQYF	TRBV6-6	,	TRBJ2-5	16	-1	-1	22
+OKT3 (anti-CD3)	1	7.05385e-07	TGCAGTGCTAGAGTTCCGGGGCTTCCAGATGCGCAGTATTTT	CSARVPGLPDAQYF	TRBV20-1	TRBD1	TRBJ2-3	12	17	21	25
+OKT3 (anti-CD3)	1	7.05385e-07	TGCGCCAGCAGTGAGAGCGCTTTCGGGACAGGGGTATGGGGGAACACTGAAGCTTTCTT	CASSESAFGT_GMGEH*SFL	TRBV10-2	TRBD1	TRBJ1-1	14	24	33	41
+OKT3 (anti-CD3)	1	7.05385e-07	TGTGCCAGCAGTTCCTCCAGACTCTATGGCTACACCGTC	CASSSSRLYGYTV	TRBV6-5	,	TRBJ1-2	16	-1	-1	23
+OKT3 (anti-CD3)	1	7.05385e-07	TATGAAAGCAGTGGTATCAACGCAGAGTACGGGGTATCATGGTGTAACATTGTGGGGACTAGCGGGAGGCAATTGGGGAACACCGGGGAGCTGTTTTTT	YESSGINAEYGVSWCNIVGTSGRQLGNTGELFF	TRBV6-1	TRBD2	TRBJ2-2	12	54	68	77
+OKT3 (anti-CD3)	1	7.05385e-07	TGTGCCAGCTCCCCCCGGAGGAAAGTGATAAGATACGTAGTATTTT	CASSPRRK_**DT*YF	TRBV18	TRBD2	TRBJ2-3	13	16	20	30
+OKT3 (anti-CD3)	1	7.05385e-07	AGCAGTGGTATCAACGCAGAGTACGGGGCTGGGTGCTGGGAGAGCGATGGGGCTCTCAGCGGTGGGAAGGACCCGAGCTGAGTCTGGGACAGCAGAGCGGGCAGCACCGGTTTTTGTCCTGGGCCTCCAGGCTGTGAGCACAGATACGCAGTATTTT	SSGINAEYGAGCWESDGALSGGKDPS_ESGTAERAAPVFVLGLQAVSTDTQYF	TRBV20-1	TRBD1	TRBJ2-3	9	85	91	136
+OKT3 (anti-CD3)	1	7.05385e-07	CGTGCCAGCAGCCCCGGGCACGAGCCTCCGGGCAATGAGCAGTTCTTC	RASSPGHEPPGNEQFF	TRBV7-3	,	TRBJ2-1	11	-1	-1	32
+OKT3 (anti-CD3)	1	7.05385e-07	TGCACCAACAGCTTGGAGCCTTTGAACACCGGGGAGCTGTTTTTT	CTNSLEPLNTGELFF	TRBV5-1	,	TRBJ2-2	15	-1	-1	23
+OKT3 (anti-CD3)	1	7.05385e-07	TGTGCCAGCAGGGCCAGCGGGGGTGTACACCGGGGAGCTGTTTTTT	CASRASGG_YTGELFF	TRBV13	TRBD2	TRBJ2-2	10	15	20	26
+OKT3 (anti-CD3)	1	7.05385e-07	TGTGCCAGCAAGTGGGGGACAAGAATCCTACGAGCAGTACTTC	CASKWGT_ESYEQYF	TRBV6-4	TRBD1	TRBJ2-7	13	15	20	25
+OKT3 (anti-CD3)	1	7.05385e-07	TGTGCCAGCACCGGGGACGGATACAATGAACAGTTCTTC	CASTGDGYNEQFF	TRBV3-1	TRBD2	TRBJ2-1	9	13	17	21
+OKT3 (anti-CD3)	1	7.05385e-07	TGTGCCGGCTCCCCCCGGGGAAAGTGATAAGATACGCAGTATTTT	CAGSPRGK**DTQYF	TRBV18	,	TRBJ2-3	13	-1	-1	29
+OKT3 (anti-CD3)	1	7.05385e-07	TGCGCCAGCAGCTTGGGGCCTTTGAACACCGGGGAGCTGTTTTT	CASSLGP_EHRGAVF	TRBV5-1	,	TRBJ2-2	15	-1	-1	23
+OKT3 (anti-CD3)	1	7.05385e-07	TGTGCCACCCGGGACAGGGGGGAGGGGGGAGACCCAGTACTTC	CATRDRG_RGETQYF	TRBV19	TRBD1	TRBJ2-5	6	10	20	28
+OKT3 (anti-CD3)	1	7.05385e-07	TGTGCCAGCAGCTTAGTACTCGGGCCAGGGGATGAGTAGTACTTC	CASSLVLGPGDE*YF	TRBV7-9	TRBD1	TRBJ2-7	15	21	30	33
+OKT3 (anti-CD3)	1	7.05385e-07	TGCAGTGCCCAGGGGGGGAGGGGGTCCACTGAAGTTTTCTTT	CSAQGGRGSTEVFF	TRBV20-1	TRBD2	TRBJ1-1	7	15	21	26
+OKT3 (anti-CD3)	1	7.05385e-07	TTTGCCAGCAGCGGGGAGGGATACAATGAGCAGTTCTTC	FASSGEGYNEQFF	TRBV3-1	TRBD2	TRBJ2-1	11	13	19	21
+OKT3 (anti-CD3)	1	7.05385e-07	GGGCCAGGCACGCGGCTCCTGGTGCTCGGTGAGCGCGGGCTGCTGGGGCGCGGGCGCGGGCGGCTTGGGTCTGGTTTTGCGGGGAGCCCCCGGGCTGTGCTCTGGGGCCAACGTCCTGACTTTC	GPGTRLLVLGERGLLGRGRGR_LGLVLRGAPGLCSGANVLTF	TRBV13	TRBD2	TRBJ2-6	6	55	62	99
+OKT3 (anti-CD3)	1	7.05385e-07	TGTGCCAGCAGCTTGAGCGGTAGTAACTATGGCTACACCTTCGGTTCGGGGGCCAGGTTAACCGTTGTAGGGTTAAAATTCTACTAAGGAACAGGAGAGGACCTGGCAGGTGGACTTGGGGAGGCAGGAGTGGAAGGCAGCAGGTCGCGGTTTTCCTTCCAGTCTTTAATGTTGTGCAACTAATGAAAAACTGTTTTTT	CASSLSGSNYGYTFGSGARLTVVGLKFY*GTGE_TWQVDLGRQEWKAAGRGFPSSL*CCATNEKLFF	TRBV5-6	TRBD2	TRBJ1-4	14	111	123	176
+OKT3 (anti-CD3)	1	7.05385e-07	GACGCCAAGCAGTGGTATCAACGCAGAGTACGGGATTTTTGTATCATGGTGTAACATTGTGGGGACTAGCGGGAGGACCATAGCACAGATACGCAGTATTTT	DAKQWYQRRVRDFCIMV*HCGD*REDHSTDTQYF	TRBV23-1	TRBD2	TRBJ2-3	12	61	75	81
+OKT3 (anti-CD3)	1	7.05385e-07	TGTGCCAGCAGCCTTGGACTCTCGAACACTGAAGCTCTCTTT	CASSLGLSNTEALF	TRBV3-1	TRBD2	TRBJ1-1	12	15	19	23
+OKT3 (anti-CD3)	1	7.05385e-07	TGTGCCAGCAGTCCCTCCAGACTCTATGGCTACACCTTCGGTTCGGGACCAGGTTAACCGTTGTAGGGTTAAAATTCTACTAAGGAACAGGAGAGGACCTGGCAGGTGGACTTGGGGAGGCAGGAGTGGAAGGCAGCAGGTCGCGGTTTTCCTTCCAGTCTTTAATGTTGTGCAACTAATGAAAAACTGTTTTTT	CASSPSRLYGYTFGSGPG*PL*G*NSTKEQERTWQVDLGRQEWKAAGRGFPSSL*CCATNEKLFF	TRBV6-6	TRBD2	TRBJ1-4	11	107	119	172
+OKT3 (anti-CD3)	1	7.05385e-07	TATGCCAGCAGTTACTCATAGCACCAAGAGACCCAGTACTTC	YASSYS*HQETQYF	TRBV6-6	,	TRBJ2-5	16	-1	-1	22
+OKT3 (anti-CD3)	1	7.05385e-07	TATGCCAGCAACGGGGACGGATACAATGAGCAGTTCTTC	YASNGDGYNEQFF	TRBV3-1	TRBD2	TRBJ2-1	9	13	17	21
+OKT3 (anti-CD3)	1	7.05385e-07	TGTGCCAGAAGTAGGGGACAAGACTCCTACGAGCAGTACTTC	CARSRGQDSYEQYF	TRBV6-4	TRBD1	TRBJ2-7	11	14	19	23
+OKT3 (anti-CD3)	1	7.05385e-07	TGTACTAGAAGCAGTGGTATCAACGCAGAGTACGGGGAGCGGTGGGAAGGACCCGAGCTGAGTCTGGGACAGCAGAGCGGGCAGCACCGGTTTTTGTCCTGGGCCTCCAGGCTGTGAGCACAGATACGCAGTATTTT	CTRSSGINAEYGERWEGPELSLG_AERAAPVFVLGLQAVSTDTQYF	TRBV5-3	TRBD1	TRBJ2-3	11	65	71	116
+OKT3 (anti-CD3)	1	7.05385e-07	TGTGCCAGCAGCTCCTCCAGACTCTATGGCTACACCTTC	CASSSSRLYGYTF	TRBV6-5	,	TRBJ1-2	16	-1	-1	23
+OKT3 (anti-CD3)	1	7.05385e-07	TTTTCAAGCAGAAGACGGCATACGAGATGCGCATTAGTGACTGGAGTCCAGACGTGTGCTCTTCCGATCTTAATAATAAGCAGTGGTATCAACGCAGAGTACGGGGGCCAGCAAGTAGGGGACAAGACTCCTACGAGCAGTACTTC	FSSRRRHTRCALVTGVQTCALPIL_NKQWYQRRVRGPASRGQDSYEQYF	TRBV9	TRBD1	TRBJ2-7	10	118	123	127
+OKT3 (anti-CD3)	1	7.05385e-07	TGTGTCCGAAGCAGTGGTATCAACGCAGAGTACGGGGCCACACTCATGATGCACTGTGTAGCAATCAGCCCCAGCATTTT	CVRSSGINAEYGA_THDALCSNQPQHF	TRBV5-3	TRBD1	TRBJ1-5	11	33	37	58
+OKT3 (anti-CD3)	1	7.05385e-07	TGTGCCAGCAGCGGGGACGGATGGAATGAGCAGTTCTTC	CASSGDGWNEQFF	TRBV3-1	TRBD2	TRBJ2-1	11	13	17	24
+OKT3 (anti-CD3)	1	7.05385e-07	TGTGCCAGCAGCCCCCATTTCGGGCGGGAGGGGGGATACGCAGTATTTT	CASSPHFG_GRGDTQYF	TRBV11-2	TRBD2	TRBJ2-3	11	23	31	34
+OKT3 (anti-CD3)	1	7.05385e-07	GGTGCCAGCAGTGACTACAGGGGCCGGATGGCTACACCTTC	GASSDYR_PDGYTF	TRBV2	TRBD1	TRBJ1-2	13	16	22	27
+OKT3 (anti-CD3)	1	7.05385e-07	TGTGGAAGCAGTGGTATCAACGCAGAGTACGGGAGCCCCAGCATTTT	CGSSGINA_VREPQHF	TRBV16	,	TRBJ1-5	10	-1	-1	33
+OKT3 (anti-CD3)	1	7.05385e-07	TGTGTCAGAAGCAGTGGTATCAACGCAGAGTACGGGAGTATTTTGGCCCAGGCACCCGGCTGACAGTGCTCGGTAAGCGGGGGCTCCCGCTGAAGCCCCGGAACTGGGGAGGGGACGCCCCGGGACGCCGGGGGCGTCGCAGGGCCAGTTTCTGTGCCGCGTCTCGGGGCTGTGAGCCAAAAACATTCAGTACTTC	CVRSSGINAEYGSILAQAPG*QCSVSGGSR*SP_ELGRGRPGTPGASQGQFLCRVSGL*AKNIQYF	TRBV5-3	TRBD2	TRBJ2-4	11	106	112	174
+OKT3 (anti-CD3)	1	7.05385e-07	TGTGCCAGCAACCCCGGGCACGAGCTTCCGGGCAATGAGTAGTTCTTC	CASNPGHELPGNE*FF	TRBV7-3	,	TRBJ2-1	9	-1	-1	32
+OKT3 (anti-CD3)	1	7.05385e-07	TGCGCCAGCAGCGTGCGTTCGGACACCGGGGAGCCGTTTTTT	CASSVRSDTGEPFF	TRBV5-1	,	TRBJ2-2	14	-1	-1	19
+OKT3 (anti-CD3)	1	7.05385e-07	TGCGCCAGCAGCAGTCGGACAGGGGGCGATACTGAAGCTTTCTTT	CASSSRTGGDTEAFF	TRBV4-1	TRBD1	TRBJ1-1	11	16	26	30
+OKT3 (anti-CD3)	1	7.05385e-07	TGTGCCAGCTCCCCCCGGGGAAAGTGATAAGATACGTAGTATTTT	CASSPRGK**DT*YF	TRBV18	,	TRBJ2-3	13	-1	-1	29
+OKT3 (anti-CD3)	1	7.05385e-07	TGTCCAAGCAGTGGTATCAACGCAGAGTACGGGGGAGGTGGGGAAGGAGAAGGAATTCTGGGCAGCCCCTTCCCACTGTGCTCCTACAATGAGCAGTTCTTC	CPSSGINAEYGGGGEGEGILGSPFPLCSYNEQFF	TRBV6-4	TRBD2	TRBJ2-1	12	32	37	80
+OKT3 (anti-CD3)	1	7.05385e-07	TATGAGAAGCAGTGGTATCAACGCAGAGTACGGGGAGAACACTGAAGCTTTCTTT	YEKQWYQRR_YGENTEAFF	TRBV26	,	TRBJ1-1	3	-1	-1	36
+OKT3 (anti-CD3)	1	7.05385e-07	TGTGCCAGCACCCCCCGGGCACGAGCTTCCGGGCAATGAGCAGTTCTTC	CASTPRAR_LPGNEQFF	TRBV7-3	,	TRBJ2-1	9	-1	-1	33
+OKT3 (anti-CD3)	1	7.05385e-07	TGTGCCACCCGGGACAGGGGGAGGGGGAGACCCAGTACTTCGGGCCAGGCACGCGGCTCCTGGTGCTCGGTGAGCGCGGGCTGCTGGGGCGCGGGCGCGGGCGGCTTGGGTCTGGTTTTTGCGGGTAGTCCCCGGGCTGTGCTCTGGGGCCAACGTCCTGACTTTC	CATRDRGRGRPSTSGQARGSWCSVSAGC_GARARAAWVWFLRVVPGLCSGANVLTF	TRBV19	TRBD1	TRBJ2-6	6	10	20	141
+OKT3 (anti-CD3)	1	7.05385e-07	TGTGCCAGCTGCCCCGGGCACGTGCTTCCGGGCAATGAGCAGTTCTTC	CASCPGHVLPGNEQFF	TRBV7-3	,	TRBJ2-1	11	-1	-1	32
+OKT3 (anti-CD3)	1	7.05385e-07	TGTGCCAGCAGGGCCAGCAGGGGTGTACACCGGGGAGCTGTTTTTT	CASRASRG_YTGELFF	TRBV13	TRBD1	TRBJ2-2	10	17	22	26
+OKT3 (anti-CD3)	1	7.05385e-07	TGTGCCAGCAATTACTCATCGCACCAAGAGACCCAGTACTTT	CASNYSSHQETQYF	TRBV6-6	,	TRBJ2-5	16	-1	-1	22
+OKT3 (anti-CD3)	1	7.05385e-07	TGTGCGAAGCAGTGGTATCAACGCAGAGTACGGGGAACACCGGGGAGCTGTTTTTT	CAKQWYQRR_TGNTGELFF	TRBV25-1	,	TRBJ2-2	13	-1	-1	34
+OKT3 (anti-CD3)	1	7.05385e-07	TGTGCAAGCAGTGGTATCAACGCAGAGTACGGGGTGGGCGGAGGACTCCTGGTTCTGGGTGCTGGGAGAGCGATGGGGCTCTCAGCGGTGGGAAGGACCCGAGCTGAGTCTGGGACAGCAGAGCGGGCAGCACCGGTTTTTGTCCTGGGCCTCCAGGCTGTGAGCACAGATACGCAGTATTTT	CASSGINAEYGVGGGLLVLGAGRAMGLSAVGRTRAESGTAERAAPVFVLGLQAVSTDTQYF	TRBV2	TRBD1	TRBJ2-3	12	111	117	162
+OKT3 (anti-CD3)	1	7.05385e-07	TGGTGCCAGCAGCCCCGGGCACGAGCTTCCGGGCAATGAGCAGTTCTTC	WCQQPRAR_LPGNEQFF	TRBV11-3	,	TRBJ2-1	12	-1	-1	33
+OKT3 (anti-CD3)	1	7.05385e-07	TGCGGCAAGCAGTGGTATCAACGCAGAGTACGGGGAGGAAAACATTTTTGTATCATGGTGTAACATTGTGGGGACTAGCCGAGGGGCCCACAGATACGCAGTATTTT	CGKQWYQRRVRGGKHFCI_GVTLWGLAEGPTDTQYF	TRBV5-1	TRBD2	TRBJ2-3	11	70	84	88
+OKT3 (anti-CD3)	1	7.05385e-07	TGTGCCAGTAAAACGGACGGAAATTCACCCCATCCACTTT	CASKTDG_IHPIHF	TRBV19	,	TRBJ1-6	9	-1	-1	21
+OKT3 (anti-CD3)	1	7.05385e-07	TGTGCCAGCAGCTTAGAACTCCCAGTGAAGAGCGGGGAGCTGTTTTTT	CASSLELPVKSGELFF	TRBV11-3	,	TRBJ2-2	16	-1	-1	26
+OKT3 (anti-CD3)	1	7.05385e-07	TGTGCCAGCCGCTTAGGGGGGCCCCCCCCGTCCTTC	CASRLGGPPPSF	TRBV7-2	TRBD1	TRBJ2-5	15	16	21	25
+OKT3 (anti-CD3)	1	7.05385e-07	TGTCCAGCAGTCCCTACAGACTCTATGGCTACACCTTC	CPAVPT_LYGYTF	TRBV6-5	,	TRBJ1-2	10	-1	-1	22
+OKT3 (anti-CD3)	1	7.05385e-07	TTTGCCAGCAGCTTGGGACCCGGGGGGACTGAAGCTTTCTTT	FASSLGPGGTEAFF	TRBV5-5	TRBD1	TRBJ1-1	15	21	25	27
+OKT3 (anti-CD3)	1	7.05385e-07	TAGCCAAGCAGTGGTATCAACGCAGAGTACGGGGGGGACTAGCCGAGGGGCCCACAGATACGCAGTATTTT	*PSSGINAEYGG_LAEGPTDTQYF	TRBV6-1	TRBD2	TRBJ2-3	12	34	48	52
+OKT3 (anti-CD3)	1	7.05385e-07	AGCAGTGGTATCAACGCAGAGTACGGGAGGGGGGAGACCCAGTACTTC	SSGINAEYGRGETQYF	TRBV20-1	TRBD2	TRBJ2-5	9	23	30	33
+OKT3 (anti-CD3)	1	7.05385e-07	TGTGACAGAAGCAGTGGTATCAACGCAGAGTACGGGATCGCACCAAGAGACCCAGTACTTC	CDRSSGINAE_TGSHQETQYF	TRBV5-3	TRBD2	TRBJ2-5	11	32	36	41
+OKT3 (anti-CD3)	1	7.05385e-07	TGTGCCAGCTGGGCCAGGGGGTGTTACCCGGGGGGGTGTTTTTTT	CASWARGCYPGGCFF	TRBV13	TRBD1	TRBJ2-2	8	10	20	27
+OKT3 (anti-CD3)	1	7.05385e-07	TGTGCCAGCAGCCCCGGGCACGAGCTTCTGGGCAATAAGCAGTTCTTC	CASSPGHELLGNKQFF	TRBV7-3	,	TRBJ2-1	11	-1	-1	32
+OKT3 (anti-CD3)	1	7.05385e-07	TGTGCCAGCAAGTGGGGGACAAGACCCCTACGAGCAGTACTTC	CASKWGT_DPYEQYF	TRBV6-1	TRBD1	TRBJ2-7	13	15	20	26
+OKT3 (anti-CD3)	1	7.05385e-07	TGTGCCAGCGGTTACTCATCGCACCAAGAGACCCAGTGCTTC	CASGYSSHQETQCF	TRBV6-6	,	TRBJ2-5	16	-1	-1	22
+OKT3 (anti-CD3)	1	7.05385e-07	TGTGCCAGCAGTGAAGGGGCTACCGGAGTGGGCTACACCTTCGGTTCGGGGACCAAGTTAACCGTTGTAGGGTTAAAATTCTACTAAGGAACAGGAGAGGACCTGGCAGGTGGACTTGGGGAGGCAGGAGTGGAAGGCAGCAGGTCGCGGTTTTCCTTCCAGTCTTTAATGTTGTGCAACTAATGAAAAACTGTTTTTT	CASSEGATGVGYTFGSGTKLTVVGLKFY*GTGE_TWQVDLGRQEWKAAGRGFPSSL*CCATNEKLFF	TRBV2	TRBD2	TRBJ1-4	15	111	123	176
+OKT3 (anti-CD3)	1	7.05385e-07	TGTGCCAGCAGCGGGGACGGATACAATGAGCGGCTCTTC	CASSGDGYNERLF	TRBV3-1	TRBD2	TRBJ2-1	11	13	17	21
+OKT3 (anti-CD3)	1	7.05385e-07	TGTGCCGCGTCTCGGGGCTGTGAGCCAGGAAACATTCAGTACTTC	CAASRGCEPGNIQYF	TRBV21-1	TRBD1	TRBJ2-4	5	13	17	22
+OKT3 (anti-CD3)	1	7.05385e-07	TGTGCCAGCTGCGGGGACGGATACAATGAGCAGTTCCTC	CASCGDGYNEQFL	TRBV3-1	TRBD2	TRBJ2-1	11	13	17	21
+OKT3 (anti-CD3)	1	7.05385e-07	TGTGCCGGCAGTCTGCCGGGGGGGCGCATCTTGAACACCGGGGAGCTGTTTTTTT	CAGSLPGGR_S*TPGSCFF	TRBV27	TRBD1	TRBJ2-2	11	19	24	32
+OKT3 (anti-CD3)	1	7.05385e-07	TGCGCCAGCAGCTTATCGGGTCTAGCCAAAAACATTCAGTACTTC	CASSLSGLAKNIQYF	TRBV5-1	,	TRBJ2-4	13	-1	-1	23
+OKT3 (anti-CD3)	1	7.05385e-07	TGCGGCAAGCAGTGGTATCAACGCAGAGTACGGGACGCAGTATTTTGGCCCAGGCACCCGGCTGACAGTGCTCGGTAAGCGGGGGCTCCCGCTGAAGCCCCGGAACTGGGGAGGGGGCGCCCCGGGACGCCGGGGGCGTCGCAGGGCCAGTTTCTGTGCCGCGTCTCGGGGCTGTGAGCCAAAAACATTCAGTACTTC	CGKQWYQRRVRDAVFWPRHPADSAR*AGAPAEAPELGRGRPGTPGASQGQFLCRVSGL*AKNIQYF	TRBV4-1	TRBD2	TRBJ2-4	11	108	114	176
+OKT3 (anti-CD3)	1	7.05385e-07	TGTGCCAGCAGTCCCTCCAGACTCTATGGCTACACCTTCGGTTCGGGGACCAGGTTAACCGTTGTAGGGTTAAAATTCTACTAAGGAACAGGAGAGGACCTGGCAGGTGGACTTGGGGAGGCAGGAGTGGAAGGCAGCAGGTCGCGGTTTCCTTCCAGTCTTTAATGTTGTGCAACTAATGAAAAACTGTTTTTT	CASSPSRLYGYTFGSGTRLTVVGLKFY*GTGEDLAGGLGEAGVEGSRSRFPSSL*CCATNEKLFF	TRBV6-6	TRBD2	TRBJ1-4	11	108	120	172
+OKT3 (anti-CD3)	1	7.05385e-07	TGTGCCAGCTGCGGGGACGGATACAATGAGCAGTTCATC	CASCGDGYNEQFI	TRBV3-1	TRBD2	TRBJ2-1	11	13	17	21
+OKT3 (anti-CD3)	1	7.05385e-07	TGTGCCAGCAGTTACTCGGATCCTAGCGGGGTTCAAAAGGTCGCCAAAACATTCAGTACTTC	CASSYSDPSG_SKGRQNIQYF	TRBV6-5	TRBD2	TRBJ2-4	16	22	29	42
+OKT3 (anti-CD3)	1	7.05385e-07	TGTGCCAGCAAGTATGGGACAAGACTACTACGAGCAGTACTTC	CASKYGT_DYYEQYF	TRBV6-4	TRBD1	TRBJ2-7	9	15	20	24
+OKT3 (anti-CD3)	1	7.05385e-07	TGTGCCAGTAGTGGGGACGGATACAATGAGCATTTCTTC	CASSGDGYNEHFF	TRBV3-1	TRBD2	TRBJ2-1	10	13	17	21
+OKT3 (anti-CD3)	1	7.05385e-07	TGCGCTAAGCAGTGGTATCAACGCAGAGTACGGGTCGCACCAAGAGACCCAGTACTTC	CAKQWYQRRV_GSHQETQYF	TRBV4-1	,	TRBJ2-5	11	-1	-1	38
+OKT3 (anti-CD3)	1	7.05385e-07	CGTGCCAGCAGTTTTTCCTCCCGTGGGCGCGATGAAGCCTTCTTT	RASSFSSRGRDEAFF	TRBV28	,	TRBJ1-1	13	-1	-1	32
+OKT3 (anti-CD3)	1	7.05385e-07	TGAGCAAGCAGTGGTATCAACGCAGAGTACGGGGACTGTGTAGCAATCAGCCCCAGCATTTT	*ASSGINAEY_GLCSNQPQHF	TRBV6-8	TRBD2	TRBJ1-5	11	31	36	40
+OKT3 (anti-CD3)	1	7.05385e-07	TGTGCGAAGCAGTGGTATCAACGCAGAGTACGGGGTGCTGAGAGGCGCTGCTGGGCGTCTGGGCGGAGGACTCCTGGTTCTGGGTGCTGGGAGAGCGATGGGGCTCTCAGCGGTGGGAAGGACCCGAGCTGAGTCTGGGACAGCAGAGCGGGCAGCACCGGTTTTTGTCCTGGGCCTCCAGGCTGTGAGCACAGATACGCAGTATTTT	CAKQWYQRRVRGAERRCWASGRRTPGSGCWESDGA_SAVGRTRAESGTAERAAPVFVLGLQAVSTDTQYF	TRBV6-4	TRBD1	TRBJ2-3	13	136	142	187
+OKT3 (anti-CD3)	1	7.05385e-07	TGTGCCAGTAGTATAAGGGACACTCGTATGGCTTTCATT	CASSIRDTRMAFI	TRBV19	TRBD1	TRBJ1-1	14	16	21	30
+OKT3 (anti-CD3)	1	7.05385e-07	TGTGCCAGCAGCCAGGGGGGGCCGGGAATGGCTACACCTTC	CASSQGG_GNGYTF	TRBV3-1	TRBD1	TRBJ1-2	13	16	21	27
+OKT3 (anti-CD3)	1	7.05385e-07	TGTGCCGGCTCCCCCTGGGGGAAAGTGATAAGATACGCAGTATTTT	CAGSPWGK_**DTQYF	TRBV18	TRBD1	TRBJ2-3	13	16	20	30
+OKT3 (anti-CD3)	1	7.05385e-07	CGTGCCAACAAGTAGAGGACAAGACTCCTACGAGCAGTACTTC	RANK*RT_DSYEQYF	TRBV6-4	TRBD1	TRBJ2-7	9	16	20	24
+OKT3 (anti-CD3)	1	7.05385e-07	TGTGCCAGCGCGGGGGGACACACAGATACGCAGTATTTT	CASAGGHTDTQYF	TRBV27	TRBD1	TRBJ2-3	8	14	19	20
+OKT3 (anti-CD3)	1	7.05385e-07	TGTACCAGCAGTTACTCATCACCAAGAGACCCAGTACTTC	CTSSYSS_QETQYF	TRBV6-6	,	TRBJ2-5	16	-1	-1	20
+OKT3 (anti-CD3)	1	7.05385e-07	TGTGCCAGCAGTTACTCATCGCACCAAAGAGACCCAGTACTTC	CASSYSS_TKETQYF	TRBV6-6	,	TRBJ2-5	16	-1	-1	22
+OKT3 (anti-CD3)	1	7.05385e-07	TGTGCCAGAGTTACTCATCGCACCAAGAGACCCAGTACTTC	CARVTHR_QETQYF	TRBV6-6	,	TRBJ2-5	15	-1	-1	21
+OKT3 (anti-CD3)	1	7.05385e-07	TGTGCCAGAAGTACTCATCGCACCAAGAGACCCAGTACTTC	CARSTHR_QETQYF	TRBV6-6	,	TRBJ2-5	15	-1	-1	21
+OKT3 (anti-CD3)	1	7.05385e-07	TGTGCCAGTAGTATCGGACCGATGAACACTGAAGCTTTCTTT	CASSIGPMNTEAFF	TRBV19	,	TRBJ1-1	13	-1	-1	22
+OKT3 (anti-CD3)	1	7.05385e-07	TGTGCAAGCAGTTGATCGTTGTCAGGGGTTGAAAAACTGTTTTTTT	CASS*SLS_GLKNCFF	TRBV27	TRBD1	TRBJ1-4	16	22	27	29
+OKT3 (anti-CD3)	1	7.05385e-07	TGTGTCAGCAGTCCCTTCAGACTCTATGGCTACACCTTC	CVSSPFRLYGYTF	TRBV6-5	,	TRBJ1-2	11	-1	-1	23
+OKT3 (anti-CD3)	1	7.05385e-07	TGTGCCTGCAGCGGGGACGGATTCTGAGCAGTTCTTC	CACSGD_DSEQFF	TRBV3-1	TRBD2	TRBJ2-1	11	13	17	24
+OKT3 (anti-CD3)	1	7.05385e-07	TGCAGTGCTAGAGTTCCGGGACTCCCAGATACGCAGTATTT	CSARVPG_PRYAVF	TRBV20-1	TRBD2	TRBJ2-3	12	17	22	25
+OKT3 (anti-CD3)	1	7.05385e-07	TGCGCCAGGGTCCCCAGGGCTGTGCGAACACCGGGAGCTGTTTTTT	CARVPRAV_EHRELFF	TRBV5-1	TRBD1	TRBJ2-2	7	14	18	24
+OKT3 (anti-CD3)	1	7.05385e-07	TGTGCCAGCAGTTACTCATCGCACCAAGTCCCAGTACTTC	CASSYSS_TKSQYF	TRBV6-6	,	TRBJ2-5	16	-1	-1	26
+OKT3 (anti-CD3)	1	7.05385e-07	TGCTAAGCAGTGGTATCAACGCAGAGTACGGGGGAATGAGCAGTTCTTC	C*AVVSTQ_VRGNEQFF	TRBV10-1	TRBD1	TRBJ2-1	11	29	33	34
+OKT3 (anti-CD3)	1	7.05385e-07	TGTGCCAGCAGCGGGGGACGGATACAATGAGCAGTATTTT	CASSGGR_YNEQYF	TRBV3-1	TRBD2	TRBJ2-3	11	14	18	30
+OKT3 (anti-CD3)	1	7.05385e-07	TGTGCCAGTAGTTACTCACCGCACCAAGAGACCCAGTACTTC	CASSYSPHQETQYF	TRBV6-6	,	TRBJ2-5	16	-1	-1	22
+OKT3 (anti-CD3)	1	7.05385e-07	TGTTCCAGCAGTTACTCGTATCCTAGCGGGGTTCAAAAGGTCGCCAAAAAACATTCAGTACTTC	CSSSYSYPSGV_KRSPKNIQYF	TRBV6-5	TRBD2	TRBJ2-4	16	22	29	42
+OKT3 (anti-CD3)	1	7.05385e-07	TGTGCGAAGCAGTGGTATCAACGCAGAGTACGGGGGGAGAGCGATGGGGCTCTCAGCGGTGGGAAGGACCCGAGCTGAGTCTGGGACAGCAGAGCGGGCAGCACCGGTTTTTGTCCTGGGCCTCCAGGCTGTGAGCACAGATACGCAGTATTTT	CAKQWYQRRVRGESDGALSGGKDPS*_SGTAERAAPVFVLGLQAVSTDTQYF	TRBV11-3	TRBD1	TRBJ2-3	11	82	88	133
+OKT3 (anti-CD3)	1	7.05385e-07	TGTGACAGCAGTGAAGGTCCTCCGTATACACCTACGAGCAGTACTTC	CDSSEGPP_YTYEQYF	TRBV2	,	TRBJ2-7	15	-1	-1	30
+OKT3 (anti-CD3)	1	7.05385e-07	TGCTGAAAGCAGTGGTATCAACGCAGAGTACGGGGGAAAAACATCCTGAGGACAGTGCCTGGAGGGGCGTAACACTGAAGCTTTCTTT	C*KQWYQRRVRGKNI_*GQCLEGRNTEAFF	TRBV5-1	TRBD2	TRBJ1-1	2	60	65	70
+OKT3 (anti-CD3)	1	7.05385e-07	TGTGCCAGCAGCGGGGACGGATACAATGAGCATTTCCTC	CASSGDGYNEHFL	TRBV3-1	TRBD2	TRBJ2-1	11	13	17	21
+OKT3 (anti-CD3)	1	7.05385e-07	TGTGCCAGCAGCCCCGGACACGAGCTTCCGTGCAATGAGCAGTTCTTC	CASSPGHELPCNEQFF	TRBV7-3	TRBD1	TRBJ2-1	11	15	19	32
+OKT3 (anti-CD3)	1	7.05385e-07	AGCAGTGGTATCAACGCAGAGTACGGGGAAAAACATCCTGAGGACAGTGCCTGGAGGGTTAAAATTCTACTAAGGAACAGGAGAGGACCTGGCAGGTGGACTTGGGGAGGCAGGAGTGGAAGGCAGCAGGTCGCGGTTTTCCTTCCAGTCTTTAATGTTGTGCAACTAATGAAAAACTGTTTTTT	SSGINAEYGEKHPEDSAWRVKILLRNRRGPG_VDLGRQEWKAAGRGFPSSL*CCATNEKLFF	TRBV20-1	TRBD2	TRBJ1-4	9	97	109	162
+OKT3 (anti-CD3)	1	7.05385e-07	TGTGCCAGCGGCTTGGGGCCCGGAGGGACTGAAGCTTTCTTT	CASGLGPGGTEAFF	TRBV5-5	TRBD2	TRBJ1-1	15	21	26	27
+OKT3 (anti-CD3)	1	7.05385e-07	TGTGCCAGCAGCTTAGTGGTCACAGTACCCTCCTACGAGCAGTACTTC	CASSLVVTVPSYEQYF	TRBV7-8	,	TRBJ2-7	15	-1	-1	29
+OKT3 (anti-CD3)	1	7.05385e-07	TTTACAAGCAGTGGTATCAACGCAGAGTACGGGAGTACTTC	FTSSGIN_RVREYF	TRBV6-1	,	TRBJ2-4	12	-1	-1	33
+OKT3 (anti-CD3)	1	7.05385e-07	TGTGCCAGCAGCCCCGGGCACGGGCTTCCGGGCAATGAGCAGTTCATC	CASSPGHGLPGNEQFI	TRBV7-3	,	TRBJ2-1	11	-1	-1	32
+OKT3 (anti-CD3)	1	7.05385e-07	TAAGCAGTGGTATCAACGCAGAGTACGGGGAGCCAAAAACATTCAGTACTTC	*AVVSTQST_GAKNIQYF	TRBV12-5	,	TRBJ2-4	10	-1	-1	30
+OKT3 (anti-CD3)	1	7.05385e-07	TGTGCCAGCGGTTTATCGTTGTCAGGGGTTGAAAAACTGTTTTTTT	CASGLSLS_GLKNCFF	TRBV27	TRBD1	TRBJ1-4	16	22	27	29
+OKT3 (anti-CD3)	1	7.05385e-07	TGCAGCGTATATAGCGGGAGCATATCCTACGAGCAGTACATC	CSVYSGSISYEQYI	TRBV29-1	TRBD2	TRBJ2-7	7	11	19	24
+OKT3 (anti-CD3)	1	7.05385e-07	TGTGCCAGCAGCCAAGGGTCCCAGGCGGGACAGGGGTACAATGAGCAGTTCTTC	CASSQGSQAGQGYNEQFF	TRBV3-1	TRBD1	TRBJ2-1	15	26	35	36
+OKT3 (anti-CD3)	1	7.05385e-07	TGTGCCAGCAGCTAAGGGGGGCAAACCCAGTACATC	CASS*GGQTQYI	TRBV11-3	TRBD1	TRBJ2-5	15	16	21	24
+OKT3 (anti-CD3)	1	7.05385e-07	TGTGCCAGCAGCTAGGGGGGGCAAACCCAGTACCTC	CASS*GGQTQYL	TRBV7-2	TRBD1	TRBJ2-5	12	13	18	24
+OKT3 (anti-CD3)	1	7.05385e-07	TTTGCAAGCAGTGGTATCAACGCAGAGTACGGGGTATCATGGTGTAACATTGTGGGGACTAGCGGGGTTACTCCAGATACGCAGTATTTT	FASSGINAEYGVSWCNIVGTSGVTPDTQYF	TRBV6-8	TRBD2	TRBJ2-3	11	54	65	73
+OKT3 (anti-CD3)	1	7.05385e-07	TGTGCCAGTAGTTACTCATCGTACCAAGAGACCCAGTACTTC	CASSYSSYQETQYF	TRBV6-6	,	TRBJ2-5	16	-1	-1	22
+OKT3 (anti-CD3)	1	7.05385e-07	TGTGGAAGCAGTGGTATCAACGCAGAGTACGGGACACTCATGATGCACTGTGTAGCAATCAGCCCCAGCATTTT	CGSSGINAEYGT_HDALCSNQPQHF	TRBV2	TRBD1	TRBJ1-5	12	30	35	52
+OKT3 (anti-CD3)	1	7.05385e-07	TGTGCCAGTAAAACGGACGGAAATTCACCCTCCGCTTT	CASKTD_KFTLRF	TRBV19	,	TRBJ1-6	9	-1	-1	21
+OKT3 (anti-CD3)	1	7.05385e-07	TGTGCTAAGGGAGGTGGGGAAGGAGAAGGAATTCTGGGCATCCCCTTCCCACTGTGCTCCTACAATGAGCAGTTCTTC	CAKGGGEGEGILGIPFPLCSYNEQFF	TRBV12-2	TRBD2	TRBJ2-1	8	9	13	56
+OKT3 (anti-CD3)	1	7.05385e-07	CGTGCCAGCAGCCCTAGAGACACCGGGGAGCTGTTTTTT	RASSPRDTGELFF	TRBV7-6	,	TRBJ2-2	11	-1	-1	19
+OKT3 (anti-CD3)	1	7.05385e-07	TGCGCCAGCAGCGTGCGTTCGGACACCGGGGAGCTGTTTTTTT	CASSVRS_TPGSCFF	TRBV5-1	,	TRBJ2-2	14	-1	-1	19
+OKT3 (anti-CD3)	1	7.05385e-07	CGTGCCAGCAGCTTAGCTCAAGAGACCCAGTACTTC	RASSLAQETQYF	TRBV7-9	,	TRBJ2-5	16	-1	-1	18
+OKT3 (anti-CD3)	1	7.05385e-07	TGTGCCAGCAGCTCAGGGGGCAAATCCAGTACTTC	CASSSG_QIQYF	TRBV7-2	TRBD1	TRBJ2-5	15	16	20	25
+OKT3 (anti-CD3)	1	7.05385e-07	TATGCCAGCAGACTGGGCCAGTCATATGGCTACACCTTC	YASRLGQSYGYTF	TRBV27	,	TRBJ1-2	10	-1	-1	24
+OKT3 (anti-CD3)	1	7.05385e-07	TGTGCCAGCAGCTCCTTAGCGGGGGCTGGCACAGATACGCAGTATTTTGGCCCAGGCACCCGGCTGACAGTGCTCGGTAAGCGGGGGCTCCCGCTGAAGCCCGGGAACTGGGGGGGGGGCGCCCCGGGACGCCGGGGGCGTCGCAGGGCCAGTTTCTGTGCCGCGTCTCGGGGCTGTGAGCCAAAAACATTCAGTACTTC	CASSSLAGAGTDTQYFGPGTRLTVLGKRGLPLK_RELGGGRPGTPGASQGQFLCRVSGL*AKNIQYF	TRBV5-5	TRBD2	TRBJ2-4	12	16	22	178
+OKT3 (anti-CD3)	1	7.05385e-07	TGCGCCAGCAGCTTGGTAGACAGAGACACAGATACGCAGTATTTT	CASSLVDRDTDTQYF	TRBV5-1	TRBD1	TRBJ2-3	15	18	22	26
+OKT3 (anti-CD3)	1	7.05385e-07	TGTGCAAGCAGTGGTATCAACGCAGAGTACGGGGAGTACTTC	CASSGINAEYGEYF	TRBV6-4	,	TRBJ2-4	12	-1	-1	34
+OKT3 (anti-CD3)	1	7.05385e-07	TGTGCCAGCAGTTTTTCCCCCCGTGGGCGCGATGAAGCTTTTTTT	CASSFSPRGRDEAFF	TRBV28	,	TRBJ1-1	13	-1	-1	32
+OKT3 (anti-CD3)	1	7.05385e-07	TGTGCCAGCAGAGATAGGGGGGCAAACCCAGTACTTC	CASRDR_GQTQYF	TRBV4-1	TRBD1	TRBJ2-5	10	12	20	25
+OKT3 (anti-CD3)	1	7.05385e-07	TGTGCAAAGCAGTGGTATCAACGCAGAGTACGGGGTACTTC	CAKQWYQ_QSTGYF	TRBV30	,	TRBJ2-7	4	-1	-1	34
+OKT3 (anti-CD3)	1	7.05385e-07	TGTGCCTGCTGTCCCTCCAGACTCTATGGCTACACCTTC	CACCPSRLYGYTF	TRBV6-5	,	TRBJ1-2	11	-1	-1	23
+OKT3 (anti-CD3)	1	7.05385e-07	TGTGCCAGCAGTTACTTATCGCACCAAAAGACCCAGTACTTC	CASSYLSHQKTQYF	TRBV6-6	,	TRBJ2-5	15	-1	-1	22
+OKT3 (anti-CD3)	1	7.05385e-07	TATGCCAGCAGGTCGGAGGCTAGCGGGATTGGGGAGCTGTTTTTTT	YASRSEAS_GLGSCFF	TRBV2	TRBD2	TRBJ2-2	10	19	27	30
+OKT3 (anti-CD3)	1	7.05385e-07	TGTGCCAGCTCCTCTCGGGGGAAAGTGATAAGATACGCAGTATTTT	CASSSRGK_**DTQYF	TRBV18	TRBD1	TRBJ2-3	10	16	20	30
+OKT3 (anti-CD3)	1	7.05385e-07	TGTGCCAGCAGCCTCGACAGCCGAACCTCTGGAAACCCATATATTTT	CASSLDSR_LWKPIYF	TRBV9	TRBD1	TRBJ1-3	11	15	19	26
+OKT3 (anti-CD3)	1	7.05385e-07	TGTGCCAGCAGTTTTGACAGGGGGTCTACGAGCAGTACTTC	CASSFDR_VYEQYF	TRBV12-3	TRBD1	TRBJ2-7	13	15	23	25
+OKT3 (anti-CD3)	1	7.05385e-07	AGTACCAGCAGCGGGGACGGATACAATGAGCAGTTCTTC	STSSGDGYNEQFF	TRBV3-1	TRBD2	TRBJ2-1	11	13	17	21
+OKT3 (anti-CD3)	1	7.05385e-07	TGTGCAAGCAGTGGTATCAACGCAGAGTACGGGGCACAGATACGCAGTATTTT	CASSGINAE_RGTDTQYF	TRBV25-1	,	TRBJ2-3	12	-1	-1	33
+OKT3 (anti-CD3)	1	7.05385e-07	TGTGCCAGCAGTCCGCCCGGGGGGCGCATCTTGAACACCAGGGAGCTGTTTTTT	CASSPPGGRILNTRELFF	TRBV27	TRBD1	TRBJ2-2	11	19	24	32
+OKT3 (anti-CD3)	1	7.05385e-07	TTGTCAAGCAGTGGTATCAACGCAGAGTACGGGGGAGAGCGATGGGGCTCTCAGCGGTGGGAAGGACCCGAGCTGAGTCTGGGACAGCAGAGCGGGCAGCACCGGTTTTTGTCCTGGGCCTCCAGGCTGTGGGCACAGATACGCAGTATTTT	LSSSGINAEYGGERWGSQRWEGPEL_SGTAERAAPVFVLGLQAVGTDTQYF	TRBV2	TRBD1	TRBJ2-3	12	80	86	132
+OKT3 (anti-CD3)	1	7.05385e-07	TGTGCCAGCAGTTCTTCAGGGACCTACAAGCAGTACTTC	CASSSSGTYKQYF	TRBV28	TRBD1	TRBJ2-7	12	16	20	22
+OKT3 (anti-CD3)	1	7.05385e-07	TGTGCCAGCTCCCCCCGGGGGAAAGTGATAAGATACGGAGTATTT	CASSPRGKVIRYGVF	TRBV18	TRBD1	TRBJ2-3	13	16	20	30
+OKT3 (anti-CD3)	1	7.05385e-07	TGTGCCAGCAGCTTAGAACTCCCAGGGAAGACCCGGGGGCTGTTTTTT	CASSLELPGKTRGLFF	TRBV11-3	TRBD1	TRBJ2-2	16	22	26	32
+OKT3 (anti-CD3)	1	7.05385e-07	TGTGCCAGCAGTTACTCGTATCCTAGCGGGGATCAAAAGGTCGCCAAAAACATTCAGTTCTTC	CASSYSYPSGDQKVAKNIQFF	TRBV6-5	TRBD2	TRBJ2-1	16	22	29	54
+OKT3 (anti-CD3)	1	7.05385e-07	GGGCCAGGCACGCGGCTCCTGGTGCTCGGTGAGCGCGGGCGGCTGGGGCGCGGGCGCGGGCGGCTTGGGTCTGGTTTTTGCGGGGAGTCCCCGGGCTGTGCTCTGGGGCCAACGTCCTGACTTTC	GPGTRLLVLGERGRLGRGRGR_WVWFLRGVPGLCSGANVLTF	TRBV2	TRBD2	TRBJ2-6	6	34	41	100
+OKT3 (anti-CD3)	1	7.05385e-07	TTTTTTTTCAAGCAGAAGACGGCATACGAGATGCGCATTAGTGACTGGAGTTCAGACGTGTGCTCTTCCGATCTGAAAGTAAGCAGTGGTATCAACGCAGAGTACGGGGACAATGAGCAGTTCTTC	FFFKQKTAYEMRISDWSSDVCSSDLKVSSGINAEYGDNEQFF	TRBV5-1	,	TRBJ2-1	0	-1	-1	109
+OKT3 (anti-CD3)	1	7.05385e-07	TGTGCCAGCACCCCACCCCGTGGGCCCCAGCATTTT	CASTPPRGPQHF	TRBV28	,	TRBJ1-5	9	-1	-1	23
+OKT3 (anti-CD3)	1	7.05385e-07	TGTGCCAGCAGTCCGCCGGGGGGCGCATCTTGAACACCGGGAGCTGTTTTTT	CASSPPGGA_LEHRELFF	TRBV27	TRBD1	TRBJ2-2	11	18	23	31
+OKT3 (anti-CD3)	1	7.05385e-07	TGTATTTCTGTGCCAGCAGCGGGGACGGATACAATGAGCAGTTCTTC	CISVPAAG_GYNEQFF	TRBV7-5	TRBD2	TRBJ2-1	19	21	25	29
+OKT3 (anti-CD3)	1	7.05385e-07	TGTCAAGCAGTGGTATCAACGCAGAGTACGGGGGGACTCCTGGTTCTGGGTGCTGGGAGAGCGATGGGGCTCTCAGCGGTGGGAAGGACCCGAGCTGAGTCTGGGACAGCAGAGCGGGCAGCACCGGTTTTTGTCCTGGGCCTCCAGGCTGTGAGCACAGATACGCAGTATTTT	CQAVVSTQSTGGLLVLGAGRAMGLSAVGRTRAESGTAERAAPVFVLGLQAVSTDTQYF	TRBV27	TRBD1	TRBJ2-3	10	102	108	153
+OKT3 (anti-CD3)	1	7.05385e-07	TGTGTCAGCAGTCCGCCTGGGGGGCGCATCTTGAACACCGGGGAGCTGTTTTTT	CVSSPPGGRILNTGELFF	TRBV27	TRBD1	TRBJ2-2	11	19	24	32
+OKT3 (anti-CD3)	1	7.05385e-07	TGTGCCAGCAGTTACTCATCGCACCAAGAGACCCGGTTCTTC	CASSYSSHQETRFF	TRBV6-6	,	TRBJ2-1	16	-1	-1	35
+OKT3 (anti-CD3)	1	7.05385e-07	TGTGCCAGCAGCCTCGACAGCCGAACCTCTGGAACCACCATATATTTTGGAGAGGGAAGTTGGCTCACTGTTGTAGGGTTAAAATTCTACTAAGGAACAGGAGAGGACCTGGCAGGTGGACTTGGGGAGGCAGGAGTGGAAGGCAGCAGGTCGCGGTTTTCCTTCCAGTCTTTAATGTTGTGCAACTAATGAAAAACTGTTTTTT	CASSLDSRTSGTTIYFGEGSWLTVVGLKFY*GTG_RTWQVDLGRQEWKAAGRGFPSSL*CCATNEKLFF	TRBV9	TRBD2	TRBJ1-4	11	117	129	182
+OKT3 (anti-CD3)	1	7.05385e-07	CGCACCAAGCAGTGGTATCAACGCAGAGTACGGGGTATTTT	RTKQWYQ_QSTGYF	TRBV1	,	TRBJ2-3	11	-1	-1	23
+OKT3 (anti-CD3)	1	7.05385e-07	TGCTCAAGCAGTGGTATCAACGCAGAGTACGGGGACTGAAGCTTTCTTT	CSSSGINA_STGTEAFF	TRBV10-2	,	TRBJ1-1	12	-1	-1	34
+OKT3 (anti-CD3)	1	7.05385e-07	TGTGCCAGCTCCCCCCGGGGGGAAGTGATAAGATACGCAGCATTTT	CASSPRGE_**DTQHF	TRBV18	TRBD1	TRBJ2-3	13	16	20	30
+OKT3 (anti-CD3)	1	7.05385e-07	TGTTCAAAGCAGTGTTATCAACGCAGAGTACGGGAGTGCTCGGTAAGCGGGGGCTCCCGCTGAAGCCCGGGAACTGGGGAGGGGGCGCCCCGGGACGCCGGGGGCGTCGCAGGGCCAGTTTCTGTGCCGCGTCTCGGGGCCGTGAGCCAAAAACATTCAGTACTTC	CSKQCYQRRVRECSVSGGSR*SPGTGEG_RPGTPGASQGQFLCRVSGP*AKNIQYF	TRBV27	TRBD2	TRBJ2-4	18	76	82	144
+OKT3 (anti-CD3)	1	7.05385e-07	TATCCAAGCAGTGGTATCAACGCAGAGTACGGGGGGACTTGGGGAGGCAGGAGTGGAAGGCAGCAGGTCGCGGTTTTCCTTCCAGTCTTTAATGTTGTGCAACTAATGAAAAACTGTTTTTT	YPSSGINAEYGGTWGGRSGR_AGRGFPSSL*CCATNEKLFF	TRBV26	TRBD2	TRBJ1-4	11	33	46	99
+OKT3 (anti-CD3)	1	7.05385e-07	TGTGCCGGCAGTTACTCATCGCACCAAGAGACCGAGTACTTC	CAGSYSSHQETEYF	TRBV6-6	,	TRBJ2-5	16	-1	-1	22
+OKT3 (anti-CD3)	1	7.05385e-07	TGCGCTAAGCAGTGGTATCAACGCAGAGTACGGGGAAAACACTGAAGCTTTCTTT	CAKQWYQRR_YGENTEAFF	TRBV5-1	,	TRBJ1-1	11	-1	-1	37
+OKT3 (anti-CD3)	1	7.05385e-07	TGTGCCAGCAGCGGGGACAGATACAATGAGCAGTCCTTC	CASSGDRYNEQSF	TRBV3-1	TRBD1	TRBJ2-1	11	13	19	21
+OKT3 (anti-CD3)	1	7.05385e-07	TGTGCCAGCAGCCAGGGGGGGCCCGAGTACTTC	CASSQGGPEYF	TRBV7-6	TRBD1	TRBJ2-5	11	12	18	21
+OKT3 (anti-CD3)	1	7.05385e-07	TGTGCCAGCTGCCTCGACAGCCGAACCTCTGGAAACACCATATCTTTT	CASCLDSRTSGNTISF	TRBV9	TRBD1	TRBJ1-3	11	15	19	26
+OKT3 (anti-CD3)	1	7.05385e-07	TTTGCCAAGCAGTGGTATCAACGCAGAGTACGGGACACTCATGATGCACTGTGTAGCAATCAGCCCCAGCATTTT	FAKQWYQRRVRDTHDALCSNQPQHF	TRBV2	TRBD1	TRBJ1-5	13	31	36	53
+OKT3 (anti-CD3)	1	7.05385e-07	TGTGCCGGCAGTTTAGGCCCATGGACTCGAAAGACCTACGAGCAGTACTTC	CAGSLGPWTRKTYEQYF	TRBV28	TRBD2	TRBJ2-5	14	22	26	42
+OKT3 (anti-CD3)	1	7.05385e-07	TGTGCCAGCAGCTTGAGCGGGAGTAACTAGGGCTACACCTTC	CASSLSGSN*GYTF	TRBV5-6	TRBD2	TRBJ1-2	14	15	22	23
+OKT3 (anti-CD3)	1	7.05385e-07	TGTGCCAGCAGCCTTGGACTCTCGAAAACTGAAGCTTTCTTT	CASSLGLSKTEAFF	TRBV3-1	TRBD2	TRBJ1-1	12	15	19	23
+OKT3 (anti-CD3)	1	7.05385e-07	TGTGCAACCCGGGACAGGGGGAGGGGGGAGACCCAGGACTTC	CATRDRGRGETQDF	TRBV19	TRBD1	TRBJ2-5	4	10	20	27
+OKT3 (anti-CD3)	1	7.05385e-07	GGTGCCAGTAAAACGGACGGTAATTCACCCCTCCACTTT	GASKTDGNSPLHF	TRBV19	,	TRBJ1-6	9	-1	-1	20
+OKT3 (anti-CD3)	1	7.05385e-07	TGTGCCAGCAGTTTTTCCTCCCGTGGGCGCGATGAGCTTTCTTT	CASSFSS_WAR*AFF	TRBV28	,	TRBJ1-1	13	-1	-1	34
+OKT3 (anti-CD3)	1	7.05385e-07	TGTGCCAGTAAAACAGACGGAAATTCACCCCTCCACTTA	CASKTDGNSPLHL	TRBV19	,	TRBJ1-6	9	-1	-1	21
+OKT3 (anti-CD3)	1	7.05385e-07	TGCAGTTCAGGATCCGGGACTAGCGTATCCTACGAGCAGTACTTC	CSSGSGTSVSYEQYF	TRBV20-1	TRBD2	TRBJ2-7	5	15	24	27
+OKT3 (anti-CD3)	1	7.05385e-07	TGTGCCAGCAGCCGGGACGGAGACAATGAGCAGTTCTTC	CASSRDGDNEQFF	TRBV3-1	TRBD2	TRBJ2-1	12	13	17	22
+OKT3 (anti-CD3)	1	7.05385e-07	TGTGCCAGCGGTCCCTCCAGACTCTATGGCTACGCCTTC	CASGPSRLYGYAF	TRBV6-5	,	TRBJ1-2	11	-1	-1	23
+OKT3 (anti-CD3)	1	7.05385e-07	TGTGCCAGCAGTTACTCATCGCACCAAGACCCCAGTACTTC	CASSYSS_PRPQYF	TRBV6-6	,	TRBJ2-5	16	-1	-1	22
+OKT3 (anti-CD3)	1	7.05385e-07	TGAGCCAGCAGCTTGAGCGGTAGTAACTATAGCTACACCTTC	*ASSLSGSNYSYTF	TRBV5-6	TRBD2	TRBJ1-2	14	15	22	23
+OKT3 (anti-CD3)	1	7.05385e-07	TGTGCCAGCAGCGGGACGGACACAATGAGCAGTTCTTT	CASSGT_HNEQFF	TRBV3-1	TRBD2	TRBJ2-3	11	12	16	28
+OKT3 (anti-CD3)	1	7.05385e-07	TGTGCCAGCAGTTCATCGTTGTCAGGGGTTGAAAAACTGTTTTTTT	CASSSSLS_GLKNCFF	TRBV27	TRBD1	TRBJ1-4	16	22	27	29
+OKT3 (anti-CD3)	1	7.05385e-07	TGTGCCAGCAGTTTTTACCTCCCGTGGGCGCGATGAAGCTTTCTTT	CASSFYLP_GRDEAFF	TRBV28	,	TRBJ1-1	13	-1	-1	33
+OKT3 (anti-CD3)	1	7.05385e-07	TGTGCCAGAAGTTACTCATCGCACCAAGAGACCCAGTACTCC	CARSYSSHQETQYS	TRBV6-6	,	TRBJ2-5	16	-1	-1	22
+OKT3 (anti-CD3)	1	7.05385e-07	TGTGCCAGCAGTCCGCCGGGGGGGCGCATCTTGGACACCGGGAGCTGTTTTTT	CASSPPGGR_LGHRELFF	TRBV27	TRBD1	TRBJ2-2	11	19	24	34
+OKT3 (anti-CD3)	1	7.05385e-07	TGTGCAGCAGCACGCGACGGACTACCTACGAGCAGTACTTC	CAAARDG_TYEQYF	TRBV21-1	TRBD2	TRBJ2-7	11	18	23	24
+OKT3 (anti-CD3)	1	7.05385e-07	TGTATAAGCAGTGGTATCAACGCAGAGTACGGGGCAGTATTTTGGCCCAGGCACCCGGCTGACAGTGCTCGGTAAGCGGGGGCTCCCGCTGAAGCCCGGGAACTGGGGAGGGGGCGCCCCGGGACGCCGGGGGCGTCGCAGGGCCAGTTTCTGTGCCGCGTCTCGGGGCTGTGAGCCAAAAACATTCAGTACTTC	CISSGINAEYGAVFWPRHPADSAR*AGAPAEARELGRGRPGTPGASQGQFLCRVSGL*AKNIQYF	TRBV2	TRBD2	TRBJ2-4	12	105	111	173
+OKT3 (anti-CD3)	1	7.05385e-07	TGTGCCAGCAAGTAGGGAACAAGACTCCTACGAGCAGTACGTC	CASK*GT_DSYEQYV	TRBV6-4	,	TRBJ2-7	9	-1	-1	24
+OKT3 (anti-CD3)	1	7.05385e-07	TGTGCCAGCAGCCCACTTGGGGGGGCAGGGCACTGAAGCTTTCTTT	CASSPLGG_QGTEAFF	TRBV13	TRBD1	TRBJ1-1	11	21	29	30
+OKT3 (anti-CD3)	1	7.05385e-07	TGTGCCAGCAGCGGGGACGGGGACAATGAGCAGTTCTTC	CASSGDGDNEQFF	TRBV3-1	TRBD1	TRBJ2-1	11	13	21	22
+OKT3 (anti-CD3)	1	7.05385e-07	TGTGCCAGCAGCTTGCGGGGCAAGCGGATGAAAAACTGTTTTTT	CASSLRG_ADEKLFF	TRBV5-8	TRBD2	TRBJ1-4	14	16	26	27
+OKT3 (anti-CD3)	1	7.05385e-07	CGTGCCAGCAGTCCCTCAGACTCTATGGCTACACCTTC	RASSPS_LYGYTF	TRBV6-5	,	TRBJ1-2	11	-1	-1	22
+OKT3 (anti-CD3)	1	7.05385e-07	TTTTCAAGCAGAAGACGGCATACGAGATGCGCATTAGTGACTGGAGTTCAGACGTGTGCTCTTCCGATCTGAAGCTGAAGCAGTGGTATCAACGCAGAGTACGGGGAAGGAAGGGCCCACACCAGCTCCTCTGGGGTTTGCCACACTCATGATGCACTGTGTAGCAATCAGCCCCAGCATTTT	FSSRRRHTRCALVTGVQTCALPI*S*SSGINAEYGEGRAHTSSSGVCHTHDALCSNQPQHF	TRBV16	,	TRBJ1-5	10	-1	-1	161
+OKT3 (anti-CD3)	1	7.05385e-07	TGTGCCAGCAGCTTTTCTGGAACAACGAACACTGAAGCTTTCTTT	CASSFSGTTNTEAFF	TRBV7-2	,	TRBJ1-1	13	-1	-1	26
+OKT3 (anti-CD3)	1	7.05385e-07	TGCGCCAACAAAAGGGGGTCCCCGGTCGGGACACAGATACGCAGTATTTT	CANKRGSP_RDTDTQYF	TRBV4-1	TRBD1	TRBJ2-3	9	12	17	31
+OKT3 (anti-CD3)	1	7.05385e-07	TGTCTAAGCAGTGGTATCAACGCAGAGTACGGGAGCCCCAGCATTTT	CLSSGINA_VREPQHF	TRBV2	,	TRBJ1-5	12	-1	-1	33
+OKT3 (anti-CD3)	1	7.05385e-07	TGCGCCAGCAGCTT	CA_QL	TRBV5-1	,	TRBJ1-5	13	-1	-1	1
+OKT3 (anti-CD3)	1	7.05385e-07	TGTTGCAGAAGCAGTGGTATCAACGCAGAGTACGGGAACATTGTGGGGACTAGCGGGAGGACCATAGCACAGATACGCAGTATTTT	CCRSSGINAEYGNI_GD*REDHSTDTQYF	TRBV5-3	TRBD2	TRBJ2-3	11	45	59	65
+OKT3 (anti-CD3)	1	7.05385e-07	TGTTCCAAGCAGTGGTATCAACGCAGAGTACGGGACACTCATGATGCACTGTGTAGCAATCAGCCCCAGCATTTT	CSKQWYQRRVRDTHDALCSNQPQHF	TRBV16	TRBD1	TRBJ1-5	11	31	36	53
+OKT3 (anti-CD3)	1	7.05385e-07	TGTTGCAAGCAGTGGTATCAACGCAGAGTACGGGGAGGGCCCACACCAGCTCCTCTGGGGTTTGCCACACTCATGATGCACTGTGTAGCAATCAGCCCCAGCATTTT	CCKQWYQRRVRGGPTPAP_GVCHTHDALCSNQPQHF	TRBV11-1	TRBD2	TRBJ1-5	11	32	38	85
+OKT3 (anti-CD3)	1	7.05385e-07	TGTCCTGGAAGCAGTGGTATCAACGCAGAGTACGGGGAGTACTTC	CPGSSGINAEYGEYF	TRBV22-1	,	TRBJ2-4	11	-1	-1	37
+OKT3 (anti-CD3)	1	7.05385e-07	TGCCCCAAGCAGTGGTATCAACGCAGAGTACGGGAGGAAACATTTTTGTATCATGGTGTAACATTGTGGGGACTAGCGGGAGTTGTCACAGATACGCAGTATTTT	CPKQWYQRRVREETFLYHGVTLWGLAGVVTDTQYF	TRBV10-2	TRBD2	TRBJ2-3	13	68	81	86
+OKT3 (anti-CD3)	1	7.05385e-07	TGTGCCAGCAGTTACTCATCGCGCCAAGAGACCCAGTACATC	CASSYSSRQETQYI	TRBV6-6	,	TRBJ2-5	16	-1	-1	23
+OKT3 (anti-CD3)	1	7.05385e-07	GGTGCCAGCAGTTTATCGTTGTCGGGGGTTGAAAAAACTGTTTTTT	GASSLSLS_GLKKLFF	TRBV27	TRBD1	TRBJ1-4	16	23	27	32
+OKT3 (anti-CD3)	1	7.05385e-07	TCGCGTAAGCAGTGGTATCAACGCAGAGTACGGGACTTTC	SRKQWYQ_AEYGTF	TRBV5-1	,	TRBJ2-6	11	-1	-1	33
+OKT3 (anti-CD3)	1	7.05385e-07	TGTGCCATAAGCAGTGGTATCAACGCAGAGTACGGGTACTTC	CAISSGINAEYGYF	TRBV15	,	TRBJ2-5	13	-1	-1	35
+OKT3 (anti-CD3)	1	7.05385e-07	TGTGCCAGCAGCCCCGGGCACGAACTTCCGGGCAATGAGCAGTTCTCC	CASSPGHELPGNEQFS	TRBV7-3	,	TRBJ2-1	11	-1	-1	32
+OKT3 (anti-CD3)	1	7.05385e-07	TGCGAAAGCAGTGGTATCAACGCAGAGTACGGGGATCCTGAGGACAGTGCCTGGAGATCCGTCACAGGGAAAAGTGGGTCCACAGTGTCCCTTTTAGAGTGGCTATATTCTTATGTGCTAACTATGGCTACACCTTC	CESSGINAEYGDPEDSAWRSVTG_KWVHSVPFRVAIFLCANYGYTF	TRBV23-1	TRBD1	TRBJ1-2	11	41	46	117
+OKT3 (anti-CD3)	1	7.05385e-07	GTGCCAAGCAGTGGTATCAACGCAGAGTACGGGGTTCTTC	VPSSGIN_QSTGFF	TRBV27	,	TRBJ2-1	11	-1	-1	33
+OKT3 (anti-CD3)	1	7.05385e-07	TGTGCCATCTTCCCCCGGGGGAAAGTGATAAGATACGCAGTATTTT	CAIFPRGK_**DTQYF	TRBV18	TRBD1	TRBJ2-3	9	16	20	30
+OKT3 (anti-CD3)	1	7.05385e-07	TGTGCCAGCAGCTTGGGACCCGGAGGGACTGAAGCTTTCTTTGGACAAGGCACCAGACCCACAGTTGTAGGGTTAAAATTCTACTAAGGAACAGGAGAGGACCTGGCAGGTGGACTTGGGGAGGCAGGAGTGGAAGGCAGCAGGTCGCGGTTTTCCTTCCAGTCTTTAATGTTGTGCAACTAATGAAAAACTGTTTTTT	CASSLGPGGTEAFFGQGTRPTVVGLKFY*GTGE_TWQVDLGRQEWKAAGRGFPSSL*CCATNEKLFF	TRBV11-3	TRBD2	TRBJ1-4	13	111	123	176
+OKT3 (anti-CD3)	1	7.05385e-07	TGTGCCAGCAGGGCCAGCGGGGTGTACACCGGGGAACTGTTTTTTT	CASRASGV_TPGNCFF	TRBV13	TRBD2	TRBJ2-2	10	15	20	25
+OKT3 (anti-CD3)	1	7.05385e-07	TATCCAAGCAGTGGTATCAACGCAGAGTACGGGTGCTTC	YPSSGINAEYGCF	TRBV26	,	TRBJ2-5	11	-1	-1	32
+OKT3 (anti-CD3)	1	7.05385e-07	TATGCCAGCAGTCACTCCAGACTCTATGGCTACACCTTC	YASSHSRLYGYTF	TRBV6-5	,	TRBJ1-2	16	-1	-1	23
+OKT3 (anti-CD3)	1	7.05385e-07	TGTGAAGCAGTGGTATCAACGCAGAGTACGGGGAGGGTGGGCAGGAGCTCGGGGAGCCTTAGAGGTTTGCATGCGGGGGTGCACTTCCGTGCTCCTACGAGCAGTACTTC	CEAVVSTQSTGRVGRSSG_P*RFACGGALPCSYEQYF	TRBV25-1	TRBD2	TRBJ2-7	11	30	36	91
+OKT3 (anti-CD3)	1	7.05385e-07	TGATCCAAGCAGTGGTATCAACGCAGAGTACGGGGGTGCTCCTACGAGCAGTACTTC	*SKQWYQRRVRGCSYEQYF	TRBV23-1	TRBD1	TRBJ2-7	12	31	35	38
+OKT3 (anti-CD3)	1	7.05385e-07	TGCCCAAGCAGTGGTATCAACGCAGAGTACGGGGGTATCATGGTGTAACATTGTGGGGACTAGCGGGAGGACCATAGCACAGATACGCAGTATTTT	CPSSGINAEYGGIMV*HCGD*REDHSTDTQYF	TRBV2	TRBD2	TRBJ2-3	12	55	69	75
+OKT3 (anti-CD3)	1	7.05385e-07	TCATACAAGCAGTGGTATCAACGCAGAGTACGGGGAGTGCTGGGTAAGCTGGGGCCGCCGGGGGACCGGGGACGAGACTGCGCTCGGGTTTTTGTGCGGGGCTCGGGGGCCGTGACCAAGAGACCCAGTACTTC	SYKQWYQRRVRGVLGKLGPPGD_GTRLRSGFCAGLGGRDQETQYF	TRBV26	TRBD1	TRBJ2-5	12	61	70	114
+OKT3 (anti-CD3)	1	7.05385e-07	TGTGCCACCTAATAGGACGGGGAGAGCGGAAGAACACCGGGGAGCCGTTTTTT	CAT**DGES_KNTGEPFF	TRBV15	TRBD1	TRBJ2-2	8	14	21	31
+OKT3 (anti-CD3)	1	7.05385e-07	TGTGCCAGCAGCGGGGACGGATACAATAGCAGTTCTTC	CASSGD_IQ*QFF	TRBV3-1	TRBD2	TRBJ2-1	11	13	17	21
+OKT3 (anti-CD3)	1	7.05385e-07	TGTGCCAGCAGTCCGCCGGGGGGGCGCATCTTGAGCACCGGGGGGCTGTTTTTT	CASSPPGGRILSTGGLFF	TRBV27	TRBD1	TRBJ2-2	11	19	24	32
+OKT3 (anti-CD3)	1	7.05385e-07	TGTGCCAGCAGTTACTCATCGCACCAAGAGACCCAGACTTC	CASSYSS_PRDPDF	TRBV6-6	,	TRBJ2-5	16	-1	-1	22
+OKT3 (anti-CD3)	1	7.05385e-07	TGCGCCAGCAAAAAGGGGTCCCCGGTCGGGACACAGATACGCAGTATTTT	CASKKGSP_RDTDTQYF	TRBV4-1	TRBD2	TRBJ2-3	9	26	30	31
+OKT3 (anti-CD3)	1	7.05385e-07	AGTGCCAAGCAGTGGTATCAACGCAGAGTACGGGAGATACGCAGTATTTT	SAKQWYQR_STGDTQYF	TRBV5-6	,	TRBJ2-3	11	-1	-1	34
+OKT3 (anti-CD3)	1	7.05385e-07	TGTGCCAGCAGTCTATCGTTGTCAGGGGTTGAAAAACCGTTTTTT	CASSLSLSGVEKPFF	TRBV27	TRBD1	TRBJ1-4	16	22	27	29
+OKT3 (anti-CD3)	1	7.05385e-07	TGCAGTGCTGGAGATCATTACCCCAGCATTTT	CSAGD_LPQHF	TRBV20-1	,	TRBJ1-5	13	-1	-1	20
+OKT3 (anti-CD3)	1	7.05385e-07	TGTGCCAGCAGTTACTAGTATCCTAGCGGGGCTCAAAAGGTCGCCAAAAACATTCAGTACTTC	CASSY*YPSGAQKVAKNIQYF	TRBV6-5	TRBD2	TRBJ2-4	15	22	29	42
+OKT3 (anti-CD3)	1	7.05385e-07	TGTGCCAGCAGCCCCGGGCACGAGCTTCCGGGCAATGAGAGTTCTTC	CASSPGHE_SGQ*EFF	TRBV7-3	,	TRBJ2-1	11	-1	-1	32
+OKT3 (anti-CD3)	1	7.05385e-07	TGTGCCAGCAGCTTCGGTCCGTCTCCTACGGGCAGTACTTC	CASSFGP_SYGQYF	TRBV12-1	,	TRBJ2-7	13	-1	-1	22
+OKT3 (anti-CD3)	1	7.05385e-07	TGTGCCCAGCAGTTACTCATCGCACCAAGAGACCCAGTACTTC	CAQQLLI_HQETQYF	TRBV6-6	,	TRBJ2-5	17	-1	-1	23
+OKT3 (anti-CD3)	1	7.05385e-07	TGTGCTCTTCCGATCTTCTATCTAAGCAGTGGTATCAACGCAGAGTACGGGTACAATGAGCAGTTCTTC	CALPIFYLSSGINAEYGYNEQFF	TRBV14	,	TRBJ2-1	4	-1	-1	51
+OKT3 (anti-CD3)	1	7.05385e-07	TGTGCCACCCGGGACAGGGGGAGGGGGGAGACCCAGTACTTCGGGCCAGGCATGCGGCTCCTGGTGCTCGGTGAGCGCGGGCTGCTGGGGCGCGGGCGCGGGCGGCTTGGGTCTGGTTTTTGCGGGGAGTCCCCGGGCTGTGCTCTGGGGCCAACGTCCTGACTTTC	CATRDRGRGETQYFGPGMRLLVLGERGL_GARARAAWVWFLRGVPGLCSGANVLTF	TRBV19	TRBD1	TRBJ2-6	6	10	20	142
+OKT3 (anti-CD3)	1	7.05385e-07	TGATGAAGCAGTGGTATCAACGCAGAGTACGGGGGTAACATTGTGGGGACTAGCGGGAGGCAATTGGGGAACACCGGGGAGCTGTTTTTT	**SSGINAEYGGNIVGTSGRQLGNTGELFF	TRBV6-1	TRBD2	TRBJ2-2	12	45	59	68
+OKT3 (anti-CD3)	1	7.05385e-07	TGTGCCAGCAGCTTAAACGCGGGGGGGCGAGAGACCCAGTACTTC	CASSLNAGGRETQYF	TRBV7-2	TRBD2	TRBJ2-5	14	18	26	29
+OKT3 (anti-CD3)	1	7.05385e-07	TGTGCCAGCAGCCCCGGGCACGAGCTCCCAGGCAATGAGCAGTGCTTC	CASSPGHELPGNEQCF	TRBV7-3	,	TRBJ2-1	11	-1	-1	32
+OKT3 (anti-CD3)	1	7.05385e-07	TGTGCCGCGTCCGGGGCTGTGAGCCAAAAACATTCAGTACTTC	CAASGAV_AKNIQYF	TRBV12-1	TRBD1	TRBJ2-4	5	12	16	21
+OKT3 (anti-CD3)	1	7.05385e-07	TGCGCCAGCAAAAGGGGGTCCCCCGGTCGAGACATAGATACGCAGTATTTT	CASKRGSPGRDIDTQYF	TRBV4-1	TRBD1	TRBJ2-3	9	12	17	32
+OKT3 (anti-CD3)	1	7.05385e-07	TGTTCCAAGCAGTGGTATCAACGCAGAGTACGGGGAGTATTTTGGCCCAGGCACCCGGCTGACAGTGCTCGGTAAGCGGGGGCTCCCGCTGAAGCCCCGGAACTGGGGAGGGGGCGCCCCGGGACGCCGGGGGCGTCGCAGGGCCAGTTTCTGTGCCGCGTCTCGGGGCTGTGAGCCAAAAACATTCAGTACTTC	CSKQWYQRRVRGVFWPRHPADSAR*AGAPAEAPELGRGRPGTPGASQGQFLCRVSGL*AKNIQYF	TRBV5-6	TRBD2	TRBJ2-4	11	105	111	173
+OKT3 (anti-CD3)	1	7.05385e-07	TGTGCCAGCAGCCTCGACAGCCGAACCTCTGGAAACACCATATATATTTT	CASSLDSR_LWKHHIYF	TRBV9	TRBD1	TRBJ1-3	11	15	19	26
+OKT3 (anti-CD3)	1	7.05385e-07	GTGCCAGGAACTTTAGGGGGCAAACCCCAGTACTTC	VPGTLGGKPQYF	TRBV7-2	TRBD1	TRBJ2-5	12	14	20	25
+OKT3 (anti-CD3)	1	7.05385e-07	TGTGCCAGCAGTCCCTCCAGACTCTATGGCTACACCTTCGGTTCGGGGACCAGGTTAACCGTTGTAGGGTTAAAATTCTATTAAGGAACAGGAGAGGACCTGGCAGGTGGACTTGGGGAGGCAGGAGTGGAGGGCAGCAGGTCGCGGTTTTCCTTCCAGTCTTTAATGTTGTGCAACTAATGAAAAACTGTTTTTT	CASSPSRLYGYTFGSGTRLTVVGLKFY*GTGED_WQVDLGRQEWRAAGRGFPSSL*CCATNEKLFF	TRBV6-6	TRBD2	TRBJ1-4	11	108	120	173
+OKT3 (anti-CD3)	1	7.05385e-07	TGTCCAAAGCAGTGGTATCAACGCAGAGTACGGGAAAAACATCCTGAGGACAGTGCCTGGAGGGTTAAAATTCTACTAAGGAACAGGAGAGGACCTGGCAGGTGGACTTGGGGAGGCAGGAGTGGAAGGCAGCAGGTCGCGGTTTTCCTTCCAGTCTTTAATGTTGTGCAACTAATGAAAAACTGTTTTTT	CPKQWYQRRVREKHPEDSAWRVKILLRNRRGP_QVDLGRQEWKAAGRGFPSSL*CCATNEKLFF	TRBV25-1	TRBD2	TRBJ1-4	13	103	115	168
+OKT3 (anti-CD3)	1	7.05385e-07	TGTGCCTGTAAAACGGACGGAAATTCACCCCTCCACTCT	CACKTDGNSPLHS	TRBV19	,	TRBJ1-6	9	-1	-1	21
+OKT3 (anti-CD3)	1	7.05385e-07	GGGCCAGGCACGCGGCTCCTGGTGCTCGGTGAGCGCGGGCTGCTGGGGCTCGGGCGCGGGCGGCTTGGGTCTGGTTTTTGCGGGGAGTCCCCGGGCTGTGCTCTGGGGCCAACGTCCTGACTTTC	GPGTRLLVLGERGLLGLGRGR_WVWFLRGVPGLCSGANVLTF	TRBV13	TRBD2	TRBJ2-6	6	55	62	100
+OKT3 (anti-CD3)	1	7.05385e-07	TGTGCCAGCAGTTCATCGTTGTCAGGGGTTGAAAAAACTGTTTTTT	CASSSSLS_GLKKLFF	TRBV27	TRBD1	TRBJ1-4	16	22	27	32
+OKT3 (anti-CD3)	1	7.05385e-07	TGGGCCAGCAAAAGGGGGTCCCCCGGTCGGGACACAGATACGCAGGATTTT	WASKRGSPGRDTDTQDF	TRBV4-1	TRBD1	TRBJ2-3	9	12	17	32
+OKT3 (anti-CD3)	1	7.05385e-07	TGTGCAAGCAGTGGTATCAACGCAGAGTACGGGGAGAGGGGCTGTGCTGAGAGGCGCTGCTGGG	CASSGINAEYG_RGAVLRGAAG	TRBV6-8	TRBD1	TRBJ2-2P	11	31	40	46
+OKT3 (anti-CD3)	1	7.05385e-07	TGTGCCAGCAGCCCCCGGGCACGAGCTTCCGGGCAATGAGCAGCTCTTC	CASSPRAR_LPGNEQLF	TRBV7-3	,	TRBJ2-1	11	-1	-1	33
+OKT3 (anti-CD3)	1	7.05385e-07	TGTGCCACCGAAAGTCTGTGGAGTCGGTCCGAGCAGTACTTC	CATESLWSRSEQYF	TRBV7-2	,	TRBJ2-7	6	-1	-1	29
+OKT3 (anti-CD3)	1	7.05385e-07	TGTGCCAGCAGCTAGGGGGGCAACCCCAGTACTTC	CASS*G_QPQYF	TRBV7-2	TRBD1	TRBJ2-5	12	13	18	24
+OKT3 (anti-CD3)	1	7.05385e-07	TGTTCTAAGCAGTGGTATCAACGCAGAGTACGGGAGTATTTTGGCCCAGGCACCCGGTTGACAGTGCTCGGTAAGCGGGGGCTCCCGCTGAAGCCCCGGAACTGGGGAGGGGGCGCCCCGGGACGCCGGGGGCGTCGCAGGGCCAGTTTCTGTGCCGCGTCTCGGGGTTGTGAGCCAAAAACATTCAGTACTTC	CSKQWYQRRVREYFGPGTRLTVLGKRGLPLKP_ELGRGRPGTPGASQGQFLCRVSGL*AKNIQYF	TRBV25-1	TRBD2	TRBJ2-4	13	104	110	172
+OKT3 (anti-CD3)	1	7.05385e-07	TATTCAAGCAGTGGTATCAACGCAGAGTACGGGGGCCAACGTCCTGACTTTC	YSSSGINAE_TGANVLTF	TRBV26	,	TRBJ2-6	11	-1	-1	31
+OKT3 (anti-CD3)	1	7.05385e-07	TGTATCAGCAGTCCCTCCAGACTCTATGGCTACACCTTC	CISSPSRLYGYTF	TRBV6-5	,	TRBJ1-2	11	-1	-1	23
+OKT3 (anti-CD3)	1	7.05385e-07	TGTGCCAGCAAGTAGGGGACAAGACTCCGACGAGCAGTACTGC	CASK*GT_DSDEQYC	TRBV6-4	TRBD1	TRBJ2-7	9	15	20	24
+OKT3 (anti-CD3)	1	7.05385e-07	TGTGCCAGCAGTTTTTCCTTCCGTGGGCGCGATGAAGCGTTCTTT	CASSFSFRGRDEAFF	TRBV28	,	TRBJ1-1	13	-1	-1	32
+OKT3 (anti-CD3)	1	7.05385e-07	TGTGGGGACCCCCTAAAGGGCCTGAAGCTTTCTTT	CGDPLK_PEAFF	TRBV8-2	,	TRBJ1-1	4	-1	-1	21
+OKT3 (anti-CD3)	1	7.05385e-07	TGTGCCAGCAGCGGGGACGGATACAATGAGTAGTTCCTC	CASSGDGYNE*FL	TRBV3-1	TRBD2	TRBJ2-1	11	13	17	21
+OKT3 (anti-CD3)	1	7.05385e-07	TGTGCCAGCCCCCGGGCACGAGCTTCCGGGCAATAAGCAGTTCTTC	CASPRARA_PGNKQFF	TRBV7-3	,	TRBJ2-1	8	-1	-1	30
+OKT3 (anti-CD3)	1	7.05385e-07	TGTGCCAGCAGATACTCGTCGCACCAAGAGACCCAGTACTTC	CASRYSSHQETQYF	TRBV6-6	,	TRBJ2-5	16	-1	-1	22
+OKT3 (anti-CD3)	1	7.05385e-07	TGTGCCAGTAAGACGGACGGAAATTCACCCCTCCCCTTT	CASKTDGNSPLPF	TRBV19	,	TRBJ1-6	9	-1	-1	21
+OKT3 (anti-CD3)	1	7.05385e-07	TGTACCAGCAGTTACTCATCGCACCAAGAGACCCGGTACTTC	CTSSYSSHQETRYF	TRBV6-6	,	TRBJ2-5	16	-1	-1	22
+OKT3 (anti-CD3)	1	7.05385e-07	TGTGCCAGCAGCTTAGAACTCCCAGGAAGACCGGGGAGCTGTTTTTT	CASSLELP_KTGELFF	TRBV11-3	,	TRBJ2-2	16	-1	-1	25
+OKT3 (anti-CD3)	1	7.05385e-07	TGTCCCAGAAGCAGTGGTATCAACGCAGAGTACGGGGACAGATACGCAGTATTTT	CPRSSGINA_STGTDTQYF	TRBV5-3	,	TRBJ2-3	11	-1	-1	37
+OKT3 (anti-CD3)	1	7.05385e-07	TGTGCCAGCAGTTACTCATCGCACCAGGAGACCCAGTACTAC	CASSYSSHQETQYY	TRBV6-6	,	TRBJ2-5	16	-1	-1	22
+OKT3 (anti-CD3)	1	7.05385e-07	TGTGCCAAGCAGTGGTATCAACGCAGAGTACGGGCAAAACATCCTGAGGACAGTGCCTGGAGGTGAGAAGGAAGCCCCCGGCCTGGTCCATACCCCACCACCAACTTGCATAATGGGGGGTGATGTCACCCACCCTCCACTCCCCTCAAAGGAGCAGCTGCTCTGGTGGTCTCTCCCAGGCTCTGGGGGCGGACCCATGGGAGGGGCTGTTTTTGTACAAAGCTGTAACATTGTGGGGACAGGGGGGCACGAGCAGTACTTC	CAKQWYQRRVRAKHPEDSAWR*EGSPRPGPYPTTNLHNGG*CHP_PPLPSKEQLLWWSLPGSGGGPMGGAVFVQSCNIVGTGGHEQYF	TRBV12-4	TRBD1	TRBJ2-7	12	235	245	248
+OKT3 (anti-CD3)	1	7.05385e-07	TGTGCAAGCAGTCCCTCCAGACTCTATGGCCACACCTTC	CASSPSRLYGHTF	TRBV6-5	,	TRBJ1-2	11	-1	-1	23
+OKT3 (anti-CD3)	1	7.05385e-07	TGTGCCAGTAAAACGGACGGAAATTTTCCCCTCCACTTT	CASKTDGNFPLHF	TRBV19	,	TRBJ1-6	9	-1	-1	21
+OKT3 (anti-CD3)	1	7.05385e-07	TGTGCCAGCTCACCGACTAGCGGGGGGGCTGGGGCCAACGCCCTGACTTCC	CASSPTSGGAGANALTS	TRBV18	TRBD2	TRBJ2-6	13	14	27	28
+OKT3 (anti-CD3)	1	7.05385e-07	TGTGCCAGCAAGTATGGGGACAAGACTCCTACGAGCAGTACTTC	CASKYGD_DSYEQYF	TRBV6-4	TRBD1	TRBJ2-7	9	16	21	25
+OKT3 (anti-CD3)	1	7.05385e-07	TGTGCCAGCAGCGGGGTGGGATACAATGAGCAGTTCTTC	CASSGVGYNEQFF	TRBV3-1	,	TRBJ2-1	11	-1	-1	21
+OKT3 (anti-CD3)	1	7.05385e-07	TGTACCAGCAGTTACTCATAGCACCAAGAGACCCAGTACTTC	CTSSYS*HQETQYF	TRBV6-6	,	TRBJ2-5	16	-1	-1	22
+OKT3 (anti-CD3)	1	7.05385e-07	TGTGCCAGCTCACCGACTAGCGGGGGGGCTTGGGGCAACGTCCTGACTTTC	CASSPTSGGAWGNVLTF	TRBV18	TRBD2	TRBJ2-6	13	14	27	30
+OKT3 (anti-CD3)	1	7.05385e-07	TGCAAAGCAGTGGTATCAACGCAGAGTGCGGGGACACTCATGATACACTGTGTAGCAATCAGCCCCAGCATTTT	CKAVVSTQSAGT_HDTLCSNQPQHF	TRBV1	TRBD1	TRBJ1-5	9	30	35	52
+OKT3 (anti-CD3)	1	7.05385e-07	TGTGCCAGCAGCGGGGACAGGTACAATGAGCAGTACTTC	CASSGDRYNEQYF	TRBV3-1	TRBD1	TRBJ2-4	11	13	20	30
+OKT3 (anti-CD3)	1	7.05385e-07	TGCGCCAGCAAAAGGGGGTCCCCGGTCGGGACACAGATCCGCAGTATTTT	CASKRGSP_RDTDPQYF	TRBV4-1	TRBD1	TRBJ2-3	9	12	17	31
+OKT3 (anti-CD3)	1	7.05385e-07	TGTGCCAGCAGACCCGGGGCAAAAGCTAATCAGCCCCAGCATTTT	CASRPGAKANQPQHF	TRBV6-5	TRBD1	TRBJ1-5	10	15	19	23
+OKT3 (anti-CD3)	1	7.05385e-07	TGTGCCAGCAGCCACGGACTAGCGGGGGCTGGCGCCTACAATGAGCAGTTCTTC	CASSHGLAGAGAYNEQFF	TRBV27	TRBD2	TRBJ2-1	10	15	25	34
+OKT3 (anti-CD3)	1	7.05385e-07	TGTGCCAGCAGCGTGGGGGGCTAGCCTCTCCTACGAGCAGTACTTC	CASSVGG*_LSYEQYF	TRBV9	TRBD2	TRBJ2-7	13	16	24	27
+OKT3 (anti-CD3)	1	7.05385e-07	TGTGTCAGCTCCCCCCCGGGGAAAGTGATAAGATACGCAGTATTTT	CVSSPPGK_**DTQYF	TRBV18	,	TRBJ2-3	16	-1	-1	30
+OKT3 (anti-CD3)	1	7.05385e-07	TGGGCCAGCAAGTAGGGGACAAGACTCCTAAGAGCAGTACTTC	WASK*GT_DS*EQYF	TRBV6-4	TRBD1	TRBJ2-7	9	15	20	24
+OKT3 (anti-CD3)	1	7.05385e-07	TGCACCAGCAGCTTGGAGCCTTTAAACACCGGGGAGCTGTTTTTT	CTSSLEPLNTGELFF	TRBV5-1	,	TRBJ2-2	15	-1	-1	24
+OKT3 (anti-CD3)	1	7.05385e-07	TGTGCCAGAAGCAGTGGTATCAACGCAGAGTACGGGAACGGACGGAAATTCACCCCTCCACTTT	CARSSGINAEY_GTDGNSPLHF	TRBV5-3	TRBD2	TRBJ1-6	11	32	36	46
+OKT3 (anti-CD3)	1	7.05385e-07	CGTGCCAGCAGTCCGCCGGGGGGGGCGCATCTTGAACACCGGGGAGCTGTTTTTT	RASSPPGGA_ILNTGELFF	TRBV27	TRBD1	TRBJ2-2	11	20	25	33
+OKT3 (anti-CD3)	1	7.05385e-07	TGTGCCAGCAGTCTCGGGGACCAGAGGAATGAGCCGTTCTTC	CASSLGDQRNEPFF	TRBV25-1	TRBD2	TRBJ2-1	11	16	26	27
+OKT3 (anti-CD3)	1	7.05385e-07	TGCAGTGCTAGAGTTCCCGGGACTTCCAGATACGCAGTATTTT	CSARVPG_LPDTQYF	TRBV20-1	TRBD2	TRBJ2-3	12	18	23	26
+OKT3 (anti-CD3)	1	7.05385e-07	TGTGCCAGCAGCTTAGGGGGGCAGTTCTTC	CASSLGGQFF	TRBV7-2	,	TRBJ2-1	15	-1	-1	20
+OKT3 (anti-CD3)	1	7.05385e-07	TGCGCCAGCAAAAGGGGGTCCCCGGTCGGGACGCAGATACGCAGTATTTT	CASKRGSP_RDADTQYF	TRBV4-1	TRBD1	TRBJ2-3	9	12	17	33
+OKT3 (anti-CD3)	1	7.05385e-07	TGTGCCAGCAGTTACTCTCGCACCAAGAGACCCAGTACTTC	CASSYSR_QETQYF	TRBV6-6	,	TRBJ2-5	16	-1	-1	21
+OKT3 (anti-CD3)	1	7.05385e-07	TGCAGTGCTAGACCAAACACAGATACGCAGTATTTT	CSARPNTDTQYF	TRBV20-1	,	TRBJ2-3	11	-1	-1	17
+OKT3 (anti-CD3)	1	7.05385e-07	CGTGCCAGCAGCCTCGACAGCCGAACCTCTGGAAACACCATATGTTTT	RASSLDSRTSGNTICF	TRBV9	TRBD1	TRBJ1-3	11	15	19	26
+OKT3 (anti-CD3)	1	7.05385e-07	TGTGCCAGCAGCGAGAGCGACAGGGGGGTTGAAAAACTGTTTTTT	CASSESDRGVEKLFF	TRBV9	TRBD1	TRBJ1-4	12	18	26	29
+OKT3 (anti-CD3)	1	7.05385e-07	TGCGCCAGCAGTCCCTACCTCCGGACAGGGGGAAGAGAGACGCAGTATTGT	CASSPYLRTGGRETQYC	TRBV23-1	TRBD1	TRBJ2-3	12	22	31	35
+OKT3 (anti-CD3)	1	7.05385e-07	TGTGCCAGCAGCCCCGGGCACGAGCTTTCGGGCAACGAGCAGTTCTTC	CASSPGHELSGNEQFF	TRBV7-3	,	TRBJ2-1	11	-1	-1	32
+OKT3 (anti-CD3)	1	7.05385e-07	TGTGCCAGCAGCCTCGACAGCCGAACCTCTGGAAACACTATATTTTTT	CASSLDSRTSGNTIFF	TRBV9	TRBD1	TRBJ1-3	11	15	19	26
+OKT3 (anti-CD3)	1	7.05385e-07	TGTGCCAGCAGTCCCCCGGGGGGTACAACACCGGGGGGCTGTTTTTT	CASSPPGG_NTGGLFF	TRBV12-3	TRBD1	TRBJ2-2	11	17	21	26
+OKT3 (anti-CD3)	1	7.05385e-07	TGTGCCAGCAGCCACGTGGGCGACGTCGGGGAGCTGTTTTTT	CASSHVGDVGELFF	TRBV3-1	,	TRBJ2-2	13	-1	-1	26
+OKT3 (anti-CD3)	1	7.05385e-07	TGTGCCAGCAGCGGGCTAGCGAGAGTATCCGAGCAGTACTTC	CASSGLARVSEQYF	TRBV9	TRBD2	TRBJ2-7	12	15	24	29
+OKT3 (anti-CD3)	1	7.05385e-07	TGTGCCAGCAGCCCGGGCACGAGCTTCCGGACAATGAGCAGTTCTTC	CASSPGTS_PDNEQFF	TRBV7-3	,	TRBJ2-1	11	-1	-1	30
+OKT3 (anti-CD3)	1	7.05385e-07	TGTGCCAGCAGCTTAGGGGGGCAAACCCAGTACTTCGGGCCAGGCACGCGGCTCCTGGTGCTCGGTGAGCGCGGGCTGCTGGGGCGCGGGCGCGGGCGGCTTGGGTCTGGTTTTTGCGGGGAGTCCCCGGGCTGTACTCTGGGGCCAACGTCCTGACTTTC	CASSLGGQTQYFGPGTRLLVLGERGLL_ARARAAWVWFLRGVPGLYSGANVLTF	TRBV7-2	TRBD1	TRBJ2-6	15	16	21	136
+OKT3 (anti-CD3)	1	7.05385e-07	TGTGCCAGCGAGTAGGAGACAAGACTCCTACGAGCAGTACTTC	CASE*ET_DSYEQYF	TRBV6-4	,	TRBJ2-7	12	-1	-1	24
+OKT3 (anti-CD3)	1	7.05385e-07	TGCGCCAGCAGTGAGAGCGCTTTCGGGACAGGGATATGGGGGAACACTGAAGCTTTCTTT	CASSESAFGTGIWGNTEAFF	TRBV10-2	TRBD1	TRBJ1-1	14	24	32	41
+OKT3 (anti-CD3)	1	7.05385e-07	TGTGCAAGCAGTGGTATCAACGCAGAGTACGGGGACACCAGCTCCTCTGGGGTTTGCCACACTCATGATGCACTGTGTAGCAATCAGCCCCAGCATTTT	CASSGINAEYGDTSSSGVCHTHDALCSNQPQHF	TRBV6-1	TRBD1	TRBJ1-5	12	31	36	77
+OKT3 (anti-CD3)	1	7.05385e-07	TCTTCAAGCAGTGGTATCAACGCAGAGTACGGGAGGCGCTGCTGGGCGTCTGGGCGGAGGACTCCTGGTTCTGGGTGCTGGGAGAGCGATGGGGCTCTCAGCGGTGGGAAGGACCCGAGCTGAGTCTGGGACAGCAGAGCGGGCAGCACCGGTTTTTGTCCTGGGCCTCCAGGCTGTGAGCACAGATACGCAGTATTTT	SSSSGINAEYGRRCWASGRRTPGSGCWESDGAL_AVGRTRAESGTAERAAPVFVLGLQAVSTDTQYF	TRBV2	TRBD2	TRBJ2-3	12	29	35	178
+OKT3 (anti-CD3)	1	7.05385e-07	TGCGCCAGCAGTGAGAGCGCTTTCGGGACAGGGGTATAGGGGAACACTGAAGCTTTCTTT	CASSESAFGTGV*GNTEAFF	TRBV10-2	TRBD1	TRBJ1-1	14	24	33	41
+OKT3 (anti-CD3)	1	7.05385e-07	TGTGCCAGCAGCTTGTACTTC	CASSLYF	TRBV7-2	,	TRBJ2-5	13	-1	-1	14
+OKT3 (anti-CD3)	1	7.05385e-07	TGTGCCAGCAGCACGCGACGGACTACCCACGGGCAGTACTTC	CASSTRRTTHGQYF	TRBV21-1	TRBD2	TRBJ2-7	12	19	24	25
+OKT3 (anti-CD3)	1	7.05385e-07	TGTGCCAGCAGTTACTCGTATCCTAGCGGGGTTCAAAAGGTCGCCACAAAACATTCAGTACTTC	CASSYSYPSGV_KRSPQNIQYF	TRBV6-5	TRBD2	TRBJ2-4	16	22	29	42
+OKT3 (anti-CD3)	1	7.05385e-07	TGGAGCAAGCAGTGGTATCAACGCAGAGTACGGGATCATGGTGTAACATTGTGGGGACTAGCGGGGTTACTCCAGATACGCAGTATTTT	WSKQWYQRRVRDHGV_IVGTSGVTPDTQYF	TRBV5-1	TRBD2	TRBJ2-3	11	53	64	72
+OKT3 (anti-CD3)	1	7.05385e-07	TGTGCCAGCAGCTTAGGGACTGCTGGCAAACCCAGTACTTC	CASSLGT_WQTQYF	TRBV11-3	TRBD2	TRBJ2-5	15	16	20	29
+OKT3 (anti-CD3)	1	7.05385e-07	TGTGCCAGCAGTTTATCGTTGTCAGGGGTTGAAAAAACTGTTTTT	CASSLSLSGVEKTVF	TRBV27	TRBD1	TRBJ1-4	16	22	27	32
+OKT3 (anti-CD3)	1	7.05385e-07	TGTGCCAGTTACTCATCGCACCAAGAGACCCAGTAGTTC	CASYSSHQETQ*F	TRBV6-6	,	TRBJ2-5	7	-1	-1	19
+OKT3 (anti-CD3)	1	7.05385e-07	TGTGCCAGCAAGTGGGGACAAGACTCCTACGAGCAGTACTTC	CASKWGQDSYEQYF	TRBV6-4	TRBD1	TRBJ2-7	13	14	19	23
+OKT3 (anti-CD3)	1	7.05385e-07	TGTGCCACCCGGGACAGGGGGGGGGGACCCAGTACTTC	CATRDR_GGTQYF	TRBV19	TRBD1	TRBJ2-5	6	10	20	25
+OKT3 (anti-CD3)	1	7.05385e-07	CGCGCGAAGCAGTGGTATCAACGCAGAGTACGGGGACTGTGCTCCTACAATGAGCAGTTCTTC	RAKQWYQRRVRGLCSYNEQFF	TRBV23-1	TRBD2	TRBJ2-1	12	32	37	41
+OKT3 (anti-CD3)	1	7.05385e-07	TGTGCCAGCAGCCCTAGAGACACCGGGAAGCTGTTTTTT	CASSPRDTGKLFF	TRBV7-6	,	TRBJ2-2	11	-1	-1	19
+OKT3 (anti-CD3)	1	7.05385e-07	TGTGCCCGCTCCCCCCGGGGGAAAGTGATAAAATACGCAGTATTTT	CARSPRGK_**NTQYF	TRBV18	TRBD1	TRBJ2-3	13	16	20	32
+OKT3 (anti-CD3)	1	7.05385e-07	TGTGCCAGCACCCCCGGGCACGAGCTTCCGGGCAATGAGCAGTTTC	CASTPGHE_FRAMSSF	TRBV7-3	,	TRBJ2-1	9	-1	-1	32
+OKT3 (anti-CD3)	1	7.05385e-07	TGTGCCAGTAGTATATCTGTCGTCGGGGTTGGCTCAGATACGCAGTATTTT	CASSISVVGVGSDTQYF	TRBV19	,	TRBJ2-3	14	-1	-1	31
+OKT3 (anti-CD3)	1	7.05385e-07	TGTGCCAGCAGCCCGGCCACGAGCTTCCGGGCAATGAGCAGTTCTTC	CASSPATS_PGNEQFF	TRBV7-3	,	TRBJ2-1	11	-1	-1	31
+OKT3 (anti-CD3)	1	7.05385e-07	TGTGCCAGCAGCTTAGGGGGGCAGATACGCAGTATTTT	CASSLG_ADTQYF	TRBV7-2	TRBD1	TRBJ2-3	15	16	20	21
+OKT3 (anti-CD3)	1	7.05385e-07	TGCGCCAGCAGCTCTACCGGGACAGGCACCGGCTACACCTTC	CASSSTGTGTGYTF	TRBV5-1	TRBD1	TRBJ1-2	12	18	25	30
+OKT3 (anti-CD3)	1	7.05385e-07	TGGCCAAGCAGTGGTATCAACGCAGAGTACGGGAATCAGCCCCAGCATTTT	WPSSGINAEYGNQPQHF	TRBV6-4	,	TRBJ1-5	12	-1	-1	33
+OKT3 (anti-CD3)	1	7.05385e-07	TGTGCCAGCAGCCCGGTTTCAGGGGGCACCGGGGGAGCTGTTTTTT	CASSPVSG_APGELFF	TRBV11-2	TRBD1	TRBJ2-2	11	19	25	26
+OKT3 (anti-CD3)	1	7.05385e-07	TGTGTCAACAGCGAAAATGTGGCCTTAAACTGCTCCTTCTTCTTTGTTAGCAAGTAACCTAGTTGACCAATTCATAGAGCAGAGGTTCTCTCAGTTCTCTATACTCTATCGGGACTAGCGTAGACGGCCCGATAAATGAGCAGTTCTTC	CVNSENVALNCSFFFVSK*PS*PIH_SRGSLSSLYSIGTSVDGPINEQFF	TRBV2	TRBD2	TRBJ2-1	14	110	119	134
+OKT3 (anti-CD3)	1	7.05385e-07	TGTGCCAGCAGTGCTTCCGAGACCAGACATCACAAGCAGTACTTC	CASSASETRHHKQYF	TRBV3-1	,	TRBJ2-7	10	-1	-1	31
+OKT3 (anti-CD3)	1	7.05385e-07	TGTGCCAGCAGTTTTTCCACCCGTGGGCGCGATGAAGCTTTCGTT	CASSFSTRGRDEAFV	TRBV28	,	TRBJ1-1	13	-1	-1	32
+OKT3 (anti-CD3)	1	7.05385e-07	TGTGCCAGCAGTCCGCCGGGGGGGAGCATCTTGAACACCGGGGGGCTGTTTTTT	CASSPPGGSILNTGGLFF	TRBV27	TRBD2	TRBJ2-2	11	16	23	32
+OKT3 (anti-CD3)	1	7.05385e-07	TGTGCCAGCAGTTTTCCTGCCGTGGGCGCGATGAAGCTTTCTTT	CASSFPA_GRDEAFF	TRBV28	,	TRBJ1-1	13	-1	-1	31
+OKT3 (anti-CD3)	1	7.05385e-07	TGTGCCAGCAGTTTTTCCACCCGTGGGCGCGATGAAGCCTTCTTT	CASSFSTRGRDEAFF	TRBV28	,	TRBJ1-1	13	-1	-1	32
+OKT3 (anti-CD3)	1	7.05385e-07	CCCGCCAAGCAGTGGTATCAACGCAGAGTACGGGGATTTTT	PAKQWYQ_QSTGIF	TRBV23-1	,	TRBJ1-5	12	-1	-1	37
+OKT3 (anti-CD3)	1	7.05385e-07	TATGCCAAGCAGTGGTATCAACGCAGAGTACGGGACTTC	YAKQWYQRRVRDF	TRBV26	,	TRBJ2-5	12	-1	-1	34
+OKT3 (anti-CD3)	1	7.05385e-07	TGTGCCAGGTCGACTAACAGGGAGCTGTTTTTT	CARSTNRELFF	TRBV28	TRBD2	TRBJ2-2	7	11	15	19
+OKT3 (anti-CD3)	1	7.05385e-07	TGTGCCAGCAGTTTTTCCTCCCGTAGGCGCGACGAAGCTTTCTTT	CASSFSSRRRDEAFF	TRBV28	,	TRBJ1-1	13	-1	-1	33
+OKT3 (anti-CD3)	1	7.05385e-07	TGAGCCAGCAGCCTCGACAGCCGAACCTCTGGAAACACCGTATATTTT	*ASSLDSRTSGNTVYF	TRBV9	TRBD1	TRBJ1-3	11	15	19	26
+OKT3 (anti-CD3)	1	7.05385e-07	TGTTCAAGAAGCAGTGGTATCAACGCAGAGTACGGGGGGCAAACCCAGTACTTC	CSRSSGINAEYGGQTQYF	TRBV5-3	TRBD1	TRBJ2-5	11	31	39	42
+OKT3 (anti-CD3)	1	7.05385e-07	TGTGCCAGCAGTTTTTCCTCCCGTAGGCGCGATGAAGCTTTCTCT	CASSFSSRRRDEAFS	TRBV28	,	TRBJ1-1	13	-1	-1	32
+OKT3 (anti-CD3)	1	7.05385e-07	TGTCAAGCAGTGGTATCAACGCAGAGTACGGGGAGCGGGAGTTGTCACAGATACGCAGTATTTT	CQAVVSTQSTG_AGVVTDTQYF	TRBV6-1	TRBD2	TRBJ2-3	11	33	40	45
+OKT3 (anti-CD3)	1	7.05385e-07	TGTGTCAGCTCCCCCCGGGGGAAAGTGATAAGATACGCAGTATTT	CVSSPRGKVIRYAVF	TRBV18	TRBD1	TRBJ2-3	13	16	20	30
+OKT3 (anti-CD3)	1	7.05385e-07	TGTGACTGAAGCAGTGGTATCAACGCAGAGTACGGAGAGTGCTGGGTAAGCTGGGGCCGCCGGGGGACCGGGGACGAGACTGCGCTCGGGTTTTTGTGCGGGGCTCGGGGGCCGTGACCAAGAGACCCAGTACTTC	CD*SSGINAEYGECWVSWGRRGT_GTRLRSGFCAGLGGRDQETQYF	TRBV5-3	TRBD1	TRBJ2-5	11	63	72	116
+OKT3 (anti-CD3)	1	7.05385e-07	TGTGCCAGCAGCAGGGACGGATACGATGAGCAGTTCTTC	CASSRDGYDEQFF	TRBV3-1	TRBD2	TRBJ2-1	11	13	17	21
+OKT3 (anti-CD3)	1	7.05385e-07	TTCACCAAGCAGTGGTATCAACGCAGAGTACGGGGATCATGGTGTAACATTGTGGGGACTAGCCGAGGGGCCCACAGATACGCAGTATTTT	FTKQWYQRRVRGSWC_TLWGLAEGPTDTQYF	TRBV1	TRBD2	TRBJ2-3	11	54	68	72
+OKT3 (anti-CD3)	1	7.05385e-07	TGTCAAAGCAGTGGTATCAACGCAGAGTACGGGCAATGAGCAGTTCTTC	CQSSGINA_STGNEQFF	TRBV6-1	,	TRBJ2-1	12	-1	-1	33
+OKT3 (anti-CD3)	1	7.05385e-07	TGCAGTGCTAGTACCGGGGAGAGTTTGCGTCTACGAGCAGTACTTC	CSASTGES_CVYEQYF	TRBV20-1	TRBD2	TRBJ2-7	10	16	20	30
+OKT3 (anti-CD3)	1	7.05385e-07	TGGAAAGCAGTGGTATCAACGCAGAGTACGGGGTACTTC	WKAVVSTQSTGYF	TRBV10-2	,	TRBJ2-5	11	-1	-1	32
+OKT3 (anti-CD3)	1	7.05385e-07	TGTGCCAGCAGTTACTCATCGCACCAAGAGACCCAGTACTTCGGGCCAGGCACGCGGCTCCTGGTGCTCGGTGAGCGCGGGCTGCTGGGGCGCGGGCGCGGGCGGCTTGGGTCTGGTTTTTGCGGGGAGTCCCCGGGCTGTGCTCTGGGGCCAACGTCCTGACTTTC	CASSYSSHQETQYFGPGTRLLVLGERGL_GARARAAWVWFLRGVPGLCSGANVLTF	TRBV6-6	TRBD2	TRBJ2-6	16	97	104	142
+OKT3 (anti-CD3)	1	7.05385e-07	TGTGCCAGCAGCGGGGACAGATACAATGAGCAGCTCTTC	CASSGDRYNEQLF	TRBV3-1	TRBD1	TRBJ2-1	11	13	19	21
+OKT3 (anti-CD3)	1	7.05385e-07	TGTGCCAGCAGCGTAGTGGCCACAGTACCCTCCTACGAGCAGTACTTC	CASSVVATVPSYEQYF	TRBV7-8	,	TRBJ2-7	15	-1	-1	29
+OKT3 (anti-CD3)	1	7.05385e-07	TGTGCCAGCAGCGGGGACGGATACAATTAGTAGTTCTTC	CASSGDGYN**FF	TRBV3-1	TRBD2	TRBJ2-1	11	13	17	21
+OKT3 (anti-CD3)	1	7.05385e-07	TGTGCCTGCAGTCCGCCGGGGGGGCGCATCCTGAACACCGGGGAGCTGTTTTTT	CACSPPGGRILNTGELFF	TRBV27	TRBD1	TRBJ2-2	11	19	24	32
+OKT3 (anti-CD3)	1	7.05385e-07	TGGGCCAGCATCCTCGACAGCCGAACCTCTGGAAACACCATATATTTT	WASILDSRTSGNTIYF	TRBV9	TRBD1	TRBJ1-3	9	15	19	26
+OKT3 (anti-CD3)	1	7.05385e-07	TGTGCCAGCAGCTTAGACCTAGCGGGAATCACCGGGGAGCTGTTTTTT	CASSLDLAGITGELFF	TRBV11-2	TRBD2	TRBJ2-2	16	18	24	25
+OKT3 (anti-CD3)	1	7.05385e-07	TGCGCCAGCAGCTTGGAGCCTTTGAACACCGGGGGGCTGTTTTTG	CASSLEPLNTGGLFL	TRBV5-1	,	TRBJ2-2	15	-1	-1	23
+OKT3 (anti-CD3)	1	7.05385e-07	TGTGCAAGCAGTGGTATCAACGCAGAGTACGGGCCAGATACGCAGTATTTT	CASSGINAEYGPDTQYF	TRBV16	,	TRBJ2-3	10	-1	-1	34
+OKT3 (anti-CD3)	1	7.05385e-07	AGTGCCAGCAGCCCGGGCACGAGCTTCCGGGCAATGAGCAGTTCTTC	SASSPGTS_PGNEQFF	TRBV7-3	,	TRBJ2-1	11	-1	-1	31
+OKT3 (anti-CD3)	1	7.05385e-07	TGTGCCAGCAGTCCCTCCAGACTCTATGGCTACACCCTTC	CASSPSR_SMATPF	TRBV6-5	,	TRBJ1-2	11	-1	-1	23
+OKT3 (anti-CD3)	1	7.05385e-07	TGTGCCAGCCCCCCCCGGGGGAAAGTGATAAGATACGCAGTTCTTC	CASPPRGK_**DTQFF	TRBV18	TRBD1	TRBJ2-1	8	16	20	36
+OKT3 (anti-CD3)	1	7.05385e-07	TGTGCCAGCAGTTTATCGTTGTCAGGGGTTGAAAAAACTGATTTTT	CASSLSLS_GLKKLIF	TRBV27	TRBD1	TRBJ1-4	16	22	27	32
+OKT3 (anti-CD3)	1	7.05385e-07	TGCAGTGCTAGTGTTACGGGACTTCCAGATACGCAGTATTTT	CSASVTGLPDTQYF	TRBV20-1	TRBD2	TRBJ2-3	10	17	22	25
+OKT3 (anti-CD3)	1	7.05385e-07	TGTGCCAGCCCCCCCCGGGGGGGAAGTGATAAGATACGCAGTATTTT	CASPPRGG_**DTQYF	TRBV18	TRBD2	TRBJ2-3	8	15	22	31
+OKT3 (anti-CD3)	1	7.05385e-07	TGTGCCAGCAGTTACTCATCGCACCAAAAGACCCAGTACCTC	CASSYSSHQKTQYL	TRBV6-6	,	TRBJ2-5	16	-1	-1	22
+OKT3 (anti-CD3)	1	7.05385e-07	TGTGCCAGCAGCCTCGACAGCCGAACCTCTGGAAACACTTATATTTT	CASSLDSR_LWKHLYF	TRBV9	TRBD1	TRBJ1-3	11	15	19	26
+OKT3 (anti-CD3)	1	7.05385e-07	TGTGCCAGCGGCGCCTGGACTAGTCGGTTCCTACGAGCAGTACTTC	CASGAWTS_GSYEQYF	TRBV21-1	TRBD2	TRBJ2-7	11	16	26	28
+OKT3 (anti-CD3)	1	7.05385e-07	TGTGCCAGCAAGTAGGGGACAAGACTCCCACGAACAGTACTTC	CASK*GT_DSHEQYF	TRBV6-4	TRBD1	TRBJ2-7	9	15	20	24
+OKT3 (anti-CD3)	1	7.05385e-07	TGTGCCAGCAGCGGGGACGGATACAATAAGCGGTTCTTC	CASSGDGYNKRFF	TRBV3-1	TRBD2	TRBJ2-1	11	13	17	21
+OKT3 (anti-CD3)	1	7.05385e-07	TGTGCCAGCAGCACCGGGGTTCCTGGCTACACCTTC	CASSTGVPGYTF	TRBV7-2	,	TRBJ1-2	11	-1	-1	23
+OKT3 (anti-CD3)	1	7.05385e-07	TGCGCCAGCAGCTTGGAGCCTTTGAACACCGGGAGCTGTTTTT	CASSLEP_*TPGAVF	TRBV5-1	,	TRBJ2-2	15	-1	-1	23
+OKT3 (anti-CD3)	1	7.05385e-07	TATGAAAGCAGTGGTATCAACGCAGAGTACGGGGATCGCCCGAAAAACTGTTTTTT	YESSGINAE_RGSPEKLFF	TRBV26	,	TRBJ1-4	11	-1	-1	41
+OKT3 (anti-CD3)	1	7.05385e-07	TGTGCCAGCAGGGCCAGCGGGGTGTACACCGGGAAGATGTTTTTT	CASRASGVYTGKMFF	TRBV13	TRBD2	TRBJ2-2	10	15	20	25
+OKT3 (anti-CD3)	1	7.05385e-07	TGTTCCAGCAGTTACTCATCGCACCAAGAGACCTAGTACTTC	CSSSYSSHQET*YF	TRBV6-6	,	TRBJ2-5	16	-1	-1	22
+OKT3 (anti-CD3)	1	7.05385e-07	TATGCTAGCAGCCTCGACAGCCGAACCTCTGGAAACACCATATATTTT	YASSLDSRTSGNTIYF	TRBV9	TRBD1	TRBJ1-3	11	15	19	26
+OKT3 (anti-CD3)	1	7.05385e-07	TGTGCCAGCAGCGGGGGGGGGATACAATGAGCAGTTCTTC	CASSGGG_YNEQFF	TRBV3-1	TRBD1	TRBJ2-1	11	12	16	22
+OKT3 (anti-CD3)	1	7.05385e-07	TGTGCCAGCAGCGGGGACAGATACAATGAGCAGTTCTCC	CASSGDRYNEQFS	TRBV3-1	TRBD1	TRBJ2-1	11	13	19	21
+OKT3 (anti-CD3)	1	7.05385e-07	TGTGCCAGCACTAGGACGTGTCATGAAAAACTGTTTTTT	CASTRTCHEKLFF	TRBV6-5	,	TRBJ1-4	9	-1	-1	22
+OKT3 (anti-CD3)	1	7.05385e-07	TGTGCCAGAAGCAGTGGTATCAACGCAGAGTACGGGACTGTGTAGCAATCAGCCCCAGCATTTT	CARSSGINAEY_GLCSNQPQHF	TRBV9	TRBD2	TRBJ1-5	11	33	38	42
+OKT3 (anti-CD3)	1	7.05385e-07	TGTGCCAGCAGCTTACGGGGGCAATGAGCAGTACTTC	CASSLR_GNEQYF	TRBV7-2	TRBD1	TRBJ2-5	14	16	21	28
+OKT3 (anti-CD3)	1	7.05385e-07	TGTGCCAGCAGTGGGGACAGATACAATGAGCAGTTCTTC	CASSGDRYNEQFF	TRBV3-1	TRBD1	TRBJ2-1	10	13	19	21
+OKT3 (anti-CD3)	1	7.05385e-07	TGAAGCAGTGGTATCAACGCAGAGTACGGGGAGGAAAAGATAGGCTCAGGAAAGAGAGGAAGGGTGTGCCCTCTGTCTGTGCTAAGGGAGGTGGGGAAGGAGAAGGAATTCTGGGCAGCCCCTTCCCACTGTGCTCCTACAATGAGCAGTTCTTC	*SSGINAEYGEEKIGSGKRGRVCPLS_AKGGGEGEGILGSPFPLCSYNEQFF	TRBV12-5	TRBD2	TRBJ2-1	11	28	33	133
+OKT3 (anti-CD3)	1	7.05385e-07	TGTGCCAGCAGTTTTTCCTCCCATGGGCGCGATGAAGCTCTCTTT	CASSFSSHGRDEALF	TRBV28	,	TRBJ1-1	13	-1	-1	32
+OKT3 (anti-CD3)	1	7.05385e-07	TGTGCCAGCAGGTCGGAGGCTAGCGGGATTGGGGGAGCTGTTTTTT	CASRSEAS_GLGELFF	TRBV2	TRBD2	TRBJ2-2	10	19	27	31
+OKT3 (anti-CD3)	1	7.05385e-07	GTGCCAAGCAGTGGTATCAACGCAGAGTACGGGAACTTAGGGGGGCAAACCCAGTACTTC	VPSSGINAEYGNLGGQTQYF	TRBV6-3	TRBD1	TRBJ2-5	11	38	43	48
+OKT3 (anti-CD3)	1	7.05385e-07	TGTGCCAGCAGCGTGGGGGGACTAGCCTCTCCTACGAGCTGTACTTC	CASSVGGL_LSYELYF	TRBV9	TRBD2	TRBJ2-7	13	17	25	28
+OKT3 (anti-CD3)	1	7.05385e-07	TGTGCCAGCAGGTTTTCCTCCCGGGGGCGCGAGGAAGCTTTCTGT	CASRFSSRGREEAFC	TRBV28	TRBD1	TRBJ1-1	14	22	27	33
+OKT3 (anti-CD3)	1	7.05385e-07	TGTGCCACCCAGGACAGGGGGAGGGGGGAGACCCAGTACTTCGGGCCAGGCACGCGGCTCCTGGTGCTCGGTGAGCGCGGGCTGCTGGGGCGCGGGCGCGGGCGGCTTGGGTCTGGTTTTTGCGGGGAGTCCCCGGGCTGTGCTCTGGGGCCAACGTCCTGACTTTC	CATQDRGRGETQYFGPGTRLLVLGERGL_GARARAAWVWFLRGVPGLCSGANVLTF	TRBV19	TRBD1	TRBJ2-6	6	11	20	142
+OKT3 (anti-CD3)	1	7.05385e-07	TGCGCCAGCAGCTCCGACAGGGTCGCATGAGCAGTTCTTC	CASSSDR_SHEQFF	TRBV5-1	TRBD1	TRBJ2-1	12	15	21	26
+OKT3 (anti-CD3)	1	7.05385e-07	TGCGCCAGCAGCTGGAGCCTTTGAACACCGGGGAGCTGTTTTTT	CASSWSL_NTGELFF	TRBV5-1	,	TRBJ2-2	12	-1	-1	22
+OKT3 (anti-CD3)	1	7.05385e-07	TGTGCCAGCAGGTTCTCCTCCCGGGGGCGCGAGGAAGCTTTCTTT	CASRFSSRGREEAFF	TRBV28	TRBD1	TRBJ1-1	13	22	27	33
+OKT3 (anti-CD3)	1	7.05385e-07	TGTGCCAGCAGCCTCGACAGTCGAACCTCTGGAGACACCATATATTT	CASSLDSR_LWRHHIF	TRBV9	TRBD1	TRBJ1-3	11	15	19	26
+OKT3 (anti-CD3)	1	7.05385e-07	AATTGCAAGCAGTGGTATCAACGCAGAGTACGGGGATTTCTGGGCAGCCCCTTCCCACTGTGCTCCTACAATGAGCAGTTCTTC	NCKQWYQRRVRGFLGSPFPLCSYNEQFF	TRBV26	,	TRBJ2-1	12	-1	-1	62
+OKT3 (anti-CD3)	1	7.05385e-07	TGCGCCAGCAGCTTTAGCGGGACTAGCACAGATACGCAGTATTTT	CASSFSGTSTDTQYF	TRBV5-1	TRBD2	TRBJ2-3	13	14	21	24
+OKT3 (anti-CD3)	1	7.05385e-07	TGTGCCAGCTCCCCCCGGGGGAAAGTTATAAGATATGCAGTATTTT	CASSPRGK_L*DMQYF	TRBV18	TRBD1	TRBJ2-3	13	16	20	30
+OKT3 (anti-CD3)	1	7.05385e-07	TAGCCGAAGCAGTGGTATCAACGCAGAGTACGGGGGAACACCGGGGAGCTGTTTTTT	*PKQWYQRRVRGNTGELFF	TRBV26	,	TRBJ2-2	12	-1	-1	35
+OKT3 (anti-CD3)	1	7.05385e-07	TGAGTGCTAAGCAGTGGTATCAACGCAGAGTACGGGGCACTCATGATGCACTGTGTAGCAATCAGCCCCAGCATTTT	*VLSSGINAEYGA_HDALCSNQPQHF	TRBV20-1	TRBD1	TRBJ1-5	8	33	37	55
+OKT3 (anti-CD3)	1	7.05385e-07	TGTGTCAGCAGTCCGCCGGGGGGGGCGCATCTTGAACACCGGGGAGCTGTTTTTT	CVSSPPGGA_ILNTGELFF	TRBV27	TRBD1	TRBJ2-2	11	20	25	33
+OKT3 (anti-CD3)	1	7.05385e-07	TGCGCCAGCAGCTTGGAGCCTTTGAACACCGGGGGCTGTTTTTT	CASSLEP_EHRGLFF	TRBV5-1	,	TRBJ2-2	15	-1	-1	23
+OKT3 (anti-CD3)	1	7.05385e-07	TGTGCCGGTAAAACGGACGGAAATTCACCCCCCCACTTT	CAGKTDGNSPPHF	TRBV19	,	TRBJ1-6	9	-1	-1	21
+OKT3 (anti-CD3)	1	7.05385e-07	TGTGCCAGCTCCCCCCGGGGGAAAGTGATAAGAGACGCAGTATTGT	CASSPRGK_**ETQYC	TRBV18	TRBD1	TRBJ2-3	13	16	20	30
+OKT3 (anti-CD3)	1	7.05385e-07	TGTGCCAGCTCCCCCCGGGGGAAAGTGATAAGAGACCCAGTACTTC	CASSPRGK_**ETQYF	TRBV18	TRBD1	TRBJ2-5	13	16	20	29
+OKT3 (anti-CD3)	1	7.05385e-07	TATGCAAGCAGTGGTATCAACGCAGAGTACGGGGATTTTTGTATCATGGTGTAACATTGTGGGGACTAGCGGGAGTTGTCACAGATACGCAGTATTTT	YASSGINAEYGDFCIM_VTLWGLAGVVTDTQYF	TRBV6-1	TRBD2	TRBJ2-3	12	61	74	79
+OKT3 (anti-CD3)	1	7.05385e-07	TGTGCCAGCAGCCTCGACAGCCGAACATCTGGAAACACCATATGTTTT	CASSLDSRTSGNTICF	TRBV9	TRBD1	TRBJ1-3	11	15	19	27
+OKT3 (anti-CD3)	1	7.05385e-07	TGTGCCAGCAGTCCGCCGGGGGGGCCAACGTCCTGACTTTC	CASSPPG_ANVLTF	TRBV27	,	TRBJ2-6	11	-1	-1	20
+OKT3 (anti-CD3)	1	7.05385e-07	TATGCCAAGCAGTGGTATCAACGCAGAGTACGGGACTCATGATGCACTGTGTAGCAATCAGCCCCAGCATTTT	YAKQWYQRRVRD_HDALCSNQPQHF	TRBV26	TRBD2	TRBJ1-5	12	31	36	51
+OKT3 (anti-CD3)	1	7.05385e-07	TGTGCAGTAAAACGGACGGAAATTCACCCCTCCACTTT	CAVKRT_NSPLHF	TRBV19	,	TRBJ1-6	8	-1	-1	20
+OKT3 (anti-CD3)	1	7.05385e-07	TATGCAAGCAGTGGTATCAACGCAGAGTACGGGGTCTGGGCGGAGGACTCCTGGTTCTGGGTGCTGGGAGAGCGATGGGGCTCTCAGCGGTGGGAAGGACCCGAGCTGAGTCTGGGACAGCAGAGCGGGCAGCACCGGTTTTTGTCCTGGGCCTCCAGGCTGTGAGCACAGATACGCAGTATTTT	YASSGINAEYGVWAEDSWFWVLGERWGSQRW_RTRAESGTAERAAPVFVLGLQAVSTDTQYF	TRBV26	TRBD1	TRBJ2-3	11	113	119	164
+OKT3 (anti-CD3)	1	7.05385e-07	TGTGCGAAGCAGTGGTATCAACGCAGAGTACGGGGGATACGCAGTATTTT	CAKQWYQR_STGDTQYF	TRBV7-8	,	TRBJ2-3	11	-1	-1	35
+OKT3 (anti-CD3)	1	7.05385e-07	TGTGCCGGCAGTCCGCCGGGGGGGCGCATCTTGAACACCGGGGAGCTGTTTTTTT	CAGSPPGGR_S*TPGSCFF	TRBV27	TRBD1	TRBJ2-2	11	19	24	32
+OKT3 (anti-CD3)	1	7.05385e-07	TGCGCCAGCAAAAGGGGTCACCCGGTCGGGACACAGATACGCAGTATTTT	CASKRGHP_RDTDTQYF	TRBV4-1	TRBD2	TRBJ2-3	9	26	30	31
+OKT3 (anti-CD3)	1	7.05385e-07	TGTGCCACCCGGGACAGGGGGAGGGGGGAGACCCAGTACTTCGGGCCAGGCACGCGGCTCCTGGTGCTCGGTGAGCACGGGCTGCTGGGGCGCGGGCGCGGGCGGCTTGGGTCTGGTTTTTGCGGGGAGTCCCCGGGCTGTGCTCTGGGGCCAACGTCCTGACTTTC	CATRDRGRGETQYFGPGTRLLVLGEHGL_GARARAAWVWFLRGVPGLCSGANVLTF	TRBV19	TRBD1	TRBJ2-6	6	10	20	142
+OKT3 (anti-CD3)	1	7.05385e-07	TGTGCCAGCGGTCTCGGGGTCCAGAGGAATAAGCAGTTCTTC	CASGLGVQRNKQFF	TRBV25-1	,	TRBJ2-1	11	-1	-1	27
+OKT3 (anti-CD3)	1	7.05385e-07	TGCGCAAGCAGTGGTATCAACGCAGAGTACGGGTGGTGCAACTAATGAAAAACTGTTTTTT	CASSGINAEY_GGATNEKLFF	TRBV10-2	,	TRBJ1-4	12	-1	-1	38
+OKT3 (anti-CD3)	1	7.05385e-07	TGTGCCAGCAGTTACTCATCGCACCAAGAGACCCAGTGCTTT	CASSYSSHQETQCF	TRBV6-6	,	TRBJ2-3	16	-1	-1	26
+OKT3 (anti-CD3)	1	7.05385e-07	TGTGCCAGCAGTTTTTCCTCTCGTGGGCGCGATGAAACTTTCTTT	CASSFSSRGRDETFF	TRBV28	,	TRBJ1-1	13	-1	-1	32
+OKT3 (anti-CD3)	1	7.05385e-07	TGTGCCATCGAGTAGGGGACAAGACTCCTACGAGCAGTACTTC	CAIE*GT_DSYEQYF	TRBV6-4	TRBD1	TRBJ2-7	6	15	20	24
+OKT3 (anti-CD3)	1	7.05385e-07	TGTGCCAGCAGTTACTCGTATCCTAGCGGGGTTCAAAAGGTTGCCAAAATCATTCAGTACTTC	CASSYSYPSGVQKVAKIIQYF	TRBV6-5	TRBD2	TRBJ2-4	16	22	29	42
+OKT3 (anti-CD3)	1	7.05385e-07	ACCGCCAAGCAGTGGTATCAACGCAGAGTACGGGGATTTTGGCCCAGGCACCCGGCTGACAGTGCTCGGTAAGCGGGGGCTCCCGCTGAAGCCCCGGAACTGGGGAGGGGGCGCCCCGGGACGCCGGGGGCGTCGCAGGGCCAGTTTCTGTGCCGCGTCTCGGGGCTGTGAGCCAAAAACATTCAGTACTTC	TAKQWYQRRVRGFWPRHPADSAR*AGAPAEAPELGRGRPGTPGASQGQFLCRVSGL*AKNIQYF	TRBV23-1	TRBD2	TRBJ2-4	12	102	108	170
+OKT3 (anti-CD3)	1	7.05385e-07	TGTGCCAGCAGCGAGGAGGATACAATGAGCAGTTCTTC	CASSEE_YNEQFF	TRBV3-1	TRBD2	TRBJ2-1	11	14	18	20
+OKT3 (anti-CD3)	1	7.05385e-07	TGTGACAGAAGCTTAGGGGGGCAAAAACAGTAATTA	CDRSLGGQKQ*L	TRBV7-2	TRBD1	TRBJ2-5	15	16	21	27
+OKT3 (anti-CD3)	1	7.05385e-07	TGTCTAAGCAGTGGTATCAACGCAGAGTACGGGAGATCTCTGGAAACACCATATATTTT	CLSSGINAEY_EISGNTIYF	TRBV6-1	TRBD2	TRBJ1-3	12	29	34	37
+OKT3 (anti-CD3)	1	7.05385e-07	TGCGGTGCTAGAGTTCCGGGACTTCCAGATACGCAATATTTT	CGARVPGLPDTQYF	TRBV20-1	TRBD2	TRBJ2-3	12	17	22	25
+OKT3 (anti-CD3)	1	7.05385e-07	TGTGCCAGCAGCAGACTAGCGGTTGGGGACCCCAGGATACGCAGTATTTT	CASSRLAV_GPQDTQYF	TRBV7-9	TRBD2	TRBJ2-3	11	13	21	35
+OKT3 (anti-CD3)	1	7.05385e-07	TGTGCCAGAGCTTAGGGGCAAACCCAGTACTTC	CARA*GQTQYF	TRBV7-2	,	TRBJ2-5	14	-1	-1	21
+OKT3 (anti-CD3)	1	7.05385e-07	TGTGCCAGCAGCTTAGAACTCCCAGAGAAGACCGGGGAGCTGTTTTTTT	CASSLELP_RRPGSCFF	TRBV11-3	,	TRBJ2-2	16	-1	-1	26
+OKT3 (anti-CD3)	1	7.05385e-07	TGTGCCAGCAGCCCCCGGGGGGGGCGGGGGGCCGGTCGTGTTGGTGAGCAGTTCTTC	CASSPRGGRGAGRVGEQFF	TRBV7-8	TRBD1	TRBJ2-1	11	20	31	44
+OKT3 (anti-CD3)	1	7.05385e-07	TGTGCCAGCAGCTTAGGGGGGCAAACCCTAGTACTTC	CASSLG_GKP*YF	TRBV7-2	TRBD1	TRBJ2-5	15	16	21	24
+OKT3 (anti-CD3)	1	7.05385e-07	TGTGCCAGCAGCCTTGGATTCTCGAACACTGAAGCTTTCTTT	CASSLGFSNTEAFF	TRBV3-1	,	TRBJ1-1	12	-1	-1	23
+OKT3 (anti-CD3)	1	7.05385e-07	TGTGCCGGCAGTTACTCATCGCACCAAGAGACCCAGCACTTC	CAGSYSSHQETQHF	TRBV6-6	,	TRBJ2-5	16	-1	-1	22
+OKT3 (anti-CD3)	1	7.05385e-07	TGTGCTAGTAAAACGGACGGAAGTTCACCCCTCCACTTT	CASKTDGSSPLHF	TRBV19	,	TRBJ1-6	9	-1	-1	23
+OKT3 (anti-CD3)	1	7.05385e-07	TGTGCCAGCAGCGTGCGGGGGACTAGCCTCTCCTACGAGCAGTACTTC	CASSVRGTSLSYEQYF	TRBV9	TRBD2	TRBJ2-7	13	18	26	29
+OKT3 (anti-CD3)	1	7.05385e-07	TATGCCAAGCAGTGGTATCAACGCAGAGTACGGGATCGCACCAAGAGACCCAGTACTTC	YAKQWYQRRV_GSHQETQYF	TRBV26	TRBD2	TRBJ2-5	12	30	34	39
+OKT3 (anti-CD3)	1	7.05385e-07	TATACAAGCAGTGGTATCAACGCAGAGTACGGGAGCATTTT	YTSSGIN_RVREHF	TRBV26	,	TRBJ1-5	11	-1	-1	33
+OKT3 (anti-CD3)	1	7.05385e-07	TATGCCGGCAGCTTAGAACTCCCAGGGAAGACCGGGGAGCTGTTTTTT	YAGSLELPGKTGELFF	TRBV11-3	,	TRBJ2-2	16	-1	-1	26
+OKT3 (anti-CD3)	1	7.05385e-07	TGTGCCAACGAGTAGGGGACAAGACTCCTACGAGCAGTACTTC	CANE*GT_DSYEQYF	TRBV6-4	TRBD1	TRBJ2-7	6	15	20	24
+OKT3 (anti-CD3)	1	7.05385e-07	TGTGCCAGCAAAACGGACGGAAATTCACCCCCCCACTTT	CASKTDGNSPPHF	TRBV19	,	TRBJ1-6	7	-1	-1	21
+OKT3 (anti-CD3)	1	7.05385e-07	TGCGCCAGCAGCCGAACCCCTAGCAGGGGGGCTGACGGGGAGCTGTTTTTT	CASSRTPSRGADGELFF	TRBV5-1	TRBD1	TRBJ2-2	11	23	29	35
+OKT3 (anti-CD3)	1	7.05385e-07	TGTCCAAGCAGTGGTATCAACGCAGAGTACGGGGTATCATGGTGTAACATTGTGGGGACTAGCCGAGGGGCCCACAGATACGCAGTATTTT	CPSSGINAEYGVSWC_TLWGLAEGPTDTQYF	TRBV6-7	TRBD2	TRBJ2-3	11	54	68	72
+OKT3 (anti-CD3)	1	7.05385e-07	TGCTGTAAGCAGTGGTATCAACGCAGAGTACGGGAGATCTCTGGAAACACCATATATTTT	CCKQWYQRRVREISGNTIYF	TRBV4-1	TRBD2	TRBJ1-3	2	30	35	38
+OKT3 (anti-CD3)	1	7.05385e-07	TGTTCAAGCAGTGGTATCAACGCAGAGTACGGGGGACTAGCAGGGAGGAAACATTTTTGTATCATGGTGTAACATTGTGGGGACTAGCCGAGGGGCCCACAGATACGCAGTATTTTGGCCCAGGCACCCGGCTGACAGTGCTCGGTAAGCGGGGGCTCCCGCTGAAGCCCGGGAACTGGGGAGGGGGCGCCCCGGGACGCCGGGGGCGTCGCAGGGCCAGTTTCTGTGCCGCGTCTCGGGGCTGTGAGCCAAAAACATTCAGTACTTC	CSSSGINAEYGGLAGRKHFCIMV*HCGD*PRGPQIRSILAQAPG*_SAR*AGAPAEARELGRGRPGTPGASQGQFLCRVSGL*AKNIQYF	TRBV6-1	TRBD2	TRBJ2-4	12	32	47	246
+OKT3 (anti-CD3)	1	7.05385e-07	TGCAATAAGCAGTGGTATCAACGCAGAGTACGGGACAGATACGCAGTATTTT	CNKQWYQRR_YGTDTQYF	TRBV1	,	TRBJ2-3	3	-1	-1	34
+OKT3 (anti-CD3)	1	7.05385e-07	TGTCCAAGCAGTGGTATCAACGCAGAGTACGGGACACTGAAGCTTTCTTT	CPSSGINA_VRDTEAFF	TRBV6-1	,	TRBJ1-1	12	-1	-1	33
+OKT3 (anti-CD3)	1	7.05385e-07	TGTGCCTGAAGCAGTGGTATCAACGCAGAGTACGGGGGGCAAACCCAGTACTTC	CA*SSGINAEYGGQTQYF	TRBV5-3	TRBD1	TRBJ2-5	11	31	39	42
+OKT3 (anti-CD3)	1	7.05385e-07	TAATTCAAGCAGTGGTATCAACGCAGAGTACGGGGAAACACCATATATTTT	*FKQWYQRRVRGNTIYF	TRBV26	,	TRBJ1-3	12	-1	-1	33
+OKT3 (anti-CD3)	1	7.05385e-07	CGTGCCAAGCAGTGGTATCAACGCAGAGTACGGGCAGATACGCAGTATTTT	RAKQWYQRRVRADTQYF	TRBV5-6	,	TRBJ2-3	11	-1	-1	34
+OKT3 (anti-CD3)	1	7.05385e-07	TGTGCCAGCAGGACCAGCGGGGTGTACACCGGGGAGCTGTTTTT	CASRTSG_VHRGAVF	TRBV13	TRBD2	TRBJ2-2	10	11	20	25
+OKT3 (anti-CD3)	1	7.05385e-07	TGTGGCTGAAGCAGTGGTATCAACGCAGAGTACGGGAACATTTTTGTATCATGGTGTAACATTGTGGGGACGACACAGATACGCAGTATTTT	CG*SSGINAEYGNIF_IMV*HCGDDTDTQYF	TRBV5-3	TRBD2	TRBJ2-3	11	66	70	73
+OKT3 (anti-CD3)	1	7.05385e-07	TGTGCCTGCAGCCTCGACAGCCGAACATCTGGAAACACCATATATTTT	CACSLDSRTSGNTIYF	TRBV9	TRBD1	TRBJ1-3	11	15	19	27
+OKT3 (anti-CD3)	1	7.05385e-07	TGTGCCACCCGGGACAGGGGGAGGTGGGAGACCCAGTACGTC	CATRDRGRWETQYV	TRBV19	TRBD1	TRBJ2-5	6	10	20	27
+OKT3 (anti-CD3)	1	7.05385e-07	GGTTCGAAGCAGTGGTATCAACGCAGAGTACGGGGGATACAATGAGCAGTTCTTC	GSKQWYQRR_YGGYNEQFF	TRBV19	TRBD1	TRBJ2-1	2	31	35	37
+OKT3 (anti-CD3)	1	7.05385e-07	TGTGCCATCAGACCTAGCGGGAACTCTACAATGAGCAGTTCTTC	CAIRPSG_LYNEQFF	TRBV10-3	TRBD2	TRBJ2-1	10	13	21	25
+OKT3 (anti-CD3)	1	7.05385e-07	TGTGCCAGCTCCCCCCCGGGGAAAGTGATAAGATACGCAGTATTT	CASSPPGKVIRYAVF	TRBV18	,	TRBJ2-3	16	-1	-1	30
+OKT3 (anti-CD3)	1	7.05385e-07	TGCGTCAGCAGCTTGGAGCCTTTGAACACCGGGGAGCTGTTTTT	CVSSLEP_EHRGAVF	TRBV5-1	,	TRBJ2-2	15	-1	-1	23
+OKT3 (anti-CD3)	1	7.05385e-07	TGTGCCAGCAGGCCGCCGGGGGGGCGCATCTTGAATACCGGGGAGCTGTTTTTT	CASRPPGGRILNTGELFF	TRBV27	TRBD1	TRBJ2-2	10	19	24	32
+OKT3 (anti-CD3)	1	7.05385e-07	GGTGCCAGCAGCTTAGAACTCCCAGGGAAGACCGGGGAGCTGTTTTTTT	GASSLELP_GRPGSCFF	TRBV11-3	,	TRBJ2-2	16	-1	-1	26
+OKT3 (anti-CD3)	1	7.05385e-07	TGTGCCAGCAGCGGGGACAGATACGCAGTATTTGT	CASSGD_IRSIC	TRBV3-1	,	TRBJ2-3	11	-1	-1	16
+OKT3 (anti-CD3)	1	7.05385e-07	TATGCCAAGCAGTGGTATCAACGCAGAGTACGGGGGGACTCCTGGTTCTGGGTGCTGGGAGAGCGATGGGGCTCTCAGCGGTGGGAAGGACCCGAGCTGAGTCTGGGACAGCAGAGCGGGCAGCACCGGTTTTTGTCCTGGGCCTCCAGGCTGTGAGCACAGATACGCAGTATTTT	YAKQWYQRRVRGDSWFWVLGERWGSQRWE_TRAESGTAERAAPVFVLGLQAVSTDTQYF	TRBV26	TRBD1	TRBJ2-3	12	104	110	155
+OKT3 (anti-CD3)	1	7.05385e-07	TGCAGTGCCCAGGAGGGGAGGGGGTCCACTGAAGCTTTCTTT	CSAQEGRGSTEAFF	TRBV20-1	TRBD2	TRBJ1-1	7	15	21	26
+OKT3 (anti-CD3)	1	7.05385e-07	TGTGCCAGCTCCCCCTGGGGGAAAGTGATAAGATATGCAGTATTTT	CASSPWGK_**DMQYF	TRBV18	TRBD1	TRBJ2-3	13	16	20	30
+OKT3 (anti-CD3)	1	7.05385e-07	TGTGCCAGCAACTTAGGGGGCAAACCAAGTACTTC	CASNLG_QTKYF	TRBV7-2	TRBD1	TRBJ2-5	15	16	20	23
+OKT3 (anti-CD3)	1	7.05385e-07	TCCCAAGCAGTGGTATCAACGCAGAGTACGGGACACCAGCTCCTCTGGGGTTTGCCACACTCATGATGCACTGTGTAGCAATCAGCCCCAGCATTTT	SQAVVSTQSTGHQLLW_VCHTHDALCSNQPQHF	TRBV10-2	TRBD1	TRBJ1-5	11	29	34	75
+OKT3 (anti-CD3)	1	7.05385e-07	TGTGCCAGCAGCCCCCGGGCACGAGCTCCCGGGCAATAAGCAGTTCTTC	CASSPRAR_LPGNKQFF	TRBV7-3	,	TRBJ2-1	11	-1	-1	33
+OKT3 (anti-CD3)	1	7.05385e-07	TGTGCCAGCAGCCCCTGGCACGAGCGTCCGGGCAATGAGCAGTTCTTC	CASSPWHERPGNEQFF	TRBV7-3	,	TRBJ2-1	11	-1	-1	32
+OKT3 (anti-CD3)	1	7.05385e-07	TGTGCCAGCAGTTTATCGTTGTCAGGGGGTGAAAAACTGTTTTTTT	CASSLSLS_GVKNCFF	TRBV27	TRBD1	TRBJ1-4	16	22	28	29
+OKT3 (anti-CD3)	1	7.05385e-07	TGTGCCAGCAGTCCGCCGGG	CAS_SAG	TRBV27	,	TRBJ2-5	11	-1	-1	20
+OKT3 (anti-CD3)	1	7.05385e-07	TGTGCAAGCAGTGGTATCAACGCAGAGTACGGGTGAAGCTTTCTTT	CASSGINA_STGEAFF	TRBV25-1	,	TRBJ1-1	12	-1	-1	33
+OKT3 (anti-CD3)	1	7.05385e-07	TGTGCCAGCAGCCTCAACAGCCGAACCTCTGGAAACACCATATATCTT	CASSLNSRTSGNTIYL	TRBV9	,	TRBJ1-3	11	-1	-1	26
+OKT3 (anti-CD3)	1	7.05385e-07	TGTGCCAGCAGCGGGGACGGATACAAATGAGCAGTTCTTC	CASSGDG_TNEQFF	TRBV3-1	TRBD2	TRBJ2-1	11	13	17	21
+OKT3 (anti-CD3)	1	7.05385e-07	TGTGAAGCAGTGGTATCAACGCAGAGTACGGGGGGAGAGGGGTGGGTACTGGAGAAGACCAGCCCCTTCGCCAAACAGCCTTACAAAGACATCCAGCTCTAAGGAGCTCAAAACATCCTGAGGACAGTGCCTGGAGGGTTAAAATTCTACTAAGGAACAGGAGAGGACCTGGCAGGTGGACTTGGGGAGGCAGGAGTGGAAGGCAGCAGGTCGCGGTTTTCCTTCCAGTCTTTAATGTTGTGCAACTAATGAAAAACTGTTTTTT	CEAVVSTQSTGGEGWVLEKTSPFAKQPYKDIQL*GAQNILRTVP_EG*NSTKEQERTWQVDLGRQEWKAAGRGFPSSL*CCATNEKLFF	TRBV6-8	TRBD2	TRBJ1-4	10	177	189	242
+OKT3 (anti-CD3)	1	7.05385e-07	TGTGCCAGCAGCGGGGACGAGCAGTACTTC	CASSGDEQYF	TRBV3-1	,	TRBJ2-7	11	-1	-1	16
+OKT3 (anti-CD3)	1	7.05385e-07	GGTGCCAAGCAGTGGTATCAACGCAGAGTACGGGGGAAAAACTGTTTTTT	GAKQWYQR_STGEKLFF	TRBV11-3	,	TRBJ1-4	11	-1	-1	35
+OKT3 (anti-CD3)	1	7.05385e-07	TGTGCAAGCAGTGGTATCAACGCAGAGTACGGGGACTTC	CASSGINAEYGDF	TRBV12-4	,	TRBJ2-5	11	-1	-1	34
+OKT3 (anti-CD3)	1	7.05385e-07	TGTTTCAGAAGCAGTGGTATCAACGCAGAGTACGGGGCACTGTGTAGCAATCAGCCCCAGCATTTT	CFRSSGINAEYGALCSNQPQHF	TRBV5-3	TRBD1	TRBJ1-5	11	33	37	44
+OKT3 (anti-CD3)	1	7.05385e-07	TTTTTTTCAAGCAGAAGACGGCATACGAGATGCGCATTAGTGACTGGAGTTCAGACGTGTGCTCTTCCGATCTGAAAAGAAAGCAGTGGTATCAACGCAGAGTACGGGTACTTC	FFSSRRRHTRCALVTGVQTCALPI*KESSGINAEYGYF	TRBV16	,	TRBJ2-5	0	-1	-1	107
+OKT3 (anti-CD3)	1	7.05385e-07	TGTCGCAAGCAGTGGTATCAACGCAGAGTACGGGGCCTTCAATGTGATTTTCACCTTGACCCCTGTCACTGTGTGAACACTGAAGCTTTCTTT	CRKQWYQRRVRGLQCDFHLDPCHCVNTEAFF	TRBV11-3	TRBD1	TRBJ1-1	11	31	35	73
+OKT3 (anti-CD3)	1	7.05385e-07	TGTGCCAGCAGCCCCTTAGCGGGGCTGGCACAGATACGCAGTATTTT	CASSPLAG_GTDTQYF	TRBV5-5	TRBD2	TRBJ2-3	11	16	22	27
+OKT3 (anti-CD3)	1	7.05385e-07	TGTGCCAGCTCCCACCGGGGGAAAGTGATAAGATACGCAGTATTCT	CASSHRGK_**DTQYS	TRBV18	TRBD1	TRBJ2-3	15	16	20	30
+OKT3 (anti-CD3)	1	7.05385e-07	TGAGCAAGCAGTGGTATCAACGCAGAGTACGGGGAGAGACCCAGTACTTC	*ASSGINA_VRGETQYF	TRBV10-2	,	TRBJ2-5	12	-1	-1	34
+OKT3 (anti-CD3)	1	7.05385e-07	TGTGCCAAGCAGTGGTATCAACGCAGAGTACGGGGAGATACGCAGTATTTTGGCCCAGGCACCCGGCTGACAGTGCTCGGTAAGCGGGGGCTCCCGCTGAAGCCCGGGAACTGGGGAGGGGGCGCCCCGGGACGCCGGGGGCGTCGCAGGGCCAGTTTCTGTGCCGCGTCTCGGGGCTGTGAGCCAAAAACATTCAGTACTTC	CAKQWYQRRVRGDTQYFGPGTRLTVLGKRGLPLK_RELGRGRPGTPGASQGQFLCRVSGL*AKNIQYF	TRBV6-1	TRBD2	TRBJ2-4	13	113	119	181
+OKT3 (anti-CD3)	1	7.05385e-07	TTTTTTTTTTTCAAGCAGAAGACGGCATACGAGATGCGCATTAGTGACTGGAGTTCAGACGTGTGCTCTTCCGATCTTGTTAATAAGCAGTGGTATCAACGCAGAGTACGGGGAGCGGGAGGCAATTGGGGAACACCGGGGAGCTGTTTTTT	FFFFKQKTAYEMRISDWSSDVCSSD_C**AVVSTQSTGSGRQLGNTGELFF	TRBV6-7	TRBD2	TRBJ2-2	0	113	121	130
+OKT3 (anti-CD3)	1	7.05385e-07	TGTGCCAGCAGCCTCGACAGCCGAACCTCTGGAAACACCATATATTTTGGAGAGGGAAGTTGTCTCACTGTTGTAGGGTTAAAATTCTACTAAGGAACAGGAGAGGACCTGGCAGGTGGACTTGGGGAGGCAGGAGTGGAAGGCAGCAGGTCGCGGTTTTCCTTCCAGTCTTTAATGTTGTGCAACTAATGAAAAACTGTTTTTT	CASSLDSRTSGNTIYFGEGSCLTVVGLKFY*GTG_RTWQVDLGRQEWKAAGRGFPSSL*CCATNEKLFF	TRBV9	TRBD2	TRBJ1-4	11	117	129	182
+OKT3 (anti-CD3)	1	7.05385e-07	TGTGTCAGCAGTACCGGGACGGATGATAATTCACCCCTCCACTTT	CVSSTGTDDNSPLHF	TRBV7-9	TRBD2	TRBJ1-6	10	11	21	25
+OKT3 (anti-CD3)	1	7.05385e-07	TGCGCCAGCAGCTTGGAGCCTTTGGACACCGGGGAGCTGTTTTTC	CASSLEPLDTGELFF	TRBV5-1	,	TRBJ2-2	15	-1	-1	25
+OKT3 (anti-CD3)	1	7.05385e-07	TGTGCCAGCCCACCGACTAGCGGGGGGGCTGGGGCCAACGTCCCGACTTTC	CASPPTSGGAGANVPTF	TRBV18	TRBD2	TRBJ2-6	13	14	27	28
+OKT3 (anti-CD3)	1	7.05385e-07	TGTGCCAGCAGTCCGGAGTGGGCGACTATCCATGGGGCCAACGTCCTGACTTTC	CASSPEWATIHGANVLTF	TRBV14	TRBD2	TRBJ2-6	10	23	27	32
+OKT3 (anti-CD3)	1	7.05385e-07	TGCGCCAGCAGCCCCCAGCCGGGGGTCGGGAAACTATGGCTACACCTTC	CASSPQPG_SGNYGYTF	TRBV4-3	TRBD2	TRBJ1-2	12	26	30	31
+OKT3 (anti-CD3)	1	7.05385e-07	TGTGCCAGCAGCACGCGACGGACTACCTACGAGCAGTACTT	CASSTRR_YLRAVL	TRBV21-1	TRBD2	TRBJ2-7	12	19	24	25
+OKT3 (anti-CD3)	1	7.05385e-07	TGTGCCAGCAGCCGCGACGGACAGCAAAGACCCAGTACTTC	CASSRDG_AKTQYF	TRBV9	TRBD1	TRBJ2-5	11	18	23	24
+OKT3 (anti-CD3)	1	7.05385e-07	TGTGCCACCCGGGACAGGGGGAGGGGGGCAAACCCAGTACTTC	CATRDRG_GGQTQYF	TRBV19	TRBD1	TRBJ2-5	6	10	20	31
+OKT3 (anti-CD3)	1	7.05385e-07	TGCGCAAGCAGTGGTATCAACGCAGAGTACGGGAATCAGCCCCAGCATTTT	CASSGINAEYGNQPQHF	TRBV10-2	,	TRBJ1-5	12	-1	-1	33
+OKT3 (anti-CD3)	1	7.05385e-07	TGTGCCAGTAGCAGACTAGCGGGGGAACCCCAGGATACGCAGTATTTT	CASSRLAGEPQDTQYF	TRBV3-1	TRBD2	TRBJ2-3	11	13	22	33
+OKT3 (anti-CD3)	1	7.05385e-07	TGTGCCAGCAGCTTAGAGGGCAAACTCAGTACTTC	CASSLE_QTQYF	TRBV7-2	,	TRBJ2-5	15	-1	-1	23
+OKT3 (anti-CD3)	1	7.05385e-07	TGCCCAAGCAGTGGTATCAACGCAGAGTACGGGAGGGGACTAGCGGGAGGCAATTGGGGAACACCGGGGAGCTGTTTTTT	CPSSGINAEYGRG_SGRQLGNTGELFF	TRBV5-1	TRBD2	TRBJ2-2	10	35	49	58
+OKT3 (anti-CD3)	1	7.05385e-07	TGTGCCAGCAGCCCACCTGGGGGGCAGGGCACTGAAGCTTTCTTT	CASSPPGGQGTEAFF	TRBV13	TRBD1	TRBJ1-1	11	20	28	29
+OKT3 (anti-CD3)	1	7.05385e-07	AGCAGTGGTATCAACGCAGAGTACGGGAACGTCCTGACTTTC	SSGINAEYGNVLTF	TRBV20-1	,	TRBJ2-6	9	-1	-1	27
+OKT3 (anti-CD3)	1	7.05385e-07	AGCAGTGGTATCAACGCAGAGTACGGGAGTGAGAGCGCTTTCGGGACAGGGGTATGGGGGAACACTGAAGCTTTCTTT	SSGINAEYGSESAFGTGVWGNTEAFF	TRBV20-1	TRBD1	TRBJ1-1	9	42	51	59
+OKT3 (anti-CD3)	1	7.05385e-07	TACGCAAGCAGTGGTATCAACGCAGAGTACGGGGACACTCATGATGCACTGTGTAGCAATCAGCCCCAGCATTTT	YASSGINAEYGDTHDALCSNQPQHF	TRBV6-1	TRBD1	TRBJ1-5	12	31	36	53
+OKT3 (anti-CD3)	1	7.05385e-07	TGTGCCAGCAGCCTTGGACTCTCGCACACTGAAGCTTTCTTT	CASSLGLSHTEAFF	TRBV3-1	TRBD2	TRBJ1-1	12	15	19	25
+OKT3 (anti-CD3)	1	7.05385e-07	GGTGCCAGCAGCAGACGAGCGGGGGGACCCCAGGAGACGCAGTATGGG	GASSRRAGGPQETQYG	TRBV7-9	TRBD2	TRBJ2-3	11	13	25	33
+OKT3 (anti-CD3)	1	7.05385e-07	TATGGAAGCAGTGGTATCAACGCAGAGTACGGGAAACACTGAAGCTTTCTTT	YGSSGINAE_TGNTEAFF	TRBV6-1	TRBD2	TRBJ1-1	12	29	33	34
+OKT3 (anti-CD3)	1	7.05385e-07	TGGGCCAGCAGCGGAAGGGGGAAAACCCAGTACGGC	WASSGRGKTQYG	TRBV7-2	TRBD1	TRBJ2-5	11	12	20	24
+OKT3 (anti-CD3)	1	7.05385e-07	TGTACAAGCAGTGGTATCAACGCAGAGTACGGGGAACATTGTGGGGACTAGCGGGAATATCACAGATACGCAGTATTTT	CTSSGINAEYGEH_VGTSGNITDTQYF	TRBV6-8	TRBD2	TRBJ2-3	11	43	55	60
+OKT3 (anti-CD3)	1	7.05385e-07	GGTGCCAGCAGTCCGCCGGGGGGCGCATCTTGAACACAGGGGAGCTGTTTTTT	GASSPPGGA_LNTGELFF	TRBV27	TRBD1	TRBJ2-2	11	18	23	31
+OKT3 (anti-CD3)	1	7.05385e-07	TTTACAAGCAGTGGTATCAACGCAGAGTACGGGGGAAAAACTGTTTTTT	FTSSGINA_STGEKLFF	TRBV6-1	,	TRBJ1-4	12	-1	-1	34
+OKT3 (anti-CD3)	1	7.05385e-07	TGTGCCAGCAGTCCCTCCAGACTCTATGGCTACACCTTCGGTTCGGGGACCAGGTTAACCGTTGTTGGGTTAAAATTCTACTAAGGAACAGGAGAGGACCTGGCAGGTGGACTTGGGGAGGCAGGAGTGGAAGGCAGCAGGTCACGGTTTTCCTTCCAGTCTTTAATGTTGTGCAACTAATGAAAAACTGTTTTTT	CASSPSRLYGYTFGSGTRLTVVGLKFY*GTGED_WQVDLGRQEWKAAGHGFPSSL*CCATNEKLFF	TRBV6-6	TRBD2	TRBJ1-4	11	108	120	173
+OKT3 (anti-CD3)	1	7.05385e-07	TGTGCCAGCTCACCGACTAGCGGGGGGGCTGGGGCCAACGTCCTGACTTTCG	CASSPTSGG_LGPTS*LS	TRBV18	TRBD2	TRBJ2-6	13	14	27	28
+OKT3 (anti-CD3)	1	7.05385e-07	TGTGCCAGCAGCTTAGGGGCAAACCTAGTACTTC	CASSLG_QT*YF	TRBV6-4	TRBD1	TRBJ2-5	10	14	18	22
+OKT3 (anti-CD3)	1	7.05385e-07	CGCGCCAGCAAAAGGGGGCCCCCCGGTCGGGACACAGATACGCAGTATTTT	RASKRGPPGRDTDTQYF	TRBV4-1	TRBD1	TRBJ2-3	9	12	18	32
+OKT3 (anti-CD3)	1	7.05385e-07	TGTGCCAGCAGCGGGGACGAATACGATGAGCAGTTCTTC	CASSGDEYDEQFF	TRBV3-1	TRBD2	TRBJ2-1	11	13	17	21
+OKT3 (anti-CD3)	1	7.05385e-07	TGTCCTGGGCCTCCAGGCTGTGAGCACAGATACGCAGTATTTTGGCCCAGGCACCCGGCTGACAGTGCTCGGTAAGCGGGGGCTCCCGCTGAAGCCCCGGAACTGGGGAGGGGGCGCCCCGGGACGCCGGGGGCGTCGCAGGGCCAGTTTCTGTGCCGCGTCTCGGGGCTGTGAGCCAAAAACATTCAGTACTTC	CPGPPGCEHRYAVFWPRHPADSAR*AGAPAEAPELGRGRPGTPGASQGQFLCRVSGL*AKNIQYF	TRBV22-1	TRBD2	TRBJ2-4	8	105	111	173
+OKT3 (anti-CD3)	1	7.05385e-07	TGCCTAGAAGCAGTGGTATCAACGCAGAGTACGGGAATCAGCCCCAGCATTTT	CLEAVVSTQ_YGNQPQHF	TRBV5-3	,	TRBJ1-5	10	-1	-1	35
+OKT3 (anti-CD3)	1	7.05385e-07	TGTGCCAGCAGCGGGGACAGACACAATGAGCAGTTCTTC	CASSGDRHNEQFF	TRBV3-1	TRBD1	TRBJ2-1	11	13	19	22
+OKT3 (anti-CD3)	1	7.05385e-07	TGTGTGAACACTGAAGCTTTCTTT	CVNTEAFF	TRBV7-6	,	TRBJ1-1	3	-1	-1	4
+OKT3 (anti-CD3)	1	7.05385e-07	TGCGCCAGCAGCACCGGGGCAGGGTCGCATGAGCAGTTCTTC	CASSTGAGSHEQFF	TRBV5-1	TRBD1	TRBJ2-1	11	15	23	28
+OKT3 (anti-CD3)	1	7.05385e-07	TGCGCCAGCAGCCGAACCCCTAGCGGGGGGCTGACGGGGAGCTGTTTTTT	CASSRTPS_GADGELFF	TRBV5-1	TRBD2	TRBJ2-2	11	19	29	34
+OKT3 (anti-CD3)	1	7.05385e-07	TGTCGAAAGCAGTGGTATCAACGCAGAGTACGGGGGAGAGCGATGGGGCTCTCAGCGGTGGGAAGGACCCGAGCTGAGTCTGGGACAGCAGAGCGGGCAGCACCGGTTTTTGTCCTGGGCCTCCAGGCTGTGAGCACAGATACGCAGTATTTT	CRKQWYQRRVRGRAMGLSAVGRTRAESGTAERAAPVFVLGLQAVSTDTQYF	TRBV11-1	TRBD1	TRBJ2-3	2	81	87	132
+OKT3 (anti-CD3)	1	7.05385e-07	TGTGCCAGCAGGGGGACGGATACAATGAGCAGTTCATC	CASRGT_YNEQFI	TRBV3-1	TRBD2	TRBJ2-1	10	12	16	20
+OKT3 (anti-CD3)	1	7.05385e-07	TGTGCCAGCAAGTAGGGGACAAGACTCCTACGAGTAGTACTTT	CASK*GT_DSYE*YF	TRBV6-4	TRBD1	TRBJ2-7	9	15	20	24
+OKT3 (anti-CD3)	1	7.05385e-07	TGTTGCCGAAGCAGTGGTATCAACGCAGAGTACGGGGAGTACTTC	CCRSSGINAEYGEYF	TRBV5-3	,	TRBJ2-4	11	-1	-1	37
+OKT3 (anti-CD3)	1	7.05385e-07	TGTGCCAGCAGCAGCAACGGATACAATGAGCAGTTCTTC	CASSSNGYNEQFF	TRBV3-1	,	TRBJ2-1	11	-1	-1	21
+OKT3 (anti-CD3)	1	7.05385e-07	TGTGCCAGCAGCCCCGGGCCGAGCTTCCGGGCAATGAGCAGTTCTTC	CASSPGPS_PGNEQFF	TRBV7-3	,	TRBJ2-1	11	-1	-1	31
+OKT3 (anti-CD3)	1	7.05385e-07	TGTGCCAGCTCCCCCCGGGGAAAGCGATAAGATACGCAGTATTTT	CASSPRGKR*DTQYF	TRBV18	,	TRBJ2-3	13	-1	-1	29
+OKT3 (anti-CD3)	1	7.05385e-07	TGTGCCAGCAGCTGGGACCCGGAGGGACTGAAGCTTTCTTT	CASSWDP_GTEAFF	TRBV5-5	TRBD2	TRBJ1-1	15	20	25	26
+OKT3 (anti-CD3)	1	7.05385e-07	TGTCTAAGCAGTGGTATCAACGCAGAGTACGGGGAAACATTTTTGTATCATGGTGTAACATTGTGGGGACTAGCTCTACGAGCAGTACTTC	CLSSGINAEYGETFL_IMV*HCGD*LYEQYF	TRBV6-1	TRBD2	TRBJ2-7	12	65	73	75
+OKT3 (anti-CD3)	1	7.05385e-07	TGCGCCAGCAGTCCCTACCTCCGGACAGGGGGAAGAGATACGCAGTATTTTT	CASSPYLRT_GEEIRSIF	TRBV23-1	TRBD1	TRBJ2-3	12	22	31	35
+OKT3 (anti-CD3)	1	7.05385e-07	TGTGCCAGCAGCGTAGCCCCCACGGAGCGACGTGGAAAACTGTTTTTT	CASSVAPTERRGKLFF	TRBV9	,	TRBJ1-4	15	-1	-1	32
+OKT3 (anti-CD3)	1	7.05385e-07	TGTGCCAGCAGCCCCCATGTCGGGCGGGAGGGGGAATACGCAGTATTTT	CASSPHVG_GRGNTQYF	TRBV11-2	TRBD2	TRBJ2-3	11	23	31	35
+OKT3 (anti-CD3)	1	7.05385e-07	AGTGCCATCAGTTACTCATCGCACCAAGAGACCCAGTACTTC	SAISYSSHQETQYF	TRBV6-6	,	TRBJ2-5	16	-1	-1	22
+OKT3 (anti-CD3)	1	7.05385e-07	TGCGCAGCAGCTCCGGGACAGGGTCGCATGAGCAGTTCTTC	CAAAPGQ_SHEQFF	TRBV5-1	TRBD1	TRBJ2-1	11	14	22	27
+OKT3 (anti-CD3)	1	7.05385e-07	TGTGCCAGCAGTTACTCATCGCACCAAGAGACCCCGTACTCC	CASSYSSHQETPYS	TRBV6-6	,	TRBJ2-5	16	-1	-1	22
+OKT3 (anti-CD3)	1	7.05385e-07	TGTCCCAGCAAGTGGGGGACAAGACTCCTACGAGCAGTACTTC	CPSKWGT_DSYEQYF	TRBV6-4	TRBD1	TRBJ2-7	13	15	20	24
+OKT3 (anti-CD3)	1	7.05385e-07	TGTGCCAGCAGCCGCGGACAGTGGAACTCAGTGGCTACACCTTC	CASSRGQ_ELSGYTF	TRBV11-2	TRBD1	TRBJ1-2	11	15	23	24
+OKT3 (anti-CD3)	1	7.05385e-07	TGTGCCAGCAGTTCAGGCCCATGGACTCGAAAGACCTACGAGCAGTACTTC	CASSSGPWTRKTYEQYF	TRBV28	TRBD2	TRBJ2-7	12	22	26	34
+OKT3 (anti-CD3)	1	7.05385e-07	TGTGCCAGCAGTTACTCGTATCCCAGCGGGGTTCAAAGGGTCGCCAAAAACATTCAGTACTTC	CASSYSYPSGVQRVAKNIQYF	TRBV6-5	TRBD2	TRBJ2-4	16	24	29	42
+OKT3 (anti-CD3)	1	7.05385e-07	TGTGGGGACACCTAACCCTAACGCCTATAGCAATCAGCCCCAGCATTTT	CGDT*P*R_YSNQPQHF	TRBV8-2	TRBD1	TRBJ1-5	4	5	9	27
+OKT3 (anti-CD3)	1	7.05385e-07	TGTGCAAGCAGTGGTATCAACGCAGAGTACGGGAGGGGGGCAAACCCAGTACTTC	CASSGINAE_TGGGQTQYF	TRBV25-1	TRBD2	TRBJ2-5	12	29	36	43
+OKT3 (anti-CD3)	1	7.05385e-07	TGTGTCAGCTCCCCCCGGGGGAAAGTATAAGATACGCAGTATTTT	CVSSPRGKV*DTQYF	TRBV18	TRBD1	TRBJ2-3	13	16	20	29
+OKT3 (anti-CD3)	1	7.05385e-07	TGTGCCATCAGACCTAGCGAGAACTCCTACAATGAGCGGTTCTTC	CAIRPSENSYNERFF	TRBV10-3	TRBD2	TRBJ2-1	10	13	21	23
+OKT3 (anti-CD3)	1	7.05385e-07	TGTGAAGCAGTGGTATCAACGCAGAGTACGGGGGGTTTGCCACACTCATGATGCACTGTGTAGCAATCAGCCCCAGCATTTT	CEAVVSTQSTGGLP_THDALCSNQPQHF	TRBV2	TRBD1	TRBJ1-5	11	27	34	60
+OKT3 (anti-CD3)	1	7.05385e-07	TAGTCAAGCAGTGGTATCAACGCAGAGTACGGGGGGGACTAGCGGGAGGACCATAGCACAGATACGCAGTATTTT	*SSSGINAEYGGD*REDHSTDTQYF	TRBV6-4	TRBD2	TRBJ2-3	12	34	48	54
+OKT3 (anti-CD3)	1	7.05385e-07	TTTGCAAGCAGTGGTATCAACGCAGAGTACGGGACTTC	FASSGI_RRVRDF	TRBV5-6	,	TRBJ2-7	10	-1	-1	33
+OKT3 (anti-CD3)	1	7.05385e-07	TGTGCCAGCAGCCCTGGGCACGAGCCTCCGGGCAATGAGCAGTTCTTC	CASSPGHEPPGNEQFF	TRBV7-3	,	TRBJ2-1	11	-1	-1	32
+OKT3 (anti-CD3)	1	7.05385e-07	TGTGCCAGCAGCGGGTGCTCCTACGAGCAGTACTTC	CASSGCSYEQYF	TRBV3-1	,	TRBJ2-7	11	-1	-1	17
+OKT3 (anti-CD3)	1	7.05385e-07	TGTACCAGCTCACCGACTAGCGGGGGGGCTGGGGCCAACGTCCTAACTTTC	CTSSPTSGGAGANVLTF	TRBV18	TRBD2	TRBJ2-6	13	14	27	28
+OKT3 (anti-CD3)	1	7.05385e-07	TGTGGCAGCAGTTACTCATCGCACCAAGAGACCCAATACCTC	CGSSYSSHQETQYL	TRBV6-6	,	TRBJ2-5	16	-1	-1	22
+OKT3 (anti-CD3)	1	7.05385e-07	TGTGCCAGCAGCTTAGGGGGGCAGCCAGTACTTC	CASSLG_GSQYF	TRBV7-2	TRBD1	TRBJ2-5	15	16	21	24
+OKT3 (anti-CD3)	1	7.05385e-07	TGTGCCAGCAGCGGGGACAGATACAATGAGTAGTTCTTC	CASSGDRYNE*FF	TRBV3-1	TRBD1	TRBJ2-1	11	13	19	21
+OKT3 (anti-CD3)	1	7.05385e-07	TGTGGCAGCAGTTACTCATCGCACCAAGAGACCCAATACTTC	CGSSYSSHQETQYF	TRBV6-6	,	TRBJ2-5	16	-1	-1	22
+OKT3 (anti-CD3)	1	7.05385e-07	TGCGCCTGCAGCTCCGGGACAGGGTCGCATGAGCAGTACTTC	CACSSGTGSHEQYF	TRBV5-1	TRBD1	TRBJ2-5	12	15	23	33
+OKT3 (anti-CD3)	1	7.05385e-07	TGCGCCAGCAAAAAGGGGCCCCCCGGTCGGGACACAGATACGCAGTATTTT	CASKKGPPGRDTDTQYF	TRBV4-1	TRBD2	TRBJ2-3	9	27	31	32
+OKT3 (anti-CD3)	1	7.05385e-07	TGTGCCAGCAGTTCGCCGGGGGGGGCGCATCTTGAACACCGGGGAGCTGTTTTTT	CASSSPGGA_ILNTGELFF	TRBV27	TRBD1	TRBJ2-2	12	20	25	33
+OKT3 (anti-CD3)	1	7.05385e-07	TGCGCCAGCAGCCGACCCGGGACTAGATGAACACCGGGGGGCTGTTTTTT	CASSRPGT_MNTGGLFF	TRBV4-1	TRBD2	TRBJ2-2	12	18	25	28
+OKT3 (anti-CD3)	1	7.05385e-07	TGTGCCACCCGGGACAGGGGGAGGGGGGAGACCCAGTACTTCGGGCCAGGCACGCGGCTCCTGGTGCTCGGTGAGCGCGGGCTGCTGGGGCGTGGGCGCGGGCGGCTTGGGTCTGGTTTTTGCGGGGAGTCCCCGGGCTGTGCTCTGGGGCCAACGTCCTGACTTTC	CATRDRGRGETQYFGPGTRLLVLGERGL_GAWARAAWVWFLRGVPGLCSGANVLTF	TRBV19	TRBD1	TRBJ2-6	6	10	20	142
+OKT3 (anti-CD3)	1	7.05385e-07	TGTGCCAGCGGTTTTTCCTCCTGTGGGCGCGATGAAGCTTTCTTT	CASGFSSCGRDEAFF	TRBV28	,	TRBJ1-1	13	-1	-1	32
+OKT3 (anti-CD3)	1	7.05385e-07	TGTGCCAGCAGCGGGGACCGATACAATGACCAGTTCTTC	CASSGDRYNDQFF	TRBV3-1	TRBD2	TRBJ2-1	11	13	17	21
+OKT3 (anti-CD3)	1	7.05385e-07	TGTGCTAGCAGCAGGGACGGATACAATGAGCAGTTCTTC	CASSRDGYNEQFF	TRBV3-1	TRBD2	TRBJ2-1	11	13	17	21
+OKT3 (anti-CD3)	1	7.05385e-07	TGTGCCAGCAGCGGGGGGGGCAAACCCAGTACTTC	CASSGG_QTQYF	TRBV7-2	TRBD1	TRBJ2-5	11	15	20	23
+OKT3 (anti-CD3)	1	7.05385e-07	TGCGCCAAGCAGTGGTATCAACGCAGAGTACGGGTTATCATGGTGTAACATTGTGGGGACTAGCGGGAGTTGTCACAGATACGCAGTATTTT	CAKQWYQRRVRVIMV_TLWGLAGVVTDTQYF	TRBV10-2	TRBD2	TRBJ2-3	13	55	68	73
+OKT3 (anti-CD3)	1	7.05385e-07	TGTGCCAGCACTAGGGCGGGTCATGAAAAACTGTTTTTT	CASTRAGHEKLFF	TRBV6-5	TRBD2	TRBJ1-4	9	15	19	22
+OKT3 (anti-CD3)	1	7.05385e-07	TGCAGTGCTAGAGTTCCGGGACTTCAAGAGACGCAGTATTTT	CSARVPGLQETQYF	TRBV20-1	TRBD2	TRBJ2-3	12	17	22	26
+OKT3 (anti-CD3)	1	7.05385e-07	TATTTCAAGCAGTGGTATCAACGCAGAGTACGGGGAGGACCTGGCAGGTGGACTTGGGGAGGCAGGAGTGGAAGGCAGCAGGTCGCGGTTTTCCTTCCAGTCTTTAATGTTGTGCAACTAATGAAAAACTGTTTTTT	YFKQWYQRRVRGGPGRWTWGGRS_KAAGRGFPSSL*CCATNEKLFF	TRBV26	TRBD2	TRBJ1-4	12	49	61	114
+OKT3 (anti-CD3)	1	7.05385e-07	TGTGCCAGTAGTATATCTGTCGTCGGGTTGGCACAGATACGCAGTATTTT	CASSISVV_VGTDTQYF	TRBV19	,	TRBJ2-3	14	-1	-1	30
+OKT3 (anti-CD3)	1	7.05385e-07	TGTGCCAGCAGCCTTGGACTCTCGAACTCTGAAGCTTTCTTT	CASSLGLSNSEAFF	TRBV3-1	TRBD2	TRBJ1-1	12	15	19	23
+OKT3 (anti-CD3)	1	7.05385e-07	TGCACCAGCAAAAGGGGGTCCCCCGGTCGGGACATAGATACGCAGTATTTT	CTSKRGSPGRDIDTQYF	TRBV4-1	TRBD1	TRBJ2-3	9	12	17	32
+OKT3 (anti-CD3)	1	7.05385e-07	CGTGCCAGCAGCCCTGAGGGACAACTCAACTATGGCTACACCTTC	RASSPEGQLNYGYTF	TRBV3-1	TRBD1	TRBJ1-2	12	17	22	27
+OKT3 (anti-CD3)	1	7.05385e-07	TGTGGCTGAAGCAGTGGTATCAACGCAGAGTACGGGGTTTTTT	CG*SSGI_TQSTGFF	TRBV5-3	,	TRBJ1-4	11	-1	-1	36
+OKT3 (anti-CD3)	1	7.05385e-07	TACAGCGTGACAGGGTTTGAAGAGACCCAGTACTTC	YSVTGFEETQYF	TRBV29-1	TRBD1	TRBJ2-5	7	8	14	19
+OKT3 (anti-CD3)	1	7.05385e-07	TGTGCCAGCAAGGTGGGGACAAGACTCCTACGAGCAGTACTTC	CASKVGT_DSYEQYF	TRBV6-4	TRBD1	TRBJ2-7	9	15	20	24
+OKT3 (anti-CD3)	1	7.05385e-07	TATGCCAAGCAGTCGTATCAACGCAGAGTACGGGGAGAGGCGCTGCTGGG	YAKQSYQR_STGRGAAG	TRBV26	,	TRBJ2-2P	12	-1	-1	34
+OKT3 (anti-CD3)	1	7.05385e-07	TGTGCCAGCAGCGGGGACGGATACAATGAGTTTCTTC	CASSGD_DTMSFF	TRBV3-1	TRBD2	TRBJ2-1	11	13	17	21
+OKT3 (anti-CD3)	1	7.05385e-07	TGTGCCATCAGTCCCTCCATACTCTATGGCTACACCTTC	CAISPSILYGYTF	TRBV6-5	,	TRBJ1-2	11	-1	-1	23
+OKT3 (anti-CD3)	1	7.05385e-07	TGCCGTGCTAGAGTTCCGGGACTTCCAGGTACGCAGTATTTT	CRARVPGLPGTQYF	TRBV20-1	TRBD2	TRBJ2-3	12	17	22	25
+OKT3 (anti-CD3)	1	7.05385e-07	TGTGCCAGCAACACGTGACGGACTACCTACGAGCAGTACTTC	CASNT*RTTYEQYF	TRBV21-1	TRBD2	TRBJ2-7	12	19	24	25
+OKT3 (anti-CD3)	1	7.05385e-07	TGTCAAGCAGTGGTATCAACGCAGAGTACGGGGGTATTTTGGCCCAGGCACCCGGCTGACAGTGCTCGGTAAGCGGGGGCTCCCGCTGAAGCCCCGGAACTGGGGAGGGGGCGCCCCGGGACGCCGGGGGCGTCGCAGGGCCAGTTTCTGTGCCGCGTCTCGGGGCTGTGAGCCAAAAACATTCAGTACTTC	CQAVVSTQSTGVFWPRHPADSAR*AGAPAEAPELGRGRPGTPGASQGQFLCRVSGL*AKNIQYF	TRBV16	TRBD2	TRBJ2-4	9	102	108	170
+OKT3 (anti-CD3)	1	7.05385e-07	TGTCTAAGCAGTGGTATCAACGCAGAGTACGGGAAAACATCCTGAGGACAGTGCCTGGAGGGTTAAAATTCTACTAAGGAACAGGAGAGGACCTGGCAGGTGGACTTGGGGAGGCAGGAGTGGAAGGCAGCAGGTCGCGGTTTTCCTTCCAGTCTTTAATGTTGTGCAACTAATGAAAAACTGTTTTTT	CLSSGINAEYGKTS*GQCLEG*NSTKEQERTWQVDLGRQEWKAAGRGFPSSL*CCATNEKLFF	TRBV2	TRBD2	TRBJ1-4	12	101	113	166
+OKT3 (anti-CD3)	1	7.05385e-07	TGTGCCAGCAGCGTAGTCCCCACGGAGCGACGTGGAAACCTGTTTTTT	CASSVVPTERRGNLFF	TRBV9	,	TRBJ1-4	15	-1	-1	32
+OKT3 (anti-CD3)	1	7.05385e-07	TGTGTAAGCAGTGGTATCAACGCAGAGTACGGGATTTT	CVSSGI_RRVRDF	TRBV25-1	,	TRBJ1-5	12	-1	-1	33
+OKT3 (anti-CD3)	1	7.05385e-07	TGTGCCAGCAGCACGCGATGGACTACCTATGAGCAGTACTTC	CASSTRWTTYEQYF	TRBV21-1	TRBD2	TRBJ2-7	12	19	24	25
+OKT3 (anti-CD3)	1	7.05385e-07	TGTGCCAGCAGGTCGGAGGCTGGCGGGATTGGGGAGCTGTTTTTTT	CASRSEAG_GLGSCFF	TRBV2	TRBD2	TRBJ2-2	10	19	27	30
+OKT3 (anti-CD3)	1	7.05385e-07	TGTGCAGCAAGCAGTGGTATCAACGCAGAGTACGGGGACTCATGATGCACTGTGTAGCAATCAGCCCCAGCATTTT	CAASSGINAEYGD_HDALCSNQPQHF	TRBV5-8	TRBD2	TRBJ1-5	8	34	39	54
+OKT3 (anti-CD3)	1	7.05385e-07	TGTGCCAGCAGTCCGCCGGGGGGGGGCGCATCTTGAACACCGGGAGCTGTTTTTT	CASSPPGGG_HLEHRELFF	TRBV27	TRBD1	TRBJ2-2	11	21	26	34
+OKT3 (anti-CD3)	1	7.05385e-07	GGGGCCAGAGACCCCAGGGGGAAAGTGAGAAGATAAGAAGTATTTT	GARDPRGK_*EDKKYF	TRBV18	TRBD1	TRBJ2-3	7	14	20	30
+OKT3 (anti-CD3)	1	7.05385e-07	TGCGCCAGCAGCCCCAGCCGGGGGTCGGGAAACTATGGCTACACCTTCGGTTCGGGGACCAGGTTAACCGTTGTAGGGTTAAAATTCTACTAAGGAACAGGAGAGGACCTGGCAGGTGGACTTGGGGAGGCAGGAGTGGAAGGCAGCAGGTCGCGGTTTTCCTTCCAATCTTTAATGTTGTGCAACTAATGAAAAACTGTTTTTT	CASSPSRGSGNYGYTFGSGTRLTVVGLKFY*GTG_RTWQVDLGRQEWKAAGRGFPSNL*CCATNEKLFF	TRBV4-3	TRBD2	TRBJ1-4	12	117	129	182
+OKT3 (anti-CD3)	1	7.05385e-07	TATGCCAAGCAGTGGATCAACGCAGAGTACGGGAGTACTTC	YAKQWIN_RVREYF	TRBV26	,	TRBJ2-4	12	-1	-1	33
+OKT3 (anti-CD3)	1	7.05385e-07	TGTGCCAGCAGCATGGGGGGACTAGCCTCTCCTACGAGCAGTACTTC	CASSMGGL_LSYEQYF	TRBV9	TRBD2	TRBJ2-7	11	17	25	28
+OKT3 (anti-CD3)	1	7.05385e-07	CGTGCCAGCAGCACGCGACGGACTACCCACGAGCAGTACTTC	RASSTRRTTHEQYF	TRBV21-1	TRBD2	TRBJ2-7	12	19	24	25
+OKT3 (anti-CD3)	1	7.05385e-07	TTTTCAAGCAGAAGACGGCATACGAGATGCGCATTAGTGACTGGAGTTCAGACGTGTGCTCTTCCGATCTACGGTCGAAGCAGTGGTATCAACGCAGAGTACGGGATCGCACCAAGAGACCCAGTACTTC	FSSRRRHTRCALVTGVQTCALP_STVEAVVSTQSTGSHQETQYF	TRBV14	TRBD2	TRBJ2-5	10	101	105	110
+OKT3 (anti-CD3)	1	7.05385e-07	TGTCAAGCAGTGGTATCAACGCAGAGTACGGGGGCGGTGGGAAGGACCCGAGCTGAGTCTGGGACAGCAGAGCGGGCAGCACCGGTTTTTGTCCTGGGCCTCCAGGCTGTGAGCACAGATACGCAGTATTTT	CQAVVSTQSTGAVGRTRAESGTAERAAPVFVLGLQAVSTDTQYF	TRBV2	TRBD1	TRBJ2-3	11	60	66	111
+OKT3 (anti-CD3)	1	7.05385e-07	TATGTCAAGCAGTGGTATCAACGCAGAGTACGGGACACCAGCTCCTCTGGGGTTTGCCACACTCATGATGCACTGTGTAGCAATCAGCCCCAGCATTTT	YVKQWYQRRVRDTSSSGVCHTHDALCSNQPQHF	TRBV26	TRBD1	TRBJ1-5	12	31	36	77
+OKT3 (anti-CD3)	1	7.05385e-07	TGTGCCAGCTCCCCCCGGGGGAAAGCGATAGGATACGCAGTATTTT	CASSPRGK_R*DTQYF	TRBV18	TRBD1	TRBJ2-3	13	16	20	31
+OKT3 (anti-CD3)	1	7.05385e-07	TGTACCAGCAGCCCGCCGGGGGGGCGCATCTTGAACACCGGGGAGCTGTTTTTTT	CTSSPPGGR_S*TPGSCFF	TRBV27	TRBD1	TRBJ2-2	10	19	24	32
+OKT3 (anti-CD3)	1	7.05385e-07	TGGCCGAAGCAGTGGTATCAACGCAGAGTACGGGGAGTACTTC	WPKQWYQ_AEYGEYF	TRBV10-2	,	TRBJ2-4	13	-1	-1	35
+OKT3 (anti-CD3)	1	7.05385e-07	TGTGCCAGCACTAGGACGGGTCGTGAAAAACTGTTTTTT	CASTRTGREKLFF	TRBV6-5	,	TRBJ1-4	9	-1	-1	23
+OKT3 (anti-CD3)	1	7.05385e-07	TAAGCAGTGGTATCAACGCAGAGTACGGGGTACTTC	*AVVSTQSTGYF	TRBV12-5	,	TRBJ2-5	10	-1	-1	29
+OKT3 (anti-CD3)	1	7.05385e-07	TGTGCCAGCAGCTTAGGGGTGCTCCTACAATGAGCAGTTCTTC	CASSLGV_SYNEQFF	TRBV7-2	,	TRBJ2-1	15	-1	-1	21
+OKT3 (anti-CD3)	1	7.05385e-07	TGTGCCTGCAGTTACTCATCGCACCAAGAGACTCAGTACTTC	CACSYSSHQETQYF	TRBV6-6	,	TRBJ2-5	16	-1	-1	22
+OKT3 (anti-CD3)	1	7.05385e-07	TGTGCCTGCAGCCCCGGGCACGAGCTTCCGGGCAATGAGCAGTTCTTA	CACSPGHELPGNEQFL	TRBV7-3	,	TRBJ2-1	11	-1	-1	32
+OKT3 (anti-CD3)	1	7.05385e-07	TGTGCCAGCAGCGGGGACGGATACTACGAGCAGTACTTC	CASSGDGYYEQYF	TRBV3-1	TRBD2	TRBJ2-7	11	13	17	23
+OKT3 (anti-CD3)	1	7.05385e-07	TGTGCCACCCGGGACAGGGGGAGGGGGGAGACCCAGTACTTCGGGCCAGGCACGCGGCTCCTGGTGCTCGGTGAGCGCGGGCTGCTGGGGCGCGGGCGCGGGCGGCTTGGGTCTGGTTTTTGCGGGAGTCCCCGGGCTGTGCTCTGGGGCCAACGTCCTGACTTTC	CATRDRGRGETQYFGPGTRLLVLGERGL_WGAGAGGLGLVFAGVPGLCSGANVLTF	TRBV19	TRBD1	TRBJ2-6	6	10	20	141
+OKT3 (anti-CD3)	1	7.05385e-07	TGCGCCAGCAGTGAGAGCGCTTTCGGGACAGGGGTATGGGGAACACTGAAGCTTTCTTT	CASSESAFGT_GMGNTEAFF	TRBV10-2	TRBD1	TRBJ1-1	14	24	33	40
+OKT3 (anti-CD3)	1	7.05385e-07	TGCGCCAGCAGCTTGGGAGAGGACCTGAAAAACGTGTTCCCACCCGAGGTCGCTGTGTTTGAGCCATCAGAAGCAGAGATCTGCTGGG	CASSLGEDLKNVFPP_RSLCLSHQKQRSAG	TRBV5-1	,	TRBJ2-2P	15	-1	-1	80
+OKT3 (anti-CD3)	1	7.05385e-07	TGTGCCAGCGGGTCGGGGGCTAGCGGGATTGGGGAGCTGTTTTTT	CASGSGASGIGELFF	TRBV2	TRBD2	TRBJ2-2	8	15	27	30
+OKT3 (anti-CD3)	1	7.05385e-07	TGTGCCAGCAGTCCCTCCAGACTCTATGGCTCACCTTC	CASSPS_TLWLTF	TRBV6-5	,	TRBJ1-2	11	-1	-1	23
+OKT3 (anti-CD3)	1	7.05385e-07	TGTGCCAACAGCAGACTAGCGGGGGACCCCAGGATACGCAGTATTTT	CANSRLAG_PQDTQYF	TRBV7-9	TRBD2	TRBJ2-3	11	13	22	32
+OKT3 (anti-CD3)	1	7.05385e-07	TGTGCCAGCAGGGCCAGCGGGGTGTACACCCGGGGGCTGTTTTTT	CASRASGVYTRGLFF	TRBV13	TRBD2	TRBJ2-2	10	15	20	25
+OKT3 (anti-CD3)	1	7.05385e-07	TGTGTAGCAATCAGCCCCAGTATTTT	CVAI_PQYF	TRBV7-7	,	TRBJ1-5	3	-1	-1	4
+OKT3 (anti-CD3)	1	7.05385e-07	TGTGCCAGCAGCTCCTTAGCGGGGGCTGGCACAGATACGCAGTATTTTGGCCCAGGCACCCGGCTGACAGTGCTCGGTAAGCGGGGGCTCCCGCTGAAGCCCGGGAACTGGGGAGGGGGCGCCCCGGGACGCCGGGGGGCGTCGCAGGGCCAGTTTCTGTGCCGCGTCTCGGGGCTGTGAGCCAAAAACATTCAGTACTTC	CASSSLAGAGTDTQYFGPGTRLTVLGKRGLPLKPGNWGGGAPGRRGASQGQFLCRVSGL*AKNIQYF	TRBV5-5	TRBD2	TRBJ2-4	12	16	22	179
+OKT3 (anti-CD3)	1	7.05385e-07	TGTGCCAGCGGTTTTTCCTCCCGTGGGCGCGATGAAGCCTTCTTT	CASGFSSRGRDEAFF	TRBV28	,	TRBJ1-1	13	-1	-1	32
+OKT3 (anti-CD3)	1	7.05385e-07	TGTGCCAGCAGTTTTTCCTCCCCGTGGGCGCGATGAAGCTTTCTTT	CASSFSSP_GRDEAFF	TRBV28	,	TRBJ1-1	13	-1	-1	33
+OKT3 (anti-CD3)	1	7.05385e-07	TGTGCCAGCAGCTTAGGGGGGCCCGAGTACAATGAGCAGTTCTTC	CASSLGGPEYNEQFF	TRBV7-2	TRBD1	TRBJ2-1	15	16	21	27
+OKT3 (anti-CD3)	1	7.05385e-07	TGTGCCAGCAGCCTTGGACTCTCGAGCACTGAAGCTTTCTTT	CASSLGLSSTEAFF	TRBV3-1	TRBD2	TRBJ1-1	12	15	19	23
+OKT3 (anti-CD3)	1	7.05385e-07	TAAGCAGTGGTATCAACGCAGAGTACGGGGACACACCAGCTCCTCTGGGGTTTGCCACACTCATGATGCACTGTGTAGCAATCAGCCCCAGCATTTT	*AVVSTQSTGTHQLLW_VCHTHDALCSNQPQHF	TRBV20-1	TRBD1	TRBJ1-5	11	27	32	75
+OKT3 (anti-CD3)	1	7.05385e-07	TGTTTAAGCAGTGGTATCAACGCAGAGTACGGGGGGGACTAGCGGGGTTACTCCAGATACGCAGTATTTT	CLSSGINAEYGG_TSGVTPDTQYF	TRBV6-1	TRBD2	TRBJ2-3	12	34	45	53
+OKT3 (anti-CD3)	1	7.05385e-07	TGTGCAAGCAGTGGTATCAACGCAGAGTACGGGAGGGCCCACACCAGCTCCTCTGGGGTTTGCCACACTCATGATGCACTGTGTAGCAATCAGCCCCAGCATTTC	CASSGINAEYGRAHTSSSGVCHTHDALCSNQPQHF	TRBV28	TRBD2	TRBJ1-5	11	29	36	83
+OKT3 (anti-CD3)	1	7.05385e-07	TGTGACAAGCAGTGGTATCAACGCAGAGTACGGGACACTCATGATGCACTGTGTAGCAATCAGCCCCAGCATTTT	CDKQWYQRRVRDTHDALCSNQPQHF	TRBV6-8	TRBD1	TRBJ1-5	12	31	36	53
+OKT3 (anti-CD3)	1	7.05385e-07	TATTCAAGCAGTGGTATCAACGCAGAGTACGGGGGAGGCGCTGCTGGGCGTCTGGGCGGAGGACTCCTGGTTCTGGGTGCTGGGAGAGCGATGGGGCTCTCAGCGGTGGGAAGGACCCGAGCTGAGTCTGGGACAGCAGAGCGGGCAGCACCGGTTTTTGTCCTGGGCCTCCAGGCTGTGAGCACAGATACGCAGTATTTT	YSSSGINAEYGGGAAGRLGGGLLVLGAGRAMGLSAVGRTRAESGTAERAAPVFVLGLQAVSTDTQYF	TRBV26	TRBD1	TRBJ2-3	11	129	135	180
+OKT3 (anti-CD3)	1	7.05385e-07	TGCAGTGCTACAGGGGGGGGCCTCTTACGAGCAGTACTTC	CSATGGG_SYEQYF	TRBV20-1	TRBD1	TRBJ2-7	12	15	20	21
+OKT3 (anti-CD3)	1	7.05385e-07	TTTGCCAGGCACCCCGGGCACGAGCTTCCGGGCAATGGGCAGTTTTTC	FARHPGHELPGNGQFF	TRBV7-3	,	TRBJ2-1	7	-1	-1	32
+OKT3 (anti-CD3)	1	7.05385e-07	TGTGCCAGCAGCCTCGACAGCCGAACCTCTGGAAACACCATATATTTTGGAGAGGGAAGTTGGCTCACTGTTGTAGGGTTAAAATTCTGCTAAGGAACAGGAGAGGACCTGGCAGGTGGACTTGGGGAGGCAGGAGTGGAAGGCAGCAGGTCGCGGTTTTCCTTCCAGTCTTTAATGTTGTGCAACTAATGAAAAACTGTTTTTT	CASSLDSRTSGNTIYFGEGSWLTVVGLKFC*GTG_RTWQVDLGRQEWKAAGRGFPSSL*CCATNEKLFF	TRBV9	TRBD2	TRBJ1-4	11	117	129	182
+OKT3 (anti-CD3)	1	7.05385e-07	TGTACCAGCAGCGGGGACGGATACGATGAGCAGTTCTTC	CTSSGDGYDEQFF	TRBV3-1	TRBD2	TRBJ2-1	11	13	17	21
+OKT3 (anti-CD3)	1	7.05385e-07	TGTGCCAGCAGCAGGGGGACGGATACAATGAGCAGTTCTTC	CASSRGT_YNEQFF	TRBV3-1	TRBD1	TRBJ2-1	11	12	17	23
+OKT3 (anti-CD3)	1	7.05385e-07	TGTGCCAGCAGCTTAGGGGGGCAAGCCCAGCACCTC	CASSLGGQAQHL	TRBV7-2	TRBD1	TRBJ2-5	15	16	21	25
+OKT3 (anti-CD3)	1	7.05385e-07	TGTGCCAGCAGTCCCTCCAGGCACTATGGCTACACCTTC	CASSPSRHYGYTF	TRBV6-6	,	TRBJ1-2	11	-1	-1	22
+OKT3 (anti-CD3)	1	7.05385e-07	TGTACCAGCAGTTACTCGCACCAAGAGACCCAGTACTTC	CTSSYSHQETQYF	TRBV6-6	,	TRBJ2-5	16	-1	-1	19
+OKT3 (anti-CD3)	1	7.05385e-07	TGCGCAAGCAGTGGTATCAACGCAGAGTACGGGGCACTGTGTAGCAATCAGCCCCAGCATTTT	CASSGINAEYGALCSNQPQHF	TRBV5-1	TRBD1	TRBJ1-5	10	30	34	41
+OKT3 (anti-CD3)	1	7.05385e-07	TGCGCCGGCAGCTCGGAGCCTTTGAACACCGGGGAGCTGTTTTTT	CAGSSEPLNTGELFF	TRBV5-1	,	TRBJ2-2	15	-1	-1	23
+OKT3 (anti-CD3)	1	7.05385e-07	TGTGCCAGCAGCTTGGGGCCCGGAGGGACTGATGCTTTCTTT	CASSLGPGGTDAFF	TRBV5-5	TRBD2	TRBJ1-1	15	21	26	27
+OKT3 (anti-CD3)	1	7.05385e-07	TGTGCCGGCTCCCCCCGGGGGAAAGTGATAAGATATGCAGTATTTT	CAGSPRGK_**DMQYF	TRBV18	TRBD1	TRBJ2-3	13	16	20	30
+OKT3 (anti-CD3)	1	7.05385e-07	TTTTCAAGCAGTGGTATCAACGCAGAGTACGGGGGTGTAACATTGTGGGGACTAGCGGGCTCCCACCAAGAGACCCAGTACTTC	FSSSGINAEYGGVTLWGLAGSHQETQYF	TRBV6-1	TRBD2	TRBJ2-5	12	47	58	64
+OKT3 (anti-CD3)	1	7.05385e-07	TGTGCCAGCAGTTTCTTTTTCTTGGGACAGACCACAGATACGCAGTATTTT	CASSFFFLGQTTDTQYF	TRBV27	TRBD1	TRBJ2-3	13	23	29	32
+OKT3 (anti-CD3)	1	7.05385e-07	TATTGCCAGCAGTGGTATCAACGCAGAGTACGGGAGACTAACCTCTGCCACCTGCGCTTCCTGCCGCTGCCCAGTGGTTGGGGGAGGGGGACTAGCAGGGAGGAAACATTTTTGTATCATGGTGTAACATTGTGGGGACTAGCGGGCTCCCACCAAGAGACCCAGTACTTC	YCQQWYQRRVRETNLCHLRFLPLPSGWGRGTSREETFLYHGVTLWGLAGSHQETQYF	TRBV26	TRBD2	TRBJ2-5	12	87	102	151
+OKT3 (anti-CD3)	1	7.05385e-07	TGTGCCAGCAGCACGCGATGGACTACCTACGAGCAGTTCTTC	CASSTRWTTYEQFF	TRBV21-1	TRBD2	TRBJ2-1	12	19	24	30
+OKT3 (anti-CD3)	1	7.05385e-07	TGGTATCAACGCAGAGTACGGGGCACTGTGTAGCAATCAGCCCCAGCATTTT	WYQRRVRGT_CSNQPQHF	TRBV15	TRBD1	TRBJ1-5	1	19	23	30
+OKT3 (anti-CD3)	1	7.05385e-07	TGCAGTGCTAGACATGAAATCGAGACCCAGTACTTC	CSARHEIETQYF	TRBV20-1	,	TRBJ2-5	11	-1	-1	21
+OKT3 (anti-CD3)	1	7.05385e-07	TGCAGTGCCAGCGGGCAGCGGGAGGATGACAATGAGCAGTTCTTC	CSASGQREDDNEQFF	TRBV20-1	TRBD2	TRBJ2-1	10	16	24	28
+OKT3 (anti-CD3)	1	7.05385e-07	TTTGCAAGCAGTGGTATCAACGCAGAGTACGGGGACACTCATGATGCACTGTGTAGCAATCAGCCCCAGCATTTT	FASSGINAEYGDTHDALCSNQPQHF	TRBV6-4	TRBD1	TRBJ1-5	12	31	36	53
+OKT3 (anti-CD3)	1	7.05385e-07	TGTGCCAGCAGTTACTCATCGCACCAAGAGACCCAGTATTC	CASSYSS_PRDPVF	TRBV6-6	,	TRBJ2-5	16	-1	-1	22
+OKT3 (anti-CD3)	1	7.05385e-07	TGCGCCAGCAGTGAGTCGACTCAGGGAGGGAATGAGCAGTTCTTC	CASSESTQGGNEQFF	TRBV10-2	TRBD2	TRBJ2-1	16	23	29	30
+OKT3 (anti-CD3)	1	7.05385e-07	TGTGCCAGCACTAGTACGGGTCATGAAAAACTGTTTTTT	CASTSTGHEKLFF	TRBV6-5	,	TRBJ1-4	9	-1	-1	22
+OKT3 (anti-CD3)	1	7.05385e-07	TGTGCCAGCAGTGGTAGCAGCTACACCGGGGAGCTGTTTTTT	CASSGSSYTGELFF	TRBV27	,	TRBJ2-2	11	-1	-1	22
+OKT3 (anti-CD3)	1	7.05385e-07	TGTGCCAGCAGCCTCGACAGCCGAACCTCTGGAAACACCATATATTTTGGAGAGGGAAGTTGGCTCACTGTTGTAGGGTTAAATTCTACTAAGGAACAGGAGAGGACCTGGCAGGTGGACTTGGGGAGGCAGGAGTGGAAGGCAGCAGGTCGCGGTTTCCTTCCAGTCTTTAATGTTGTGCAACTAATGAAAAACTGTTTTTT	CASSLDSRTSGNTIYFGEGSWLTVVGLNSTKEQE_DLAGGLGEAGVEGSRSRFPSSL*CCATNEKLFF	TRBV9	TRBD2	TRBJ1-4	11	116	128	180
+OKT3 (anti-CD3)	1	7.05385e-07	TGTGCCAGCAGTCACTCATCGCACCAAGAGACCCAGTACTTT	CASSHSSHQETQYF	TRBV6-6	,	TRBJ2-5	16	-1	-1	22
+OKT3 (anti-CD3)	1	7.05385e-07	TGTGCCAGCAGCCTCGACAGCCGAACCCCTGGAAACACCACATATTTT	CASSLDSRTPGNTTYF	TRBV9	TRBD1	TRBJ1-3	11	15	19	28
+OKT3 (anti-CD3)	1	7.05385e-07	TGCACCAGCAGTCCCTCCAGACTCTATGGCTACACCTTC	CTSSPSRLYGYTF	TRBV6-5	,	TRBJ1-2	11	-1	-1	23
+OKT3 (anti-CD3)	1	7.05385e-07	TGTGCCAGCAGCTTAGGGGTACAATGAGCAGTTCTTC	CASSLG_YNEQFF	TRBV7-2	,	TRBJ2-1	15	-1	-1	19
+OKT3 (anti-CD3)	1	7.05385e-07	TGCAGTGCTAGTTCCGGGGGGTTAGCGTCTACGAGCAGTACTTC	CSASSGG_SVYEQYF	TRBV20-1	TRBD2	TRBJ2-7	10	22	26	28
+OKT3 (anti-CD3)	1	7.05385e-07	TAAGACAAGCAGTGGTATCAACGCAGAGTACGGGGAAAAACATCCTGAGGACAGTGCCTGGAGGGTTAAAATTCTACTAAGGAACAGGAGAGGACCTGGCAGGTGGACTTGGGGAGGCAGGAGTGGAAGGCAGCAGGTCGCGGTTTTCCTTCCAGTCTTTAATGTTGTGCAACTAATGAAAAACTGTTTTTT	*DKQWYQRRVRGKTS*GQCLEG*NSTKEQERTWQVDLGRQEWKAAGRGFPSSL*CCATNEKLFF	TRBV26	TRBD2	TRBJ1-4	12	104	116	169
+OKT3 (anti-CD3)	1	7.05385e-07	TGCGCCAGCAGCTTGGGAGAGGACCTGAAAAACGTGTTCCCACCCGAGGTCGCTGTGTTTGAGCCATCAGAAGCAGAGATCTCTTC	CASSLGEDLKNVFP_RGRCV*AIRSRDLF	TRBV5-1	,	TRBJ2-1	15	-1	-1	81
+OKT3 (anti-CD3)	1	7.05385e-07	TGTGCCAGCAGTTACTCGTGTCCTAACGGGGTTCAAAAGGTCGCCAAAAACATTCAGTACTTC	CASSYSCPNGVQKVAKNIQYF	TRBV6-5	TRBD2	TRBJ2-4	16	22	29	42
+OKT3 (anti-CD3)	1	7.05385e-07	TGTGCCAGTAAAATGGACGGAAATGCACCCCTCCACTTT	CASKMDGNAPLHF	TRBV19	,	TRBJ1-6	9	-1	-1	21
+OKT3 (anti-CD3)	1	7.05385e-07	TATGAAGCAGTGGTATCAACGCAGAGTACGGGAACACCATATATTTT	YEAVVSTQ_YGNTIYF	TRBV26	,	TRBJ1-3	10	-1	-1	29
+OKT3 (anti-CD3)	1	7.05385e-07	TGTGCCAGCAGTCCTCCAGACCCTATGGCTACACCTTC	CASSPP_PYGYTF	TRBV6-5	,	TRBJ1-2	11	-1	-1	22
+OKT3 (anti-CD3)	1	7.05385e-07	AGCAGTGGTATCAACGCAGAGTACGGGACCCGGCTGACAGTGCTCGGTAAGCGGGGGCTCCCGCTGAAGCCCCGGAACTGGGGAGGGGGCGCCCCGGGACGCCGGGGGCGTCGCAGGGCCAGTTTCTGTGCCGCGTCTCGGGGCTGTGAGCCAAAAACATTCAGTACTTC	SSGINAEYGTRLTVLGKRGLPLKPRNWG_GRPGTPGASQGQFLCRVSGL*AKNIQYF	TRBV20-1	TRBD2	TRBJ2-4	9	80	86	148
+OKT3 (anti-CD3)	1	7.05385e-07	TGTGCCAGCAGTCCGCCGGGGGGACAGATACGCAGTATTTT	CASSPPG_TDTQYF	TRBV27	TRBD1	TRBJ2-3	11	17	21	23
+OKT3 (anti-CD3)	1	7.05385e-07	TGTGCCAGCAGCCTCGACAGCCGAACCTCTGGAAACACTATATATTT	CASSLDSR_LWKHYIF	TRBV9	TRBD1	TRBJ1-3	11	15	19	26
+OKT3 (anti-CD3)	1	7.05385e-07	TGTGCCAGCAGTCCCTCCAGACTCTATGACTACGCCTTC	CASSPSRLYDYAF	TRBV6-5	,	TRBJ1-2	11	-1	-1	23
+OKT3 (anti-CD3)	1	7.05385e-07	TTTGCCAGCAGCCCCGGGCTCGAGCTTCCGGGCAATGAGCAGTTCTTC	FASSPGLELPGNEQFF	TRBV7-3	,	TRBJ2-1	11	-1	-1	32
+OKT3 (anti-CD3)	1	7.05385e-07	TGTGCCACCTAATAGGATGGGGAGAGCGGAAGAACACCGGGGAGCTGTTTTTTT	CAT**DGESGRTPGSCFF	TRBV15	TRBD2	TRBJ2-2	8	24	28	31
+OKT3 (anti-CD3)	1	7.05385e-07	TTCGCCAAGCAGTGGTATCAACGCAGAGTACGGG	FAKQWY_NAEYG	TRBV5-1	,	TRBJ1-2	11	-1	-1	34
+OKT3 (anti-CD3)	1	7.05385e-07	TGTGCCAGCAGTCCGCCGGGGGGCCGCATCTTGAACACCGGGGAGCCGTTTTTT	CASSPPGGRILNTGEPFF	TRBV27	TRBD1	TRBJ2-2	11	18	23	32
[truncated: 3,766 more rows]
