# Supplementary material for: Epstein–Barr Virus+ B Cells in Breast Cancer Immune Response: A Case Report
Source: Front Immunol. 2021 Nov 16;12:761798. doi: 10.3389/fimmu.2021.761798 (PMC8637110; doi:10.3389/fimmu.2021.761798)
Supplement: Supplementary file 5 [file Table_4.xlsx]

## Sheet: ST4
Supplementary Table 4. Results from the McPASTCR database using the CDR3b sequences from XABCL and TNBC-T cells expanded in the presence of XABCL-LCL. Related to Figure 5.	Supplementary Data 3 Table 1. TCR from BC-PS-562.6 T cells after co-cultures with irradiated PDX-562 B cells (at 60Gy).
Sample	Number in Query	Query	Dist	CDR3.alpha.aa	CDR3.beta.aa	Species	Category	Pathology	Pathology.Mesh.ID	Additional.study.details	Antigen.identification.method	Single.cell	NGS	Antigen.protein	Protein.ID	Epitope.peptide	Epitope.ID	MHC	Tissue	T.Cell.Type	T.cell.characteristics	CDR3.alpha.nt	TRAV	TRAJ	TRBV	TRBD	TRBJ	Reconstructed.J.annotation	CDR3.beta.nt	Mouse.strain	PubMed.ID	Remarks
TNBC-T + XABCL-LCL	6	CASSPRTGLRNTEAFF	1	NA	CASSPRTGLNTEAFF	Human	Pathogens	Cytomegalovirus (CMV)	D003586	NA	1	No	Yes	pp50	P16790	VTEHDTLLY	71290	HLA-A1	PBMC	CD8	NA	NA	NA	NA	TRBV4-2	NA	TRBJ1-1	No	TGTGCCAGCAGCCCTCGCACAGGGTTGAACACTGAAGCTTTCTTT	NA	28636589	NA
TNBC-T + XABCL-LCL	10	CSATGGASYEQYF	1	NA	CSATGGSYEQYF	Human	Pathogens	Influenza	D009980	NA	1	No	Yes	NP177	P03466	LPRRSGAAGA	38688	HLA-B7	PBMC	CD8	NA	NA	NA	NA	TRBV20-1	NA	TRBJ2-7	No	TGCAGTGCAACCGGGGGCTCCTACGAGCAGTACTTC	NA	28636589	NA
TNBC-T + XABCL-LCL	17	CASSLGPGGTEAFF	1	CAASRAGSQGNLIF	CASSLGAGGTEAFF	Human	Pathogens	M.Tuberculosis	D009169	NA	2.2	Yes	Yes	NA	NA	NA	NA	NA	PBMC	CD4	NA	NA	mTRAV14D-1	TRAJ42	TRBV13	NA	TRBJ1-1	NA	NA	NA	32341563	NA
TNBC-T + XABCL-LCL	17	CASSLGPGGTEAFF	1	NA	CASSLGPGRTEAFF	Human	Pathogens	M.Tuberculosis	D009169	Bulk	2.2	No	Yes	NA	NA	NA	NA	NA	PBMC	CD4	NA	NA	NA	NA	TRBV7-2	NA	NA	NA	NA	NA	32341563	NA
TNBC-T + XABCL-LCL	17	CASSLGPGGTEAFF	1	NA	CASSLVPGGTEAFF	Human	Pathogens	M.Tuberculosis	D009169	Bulk	2.2	No	Yes	NA	NA	NA	NA	NA	PBMC	CD4	NA	NA	NA	NA	TRBV5-1	NA	NA	NA	NA	NA	32341563	NA
TNBC-T + XABCL-LCL	24	CASSQGDLQETQYF	1	NA	CASSQWDLQETQYF	Human	Pathogens	Influenza	D009980	NA	1	No	Yes	Matrix protein (M1)	P03485	GILGFVFTL	20354	HLA-A2	PBMC	CD8	NA	NA	NA	NA	TRBV4-2	NA	TRBJ2-5	No	TGTGCCAGCAGCCAATGGGACCTCCAAGAGACCCAGTACTTC	NA	28636589	NA
TNBC-T + XABCL-LCL	26	CASSLGGQTQYF	1	NA	CASSLGGDTQYF	Human	Pathogens	M.Tuberculosis	D009169	Bulk	2.2	No	Yes	NA	NA	NA	NA	NA	PBMC	CD4	NA	NA	NA	NA	TRBV5-6	NA	NA	NA	NA	NA	32341563	NA
TNBC-T + XABCL-LCL	26	CASSLGGQTQYF	1	NA	CASSLGGDTQYF	Human	Pathogens	M.Tuberculosis	D009169	Bulk	2.2	No	Yes	NA	NA	NA	NA	NA	PBMC	CD4	NA	NA	NA	NA	TRBV5-6	NA	NA	NA	NA	NA	32341563	NA
TNBC-T + XABCL-LCL	26	CASSLGGQTQYF	1	NA	CASSLGGDTQYF	Human	Pathogens	M.Tuberculosis	D009169	Bulk	2.2	No	Yes	NA	NA	NA	NA	NA	PBMC	CD4	NA	NA	NA	NA	TRBV5-6	NA	NA	NA	NA	NA	32341563	NA
TNBC-T + XABCL-LCL	26	CASSLGGQTQYF	1	NA	CASSLGGQETQYF	Human	Pathogens	M.Tuberculosis	D009169	Bulk	2.2	No	Yes	NA	NA	NA	NA	NA	PBMC	CD4	NA	NA	NA	NA	TRBV11-2	NA	NA	NA	NA	NA	32341563	NA
TNBC-T + XABCL-LCL	28	CASSPLGGQGTEAFF	1	NA	CASSPLGGGTEAFF	Human	Autoimmune	Celiac disease	D002446	NA	2.2	No	Yes	NA	NA	NA	NA	NA	Gut	CD4	NA	NA	NA	NA	NA	NA	NA	No	NA	NA	29269859	NA
TNBC-T + XABCL-LCL	32	CASSRLAGGPQDTQYF	1	NA	CASSRLAGGPWDTQYF	Human	Pathogens	M.Tuberculosis	D009169	Bulk	2.2	No	Yes	NA	NA	NA	NA	NA	PBMC	CD4	NA	NA	NA	NA	TRBV27	NA	NA	NA	NA	NA	32341563	NA
TNBC-T + XABCL-LCL	37	CASSIQETQYF	1	NA	CASSFQETQYF	Human	Cancer	Clear cell renal carcinoma	D002292	NA	3	No	No	NA	NA	NA	NA	NA	Kidney+PBMC	CD4	TIL	NA	NA	NA	NA	NA	TRBJ2-5	No	NA	NA	25637538	NA
TNBC-T + XABCL-LCL	37	CASSIQETQYF	1	NA	CASSSQETQYF	Human	Cancer	Colorectal cancer	D015179	NA	3	No	Yes	NA	NA	NA	NA	NA	Colon/rectum	CD8	TIL	NA	NA	NA	TRBV2	NA	TRBJ2-5	No	TGTGCCAGCAGCAGCCAAGAGACCCAGTACTTC	NA	27465739	NA
TNBC-T + XABCL-LCL	37	CASSIQETQYF	1	NA	CASSSQETQYF	Human	Cancer	Colorectal cancer	D015179	NA	3	No	Yes	NA	NA	NA	NA	NA	Colon/rectum	CD8	TIL	NA	NA	NA	TRBV4-02	NA	TRBJ2-5	No	TGTGCCAGCAGCAGCCAAGAGACCCAGTACTTC	NA	27465739	NA
TNBC-T + XABCL-LCL	37	CASSIQETQYF	1	NA	CASSSQETQYF	Human	Cancer	Colorectal cancer	D015179	NA	3	No	Yes	NA	NA	NA	NA	NA	Colon/rectum	CD8	TIL	NA	NA	NA	TRBV2	NA	TRBJ2-5	No	TGTGCCAGCAGTTCCCAAGAGACCCAGTACTTC	NA	27465739	NA
TNBC-T + XABCL-LCL	37	CASSIQETQYF	1	NA	CASSSQETQYF	Human	Cancer	Colorectal cancer	D015179	NA	3	No	Yes	NA	NA	NA	NA	NA	Colon/rectum	CD8	TIL	NA	NA	NA	TRBV7-02	NA	TRBJ2-5	No	TGTGCCAGCAGCTCCCAAGAGACCCAGTACTTC	NA	27465739	NA
TNBC-T + XABCL-LCL	37	CASSIQETQYF	1	NA	CASSSQETQYF	Human	Cancer	Colorectal cancer	D015179	NA	3	No	Yes	NA	NA	NA	NA	NA	Colon/rectum	CD8	TIL	NA	NA	NA	TRBV7-08	NA	TRBJ2-5	No	TGTGCCAGCAGCTCGCAAGAGACCCAGTACTTC	NA	27465739	NA
TNBC-T + XABCL-LCL	37	CASSIQETQYF	1	NA	CASSSQETQYF	Human	Cancer	Colorectal cancer	D015179	NA	3	No	Yes	NA	NA	NA	NA	NA	Colon/rectum	CD8	TIL	NA	NA	NA	TRBV6-02,TRBV6-03	NA	TRBJ2-5	No	TGTGCCAGCAGTTCCCAAGAGACCCAGTACTTC	NA	27465739	NA
TNBC-T + XABCL-LCL	37	CASSIQETQYF	1	NA	CASSSQETQYF	Human	Cancer	Colorectal cancer	D015179	NA	3	No	Yes	NA	NA	NA	NA	NA	Colon/rectum	CD8	TIL	NA	NA	NA	TRBV7-06	NA	TRBJ2-5	No	TGTGCCAGCAGCTCCCAAGAGACCCAGTACTTC	NA	27465739	NA
TNBC-T + XABCL-LCL	37	CASSIQETQYF	1	NA	CASSSQETQYF	Human	Cancer	Colorectal cancer	D015179	NA	3	No	Yes	NA	NA	NA	NA	NA	Colon/rectum	CD8	TIL	NA	NA	NA	TRBV12-03/TRBV12-04	NA	TRBJ2-5	No	TGTGCCAGCAGTTCGCAAGAGACCCAGTACTTC	NA	27465739	NA
TNBC-T + XABCL-LCL	37	CASSIQETQYF	1	NA	CASSSQETQYF	Human	Cancer	Colorectal cancer	D015179	NA	3	No	Yes	NA	NA	NA	NA	NA	Colon/rectum	CD8	TIL	NA	NA	NA	TRBV5-04	NA	TRBJ2-5	No	TGTGCCAGCAGCTCCCAAGAGACCCAGTACTTC	NA	27465739	NA
TNBC-T + XABCL-LCL	37	CASSIQETQYF	1	NA	CASSSQETQYF	Human	Cancer	Colorectal cancer	D015179	NA	3	No	Yes	NA	NA	NA	NA	NA	Colon/rectum	CD8	TIL	NA	NA	NA	TRBV9	NA	TRBJ2-5	No	TGTGCCAGCAGCAGCCAAGAGACCCAGTACTTC	NA	27465739	NA
TNBC-T + XABCL-LCL	37	CASSIQETQYF	1	NA	CASSSQETQYF	Human	Cancer	Colorectal cancer	D015179	NA	3	No	Yes	NA	NA	NA	NA	NA	Colon/rectum	CD8	TIL	NA	NA	NA	TRBV6-06	NA	TRBJ2-5	No	TGTGCCAGCAGTTCACAAGAGACCCAGTACTTC	NA	27465739	NA
TNBC-T + XABCL-LCL	37	CASSIQETQYF	1	NA	CASSSQETQYF	Human	Cancer	Colorectal cancer	D015179	NA	3	No	Yes	NA	NA	NA	NA	NA	Colon/rectum	CD8	TIL	NA	NA	NA	TRBV27	NA	TRBJ2-5	No	TGTGCCAGCAGTTCCCAAGAGACCCAGTACTTC	NA	27465739	NA
TNBC-T + XABCL-LCL	37	CASSIQETQYF	1	NA	CASSSQETQYF	Human	Cancer	Colorectal cancer	D015179	NA	3	No	Yes	NA	NA	NA	NA	NA	Colon/rectum	CD8	TIL	NA	NA	NA	TRBV28	NA	TRBJ2-5	No	TGTGCCAGCAGTTCTCAAGAGACCCAGTACTTC	NA	27465739	NA
TNBC-T + XABCL-LCL	37	CASSIQETQYF	1	NA	CASSSQETQYF	Human	Cancer	Colorectal cancer	D015179	NA	3	No	Yes	NA	NA	NA	NA	NA	Colon/rectum	CD8	TIL	NA	NA	NA	TRBV5-01	NA	TRBJ2-5	No	TGCGCCAGCAGCTCTCAAGAGACCCAGTACTTC	NA	27465739	NA
TNBC-T + XABCL-LCL	37	CASSIQETQYF	1	NA	CASSSQETQYF	Human	Cancer	Colorectal cancer	D015179	NA	3	No	Yes	NA	NA	NA	NA	NA	Colon/rectum	CD8	TIL	NA	NA	NA	TRBV5-06	NA	TRBJ2-5	No	TGTGCCAGCAGCTCGCAAGAGACCCAGTACTTC	NA	27465739	NA
TNBC-T + XABCL-LCL	37	CASSIQETQYF	1	NA	CASRIQETQYF	Human	Pathogens	Influenza	D009980	NA	1	No	Yes	NP177	P03466	LPRRSGAAGA	38688	HLA-B7	PBMC	CD8	NA	NA	NA	NA	TRBV7-8	NA	TRBJ2-5	No	TGTGCCAGCAGAATACAAGAGACCCAGTACTTC	NA	28636589	NA
TNBC-T + XABCL-LCL	37	CASSIQETQYF	1	NA	CASSQETQYF	Human	Autoimmune	Celiac disease	D002446	NA	2.2	No	Yes	NA	NA	NA	NA	NA	PBMC	CD4	NA	NA	NA	NA	TRBV7-1	NA	NA	No	NA	NA	29269859	NA
TNBC-T + XABCL-LCL	37	CASSIQETQYF	1	NA	CASSLQETQYF	Human	Autoimmune	Inflammatory bowel disease (IBD)	D015212	Chrohn's disease and Ulceritive colitis	2.2	No	Yes	Flagellin	P22251	NA	NA	NA	PBMC	CD4	NA	NA	NA	NA	TRBV6-9	NA	TRBJ2-5	No	NA	NA	29988119	NA
TNBC-T + XABCL-LCL	37	CASSIQETQYF	1	NA	CASSPQETQYF	Human	Autoimmune	Inflammatory bowel disease (IBD)	D015212	Chrohn's disease and Ulceritive colitis	2.2	No	Yes	Flagellin	P22251	NA	NA	NA	PBMC	CD4	NA	NA	NA	NA	TRBV6-3	NA	TRBJ2-5	No	NA	NA	29988119	NA
TNBC-T + XABCL-LCL	37	CASSIQETQYF	1	NA	CASSPQETQYF	Human	Autoimmune	Inflammatory bowel disease (IBD)	D015212	Chrohn's disease and Ulceritive colitis	2.2	No	Yes	Flagellin	P22251	NA	NA	NA	PBMC	CD4	NA	NA	NA	NA	TRBV25-1	NA	TRBJ2-5	No	NA	NA	29988119	NA
TNBC-T + XABCL-LCL	37	CASSIQETQYF	1	NA	CASSPQETQYF	Human	Autoimmune	Inflammatory bowel disease (IBD)	D015212	Chrohn's disease and Ulceritive colitis	2.2	No	Yes	Flagellin	P22251	NA	NA	NA	PBMC	CD4	NA	NA	NA	NA	TRBV7-2	NA	TRBJ2-5	No	NA	NA	29988119	NA
TNBC-T + XABCL-LCL	37	CASSIQETQYF	1	NA	CASSFQETQYF	Human	Autoimmune	Ulcerative Colitis	D003093	NA	2.4	No	NA	NA	NA	NA	NA	NA	PBMC, Rectum	CD4	NA	NA	NA	NA	NA	NA	NA	No	NA	NA	30556140	NA
TNBC-T + XABCL-LCL	37	CASSIQETQYF	1	CAMREPSQGGSEKLVF	CASSNQETQYF	Human	Cancer	Neoantigen	C050269	NA	1	Yes	NA	GANAB-S5F	NA	ALYGFVPVL	NA	HLA-A2	NA	NA	NA	NA	TRAV35	NA	TRBV27	NA	NA	NA	NA	NA	30418433	NA
TNBC-T + XABCL-LCL	37	CASSIQETQYF	0	NA	CASSIQETQYF	Human	Pathogens	M.Tuberculosis	D009169	Bulk	2.2	No	Yes	NA	NA	NA	NA	NA	PBMC	CD4	NA	NA	NA	NA	TRBV19	NA	NA	NA	NA	NA	32341563	NA
TNBC-T + XABCL-LCL	37	CASSIQETQYF	1	NA	CASSRQETQYF	Human	Pathogens	M.Tuberculosis	D009169	Bulk	2.2	No	Yes	NA	NA	NA	NA	NA	PBMC	CD4	NA	NA	NA	NA	TRBV5-6	NA	NA	NA	NA	NA	32341563	NA
TNBC-T + XABCL-LCL	38	CASSSSGIYEQYF	1	NA	CASSSSGDYEQYF	Human	Cancer	Clear cell renal carcinoma	D002292	NA	3	No	No	NA	NA	NA	NA	NA	Kidney+PBMC	CD4	TIL	NA	NA	NA	NA	NA	TRBJ2-7	No	NA	NA	25637538	NA
TNBC-T + XABCL-LCL	44	CASSLEPLNTGELFF	1	CILREFGYGNKLVF	CASSLEPSNTGELFF	Human	Pathogens	M.Tuberculosis	D009169	NA	2.2	Yes	Yes	NA	NA	NA	NA	NA	PBMC	CD4	NA	NA	TRAV26-2	TRAJ47	TRBV11-2	NA	TRBJ2-2	NA	NA	NA	32341563	NA
TNBC-T + XABCL-LCL	44	CASSLEPLNTGELFF	1	NA	CASSLELNTGELFF	Human	Pathogens	M.Tuberculosis	D009169	Bulk	2.2	No	Yes	NA	NA	NA	NA	NA	PBMC	CD4	NA	NA	NA	NA	TRBV7-7	NA	NA	NA	NA	NA	32341563	NA
TNBC-T + XABCL-LCL	51	CASSGGGAYNEQFF	1	CAVSGGYNKLIF	CASSGGGAGNEQFF	Human	Cancer	Neoantigen	C050269	NA	1	Yes	No	USP28-LII-C5F	Q96RU2	LIIPFIHLI	NA	HLA-A2	NA	NA	NA	NA	TRAV14/DV4	NA	TRBV10-1	NA	NA	NA	NA	NA	30418433	NA
TNBC-T + XABCL-LCL	51	CASSGGGAYNEQFF	1	CAVRDSNYQLIW	CASSDGGAYNEQFF	Human	Pathogens	M. tuberculosis	D009169	NA	2.2	Yes	Yes	NA	NA	NA	NA	NA	PBMC	CD8	MAIT	NA	NA	TRAJ33	TRBV6-4	NA	TRBJ2-1	NA	NA	NA	30992377	NA
TNBC-T + XABCL-LCL	51	CASSGGGAYNEQFF	1	CVVSDRGSTLGRLYF	CASSGGGVYNEQFF	Human	Pathogens	M. tuberculosis	D009169	NA	2.2	Yes	Yes	NA	NA	NA	NA	NA	PBMC	CD8	NA	NA	NA	TRAJ18	TRBV25-1	NA	TRBJ2-1	NA	NA	NA	30992377	NA
TNBC-T + XABCL-LCL	51	CASSGGGAYNEQFF	1	CAYRDFGNEKLTF	CASSGGGQYNEQFF	Human	Autoimmune	Parkinson disease	D010392	NA	3	Yes	NA	NA	NA	NA	NA	NA	CSF	CD8	NA	AGCCAGGGTTTTCCCAGTCACGACCTGTGAACTTCCAGAAAGCAGCCAAATCCTTCAGTCTCAAGATCTCAGACTCACAGCTGGGGGATGCCGCGATGTATTTCTGTGCTTATAGGGACTTTGGAAATGAGAAATTAACCTTTGGGACTGGAACAAGACTCACCATCATACCCAATATCCAGAACCCTGACCCTGCCGTGTACCAGCTGAGAGACTCTAAAT	NA	TRAJ48	TRBV9	NA	TRBJ2-1	NA	AGCCAGGGTTTTCCCAGTCACGACCTCCGCACAACAGTTCCCTGACTTGCACTCTGAACTAAACCTGAGCTCTCTGGAGCTGGGGGACTCAGCTTTGTATTTCTGTGCCAGCAGCGGGGGAGGACAGTACAATGAGCAGTTCTTCGGGCCAGGGACACGGCTCACCGTGCTAGAGGACCTGAAAAACGTGTTCCCACCCGAGGTCGCTGTGTTTGAGCCATCAGAAGCA	NA	31915375	NA
TNBC-T + XABCL-LCL	51	CASSGGGAYNEQFF	1	CAYRDFGNEKLTF	CASSGGGQYNEQFF	Human	Autoimmune	Parkinson disease	D010441	NA	3	Yes	NA	NA	NA	NA	NA	NA	CSF	CD8	NA	ACCCAGGGTTTTCCCAGTCACGACCTGTGAACTTCCAGAAAGCAGCCAAATCCTTCAGTCTCAAGATCTCAGACTCACAGCTGGGGGATGCCGCGATGTATTTCTGTGCTTATAGGGACTTTGGAAATGAGAAATTAACCTTTGGGACTGGAACAAGACTCACCATCATACCCAATATCCAGAACCCTGACCCTGCCGTGTACCAGCTGAGAGACTCTAAAT	TRAV35	TRAJ48	TRBV9	NA	TRBJ2-1	NA	ACCCAGGGTTTTCCCAGTCACGACCTCCGCACAACAGTTCCCTGACTTGCACTCTGAACTAAACCTGAGCTCTCTGGAGCTGGGGGACTCAGCTTTGTATTTCTGTGCCAGCAGCGGGGGAGGACAGTACAATGAGCAGTTCTTCGGGCCAGGGACACGGCTCACCGTGCTAGAGGACCTGAAAAACGTGTTCCCACCCGAGGTCGCTGTGTTTGAGCCATCAGAAGCA	NA	31915375	NA
TNBC-T + XABCL-LCL	53	CASSLGSLSYNEQFF	1	CAMREDLIPLKLIF	CASSLGSSYNEQFF	Human	Autoimmune	Parkinson disease	D010309	NA	3	Yes	NA	NA	NA	NA	NA	NA	CSF	CD8	NA	GCCCAGGGTTTTCCCAGTCACGACTCCAGAAGGCAAGAAAATCCGCCAACCTTGTCATCTCCGCTTCACAACTGGGGGACTCAGCAATGTACTTCTGTGCAATGAGAGAGGACCTTATCCCTCTAAAGCTCATCTTTGGGACTGGGACCAGATTACAAGTCTTTCCAAATATCCAGAACCCTGACCCTGCCGTGTACCAGCTGAGAGACTCTAAAT	NA	TRAJ34/43	TRBV28	NA	TRBJ2-1	NA	GCCCAGGGTTTTCCCAGTCACGACGGGGTACAGTGTCTCTAGAGAGAAGAAGGAGCGCTTCTCCCTGATTCTGGAGTCCGCCAGCACCAACCAGACATCTATGTACCTCTGTGCCAGCAGTTTAGGAAGCTCCTACAATGAGCAGTTCTTCGGGCCAGGGACACGGCTCACCGTGCTAGAGGACCTGAAAAACGTGTTCCCACCCGAGGTCGCTGTGTTTGAGCCATCAGAAGCA	NA	31915375	NA
TNBC-T + XABCL-LCL	62	CASSLELALYNEQFF	1	NA	CASSLGLALYNEQFF	Human	Pathogens	M.Tuberculosis	D009169	Bulk	2.2	No	Yes	NA	NA	NA	NA	NA	PBMC	CD4	NA	NA	NA	NA	TRBV6-6	NA	NA	NA	NA	NA	32341563	NA
TNBC-T + XABCL-LCL	62	CASSLELALYNEQFF	1	NA	CASSLGLALYNEQFF	Human	Pathogens	M.Tuberculosis	D009169	Bulk	2.2	No	Yes	NA	NA	NA	NA	NA	PBMC	CD4	NA	NA	NA	NA	TRBV6-6	NA	NA	NA	NA	NA	32341563	NA
XABCL	3	CASSQGGQETQYF	1	NA	CASSQGRQETQYF	Human	Pathogens	Influenza	D009980	NA	1	No	Yes	Matrix protein (M1)	P03485	GILGFVFTL	20354	HLA-A2	PBMC	CD8	NA	NA	NA	NA	TRBV4-3	NA	TRBJ2-5	No	TGCGCCAGCAGCCAAGGCAGGCAAGAGACCCAGTACTTC	NA	28636589	NA
XABCL	3	CASSQGGQETQYF	1	NA	CASLQGGQETQYF	Human	Cancer	Cervical intraepithelial neoplasia	D018290	NA	3	No	No	NA	NA	NA	NA	NA	PBMC	NA	TIL	NA	TRAV19	NA	NA	NA	TRBJ2-5	No	NA	NA	30524447	NA
XABCL	3	CASSQGGQETQYF	1	NA	CASSQGGYQETQYF	Human	Pathogens	M.Tuberculosis	D009169	NA	2.2	Yes	Yes	NA	NA	NA	NA	NA	PBMC	CD4	NA	NA	TRAV3	TRAJ33	TRBV3-1	NA	TRBJ2-5	NA	NA	NA	32341563	NA
XABCL	3	CASSQGGQETQYF	1	NA	CASSQGGWETQYF	Human	Pathogens	M.Tuberculosis	D009169	Bulk	2.2	No	Yes	NA	NA	NA	NA	NA	PBMC	CD4	NA	NA	NA	NA	TRBV4-2	NA	NA	NA	NA	NA	32341563	NA
XABCL	3	CASSQGGQETQYF	1	NA	CASSQGGWETQYF	Human	Pathogens	M.Tuberculosis	D009169	Bulk	2.2	No	Yes	NA	NA	NA	NA	NA	PBMC	CD4	NA	NA	NA	NA	TRBV4-2	NA	NA	NA	NA	NA	32341563	NA
XABCL	3	CASSQGGQETQYF	1	NA	CASSQGGRETQYF	Human	Pathogens	M.Tuberculosis	D009169	Bulk	2.2	No	Yes	NA	NA	NA	NA	NA	PBMC	CD4	NA	NA	NA	NA	TRBV4-3	NA	NA	NA	NA	NA	32341563	NA
XABCL	3	CASSQGGQETQYF	1	NA	CASSLGGQETQYF	Human	Pathogens	M.Tuberculosis	D009169	Bulk	2.2	No	Yes	NA	NA	NA	NA	NA	PBMC	CD4	NA	NA	NA	NA	TRBV11-2	NA	NA	NA	NA	NA	32341563	NA
XABCL	3	CASSQGGQETQYF	1	NA	CASLQGGQETQYF	Human	Cancer	Cervical intraepithelial neoplasia	D018290	NA	4	NA	NA	NA	NA	NA	NA	NA	PBMC	NA	NA	NA	NA	NA	NA	NA	NA	NA	NA	NA	30524447	NA
XABCL	16	CASSHGGTYNEQFF	1	CAGTIAGGTSYGKLTF	CASSLGGTYNEQFF	Human	Pathogens	M.Tuberculosis	D009169	NA	2.2	Yes	Yes	NA	NA	NA	NA	NA	PBMC	CD4	NA	NA	TRAV35	TRAJ52	TRBV5-1	NA	TRBJ2-1	NA	NA	NA	32341563	NA
XABCL	16	CASSHGGTYNEQFF	1	NA	CASSAGGTYNEQFF	Human	Pathogens	M.Tuberculosis	D009169	Bulk	2.2	No	Yes	NA	NA	NA	NA	NA	PBMC	CD4	NA	NA	NA	NA	TRBV19	NA	NA	NA	NA	NA	32341563	NA
XABCL	19	CASSTGSGNTIYF	1	CAFTNINDYKLSF	CASSTSSGNTIYF	Human	Pathogens	Influenza	D009980	NA	1	Yes	Yes	Matrix protein (M1)	P03485	GILGFVFTL	20354	HLA-A*02:01	PBMC	CD8	NA	NA	NA	NA	TRBV19:01	TRBD1:01	TRBJ1-3:01	No	NA	NA	28300170	NA
XABCL	19	CASSTGSGNTIYF	1	CAVNTRTALIF	CASSFGSGNTIYF	Human	Cancer	Neoantigen	C050269	NA	1	Yes	No	TRPV4-FMI	NA	FMIGYASAL	NA	HLA-A2	NA	NA	NA	NA	NA	NA	TRBV19	NA	NA	NA	NA	NA	30418433	NA
XABCL	19	CASSTGSGNTIYF	1	CVVSDRGSTLGRLYF	CASSEGSGNTIYF	Human	Pathogens	M. tuberculosis	D009169	NA	2.2	Yes	Yes	NA	NA	NA	NA	NA	PBMC	CD8	iNKT	NA	TRAV41	TRAJ18	TRBV25-1	NA	TRBJ1-3	NA	NA	NA	30992377	NA
XABCL	19	CASSTGSGNTIYF	1	NA	CASSGGSGNTIYF	Human	Pathogens	M.Tuberculosis	D009169	NA	2.2	Yes	Yes	NA	NA	NA	NA	NA	PBMC	CD4	NA	NA	TRAV13-2	TRAJ54	TRBV3-1	NA	TRBJ1-3	NA	NA	NA	32341563	NA
XABCL	23	CASSRLAASTDTQYF	1	NA	CASSRLAGSTDTQYF	Human	Pathogens	Cytomegalovirus (CMV)	D003586	CMV	1	No	No	IE-1	P03169	QIKVRVKMV	NA	HLA-B*08:01	Lymph Nodes+PBMC	CD8	NA	NA	NA	NA	TRBV7-03	NA	TRBJ2-3	No	NA	NA	25339770	NA
XABCL	23	CASSRLAASTDTQYF	1	CALRMNSGYSTLTF	CASSLLAASTDTQYF	Human	Pathogens	M.Tuberculosis	D009169	NA	2.2	Yes	Yes	NA	NA	NA	NA	NA	PBMC	CD4	NA	NA	TRAV19	TRAJ11	TRBV7-3	NA	TRBJ2-3	NA	NA	NA	32341563	NA
XABCL	24	CASSPAYSNQPQHF	1	CALSGYSTLTF	CASSPYSNQPQHF	Human	Cancer	Neoantigen	C050269	NA	1	Yes	NA	GNL3L-R4C	Q9NVN8	NLNCCSVPV	NA	HLA-A2	NA	NA	NA	NA	TRAV17	NA	TRBV4-2	NA	NA	NA	NA	NA	30418433	NA
XABCL	24	CASSPAYSNQPQHF	1	CAVRVAGNNARLMF	CASSPGYSNQPQHF	Human	Pathogens	M.Tuberculosis	D009169	NA	2.2	Yes	Yes	NA	NA	NA	NA	NA	PBMC	CD4	NA	NA	TRAV1-1	TRAJ31	TRBV18	NA	TRBJ1-5	NA	NA	NA	32341563	NA
XABCL	25	CASSRDYEQYF	1	CVVSGGFQKLVF	CASSRSYEQYF	Human	Pathogens	M.Tuberculosis	D009169	NA	2.2	Yes	Yes	NA	NA	NA	NA	NA	PBMC	CD4	NA	NA	TRAV8-4	TRAJ8	TRBV11-3	NA	TRBJ2-7	NA	NA	NA	32341563	NA
XABCL	25	CASSRDYEQYF	1	CVVSGGFQKLVF	CASSRSYEQYF	Human	Pathogens	M.Tuberculosis	D009169	NA	2.2	Yes	Yes	NA	NA	NA	NA	NA	PBMC	CD4	NA	NA	TRAV8-4	TRAJ8	TRBV11-3	NA	TRBJ2-7	NA	NA	NA	32341563	NA
XABCL	25	CASSRDYEQYF	1	NA	CASSDYEQYF	Human	Pathogens	M.Tuberculosis	D009169	Bulk	2.2	No	Yes	NA	NA	NA	NA	NA	PBMC	CD4	NA	NA	NA	NA	TRBV2	NA	NA	NA	NA	NA	32341563	NA
XABCL	25	CASSRDYEQYF	1	NA	CASSGDYEQYF	Human	Pathogens	M.Tuberculosis	D009169	Bulk	2.2	No	Yes	NA	NA	NA	NA	NA	PBMC	CD4	NA	NA	NA	NA	TRBV5-5	NA	NA	NA	NA	NA	32341563	NA
XABCL	25	CASSRDYEQYF	1	NA	CASSRSYEQYF	Human	Pathogens	M.Tuberculosis	D009169	Bulk	2.2	No	Yes	NA	NA	NA	NA	NA	PBMC	CD4	NA	NA	NA	NA	TRBV5-4	NA	NA	NA	NA	NA	32341563	NA
XABCL	28	CASSPTGETQYF	1	NA	CASSPTGEETQYF	Human	Autoimmune	Multiple sclerosis (MS)	D009103	NA	3	No	Yes	NA	NA	NA	NA	NA	PBMC+CSF+brain	CD8	NA	NA	NA	NA	TRBV4-01	NA	TRBJ2-5	No	NA	NA	26125037	NA
XABCL	28	CASSPTGETQYF	1	NA	CASSSTGETQYF	Human	Pathogens	Cytomegalovirus (CMV)	D003586	NA	1	No	Yes	pp65	P06725	RPHERNGFTVL	55170	HLA-B*07:02	PBMC	CD8	NA	NA	NA	NA	TRBV12-3/12-4	NA	TRBJ2-5	NA	NA	NA	30587531	NA
XABCL	28	CASSPTGETQYF	1	CAGDEAMGTYKYIF	CASSPPGETQYF	Human	Autoimmune	Alzheimer's disease	D000544	NA	3	Yes	NA	NA	NA	NA	NA	NA	CSF	CD8	effector memory CD45RA+	TGCCAGGGTTTTCCCAGTCACGACCCTCACTTGATACCAAAGCCCGTCTCAGCACCCTCCACATCACAGCTGCCGTGCATGACCTCTCTGCCACCTACTTCTGTGCCGGAGACGAGGCCATGGGAACCTACAAATACATCTTTGGAACAGGCACCAGGCTGAAGGTTTTAGCAAATATCCAGAAGCCTGACCCTGCCGTGTACCAGCTGAGAGACTCTAAAT	NA	TRAJ4	TRBV18	NA	TRBJ2-5	NA	TGCCAGGGTTTTCCCAGTCACGACGGAACGATTTTCTGCTGAATTTCCCAAAGAGGGCCCCAGCATCCTGAGGATCCAGCAGGTAGTGCGAGGAGATTCGGCAGCTTATTTCTGTGCCAGCTCACCACCCGGGGAGACCCAGTACTTCGGGCCAGGCACGCGGCTCCTGGTGCTCGAGGACCTGAAAAACGTGTTCCCACCCGAGGTCGCTGTGTTTGAGCCATCAGAAGCA	NA	31915375	NA
XABCL	28	CASSPTGETQYF	1	CAVRRSNYQLIW	CASSPQGETQYF	Human	Pathogens	M.Tuberculosis	D009169	NA	2.2	Yes	Yes	NA	NA	NA	NA	NA	PBMC	CD4	NA	NA	TRAV1-2	TRAJ33	TRBV11-2	NA	TRBJ2-5	NA	NA	NA	32341563	NA
XABCL	28	CASSPTGETQYF	1	CAAHRFDGSGGGADGLTF	CASSPGGETQYF	Human	Pathogens	M.Tuberculosis	D009169	NA	2.2	Yes	Yes	NA	NA	NA	NA	NA	PBMC	CD4	NA	NA	TRAV13-1	TRAJ45	TRBV5-1	NA	TRBJ2-5	NA	NA	NA	32341563	NA
XABCL	30	CASSPGLGTDTQYF	1	CAVTDSNYQLIW	CASSPGLAGTDTQYF	Human	Pathogens	M. tuberculosis	D009169	NA	2.2	Yes	Yes	NA	NA	NA	NA	NA	PBMC	CD8	NA	NA	NA	TRAJ33	TRBV4-3	NA	TRBJ2-3	NA	NA	NA	30992377	NA
XABCL	30	CASSPGLGTDTQYF	1	CAVRDSNYQLIW	CASSPGLGADTQYF	Human	Pathogens	M. tuberculosis	D009169	NA	2.2	Yes	Yes	NA	NA	NA	NA	NA	PBMC	CD8	MAIT	NA	NA	TRAJ33	TRBV6-4	NA	TRBJ2-3	NA	NA	NA	30992377	NA
XABCL	30	CASSPGLGTDTQYF	1	NA	CASSPGLATDTQYF	Human	Pathogens	M.Tuberculosis	D009169	Bulk	2.2	No	Yes	NA	NA	NA	NA	NA	PBMC	CD4	NA	NA	NA	NA	TRBV11-3	NA	NA	NA	NA	NA	32341563	NA
XABCL	39	CASSPIGGNTGELFF	1	NA	CASSPTGGNTGELFF	Human	Pathogens	Cytomegalovirus (CMV)	D003586	NA	1	No	Yes	pp50	P16790	VTEHDTLLY	71290	HLA-A1	PBMC	CD8	NA	NA	NA	NA	TRBV7-3	NA	TRBJ2-2	No	TGTGCCAGCAGCCCGACAGGGGGCAACACCGGGGAGCTGTTTTTT	NA	28636589	NA
XABCL	39	CASSPIGGNTGELFF	1	NA	CASSPTGGNTGELFF	Human	Pathogens	Influenza	D009980	NA	1	No	Yes	NP177	P03466	LPRRSGAAGA	38688	HLA-B7	PBMC	CD8	NA	NA	NA	NA	TRBV7-3	NA	TRBJ2-2	No	TGTGCCAGCAGCCCGACAGGGGGCAACACCGGGGAGCTGTTTTTT	NA	28636589	NA
XABCL	43	CASSLEGDQPQHF	1	CAVGGINTDKLIF	CASSLGDQPQHF	Human	Cancer	Breast Cancer	D001943	NA	2.4	No	No	NA	NA	NA	NA	HLA-A*02:01	Breast	CD8	TIL	NA	TRAV8-3	TRAJ34	TRBV5-06	NA	TRBJ1-5	No	NA	NA	27307436	NA
XABCL	43	CASSLEGDQPQHF	1	NA	CASSLEAGDQPQHF	Human	Pathogens	Cytomegalovirus (CMV)	D003586	NA	1	No	Yes	pp50	P16790	VTEHDTLLY	71290	HLA-A1	PBMC	CD8	NA	NA	NA	NA	TRBV7-6	NA	TRBJ1-5	No	TGTGCCAGCAGCTTAGAGGCAGGGGACCAGCCCCAGCATTTT	NA	28636589	NA
XABCL	43	CASSLEGDQPQHF	0	NA	CASSLEGDQPQHF	Human	Pathogens	Influenza	D009980	NA	1	No	Yes	NP177	P03466	LPRRSGAAGA	38688	HLA-B7	PBMC	CD8	NA	NA	NA	NA	TRBV5-1	NA	TRBJ1-5	No	TGCGCCAGCAGCTTGGAGGGAGATCAGCCCCAGCATTTT	NA	28636589	NA
XABCL	43	CASSLEGDQPQHF	1	NA	CASSLEGVQPQHF	Human	Pathogens	Influenza	D009980	NA	1	No	Yes	NP177	P03466	LPRRSGAAGA	38688	HLA-B7	PBMC	CD8	NA	NA	NA	NA	TRBV7-2	NA	TRBJ1-5	No	TGTGCCAGCAGCTTAGAAGGGGTTCAGCCCCAGCATTTT	NA	28636589	NA
XABCL	43	CASSLEGDQPQHF	1	NA	CASSLEAGDQPQHF	Human	Pathogens	Influenza	D009980	NA	1	No	Yes	NP177	P03466	LPRRSGAAGA	38688	HLA-B7	PBMC	CD8	NA	NA	NA	NA	TRBV7-6	NA	TRBJ1-5	No	TGTGCCAGCAGCTTAGAGGCAGGGGACCAGCCCCAGCATTTT	NA	28636589	NA
XABCL	43	CASSLEGDQPQHF	1	NA	CASSLEGADQPQHF	Human	Autoimmune	Psoriatic arthritis	D015535	NA	2.2	No	Yes	NA	NA	NA	NA	NA	Skin	NA	NA	NA	NA	NA	TRBV-7	NA	NA	NA	ATCCAGCGCACAGAGCAGGGGGACTCGGCCATGTATCTCTGTGCCAGCAGCTTGGAGGGGGCCGATCAGCCCCAGCATTTTGGTGAT	NA	28945199	NA
XABCL	43	CASSLEGDQPQHF	1	NA	CASSEGDQPQHF	Human	Pathogens	M.Tuberculosis	D009169	Bulk	2.2	No	Yes	NA	NA	NA	NA	NA	PBMC	CD4	NA	NA	NA	NA	TRBV10-2	NA	NA	NA	NA	NA	32341563	NA
XABCL	43	CASSLEGDQPQHF	1	NA	CASSLEPDQPQHF	Human	Pathogens	M.Tuberculosis	D009169	Bulk	2.2	No	Yes	NA	NA	NA	NA	NA	PBMC	CD4	NA	NA	NA	NA	TRBV5-6	NA	NA	NA	NA	NA	32341563	NA
