# Supplementary material for: Epstein–Barr Virus+ B Cells in Breast Cancer Immune Response: A Case Report
Source: Front Immunol. 2021 Nov 16;12:761798. doi: 10.3389/fimmu.2021.761798 (PMC8637110; doi:10.3389/fimmu.2021.761798)
Supplement: Supplementary file 6 [file Table_5.xlsx]

## Sheet: ST5
Supplementary Table 5. Peptides and source proteins obtained from HLA molecules of XABCL-LCL.
Peptide source	Sequence	# PSMs	# Proteins	# Protein Groups	Protein Group Accessions	Modifications	MH+ [Da]	Length	Description	Duplicated peptide	Used for GibbsCluster 2.0.
HLA-ABC	AAATSVHVV	1	3	1	B4DWE9		854.472	9	cDNA FLJ57216, highly similar to Homo sapiens Rho GTPase activating protein 17 (ARHGAP17), transcript variant 2, mRNA OS=Homo sapiens OX=9606 PE=2 SV=1 - [B4DWE9_HUMAN]	No	Yes
HLA-ABC	AADFEIGHF	1	10	1	F8VV59		1006.46	9	Nucleosome assembly protein 1-like 1 OS=Homo sapiens OX=9606 GN=NAP1L1 PE=1 SV=1 - [F8VV59_HUMAN]	No	Yes
HLA-ABC	AAFAYTVKY	1	2	1	A6NGS0		1033.53	9	Ubiquitin-conjugating enzyme E2 J2 OS=Homo sapiens OX=9606 GN=UBE2J2 PE=1 SV=1 - [A6NGS0_HUMAN]	No	Yes
HLA-ABC	AAIGLVIYY	1	2	1	A6NLM8		982.56	9	Signal sequence receptor subunit delta OS=Homo sapiens OX=9606 GN=SSR4 PE=1 SV=1 - [A6NLM8_HUMAN]	No	Yes
HLA-ABC	AEAAVPRTI	1	3	1	H7C2K2		927.524	9	NCK-interacting protein with SH3 domain (Fragment) OS=Homo sapiens OX=9606 GN=NCKIPSD PE=1 SV=1 - [H7C2K2_HUMAN]	No	Yes
HLA-ABC	AEADGGLARTV	1	2	1	B3KY51		1059.54	11	cDNA FLJ46863 fis, clone UTERU3011558 OS=Homo sapiens OX=9606 PE=2 SV=1 - [B3KY51_HUMAN]	No	Yes
HLA-ABC	AEAEAVREV	1	4	1	Q8IXG0		973.492	9	Crn protein OS=Homo sapiens OX=9606 GN=crn PE=2 SV=1 - [Q8IXG0_HUMAN]	No	Yes
HLA-ABC	AEAEFYRQV	1	5	1	H7C2V9		1112.53	9	BCL-6 corepressor (Fragment) OS=Homo sapiens OX=9606 GN=BCOR PE=1 SV=1 - [H7C2V9_HUMAN]	No	Yes
HLA-ABC	AEAEKSQLIM	1	6	1	A0A140T9W4	M10(Oxidation)	1135.56	10	Flotillin (Fragment) OS=Homo sapiens OX=9606 GN=FLOT1 PE=1 SV=1 - [A0A140T9W4_HUMAN]	No	Yes
HLA-ABC	AEAESAQTRV	1	3	1	Q9UG73		1061.52	10	Uncharacterized protein DKFZp586B1222 (Fragment) OS=Homo sapiens OX=9606 GN=DKFZp586B1222 PE=2 SV=1 - [Q9UG73_HUMAN]	No	Yes
HLA-ABC	AEALPKQSV	1	4	1	A0A7I2V5Y3		942.525	9	Basic transcription factor 3, isoform CRA_c OS=Homo sapiens OX=9606 GN=BTF3 PE=4 SV=1 - [A0A7I2V5Y3_HUMAN]	No	Yes
HLA-ABC	AEAQLHTTA	1	4	1	A8K901		941.467	9	E3 ubiquitin-protein ligase (Fragment) OS=Homo sapiens OX=9606 PE=2 SV=1 - [A8K901_HUMAN]	No	Yes
HLA-ABC	AEAVFRAITI	1	12	1	Q96I11		1090.62	10	CRMP1 protein (Fragment) OS=Homo sapiens OX=9606 GN=CRMP1 PE=2 SV=2 - [Q96I11_HUMAN]	No	Yes
HLA-ABC	AEAYLGKKV	1	2	1	B4DEF7		978.56	9	cDNA FLJ60062, highly similar to 78 kDa glucose-regulated protein OS=Homo sapiens OX=9606 PE=2 SV=1 - [B4DEF7_HUMAN]	No	Yes
HLA-ABC	AEAYLGKTV	3	13	1	E9PN89		951.514	9	Heat shock cognate 71 kDa protein (Fragment) OS=Homo sapiens OX=9606 GN=HSPA8 PE=1 SV=1 - [E9PN89_HUMAN]	No	Yes
HLA-ABC	AEDDNIYQQKI	2	7	1	F5GYN4		1336.63	11	Ubiquitinyl hydrolase 1 OS=Homo sapiens OX=9606 GN=OTUB1 PE=1 SV=1 - [F5GYN4_HUMAN]	No	Yes
HLA-ABC	AEDGPRVVFM	1	2	1	B3KUG5	M10(Oxidation)	1136.54	10	cDNA FLJ39838 fis, clone SPLEN2014119, weakly similar to Aspartate beta-hydroxylase, isoform a OS=Homo sapiens OX=9606 PE=2 SV=1 - [B3KUG5_HUMAN]	No	Yes
HLA-ABC	AEDKVFNEI	1	5	1	B7Z6M7		1064.52	9	cDNA FLJ56248, highly similar to Vacuolar protein sorting 33B OS=Homo sapiens OX=9606 PE=2 SV=1 - [B7Z6M7_HUMAN]	No	Yes
HLA-ABC	AEDPAGLKV	1	1	1	Q9UNY4		899.483	9	Transcription termination factor 2 OS=Homo sapiens OX=9606 GN=TTF2 PE=1 SV=2 - [TTF2_HUMAN]	No	Yes
HLA-ABC	AEFEKNFKEV	3	2	1	Q0VGE4		1240.62	10	SP140 protein OS=Homo sapiens OX=9606 GN=SP140 PE=2 SV=1 - [Q0VGE4_HUMAN]	No	Yes
HLA-ABC	AEFEVVRTI	1	2	1	P42025		1063.58	9	Beta-centractin OS=Homo sapiens OX=9606 GN=ACTR1B PE=1 SV=1 - [ACTY_HUMAN]	No	Yes
HLA-ABC	AEFEWENKV	1	1	1	P53618		1151.53	9	Coatomer subunit beta OS=Homo sapiens OX=9606 GN=COPB1 PE=1 SV=3 - [COPB_HUMAN]	No	Yes
HLA-ABC	AEFEWENKVTV	2	1	1	P53618		1351.65	11	Coatomer subunit beta OS=Homo sapiens OX=9606 GN=COPB1 PE=1 SV=3 - [COPB_HUMAN]	No	Yes
HLA-ABC	AEFIKFTVI	3	16	1	B4DM07		1067.61	9	cDNA FLJ56355, highly similar to General transcription factor II-I OS=Homo sapiens OX=9606 PE=2 SV=1 - [B4DM07_HUMAN]	No	Yes
HLA-ABC	AEFKEAFSLF	1	7	1	Q9BRL5		1188.59	10	CALM3 protein OS=Homo sapiens OX=9606 PE=1 SV=1 - [Q9BRL5_HUMAN]	No	Yes
HLA-ABC	AEFKQIRSI	2	4	1	Q14289		1091.62	9	Protein-tyrosine kinase 2-beta OS=Homo sapiens OX=9606 GN=PTK2B PE=1 SV=2 - [FAK2_HUMAN]	No	Yes
HLA-ABC	AEFLYQVLI	1	2	1	H7C4H2		1095.61	9	Signal recognition particle receptor subunit beta (Fragment) OS=Homo sapiens OX=9606 GN=SRPRB PE=1 SV=1 - [H7C4H2_HUMAN]	No	Yes
HLA-ABC	AEFQTDSQGKI	1	2	1	M0R2A8		1223.59	11	Dipeptidyl peptidase 9 OS=Homo sapiens OX=9606 GN=DPP9 PE=1 SV=1 - [M0R2A8_HUMAN]	No	Yes
HLA-ABC	AEFVPLIMNTI	1	3	1	F2Z2U4		1247.67	11	Transformation/transcription domain-associated protein OS=Homo sapiens OX=9606 GN=TRRAP PE=1 SV=3 - [F2Z2U4_HUMAN]	No	Yes
HLA-ABC	AEFYNITSLI	1	1	1	Q9NXV2		1170.6	10	BTB/POZ domain-containing protein KCTD5 OS=Homo sapiens OX=9606 GN=KCTD5 PE=1 SV=1 - [KCTD5_HUMAN]	No	Yes
HLA-ABC	AEGPVVEKI	1	3	1	Q6ZWF9		941.528	9	cDNA FLJ41163 fis, clone BRACE2039734 (Fragment) OS=Homo sapiens OX=9606 PE=2 SV=1 - [Q6ZWF9_HUMAN]	No	Yes
HLA-ABC	AEGTFPGKI	3	1	1	P14854		919.487	9	Cytochrome c oxidase subunit 6B1 OS=Homo sapiens OX=9606 GN=COX6B1 PE=1 SV=2 - [CX6B1_HUMAN]	No	Yes
HLA-ABC	AEGTNFRTV	2	4	1	B7Z5C1		994.492	9	cDNA FLJ56126, highly similar to Programmed cell death 6-interacting protein OS=Homo sapiens OX=9606 PE=2 SV=1 - [B7Z5C1_HUMAN]	No	Yes
HLA-ABC	AEIAQLMSL	1	12	2	B4DMA2;Q2VPJ6	M7(Oxidation)	991.511	9	HSP90AA1 protein (Fragment) OS=Homo sapiens OX=9606 GN=HSP90AA1 PE=2 SV=1 - [Q2VPJ6_HUMAN]	Yes	Yes
HLA-ABC	AEIAQLMSL	1	12	2	B4DMA2;Q2VPJ6		975.517	9	HSP90AA1 protein (Fragment) OS=Homo sapiens OX=9606 GN=HSP90AA1 PE=2 SV=1 - [Q2VPJ6_HUMAN]	Yes	Yes
HLA-ABC	AEIAQLMSLI	1	12	2	B4DMA2;Q2VPJ6		1088.6	10	HSP90AA1 protein (Fragment) OS=Homo sapiens OX=9606 GN=HSP90AA1 PE=2 SV=1 - [Q2VPJ6_HUMAN]	No	Yes
HLA-ABC	AEIDTFVSLV	1	8	1	A0A3B3ITU8		1093.58	10	Inositol 1,4,5-trisphosphate receptor type 1 OS=Homo sapiens OX=9606 GN=ITPR1 PE=1 SV=1 - [A0A3B3ITU8_HUMAN]	No	Yes
HLA-ABC	AEIEALEKM	1	3	1	B4E350	M9(Oxidation)	1049.51	9	Non-specific serine/threonine protein kinase OS=Homo sapiens OX=9606 PE=2 SV=1 - [B4E350_HUMAN]	No	Yes
HLA-ABC	AEIEQSQRVV	1	1	1	P51157		1158.61	10	Ras-related protein Rab-28 OS=Homo sapiens OX=9606 GN=RAB28 PE=1 SV=2 - [RAB28_HUMAN]	No	Yes
HLA-ABC	AEIFETSMLLI	1	11	1	A0A5F9ZH07		1266.66	11	Tyrosine-protein kinase (Fragment) OS=Homo sapiens OX=9606 GN=JAK1 PE=1 SV=1 - [A0A5F9ZH07_HUMAN]	Yes	Yes
HLA-ABC	AEIFETSMLLI	1	11	1	A0A5F9ZH07	M8(Oxidation)	1282.66	11	Tyrosine-protein kinase (Fragment) OS=Homo sapiens OX=9606 GN=JAK1 PE=1 SV=1 - [A0A5F9ZH07_HUMAN]	Yes	Yes
HLA-ABC	AEINNIIKI	1	6	1	E9PCY5		1027.61	9	DNA topoisomerase 2 (Fragment) OS=Homo sapiens OX=9606 GN=TOP2B PE=1 SV=1 - [E9PCY5_HUMAN]	No	Yes
HLA-ABC	AEIQGNINKV	3	10	1	A4QPB0		1085.59	10	IQ motif containing GTPase activating protein 1 OS=Homo sapiens OX=9606 GN=IQGAP1 PE=1 SV=1 - [A4QPB0_HUMAN]	No	Yes
HLA-ABC	AEIQTKGFQTI	1	5	1	Q17RV3		1235.66	11	Non-specific serine/threonine protein kinase OS=Homo sapiens OX=9606 GN=LRRK2 PE=2 SV=1 - [Q17RV3_HUMAN]	No	Yes
HLA-ABC	AEISSKSPVAV	1	2	1	M0R248		1087.6	11	Delta(3,5)-Delta(2,4)-dienoyl-CoA isomerase, mitochondrial (Fragment) OS=Homo sapiens OX=9606 GN=ECH1 PE=1 SV=1 - [M0R248_HUMAN]	No	Yes
HLA-ABC	AEISSNSLERI	1	2	1	Q5T4S7		1218.63	11	E3 ubiquitin-protein ligase UBR4 OS=Homo sapiens OX=9606 GN=UBR4 PE=1 SV=1 - [UBR4_HUMAN]	No	Yes
HLA-ABC	AEISTLAKM	1	6	1	A0A0B4J287	M9(Oxidation)	979.518	9	COMM domain-containing protein 4 OS=Homo sapiens OX=9606 GN=COMMD4 PE=1 SV=1 - [A0A0B4J287_HUMAN]	No	Yes
HLA-ABC	AEITYGQKV	1	3	1	E5RJ09		1008.53	9	Erlin-2 (Fragment) OS=Homo sapiens OX=9606 GN=ERLIN2 PE=1 SV=1 - [E5RJ09_HUMAN]	No	Yes
HLA-ABC	AEIYAKLEEI	1	2	1	B4DRU9		1178.63	10	cDNA FLJ57179, highly similar to Homo sapiens ATP-binding cassette, sub-family F (GCN20), member 3 (ABCF3), mRNA OS=Homo sapiens OX=9606 PE=2 SV=1 - [B4DRU9_HUMAN]	No	Yes
HLA-ABC	AEKAYHEQL	1	23	1	Q53GA7		1088.53	9	Tubulin alpha chain (Fragment) OS=Homo sapiens OX=9606 PE=2 SV=1 - [Q53GA7_HUMAN]	No	Yes
HLA-ABC	AEKAYHEQLTV	2	6	1	Q53GA7		1288.65	11	Tubulin alpha chain (Fragment) OS=Homo sapiens OX=9606 PE=2 SV=1 - [Q53GA7_HUMAN]	No	Yes
HLA-ABC	AEKEFNETM	3	1	1	O75164	M9(Oxidation)	1114.47	9	Lysine-specific demethylase 4A OS=Homo sapiens OX=9606 GN=KDM4A PE=1 SV=2 - [KDM4A_HUMAN]	No	Yes
HLA-ABC	AEKLGFAGL	1	13	1	B4DZY9		905.506	9	cDNA FLJ59103, highly similar to T-complex protein 1 subunit epsilon OS=Homo sapiens OX=9606 PE=2 SV=1 - [B4DZY9_HUMAN]	No	Yes
HLA-ABC	AEKLGGSAV	1	4	1	G3V1A4		831.456	9	Cofilin, non-muscle isoform OS=Homo sapiens OX=9606 GN=CFL1 PE=1 SV=1 - [G3V1A4_HUMAN]	No	Yes
HLA-ABC	AEKLGGSAVI	3	4	1	G3V1A4		944.54	10	Cofilin, non-muscle isoform OS=Homo sapiens OX=9606 GN=CFL1 PE=1 SV=1 - [G3V1A4_HUMAN]	No	Yes
HLA-ABC	AEKLTSELI	1	3	1	F8W8T1		1003.56	9	Interferon-induced GTP-binding protein Mx1 OS=Homo sapiens OX=9606 GN=MX1 PE=1 SV=1 - [F8W8T1_HUMAN]	No	Yes
HLA-ABC	AEKQPSQEV	1	3	1	Q7Z6C1		1015.5	9	Histone acetyltransferase (Fragment) OS=Homo sapiens OX=9606 GN=EP300 PE=2 SV=1 - [Q7Z6C1_HUMAN]	No	Yes
HLA-ABC	AEKQQSPEV	1	2	1	H7BZH1		1015.5	9	Protein PRR14L (Fragment) OS=Homo sapiens OX=9606 GN=PRR14L PE=1 SV=1 - [H7BZH1_HUMAN]	No	Yes
HLA-ABC	AELEKSTQTI	1	3	1	Q59GZ0		1119.59	10	KIAA0182 protein variant (Fragment) OS=Homo sapiens OX=9606 PE=2 SV=1 - [Q59GZ0_HUMAN]	No	Yes
HLA-ABC	AELSQMQTHV	1	12	1	B4E1T1		1143.54	10	cDNA FLJ54081, highly similar to Keratin, type II cytoskeletal 5 OS=Homo sapiens OX=9606 PE=2 SV=1 - [B4E1T1_HUMAN]	Yes	No
HLA-ABC	AELSQMQTHV	1	12	1	B4E1T1	M6(Oxidation)	1159.54	10	cDNA FLJ54081, highly similar to Keratin, type II cytoskeletal 5 OS=Homo sapiens OX=9606 PE=2 SV=1 - [B4E1T1_HUMAN]	Yes	No
HLA-ABC	AELVQLGFI	1	3	1	B4DW31		989.564	9	cDNA FLJ54186, highly similar to Nuclear receptor-binding protein OS=Homo sapiens OX=9606 PE=2 SV=1 - [B4DW31_HUMAN]	No	No
HLA-ABC	AEMDARTILL	2	4	1	A4QPB0		1132.6	10	IQ motif containing GTPase activating protein 1 OS=Homo sapiens OX=9606 GN=IQGAP1 PE=1 SV=1 - [A4QPB0_HUMAN]	Yes	Yes
HLA-ABC	AEMDARTILL	1	4	1	A4QPB0	M3(Oxidation)	1148.59	10	IQ motif containing GTPase activating protein 1 OS=Homo sapiens OX=9606 GN=IQGAP1 PE=1 SV=1 - [A4QPB0_HUMAN]	Yes	Yes
HLA-ABC	AEMDERFQQI	1	11	1	A0A6Q8PFA4	M3(Oxidation)	1282.57	10	E3 ubiquitin-protein ligase LRSAM1 OS=Homo sapiens OX=9606 GN=LRSAM1 PE=1 SV=1 - [A0A6Q8PFA4_HUMAN]	Yes	Yes
HLA-ABC	AEMDERFQQI	1	11	1	A0A6Q8PFA4		1266.57	10	E3 ubiquitin-protein ligase LRSAM1 OS=Homo sapiens OX=9606 GN=LRSAM1 PE=1 SV=1 - [A0A6Q8PFA4_HUMAN]	Yes	Yes
HLA-ABC	AEMDSTFLNV	1	4	1	H0YCA6		1126.5	10	ATP synthase mitochondrial F1 complex assembly factor 1 (Fragment) OS=Homo sapiens OX=9606 GN=ATPAF1 PE=1 SV=1 - [H0YCA6_HUMAN]	No	Yes
HLA-ABC	AEMEKATEV	1	2	1	B7ZKW8	M3(Oxidation)	1023.46	9	CapZ-interacting protein OS=Homo sapiens OX=9606 GN=RCSD1 PE=1 SV=1 - [B7ZKW8_HUMAN]	Yes	Yes
HLA-ABC	AEMEKATEV	1	2	1	B7ZKW8		1007.47	9	CapZ-interacting protein OS=Homo sapiens OX=9606 GN=RCSD1 PE=1 SV=1 - [B7ZKW8_HUMAN]	Yes	Yes
HLA-ABC	AEMETQKEKI	3	7	1	C9JR83	M3(Oxidation)	1222.6	10	Structural maintenance of chromosomes protein 4 (Fragment) OS=Homo sapiens OX=9606 GN=SMC4 PE=1 SV=1 - [C9JR83_HUMAN]	No	Yes
HLA-ABC	AEMLDQRQAI	1	5	1	C9JXC9	M3(Oxidation)	1190.58	10	E3 ubiquitin protein ligase (Fragment) OS=Homo sapiens OX=9606 GN=RNF20 PE=1 SV=1 - [C9JXC9_HUMAN]	No	Yes
HLA-ABC	AEMTEPKSV	2	4	1	A8K7Y7	M3(Oxidation)	1007.47	9	cDNA FLJ77585, highly similar to Homo sapiens ATP-binding cassette, sub-family G (WHITE), member 1 (ABCG1), transcript variant 2, mRNA OS=Homo sapiens OX=9606 PE=2 SV=1 - [A8K7Y7_HUMAN]	No	Yes
HLA-ABC	AEMYVAKF	1	5	1	B4DMC6	M3(Oxidation)	974.46	8	cDNA FLJ60696, highly similar to Elongation factor 2 OS=Homo sapiens OX=9606 PE=2 SV=1 - [B4DMC6_HUMAN]	No	Yes
HLA-ABC	AENEEIGSHI	1	2	1	Q9Y490		1098.5	10	Talin-1 OS=Homo sapiens OX=9606 GN=TLN1 PE=1 SV=3 - [TLN1_HUMAN]	No	Yes
HLA-ABC	AENPFLTHL	1	2	1	B4DFV1		1041.53	9	Protein kinase C OS=Homo sapiens OX=9606 PE=2 SV=1 - [B4DFV1_HUMAN]	No	Yes
HLA-ABC	AENPFLTHLI	4	2	1	B4DFV1		1154.62	10	Protein kinase C OS=Homo sapiens OX=9606 PE=2 SV=1 - [B4DFV1_HUMAN]	No	Yes
HLA-ABC	AENVAGHQI	2	3	1	Q5GIT6		938.467	9	Hypothetical rhabdomyosarcoma antigen MU-RMS-40.11C (Fragment) OS=Homo sapiens OX=9606 GN=TTC3 PE=2 SV=1 - [Q5GIT6_HUMAN]	No	Yes
HLA-ABC	AEPAVYPWPLPVY	1	5	1	A0A1C9J732		1501.77	13	Histone-lysine N-methyltransferase, H3 lysine-79 specific OS=Homo sapiens OX=9606 GN=DOT1L PE=2 SV=1 - [A0A1C9J732_HUMAN]	No	Yes
HLA-ABC	AEQFRLEQI	1	5	1	B4DEJ6		1133.59	9	cDNA FLJ50752, highly similar to FAS-associated factor 1 OS=Homo sapiens OX=9606 PE=2 SV=1 - [B4DEJ6_HUMAN]	No	Yes
HLA-ABC	AEQQKAQAEV	2	2	1	H0YDN1		1101.55	10	Plectin OS=Homo sapiens OX=9606 GN=PLEC PE=1 SV=9 - [H0YDN1_HUMAN]	No	Yes
HLA-ABC	AEREIVRDI	1	36	1	B4DW52		1100.6	9	cDNA FLJ55253, highly similar to Actin, cytoplasmic 1 OS=Homo sapiens OX=9606 PE=2 SV=1 - [B4DW52_HUMAN]	No	Yes
HLA-ABC	AETAVQLFI	2	3	1	I3L492		991.544	9	Eukaryotic peptide chain release factor subunit 1 (Fragment) OS=Homo sapiens OX=9606 GN=ETF1 PE=1 SV=1 - [I3L492_HUMAN]	No	Yes
HLA-ABC	AETGVGKTV	1	2	1	A0A024RAC6		861.467	9	Elongin-A OS=Homo sapiens OX=9606 GN=ELOA PE=1 SV=1 - [A0A024RAC6_HUMAN]	No	Yes
HLA-ABC	AEVDASVVREI	1	2	1	B4DUL5		1187.62	11	cDNA FLJ51625, highly similar to Ubiquinol-cytochrome-c reductase complex coreprotein I, mitochondrial OS=Homo sapiens OX=9606 PE=2 SV=1 - [B4DUL5_HUMAN]	No	Yes
HLA-ABC	AEVEKIIAV	1	5	1	A0A0C4DGB3		971.574	9	Sodium/hydrogen exchanger 9B2 (Fragment) OS=Homo sapiens OX=9606 GN=SLC9B2 PE=1 SV=1 - [A0A0C4DGB3_HUMAN]	No	Yes
HLA-ABC	AEVEQNGGLFI	1	1	1	Q9H814		1176.58	11	Phosphorylated adapter RNA export protein OS=Homo sapiens OX=9606 GN=PHAX PE=1 SV=1 - [PHAX_HUMAN]	No	Yes
HLA-ABC	AEVLEAHTI	2	3	1	H0UI63		982.517	9	Zinc finger, NFX1-type containing 1, isoform CRA_b OS=Homo sapiens OX=9606 GN=ZNFX1 PE=4 SV=1 - [H0UI63_HUMAN]	No	Yes
HLA-ABC	AEVNSSGKTI	2	2	1	B4DUF8		1005.52	10	cDNA FLJ52165, highly similar to Ubiquitin-conjugating enzyme E2 J1 OS=Homo sapiens OX=9606 PE=2 SV=1 - [B4DUF8_HUMAN]	No	Yes
HLA-ABC	AEVPHSTGV	2	2	1	Q5TGM0		896.447	9	Vacuolar protein sorting-associated protein VTA1 homolog OS=Homo sapiens OX=9606 GN=VTA1 PE=1 SV=1 - [Q5TGM0_HUMAN]	No	Yes
HLA-ABC	AEVTELHVI	1	3	1	A0A0A0MTR7		1010.55	9	E3 ubiquitin-protein ligase RNF213 OS=Homo sapiens OX=9606 GN=RNF213 PE=1 SV=1 - [A0A0A0MTR7_HUMAN]	No	Yes
HLA-ABC	AEVVHQLQEI	1	3	1	Q59HA5		1165.62	10	Cyclin G-associated kinase variant (Fragment) OS=Homo sapiens OX=9606 PE=2 SV=1 - [Q59HA5_HUMAN]	No	Yes
HLA-ABC	AEWPWLSGTI	1	6	1	C9JC73		1159.57	10	Lysine-specific demethylase 3A (Fragment) OS=Homo sapiens OX=9606 GN=KDM3A PE=1 SV=1 - [C9JC73_HUMAN]	No	Yes
HLA-ABC	AEYDFRNDSV	4	10	1	H7C309		1215.53	10	General transcription and DNA repair factor IIH helicase subunit XPB (Fragment) OS=Homo sapiens OX=9606 GN=ERCC3 PE=1 SV=1 - [H7C309_HUMAN]	No	Yes
HLA-ABC	AEYDNFFQHL	3	7	1	C9J151		1283.57	10	CLIP-associating protein 1 (Fragment) OS=Homo sapiens OX=9606 GN=CLASP1 PE=1 SV=1 - [C9J151_HUMAN]	No	Yes
HLA-ABC	AEYEKTIAQMI	2	20	1	B4E3L7		1296.64	11	cDNA FLJ52058, highly similar to Transforming acidic coiled-coil-containing protein 1 OS=Homo sapiens OX=9606 PE=2 SV=1 - [B4E3L7_HUMAN]	Yes	Yes
HLA-ABC	AEYEKTIAQMI	3	20	1	B4E3L7	M10(Oxidation)	1312.64	11	cDNA FLJ52058, highly similar to Transforming acidic coiled-coil-containing protein 1 OS=Homo sapiens OX=9606 PE=2 SV=1 - [B4E3L7_HUMAN]	Yes	Yes
HLA-ABC	AEYENLTNKL	1	6	1	A0A669KBI5		1194.6	10	Ninein OS=Homo sapiens OX=9606 GN=NIN PE=1 SV=1 - [A0A669KBI5_HUMAN]	No	Yes
HLA-ABC	AEYESQVKEI	1	2	1	Q7Z6B7		1195.58	10	SLIT-ROBO Rho GTPase-activating protein 1 OS=Homo sapiens OX=9606 GN=SRGAP1 PE=1 SV=1 - [SRGP1_HUMAN]	No	Yes
HLA-ABC	AEYGEIKNI	1	2	1	A0A0J9YW13		1036.53	9	RNA-binding protein 8A (Fragment) OS=Homo sapiens OX=9606 GN=RBM8A PE=1 SV=1 - [A0A0J9YW13_HUMAN]	No	Yes
HLA-ABC	AEYLILHLI	4	2	1	A0A0S2Z5P5		1084.64	9	Mini-chromosome maintenance complex-binding protein (Fragment) OS=Homo sapiens OX=9606 GN=MCMBP PE=2 SV=1 - [A0A0S2Z5P5_HUMAN]	No	Yes
HLA-ABC	AEYLYFFRV	3	20	1	A0A7I2V5K7		1207.61	9	Eukaryotic translation initiation factor 3 subunit E OS=Homo sapiens OX=9606 GN=EIF3E PE=4 SV=1 - [A0A7I2V5K7_HUMAN]	No	Yes
HLA-ABC	AEYPANGSGADRI	2	4	1	E9PEE2		1320.61	13	Cytoplasmic protein NCK2 (Fragment) OS=Homo sapiens OX=9606 GN=NCK2 PE=1 SV=1 - [E9PEE2_HUMAN]	No	Yes
HLA-ABC	AEYSRFVNQI	1	2	1	A8K1I7		1226.61	10	Brings lots of money 7 OS=Homo sapiens OX=9606 PE=2 SV=1 - [A8K1I7_HUMAN]	No	Yes
HLA-ABC	AEYYEKAQKI	1	1	1	Q13325		1242.63	10	Interferon-induced protein with tetratricopeptide repeats 5 OS=Homo sapiens OX=9606 GN=IFIT5 PE=1 SV=1 - [IFIT5_HUMAN]	No	Yes
HLA-ABC	AFKEVGIEFMDLY	2	2	1	Q6P2Q9		1561.75	13	Pre-mRNA-processing-splicing factor 8 OS=Homo sapiens OX=9606 GN=PRPF8 PE=1 SV=2 - [PRP8_HUMAN]	Yes	Yes
HLA-ABC	AFKEVGIEFMDLY	3	2	1	Q6P2Q9	M10(Oxidation)	1577.75	13	Pre-mRNA-processing-splicing factor 8 OS=Homo sapiens OX=9606 GN=PRPF8 PE=1 SV=2 - [PRP8_HUMAN]	Yes	Yes
HLA-ABC	AFLEILHTY	1	1	1	Q96ST3		1106.58	9	Paired amphipathic helix protein Sin3a OS=Homo sapiens OX=9606 GN=SIN3A PE=1 SV=2 - [SIN3A_HUMAN]	No	Yes
HLA-ABC	AFYKISTLY	1	2	1	X6R9L0		1105.59	9	DnaJ homolog subfamily C member 3 OS=Homo sapiens OX=9606 GN=DNAJC3 PE=1 SV=1 - [X6R9L0_HUMAN]	No	Yes
HLA-ABC	AGDDAPRAV	1	46	1	B4DW52		871.426	9	cDNA FLJ55253, highly similar to Actin, cytoplasmic 1 OS=Homo sapiens OX=9606 PE=2 SV=1 - [B4DW52_HUMAN]	No	Yes
HLA-ABC	AGFYVDAGPPTHAF	1	2	1	Q96FA3		1449.68	14	E3 ubiquitin-protein ligase pellino homolog 1 OS=Homo sapiens OX=9606 GN=PELI1 PE=1 SV=2 - [PELI1_HUMAN]	No	No
HLA-ABC	AGKTVVAEY	1	12	1	A0A024RCU1		937.497	9	Superkiller viralicidic activity 2-like (S. cerevisiae), isoform CRA_b OS=Homo sapiens OX=9606 GN=SKIV2L PE=4 SV=1 - [A0A024RCU1_HUMAN]	No	Yes
HLA-ABC	AIIEYMPLL	1	11	1	B3KQV6		1062.59	9	Serine/threonine-protein phosphatase 2A 65 kDa regulatory subunit A alpha isoform OS=Homo sapiens OX=9606 GN=PPP2R1A PE=1 SV=1 - [B3KQV6_HUMAN]	No	Yes
HLA-ABC	AINEKLGQY	1	11	1	B4DIE5		1035.54	9	cDNA FLJ60561, highly similar to Complement C4-B OS=Homo sapiens OX=9606 PE=2 SV=1 - [B4DIE5_HUMAN]	No	Yes
HLA-ABC	AIVDKVPSV	2	1	1	Q9Y678		927.548	9	Coatomer subunit gamma-1 OS=Homo sapiens OX=9606 GN=COPG1 PE=1 SV=1 - [COPG1_HUMAN]	No	Yes
HLA-ABC	ALADGVQKV	1	104	1	A0A1B2FJ89		900.514	9	Apolipoprotein L1 (Fragment) OS=Homo sapiens OX=9606 GN=APOL1 PE=3 SV=1 - [A0A1B2FJ89_HUMAN]	No	Yes
HLA-ABC	ALAEIAKAEL	1	4	1	Q6PIX2		1028.6	10	SFPQ protein (Fragment) OS=Homo sapiens OX=9606 GN=SFPQ PE=2 SV=1 - [Q6PIX2_HUMAN]	No	Yes
HLA-ABC	ALALIYNEAL	2	2	1	B2R577		1090.61	10	Protein S100 OS=Homo sapiens OX=9606 PE=2 SV=1 - [B2R577_HUMAN]	No	Yes
HLA-ABC	ALASVAYQV	1	1	1	Q9P2A4		921.501	9	ABI gene family member 3 OS=Homo sapiens OX=9606 GN=ABI3 PE=1 SV=2 - [ABI3_HUMAN]	No	Yes
HLA-ABC	ALATLIHQV	1	11	1	F5H4Z0		965.573	9	COP9 signalosome complex subunit 7a OS=Homo sapiens OX=9606 GN=COPS7A PE=1 SV=1 - [F5H4Z0_HUMAN]	No	Yes
HLA-ABC	ALDDEEAGGRPAM	1	6	1	A0A1X7SBS1	M13(Oxidation)	1347.58	13	Heterogeneous nuclear ribonucleoprotein U OS=Homo sapiens OX=9606 GN=HNRNPU PE=1 SV=1 - [A0A1X7SBS1_HUMAN]	No	Yes
HLA-ABC	ALDEAGQRSTM	1	1	1	Q53TN4	M11(Oxidation)	1194.54	11	Plasma membrane ascorbate-dependent reductase CYBRD1 OS=Homo sapiens OX=9606 GN=CYBRD1 PE=1 SV=1 - [CYBR1_HUMAN]	Yes	Yes
HLA-ABC	ALDEAGQRSTM	1	1	1	Q53TN4		1178.54	11	Plasma membrane ascorbate-dependent reductase CYBRD1 OS=Homo sapiens OX=9606 GN=CYBRD1 PE=1 SV=1 - [CYBR1_HUMAN]	Yes	Yes
HLA-ABC	ALDPLADKILI	1	3	1	Q6NTG3		1181.71	11	CRLS1 protein OS=Homo sapiens OX=9606 GN=CRLS1 PE=2 SV=1 - [Q6NTG3_HUMAN]	No	Yes
HLA-ABC	ALDSQVPKV	1	4	1	Q9NXY1		956.539	9	FLJ00004 protein (Fragment) OS=Homo sapiens OX=9606 GN=FLJ00004 PE=2 SV=1 - [Q9NXY1_HUMAN]	No	Yes
HLA-ABC	ALGFYPAEITL	2	1000	4	P13747;A0A0B7MGC9;A0A0C5K610;F6IQF2		1194.64	11	MHC class I antigen OS=Homo sapiens OX=9606 GN=HLA-B PE=3 SV=1 - [A0A0B7MGC9_HUMAN]	No	Yes
HLA-ABC	ALIEFIRSEY	6	6	1	B4DKZ9		1240.66	10	Threonyl-tRNA synthetase OS=Homo sapiens OX=9606 PE=2 SV=1 - [B4DKZ9_HUMAN]	No	Yes
HLA-ABC	ALIEGVGILL	1	2	1	O60830		997.627	10	Mitochondrial import inner membrane translocase subunit Tim17-B OS=Homo sapiens OX=9606 GN=TIMM17B PE=1 SV=1 - [TI17B_HUMAN]	No	Yes
HLA-ABC	ALIEKLVEL	1	2	1	A0A3B3ITS5		1027.64	9	DNA polymerase alpha subunit B OS=Homo sapiens OX=9606 PE=3 SV=1 - [A0A3B3ITS5_HUMAN]	No	Yes
HLA-ABC	ALIEVLQPLI	1	1	1	P23381		1108.69	10	Tryptophan--tRNA ligase, cytoplasmic OS=Homo sapiens OX=9606 GN=WARS1 PE=1 SV=2 - [SYWC_HUMAN]	No	Yes
HLA-ABC	ALLDKLYAL	4	1	1	Q9NV31		1019.61	9	U3 small nucleolar ribonucleoprotein protein IMP3 OS=Homo sapiens OX=9606 GN=IMP3 PE=1 SV=1 - [IMP3_HUMAN]	No	Yes
HLA-ABC	ALLENMEGLFL	2	8	1	F8VYK5	M6(Oxidation)	1265.64	11	Coatomer subunit zeta OS=Homo sapiens OX=9606 GN=COPZ1 PE=1 SV=1 - [F8VYK5_HUMAN]	No	Yes
HLA-ABC	ALLTETIFL	1	3	1	Q17RV3		1020.59	9	Non-specific serine/threonine protein kinase OS=Homo sapiens OX=9606 GN=LRRK2 PE=2 SV=1 - [Q17RV3_HUMAN]	No	Yes
HLA-ABC	ALMDEINFMKM	1	7	1	B4E1T1	M11(Oxidation)	1358.61	11	cDNA FLJ54081, highly similar to Keratin, type II cytoskeletal 5 OS=Homo sapiens OX=9606 PE=2 SV=1 - [B4E1T1_HUMAN]	Yes	No
HLA-ABC	ALMDEINFMKM	2	7	1	B4E1T1		1342.62	11	cDNA FLJ54081, highly similar to Keratin, type II cytoskeletal 5 OS=Homo sapiens OX=9606 PE=2 SV=1 - [B4E1T1_HUMAN]	Yes	No
HLA-ABC	ALMDEINFMKM	1	7	1	B4E1T1	M9(Oxidation); M11(Oxidation)	1374.61	11	cDNA FLJ54081, highly similar to Keratin, type II cytoskeletal 5 OS=Homo sapiens OX=9606 PE=2 SV=1 - [B4E1T1_HUMAN]	Yes	No
HLA-ABC	ALMDEVVKA	1	5	1	B4DWQ3		975.517	9	Phosphoglycerate kinase OS=Homo sapiens OX=9606 PE=2 SV=1 - [B4DWQ3_HUMAN]	No	Yes
HLA-ABC	ALMGYATHKYLDSEEDEE	1	1	1	P09912	M3(Oxidation)	2116.9	18	Interferon alpha-inducible protein 6 OS=Homo sapiens OX=9606 GN=IFI6 PE=1 SV=2 - [IFI6_HUMAN]	No	No
HLA-ABC	ALNELLQHV	1	2	1	Q9Y490		1036.57	9	Talin-1 OS=Homo sapiens OX=9606 GN=TLN1 PE=1 SV=3 - [TLN1_HUMAN]	No	No
HLA-ABC	ALQDTLALY	1	3	1	D6W5C0		1007.54	9	Spectrin beta chain OS=Homo sapiens OX=9606 GN=SPTBN1 PE=3 SV=1 - [D6W5C0_HUMAN]	No	Yes
HLA-ABC	ALQEMVHQV	1	3	1	A0A087WUD2	M5(Oxidation)	1070.53	9	Enhancer of filamentation 1 OS=Homo sapiens OX=9606 GN=NEDD9 PE=1 SV=1 - [A0A087WUD2_HUMAN]	No	Yes
HLA-ABC	ALRPSTSRSLY	3	6	1	P08670		1250.68	11	Vimentin OS=Homo sapiens OX=9606 GN=VIM PE=1 SV=4 - [VIME_HUMAN]	No	Yes
HLA-ABC	ALSSLIHAL	1	2	1	Q53T09		924.549	9	Uncharacterized protein XRCC5 (Fragment) OS=Homo sapiens OX=9606 GN=XRCC5 PE=3 SV=1 - [Q53T09_HUMAN]	No	Yes
HLA-ABC	ALTEYTLYL	1	2	1	B4DK32		1086.57	9	cDNA FLJ61095, highly similar to Ubiquitin conjugation factor E4 A (Fragment) OS=Homo sapiens OX=9606 PE=2 SV=1 - [B4DK32_HUMAN]	No	Yes
HLA-ABC	ALWDIETGQQTV	1	4	1	C9JIS1		1360.67	12	Guanine nucleotide-binding protein G(I)/G(S)/G(T) subunit beta-2 (Fragment) OS=Homo sapiens OX=9606 GN=GNB2 PE=1 SV=1 - [C9JIS1_HUMAN]	No	Yes
HLA-ABC	AMKAAFQSQY	1	7	1	B3KMI4	M2(Oxidation)	1160.54	10	cDNA FLJ11102 fis, clone PLACE1005646, highly similar to Homo sapiens DEAD (Asp-Glu-Ala-Asp) box polypeptide 42 (DDX42), transcript variant 2, mRNA OS=Homo sapiens OX=9606 PE=2 SV=1 - [B3KMI4_HUMAN]	No	Yes
HLA-ABC	AQAFIHNSLY	3	1	1	Q9UMY1		1163.58	10	Nucleolar protein 7 OS=Homo sapiens OX=9606 GN=NOL7 PE=1 SV=2 - [NOL7_HUMAN]	No	Yes
HLA-ABC	AQGKYEGSGEDGGAAAQSLYIANHAY	1	8	1	B7Z1L5		2628.19	26	Fructose-bisphosphate aldolase OS=Homo sapiens OX=9606 PE=2 SV=1 - [B7Z1L5_HUMAN]	No	No
HLA-ABC	AQKFATDGEGY	1	5	1	D6W5C0		1186.53	11	Spectrin beta chain OS=Homo sapiens OX=9606 GN=SPTBN1 PE=3 SV=1 - [D6W5C0_HUMAN]	No	Yes
HLA-ABC	AQKPYDDDAEY	1	5	1	J3QLR6		1314.54	11	Protein flightless-1 homolog (Fragment) OS=Homo sapiens OX=9606 GN=FLII PE=1 SV=1 - [J3QLR6_HUMAN]	No	Yes
HLA-ABC	AQNAVRLHY	1	15	1	A0A2R8Y804		1071.57	9	Catenin beta-1 OS=Homo sapiens OX=9606 GN=CTNNB1 PE=1 SV=1 - [A0A2R8Y804_HUMAN]	No	Yes
HLA-ABC	AQNPANMSKY	1	5	1	Q1XBU6	M7(Oxidation)	1139.51	10	Aging-associated protein 14b OS=Homo sapiens OX=9606 PE=2 SV=1 - [Q1XBU6_HUMAN]	Yes	Yes
HLA-ABC	AQNPANMSKY	1	5	1	Q1XBU6		1123.52	10	Aging-associated protein 14b OS=Homo sapiens OX=9606 PE=2 SV=1 - [Q1XBU6_HUMAN]	Yes	Yes
HLA-ABC	AQQHPQAAASY	1	3	1	Q59GV2		1171.55	11	RNA binding motif protein 14 variant (Fragment) OS=Homo sapiens OX=9606 PE=2 SV=1 - [Q59GV2_HUMAN]	No	Yes
HLA-ABC	AQQISDEASRY	1	2	1	D3DWB6		1267.59	11	Ubiquitinyl hydrolase 1 OS=Homo sapiens OX=9606 GN=USP9X PE=3 SV=1 - [D3DWB6_HUMAN]	No	Yes
HLA-ABC	AQQKNLEGY	1	10	1	Q59EY4		1050.52	9	Septin-7 (Fragment) OS=Homo sapiens OX=9606 PE=2 SV=1 - [Q59EY4_HUMAN]	No	Yes
HLA-ABC	AQQPPDAVKPAIY	1	3	1	Q53QN0		1397.74	13	Uncharacterized protein GTF3C2 (Fragment) OS=Homo sapiens OX=9606 GN=GTF3C2 PE=4 SV=1 - [Q53QN0_HUMAN]	No	Yes
HLA-ABC	AQSSSKSPELLARY	1	11	1	Q75MQ1		1536.79	14	Uncharacterized protein CUL1 (Fragment) OS=Homo sapiens OX=9606 GN=CUL1 PE=3 SV=1 - [Q75MQ1_HUMAN]	No	No
HLA-ABC	AQYENPPHIY	1	9	2	Q12965;B4DVP3		1231.57	10	cDNA FLJ56702, highly similar to Myosin If OS=Homo sapiens OX=9606 PE=2 SV=1 - [B4DVP3_HUMAN]	No	Yes
HLA-ABC	ASKGGLIYGNY	1	1	1	P48775		1142.58	11	Tryptophan 2,3-dioxygenase OS=Homo sapiens OX=9606 GN=TDO2 PE=1 SV=1 - [T23O_HUMAN]	No	Yes
HLA-ABC	ASMPRDIYQDY	1	5	1	A3F768		1358.6	11	NF-kappaB repressing factor OS=Homo sapiens OX=9606 GN=NRF PE=2 SV=1 - [A3F768_HUMAN]	Yes	Yes
HLA-ABC	ASMPRDIYQDY	1	5	1	A3F768	M3(Oxidation)	1374.59	11	NF-kappaB repressing factor OS=Homo sapiens OX=9606 GN=NRF PE=2 SV=1 - [A3F768_HUMAN]	Yes	Yes
HLA-ABC	ASYGVNLYQSY	1	88	1	A0A2H4RN65		1264.58	11	MHC class II antigen (Fragment) OS=Homo sapiens OX=9606 GN=HLA-DQA1 PE=4 SV=1 - [A0A2H4RN65_HUMAN]	No	Yes
HLA-ABC	ATKGPSYEDLY	2	3	1	C9IYL4		1243.58	11	General transcription factor IIE subunit 1 (Fragment) OS=Homo sapiens OX=9606 GN=GTF2E1 PE=1 SV=1 - [C9IYL4_HUMAN]	No	Yes
HLA-ABC	ATKLIQNNHY	1	7	1	A0A024R889		1201.63	10	Spectrin, alpha, non-erythrocytic 1 (Alpha-fodrin), isoform CRA_g OS=Homo sapiens OX=9606 GN=SPTAN1 PE=3 SV=1 - [A0A024R889_HUMAN]	No	Yes
HLA-ABC	ATLGPAVVPHQY	1	10	1	D5HR47		1252.66	12	PUM1 fusion protein OS=Homo sapiens OX=9606 PE=2 SV=1 - [D5HR47_HUMAN]	No	Yes
HLA-ABC	ATNPESKVFY	1	4	1	Q53S41		1155.56	10	Uncharacterized protein YWHAQ (Fragment) OS=Homo sapiens OX=9606 GN=YWHAQ PE=3 SV=1 - [Q53S41_HUMAN]	No	Yes
HLA-ABC	ATQVFREQY	1	4	1	B4DP20		1141.56	9	cDNA FLJ58372, highly similar to Nuclear pore complex protein Nup88 OS=Homo sapiens OX=9606 PE=2 SV=1 - [B4DP20_HUMAN]	No	Yes
HLA-ABC	AVISDSYFPRY	1	2	1	A0A024R972		1317.64	11	Laminin, gamma 1 (Formerly LAMB2), isoform CRA_a OS=Homo sapiens OX=9606 GN=LAMC1 PE=4 SV=1 - [A0A024R972_HUMAN]	No	Yes
HLA-ABC	AVLEQGPSSHYY	1	6	1	B4DNS9		1350.63	12	Ninjurin-2 OS=Homo sapiens OX=9606 GN=NINJ2 PE=2 SV=1 - [B4DNS9_HUMAN]	No	Yes
HLA-ABC	AVLGETLIPHY	3	15	1	B6VNV2		1212.66	11	Truncated antigen peptide transporter 2 OS=Homo sapiens OX=9606 GN=TAP2 PE=2 SV=1 - [B6VNV2_HUMAN]	No	Yes
HLA-ABC	AVLPSSLISIY	1	1	1	H7C1M0		1162.67	11	E3 ubiquitin-protein ligase FANCL (Fragment) OS=Homo sapiens OX=9606 GN=FANCL PE=1 SV=1 - [H7C1M0_HUMAN]	No	Yes
HLA-ABC	AVMESINPHKY	1	20	1	B3KNB2	M3(Oxidation)	1304.63	11	IkappaB kinase complex-associated protein OS=Homo sapiens OX=9606 PE=2 SV=1 - [B3KNB2_HUMAN]	No	Yes
HLA-ABC	AVQAKYGDY	1	14	1	A0A2R8Y5P0		1014.49	9	Radixin (Fragment) OS=Homo sapiens OX=9606 GN=RDX PE=1 SV=1 - [A0A2R8Y5P0_HUMAN]	No	Yes
HLA-ABC	AVQKAAPGSQRY	1	3	1	A0A0C4DGS1		1275.68	12	Dolichyl-diphosphooligosaccharide--protein glycosyltransferase 48 kDa subunit OS=Homo sapiens OX=9606 GN=DDOST PE=1 SV=1 - [A0A0C4DGS1_HUMAN]	No	Yes
HLA-ABC	AVQKAIPMY	3	2	1	C9J8H1	M8(Oxidation)	1036.55	9	V-type proton ATPase subunit E 1 (Fragment) OS=Homo sapiens OX=9606 GN=ATP6V1E1 PE=1 SV=1 - [C9J8H1_HUMAN]	No	Yes
HLA-ABC	AVQKMDQAEY	1	5	1	K7EPP0		1182.54	10	Probable ATP-dependent RNA helicase DHX58 (Fragment) OS=Homo sapiens OX=9606 GN=DHX58 PE=1 SV=1 - [K7EPP0_HUMAN]	No	Yes
HLA-ABC	AVRDISEASVFDAY	4	2	1	P62854		1542.74	14	40S ribosomal protein S26 OS=Homo sapiens OX=9606 GN=RPS26 PE=1 SV=3 - [RS26_HUMAN]	No	No
HLA-ABC	AVRNFSPTDYY	1	2	1	E9PKA2		1332.62	11	Histone-lysine N-methyltransferase NSD3 (Fragment) OS=Homo sapiens OX=9606 GN=NSD3 PE=1 SV=1 - [E9PKA2_HUMAN]	No	Yes
HLA-ABC	AVSAVVHEY	3	3	1	B4DFD8		974.491	9	cDNA FLJ50124, highly similar to Sterol O-acyltransferase 1 OS=Homo sapiens OX=9606 PE=2 SV=1 - [B4DFD8_HUMAN]	No	Yes
HLA-ABC	AVYPWPLPVY	1	5	1	A0A1C9J732		1204.64	10	Histone-lysine N-methyltransferase, H3 lysine-79 specific OS=Homo sapiens OX=9606 GN=DOT1L PE=2 SV=1 - [A0A1C9J732_HUMAN]	No	Yes
HLA-ABC	AWDNEMRVTEY	1	9	1	B4E1W8	M6(Oxidation)	1429.6	11	cDNA FLJ60213, highly similar to Tenascin OS=Homo sapiens OX=9606 PE=2 SV=1 - [B4E1W8_HUMAN]	No	Yes
HLA-ABC	AYYEIRYQFY	1	5	1	Q709C8		1415.66	10	Vacuolar protein sorting-associated protein 13C OS=Homo sapiens OX=9606 GN=VPS13C PE=1 SV=1 - [VP13C_HUMAN]	No	Yes
HLA-ABC	DAAPVAPSV	1	3	1	A8MTF4		826.429	9	Baculoviral IAP repeat-containing protein 7 OS=Homo sapiens OX=9606 GN=BIRC7 PE=4 SV=1 - [A8MTF4_HUMAN]	No	Yes
HLA-ABC	DAFLGSFLYEYSR	4	1	1	P02769		1567.74	13	SWISS-PROT:P02769 (Bos taurus) Bovine serum albumin precursor	No	Yes
HLA-ABC	DDFESKYSF	1	4	1	J3KSA3		1137.47	9	WAS/WASL-interacting protein family member 2 (Fragment) OS=Homo sapiens OX=9606 GN=WIPF2 PE=1 SV=1 - [J3KSA3_HUMAN]	No	Yes
HLA-ABC	DDFTQTHEY	1	2	1	Q16832		1155.46	9	Discoidin domain-containing receptor 2 OS=Homo sapiens OX=9606 GN=DDR2 PE=1 SV=2 - [DDR2_HUMAN]	No	Yes
HLA-ABC	DDWRIAMTY	1	8	1	Q9UGI6		1170.52	9	Small conductance calcium-activated potassium channel protein 3 OS=Homo sapiens OX=9606 GN=KCNN3 PE=1 SV=2 - [KCNN3_HUMAN]	Yes	Yes
HLA-ABC	DDWRIAMTY	1	8	1	Q9UGI6	M7(Oxidation)	1186.52	9	Small conductance calcium-activated potassium channel protein 3 OS=Homo sapiens OX=9606 GN=KCNN3 PE=1 SV=2 - [KCNN3_HUMAN]	Yes	Yes
HLA-ABC	DEAIYGPNTKM	1	15	1	A0A3B3IT83		1238.57	11	Tight junction protein ZO-2 (Fragment) OS=Homo sapiens OX=9606 GN=TJP2 PE=4 SV=1 - [A0A3B3IT83_HUMAN]	Yes	Yes
HLA-ABC	DEAIYGPNTKM	1	15	1	A0A3B3IT83	M11(Oxidation)	1254.56	11	Tight junction protein ZO-2 (Fragment) OS=Homo sapiens OX=9606 GN=TJP2 PE=4 SV=1 - [A0A3B3IT83_HUMAN]	Yes	Yes
HLA-ABC	DEAKFPTM	3	5	1	B4DFV1	M8(Oxidation)	954.423	8	Protein kinase C OS=Homo sapiens OX=9606 PE=2 SV=1 - [B4DFV1_HUMAN]	No	Yes
HLA-ABC	DEAKSLIERY	1	3	1	H0Y8U4		1223.63	10	Replication factor C subunit 1 (Fragment) OS=Homo sapiens OX=9606 GN=RFC1 PE=1 SV=1 - [H0Y8U4_HUMAN]	No	Yes
HLA-ABC	DEALINSHVL	1	2	1	A0A499FJI4		1110.57	10	RCR-type E3 ubiquitin transferase OS=Homo sapiens OX=9606 GN=MYCBP2 PE=1 SV=1 - [A0A499FJI4_HUMAN]	No	Yes
HLA-ABC	DEAQAARY	1	3	1	Q6IS01		923.417	8	DLGAP1 protein OS=Homo sapiens OX=9606 GN=DLGAP1 PE=1 SV=1 - [Q6IS01_HUMAN]	No	Yes
HLA-ABC	DEARVQYEGF	1	1	1	Q14692		1213.54	10	Ribosome biogenesis protein BMS1 homolog OS=Homo sapiens OX=9606 GN=BMS1 PE=1 SV=1 - [BMS1_HUMAN]	No	Yes
HLA-ABC	DEATLLRAL	2	3	1	K7ENE3		1001.56	9	ESCRT-II complex subunit VPS25 (Fragment) OS=Homo sapiens OX=9606 GN=VPS25 PE=1 SV=1 - [K7ENE3_HUMAN]	No	Yes
HLA-ABC	DEAVWRPY	1	4	1	B4DT53		1035.49	8	cDNA FLJ52905, highly similar to Runt-related transcription factor 3 OS=Homo sapiens OX=9606 PE=2 SV=1 - [B4DT53_HUMAN]	No	Yes
HLA-ABC	DEDLLPSKY	1	2	1	I3L2Q8		1079.52	9	[Phosphatase 2A protein]-leucine-carboxy methyltransferase 1 (Fragment) OS=Homo sapiens OX=9606 GN=LCMT1 PE=1 SV=1 - [I3L2Q8_HUMAN]	No	Yes
HLA-ABC	DEDTGTFRIY	2	10	1	B4DGH9		1216.54	10	cDNA FLJ58772, highly similar to Fragile X mental retardation syndrome-related protein 1 OS=Homo sapiens OX=9606 PE=2 SV=1 - [B4DGH9_HUMAN]	No	Yes
HLA-ABC	DEDVFPTKY	1	4	1	B4DTJ1		1113.51	9	cDNA FLJ59980, highly similar to Mps one binder kinase activator-like 2 OS=Homo sapiens OX=9606 PE=2 SV=1 - [B4DTJ1_HUMAN]	No	Yes
HLA-ABC	DEDVLRYQF	1	3	1	B4DRD4		1184.55	9	cDNA FLJ57176, highly similar to Peptidyl-prolyl cis-trans isomerase-like 2 OS=Homo sapiens OX=9606 PE=2 SV=1 - [B4DRD4_HUMAN]	No	Yes
HLA-ABC	DEEAGGRPAM	2	6	1	A0A1X7SBS1		1032.44	10	Heterogeneous nuclear ribonucleoprotein U OS=Homo sapiens OX=9606 GN=HNRNPU PE=1 SV=1 - [A0A1X7SBS1_HUMAN]	No	Yes
HLA-ABC	DEEIYKEFF	1	7	1	Q9UE24		1219.55	9	Menin (Fragment) OS=Homo sapiens OX=9606 PE=2 SV=1 - [Q9UE24_HUMAN]	No	Yes
HLA-ABC	DEELLGDGHSY	2	2	1	P28070		1234.52	11	Proteasome subunit beta type-4 OS=Homo sapiens OX=9606 GN=PSMB4 PE=1 SV=4 - [PSB4_HUMAN]	No	Yes
HLA-ABC	DEEVLRLLY	1	5	1	E9PRP1		1149.61	9	FERM domain-containing protein 8 (Fragment) OS=Homo sapiens OX=9606 GN=FRMD8 PE=1 SV=1 - [E9PRP1_HUMAN]	No	Yes
HLA-ABC	DEFDFGDTMVH	1	4	1	B7Z641		1312.51	11	V-type proton ATPase subunit a OS=Homo sapiens OX=9606 GN=ATP6V0A1 PE=1 SV=1 - [B7Z641_HUMAN]	No	Yes
HLA-ABC	DEFDGKVTY	1	8	1	A0A087X2G1		1073.48	9	ATP-dependent RNA helicase DDX1 OS=Homo sapiens OX=9606 GN=DDX1 PE=1 SV=2 - [A0A087X2G1_HUMAN]	No	Yes
HLA-ABC	DEFEKEETF	1	4	1	Q9Y678		1173.49	9	Coatomer subunit gamma-1 OS=Homo sapiens OX=9606 GN=COPG1 PE=1 SV=1 - [COPG1_HUMAN]	No	Yes
HLA-ABC	DEFEKYNEY	1	1	1	Q7KZ85		1236.5	9	Transcription elongation factor SPT6 OS=Homo sapiens OX=9606 GN=SUPT6H PE=1 SV=2 - [SPT6H_HUMAN]	No	Yes
HLA-ABC	DEFHLILEY	1	5	1	H3BU35		1178.57	9	ADP-dependent glucokinase (Fragment) OS=Homo sapiens OX=9606 GN=ADPGK PE=1 SV=1 - [H3BU35_HUMAN]	No	Yes
HLA-ABC	DEFKIGELF	10	3	1	P78527		1097.55	9	DNA-dependent protein kinase catalytic subunit OS=Homo sapiens OX=9606 GN=PRKDC PE=1 SV=3 - [PRKDC_HUMAN]	No	Yes
HLA-ABC	DEFLGRINEIVY	1	5	1	Q7Z777		1467.74	12	CLPB protein OS=Homo sapiens OX=9606 GN=CLPB PE=2 SV=1 - [Q7Z777_HUMAN]	No	Yes
HLA-ABC	DEFLHINDF	2	6	1	B4DZE1		1149.52	9	cDNA FLJ53944, highly similar to Eukaryotic translation initiation factor 4 gamma 3 OS=Homo sapiens OX=9606 PE=2 SV=1 - [B4DZE1_HUMAN]	No	Yes
HLA-ABC	DEFLLLLDKGVY	1	3	1	A0A3B3IS32		1424.77	12	Mucosa-associated lymphoid tissue lymphoma translocation protein 1 OS=Homo sapiens OX=9606 GN=MALT1 PE=1 SV=1 - [A0A3B3IS32_HUMAN]	No	Yes
HLA-ABC	DEFLWREQF	3	4	1	A0A096LP04		1269.59	9	F-box/WD repeat-containing protein 5 OS=Homo sapiens OX=9606 GN=FBXW5 PE=1 SV=1 - [A0A096LP04_HUMAN]	No	Yes
HLA-ABC	DEFLWREQFY	1	4	1	A0A096LP04		1432.65	10	F-box/WD repeat-containing protein 5 OS=Homo sapiens OX=9606 GN=FBXW5 PE=1 SV=1 - [A0A096LP04_HUMAN]	No	Yes
HLA-ABC	DEFPEVYRF	2	2	1	S4R3K3		1201.55	9	Tubulin epsilon chain OS=Homo sapiens OX=9606 GN=TUBE1 PE=1 SV=1 - [S4R3K3_HUMAN]	No	Yes
HLA-ABC	DEFQLHTNV	1	3	1	B4DEI3		1102.51	9	cDNA FLJ57715, highly similar to Voltage-dependent anion-selective channel protein 1 OS=Homo sapiens OX=9606 PE=2 SV=1 - [B4DEI3_HUMAN]	No	Yes
HLA-ABC	DEGILWQMF	1	1	1	Q15717	M8(Oxidation)	1154.51	9	ELAV-like protein 1 OS=Homo sapiens OX=9606 GN=ELAVL1 PE=1 SV=2 - [ELAV1_HUMAN]	No	Yes
HLA-ABC	DEGKLLIGF	1	3	1	Q3B794		991.545	9	STXBP5 protein OS=Homo sapiens OX=9606 GN=STXBP5 PE=1 SV=1 - [Q3B794_HUMAN]	No	Yes
HLA-ABC	DEGLIIHVF	1	2	1	D6REZ8		1042.55	9	Protein kinase C zeta type (Fragment) OS=Homo sapiens OX=9606 GN=PRKCZ PE=1 SV=1 - [D6REZ8_HUMAN]	No	Yes
HLA-ABC	DEGNLRFVY	1	10	1	Q9UPN3		1112.53	9	Microtubule-actin cross-linking factor 1, isoforms 1/2/3/5 OS=Homo sapiens OX=9606 GN=MACF1 PE=1 SV=4 - [MACF1_HUMAN]	No	Yes
HLA-ABC	DEHALIQQY	2	5	1	P46939		1116.53	9	Utrophin OS=Homo sapiens OX=9606 GN=UTRN PE=1 SV=2 - [UTRO_HUMAN]	No	Yes
HLA-ABC	DEHGIDPTGSY	1	6	1	B7Z4N1		1190.49	11	cDNA FLJ53906, highly similar to Tubulin beta chain OS=Homo sapiens OX=9606 PE=2 SV=1 - [B7Z4N1_HUMAN]	No	Yes
HLA-ABC	DEHGIDPTGTY	2	25	1	B3KML9		1204.51	11	Delta-tubulin OS=Homo sapiens OX=9606 PE=2 SV=1 - [B3KML9_HUMAN]	No	Yes
HLA-ABC	DEHIYPYMY	2	8	1	Q9UE24	M8(Oxidation)	1246.51	9	Menin (Fragment) OS=Homo sapiens OX=9606 PE=2 SV=1 - [Q9UE24_HUMAN]	Yes	Yes
HLA-ABC	DEHIYPYMY	1	8	1	Q9UE24		1230.51	9	Menin (Fragment) OS=Homo sapiens OX=9606 PE=2 SV=1 - [Q9UE24_HUMAN]	Yes	Yes
HLA-ABC	DEHLLIQHY	2	15	1	A0A0S2Z3B5		1167.58	9	Dystrophin isoform 2 OS=Homo sapiens OX=9606 GN=DMD PE=2 SV=1 - [A0A0S2Z3B5_HUMAN]	No	Yes
HLA-ABC	DEHLSVVRY	1	3	1	I3L3A0		1117.56	9	Cytosolic Fe-S cluster assembly factor NUBP1 (Fragment) OS=Homo sapiens OX=9606 GN=NUBP1 PE=1 SV=1 - [I3L3A0_HUMAN]	No	Yes
HLA-ABC	DEHPQEDGY	1	4	1	Q4LE74		1089.41	9	MYO9B variant protein (Fragment) OS=Homo sapiens OX=9606 GN=MYO9B variant protein PE=2 SV=1 - [Q4LE74_HUMAN]	No	Yes
HLA-ABC	DEIDFKETGF	1	4	1	H0YDW1		1200.54	10	Serine/threonine-protein phosphatase 6 regulatory subunit 3 (Fragment) OS=Homo sapiens OX=9606 GN=PPP6R3 PE=1 SV=1 - [H0YDW1_HUMAN]	No	Yes
HLA-ABC	DEIENPHY	1	2	1	A0A024RDV5		1016.43	8	Fibronectin type III domain containing 3A, isoform CRA_b OS=Homo sapiens OX=9606 GN=FNDC3A PE=4 SV=1 - [A0A024RDV5_HUMAN]	No	Yes
HLA-ABC	DEIGLPKIFY	9	6	1	A4QPB0		1194.64	10	IQ motif containing GTPase activating protein 1 OS=Homo sapiens OX=9606 GN=IQGAP1 PE=1 SV=1 - [A4QPB0_HUMAN]	No	Yes
HLA-ABC	DEIILPRGL	2	2	1	Q02223		1025.6	9	Tumor necrosis factor receptor superfamily member 17 OS=Homo sapiens OX=9606 GN=TNFRSF17 PE=1 SV=2 - [TNR17_HUMAN]	No	Yes
HLA-ABC	DEIILPRGLEY	1	2	1	Q02223		1317.7	11	Tumor necrosis factor receptor superfamily member 17 OS=Homo sapiens OX=9606 GN=TNFRSF17 PE=1 SV=2 - [TNR17_HUMAN]	No	Yes
HLA-ABC	DEINFMKMF	1	7	1	B4E1T1	M8(Oxidation)	1190.52	9	cDNA FLJ54081, highly similar to Keratin, type II cytoskeletal 5 OS=Homo sapiens OX=9606 PE=2 SV=1 - [B4E1T1_HUMAN]	No	No
HLA-ABC	DEINFMKMFF	9	7	1	B4E1T1	M8(Oxidation)	1337.59	10	cDNA FLJ54081, highly similar to Keratin, type II cytoskeletal 5 OS=Homo sapiens OX=9606 PE=2 SV=1 - [B4E1T1_HUMAN]	Yes	No
HLA-ABC	DEINFMKMFF	8	7	1	B4E1T1	M6(Oxidation); M8(Oxidation)	1353.58	10	cDNA FLJ54081, highly similar to Keratin, type II cytoskeletal 5 OS=Homo sapiens OX=9606 PE=2 SV=1 - [B4E1T1_HUMAN]	Yes	No
HLA-ABC	DEINKQLIF	1	5	1	Q7Z3N9		1119.6	9	Translin-associated factor X, isoform CRA_a OS=Homo sapiens OX=9606 GN=DKFZp686G1650 PE=2 SV=1 - [Q7Z3N9_HUMAN]	No	Yes
HLA-ABC	DEINRDWLDWTY	2	8	1	Q9HBR2		1625.71	12	Uncharacterized protein OS=Homo sapiens OX=9606 PE=2 SV=1 - [Q9HBR2_HUMAN]	No	Yes
HLA-ABC	DEIQTVHSEY	1	4	1	Q96K29		1220.54	10	Histone deacetylase OS=Homo sapiens OX=9606 PE=2 SV=1 - [Q96K29_HUMAN]	No	No
HLA-ABC	DEISFADFKF	1	1	1	Q15042		1218.56	10	Rab3 GTPase-activating protein catalytic subunit OS=Homo sapiens OX=9606 GN=RAB3GAP1 PE=1 SV=3 - [RB3GP_HUMAN]	No	No
HLA-ABC	DEISFVNF	1	1	1	Q08945		970.45	8	FACT complex subunit SSRP1 OS=Homo sapiens OX=9606 GN=SSRP1 PE=1 SV=1 - [SSRP1_HUMAN]	No	Yes
HLA-ABC	DEKAIMTY	1	17	1	B7Z565	M6(Oxidation)	986.448	8	cDNA FLJ54739, highly similar to Alpha-actinin-1 OS=Homo sapiens OX=9606 PE=2 SV=1 - [B7Z565_HUMAN]	Yes	Yes
HLA-ABC	DEKAIMTY	1	17	1	B7Z565		970.45	8	cDNA FLJ54739, highly similar to Alpha-actinin-1 OS=Homo sapiens OX=9606 PE=2 SV=1 - [B7Z565_HUMAN]	Yes	Yes
HLA-ABC	DEKDFYLY	1	12	1	Q7Z4W0		1092.48	8	ATP-dependent RNA helicase OS=Homo sapiens OX=9606 PE=2 SV=1 - [Q7Z4W0_HUMAN]	No	Yes
HLA-ABC	DEKELIEKM	1	2	1	B2R7U5	M9(Oxidation)	1150.56	9	cDNA, FLJ93607 OS=Homo sapiens OX=9606 PE=2 SV=1 - [B2R7U5_HUMAN]	No	Yes
HLA-ABC	DEKEQLNEY	2	2	1	H0YDN1		1167.51	9	Plectin OS=Homo sapiens OX=9606 GN=PLEC PE=1 SV=9 - [H0YDN1_HUMAN]	No	Yes
HLA-ABC	DEKFMEVMY	1	5	1	B4DKB2		1191.5	9	Endothelin-converting enzyme 1 OS=Homo sapiens OX=9606 GN=ECE1 PE=1 SV=1 - [B4DKB2_HUMAN]	Yes	Yes
HLA-ABC	DEKFMEVMY	1	5	1	B4DKB2	M5(Oxidation); M8(Oxidation)	1223.49	9	Endothelin-converting enzyme 1 OS=Homo sapiens OX=9606 GN=ECE1 PE=1 SV=1 - [B4DKB2_HUMAN]	Yes	Yes
HLA-ABC	DEKFMEVMY	1	5	1	B4DKB2	M8(Oxidation)	1207.5	9	Endothelin-converting enzyme 1 OS=Homo sapiens OX=9606 GN=ECE1 PE=1 SV=1 - [B4DKB2_HUMAN]	Yes	Yes
HLA-ABC	DEKLLYDTF	3	4	1	Q5SZ64		1143.55	9	Splicing factor 3B subunit 4 (Fragment) OS=Homo sapiens OX=9606 GN=SF3B4 PE=1 SV=1 - [Q5SZ64_HUMAN]	No	Yes
HLA-ABC	DEKNFVVVM	1	12	1	Q5W0S4	M9(Oxidation)	1096.53	9	UV excision repair protein RAD23 homolog B (Fragment) OS=Homo sapiens OX=9606 GN=RAD23B PE=1 SV=1 - [Q5W0S4_HUMAN]	No	Yes
HLA-ABC	DEKQITQNY	1	2	1	Q8TD46		1138.53	9	Cell surface glycoprotein CD200 receptor 1 OS=Homo sapiens OX=9606 GN=CD200R1 PE=1 SV=2 - [MO2R1_HUMAN]	No	Yes
HLA-ABC	DEKRLLEAM	1	2	1	Q8IZH2	M9(Oxidation)	1120.56	9	5'-3' exoribonuclease 1 OS=Homo sapiens OX=9606 GN=XRN1 PE=1 SV=1 - [XRN1_HUMAN]	No	Yes
HLA-ABC	DEKSIITY	1	20	2	H0YDN1;D6W5C0		968.492	8	Spectrin beta chain OS=Homo sapiens OX=9606 GN=SPTBN1 PE=3 SV=1 - [D6W5C0_HUMAN]	No	Yes
HLA-ABC	DEKVLIEAY	1	2	1	B4E215		1079.56	9	E3 ubiquitin-protein ligase OS=Homo sapiens OX=9606 PE=2 SV=1 - [B4E215_HUMAN]	No	Yes
HLA-ABC	DELEIIEGMKF	5	15	1	E7EXB4	M9(Oxidation)	1339.64	11	60 kDa heat shock protein, mitochondrial (Fragment) OS=Homo sapiens OX=9606 GN=HSPD1 PE=1 SV=1 - [E7EXB4_HUMAN]	Yes	Yes
HLA-ABC	DELEIIEGMKF	8	15	1	E7EXB4		1323.65	11	60 kDa heat shock protein, mitochondrial (Fragment) OS=Homo sapiens OX=9606 GN=HSPD1 PE=1 SV=1 - [E7EXB4_HUMAN]	Yes	Yes
HLA-ABC	DELEIKAYY	2	9	1	H0YDB1		1143.55	9	Integrator complex subunit 11 (Fragment) OS=Homo sapiens OX=9606 GN=INTS11 PE=1 SV=1 - [H0YDB1_HUMAN]	No	Yes
HLA-ABC	DELFDVKNAF	1	5	1	Q7Z4Z1		1197.57	10	Coatomer subunit epsilon OS=Homo sapiens OX=9606 PE=2 SV=1 - [Q7Z4Z1_HUMAN]	No	Yes
HLA-ABC	DELGVKALTY	1	4	1	A0A1C9J732		1108.58	10	Histone-lysine N-methyltransferase, H3 lysine-79 specific OS=Homo sapiens OX=9606 GN=DOT1L PE=2 SV=1 - [A0A1C9J732_HUMAN]	No	Yes
HLA-ABC	DELIVQHY	3	3	1	Q6NX51		1016.5	8	Exocyst complex component Sec8 OS=Homo sapiens OX=9606 GN=EXOC4 PE=2 SV=1 - [Q6NX51_HUMAN]	No	Yes
HLA-ABC	DELLLKNIAFY	1	1	1	Q8IY21		1338.73	11	Probable ATP-dependent RNA helicase DDX60 OS=Homo sapiens OX=9606 GN=DDX60 PE=1 SV=3 - [DDX60_HUMAN]	No	Yes
HLA-ABC	DELQFLEKI	1	4	1	B4DXF1		1134.6	9	3'-phosphate/5'-hydroxy nucleic acid ligase OS=Homo sapiens OX=9606 PE=2 SV=1 - [B4DXF1_HUMAN]	No	Yes
HLA-ABC	DELQIDERL	1	4	1	O95327		1130.56	9	Uncharacterized protein OS=Homo sapiens OX=9606 PE=2 SV=1 - [O95327_HUMAN]	No	Yes
HLA-ABC	DELQIPVKWI	2	2	1	B4E1L0		1240.69	10	Adenylosuccinate synthetase isozyme 2 OS=Homo sapiens OX=9606 GN=ADSS PE=2 SV=1 - [B4E1L0_HUMAN]	No	Yes
HLA-ABC	DELQVLEKF	1	3	1	H7C3E5		1120.58	9	Mediator of RNA polymerase II transcription subunit 14 (Fragment) OS=Homo sapiens OX=9606 GN=MED14 PE=1 SV=1 - [H7C3E5_HUMAN]	No	Yes
HLA-ABC	DELRHQVM	1	1	1	Q8IYN6	M8(Oxidation)	1043.49	8	UBA-like domain-containing protein 2 OS=Homo sapiens OX=9606 GN=UBALD2 PE=1 SV=1 - [UBAD2_HUMAN]	No	Yes
HLA-ABC	DELTLEGIKQFF	2	2	1	I3L3H2		1439.74	12	RNA helicase OS=Homo sapiens OX=9606 GN=EIF4A3 PE=1 SV=2 - [I3L3H2_HUMAN]	No	Yes
HLA-ABC	DELWVVMEY	1	11	1	H0YCG5		1183.53	9	Serine/threonine-protein kinase PAK 1 (Fragment) OS=Homo sapiens OX=9606 GN=PAK1 PE=1 SV=1 - [H0YCG5_HUMAN]	No	Yes
HLA-ABC	DEMLNKGF	1	2	1	I3L3H2	M3(Oxidation)	969.431	8	RNA helicase OS=Homo sapiens OX=9606 GN=EIF4A3 PE=1 SV=2 - [I3L3H2_HUMAN]	No	Yes
HLA-ABC	DEMLSRGF	3	18	1	Q9NZE6	M3(Oxidation)	970.428	8	BM-010 OS=Homo sapiens OX=9606 GN=EIF4A2 PE=2 SV=1 - [Q9NZE6_HUMAN]	No	Yes
HLA-ABC	DEMNVKVLDF	1	8	1	Q6IBG5		1209.58	10	MYL6 protein OS=Homo sapiens OX=9606 GN=MYL6 PE=2 SV=1 - [Q6IBG5_HUMAN]	No	Yes
HLA-ABC	DEMVSLKDY	1	6	1	Q2VPJ6	M3(Oxidation)	1115.49	9	HSP90AA1 protein (Fragment) OS=Homo sapiens OX=9606 GN=HSP90AA1 PE=2 SV=1 - [Q2VPJ6_HUMAN]	Yes	Yes
HLA-ABC	DEMVSLKDY	1	6	1	Q2VPJ6		1099.49	9	HSP90AA1 protein (Fragment) OS=Homo sapiens OX=9606 GN=HSP90AA1 PE=2 SV=1 - [Q2VPJ6_HUMAN]	Yes	Yes
HLA-ABC	DENEFVRDTAL	1	3	1	A0A024RBS1		1308.6	11	GCN1 general control of amino-acid synthesis 1-like 1 (Yeast), isoform CRA_b OS=Homo sapiens OX=9606 GN=GCN1L1 PE=3 SV=1 - [A0A024RBS1_HUMAN]	No	Yes
HLA-ABC	DENELKEFF	3	9	1	A0A7I2V3Z6		1170.53	9	Ras GTPase-activating protein-binding protein 2 (Fragment) OS=Homo sapiens OX=9606 GN=G3BP2 PE=4 SV=1 - [A0A7I2V3Z6_HUMAN]	No	Yes
HLA-ABC	DENFISRAF	1	2	1	Q9NX07		1098.52	9	tRNA selenocysteine 1-associated protein 1 OS=Homo sapiens OX=9606 GN=TRNAU1AP PE=1 SV=1 - [TSAP1_HUMAN]	No	Yes
HLA-ABC	DENILWLDY	1	9	1	H3BUW1		1180.55	9	Pyruvate kinase (Fragment) OS=Homo sapiens OX=9606 GN=PKM PE=1 SV=1 - [H3BUW1_HUMAN]	No	Yes
HLA-ABC	DENLMHISY	1	5	1	Q5T6L5		1121.49	9	Citrulline--aspartate ligase (Fragment) OS=Homo sapiens OX=9606 GN=ASS1 PE=1 SV=1 - [Q5T6L5_HUMAN]	No	Yes
HLA-ABC	DENLVEVKF	1	12	1	A0A7I2V604		1092.56	9	Puromycin-sensitive aminopeptidase OS=Homo sapiens OX=9606 GN=NPEPPS PE=4 SV=1 - [A0A7I2V604_HUMAN]	No	Yes
HLA-ABC	DENSLEYKY	1	6	1	M0R3F6		1160.51	9	SURP and G-patch domain-containing protein 2 OS=Homo sapiens OX=9606 GN=SUGP2 PE=1 SV=1 - [M0R3F6_HUMAN]	No	Yes
HLA-ABC	DENSVIKSF	1	2	1	J3QR28		1038.51	9	Nucleolar protein 11 (Fragment) OS=Homo sapiens OX=9606 GN=NOL11 PE=1 SV=1 - [J3QR28_HUMAN]	No	Yes
HLA-ABC	DEQKITEMVY	2	5	1	A0A494C0R9	M8(Oxidation)	1271.58	10	Lipopolysaccharide-responsive and beige-like anchor protein OS=Homo sapiens OX=9606 GN=LRBA PE=1 SV=1 - [A0A494C0R9_HUMAN]	Yes	Yes
HLA-ABC	DEQKITEMVY	2	5	1	A0A494C0R9		1255.58	10	Lipopolysaccharide-responsive and beige-like anchor protein OS=Homo sapiens OX=9606 GN=LRBA PE=1 SV=1 - [A0A494C0R9_HUMAN]	Yes	Yes
HLA-ABC	DEQVLQRDF	2	8	1	B4DWY1		1149.55	9	cDNA FLJ53611, highly similar to Homo sapiens pericentriolar material 1 (PCM1), mRNA OS=Homo sapiens OX=9606 PE=2 SV=1 - [B4DWY1_HUMAN]	No	Yes
HLA-ABC	DERAFGGVIF	1	1	1	Q9Y5L3		1110.55	10	Ectonucleoside triphosphate diphosphohydrolase 2 OS=Homo sapiens OX=9606 GN=ENTPD2 PE=1 SV=1 - [ENTP2_HUMAN]	No	Yes
HLA-ABC	DERVFVALY	1	1	1	Q8TCJ2		1111.57	9	Dolichyl-diphosphooligosaccharide--protein glycosyltransferase subunit STT3B OS=Homo sapiens OX=9606 GN=STT3B PE=1 SV=1 - [STT3B_HUMAN]	No	Yes
HLA-ABC	DESDYALRY	1	1	1	Q68D10		1131.49	9	Protein SPT2 homolog OS=Homo sapiens OX=9606 GN=SPTY2D1 PE=1 SV=3 - [SPT2_HUMAN]	No	Yes
HLA-ABC	DESGPSIVH	1	24	1	B4DW52		940.436	9	cDNA FLJ55253, highly similar to Actin, cytoplasmic 1 OS=Homo sapiens OX=9606 PE=2 SV=1 - [B4DW52_HUMAN]	No	Yes
HLA-ABC	DESPMKANF	1	2	1	B4E205		1038.45	9	cDNA FLJ61651, highly similar to Protein transport protein Sec24A OS=Homo sapiens OX=9606 PE=2 SV=1 - [B4E205_HUMAN]	No	Yes
HLA-ABC	DESQVVTRY	1	5	1	A4UCT4		1096.52	9	USP19 protein (Fragment) OS=Homo sapiens OX=9606 PE=2 SV=1 - [A4UCT4_HUMAN]	No	Yes
HLA-ABC	DESQVVTRYAY	1	5	1	A4UCT4		1330.62	11	USP19 protein (Fragment) OS=Homo sapiens OX=9606 PE=2 SV=1 - [A4UCT4_HUMAN]	No	Yes
HLA-ABC	DETEFRNF	1	4	1	G3V4E7		1057.45	8	RNA transcription, translation and transport factor protein OS=Homo sapiens OX=9606 GN=RTRAF PE=1 SV=1 - [G3V4E7_HUMAN]	No	Yes
HLA-ABC	DETELARQM	1	1	1	P05198	M9(Oxidation)	1108.49	9	Eukaryotic translation initiation factor 2 subunit 1 OS=Homo sapiens OX=9606 GN=EIF2S1 PE=1 SV=3 - [IF2A_HUMAN]	Yes	Yes
HLA-ABC	DETELARQM	1	1	1	P05198		1092.5	9	Eukaryotic translation initiation factor 2 subunit 1 OS=Homo sapiens OX=9606 GN=EIF2S1 PE=1 SV=3 - [IF2A_HUMAN]	Yes	Yes
HLA-ABC	DETLVHSSF	1	12	1	H7C2B9		1034.48	9	CTD small phosphatase-like protein (Fragment) OS=Homo sapiens OX=9606 GN=CTDSPL PE=1 SV=1 - [H7C2B9_HUMAN]	No	Yes
HLA-ABC	DEVDIKSRAAY	1	9	1	A0A1B0GTY1		1266.63	11	Alpha-ketoglutarate-dependent dioxygenase FTO OS=Homo sapiens OX=9606 GN=FTO PE=1 SV=1 - [A0A1B0GTY1_HUMAN]	No	Yes
HLA-ABC	DEVDKVNQY	1	7	1	A0A1B0GUS5		1109.51	9	Phosphatidylinositide phosphatase SAC2 OS=Homo sapiens OX=9606 GN=INPP5F PE=1 SV=1 - [A0A1B0GUS5_HUMAN]	No	Yes
HLA-ABC	DEVDSLKEALTY	1	7	1	Q75MU1		1382.66	12	Eukaryotic translation initiation factor 4H (Fragment) OS=Homo sapiens OX=9606 GN=WBSCR1 PE=4 SV=1 - [Q75MU1_HUMAN]	No	Yes
HLA-ABC	DEVELIHF	4	1	1	Q9Y5B9		1001.49	8	FACT complex subunit SPT16 OS=Homo sapiens OX=9606 GN=SUPT16H PE=1 SV=1 - [SP16H_HUMAN]	No	Yes
HLA-ABC	DEVFVFGLNY	1	1	1	Q8NDN9		1202.57	10	RCC1 and BTB domain-containing protein 1 OS=Homo sapiens OX=9606 GN=RCBTB1 PE=1 SV=1 - [RCBT1_HUMAN]	No	Yes
HLA-ABC	DEVLIHSSQY	2	2	1	B4E266		1190.56	10	Leucyl-tRNA synthetase OS=Homo sapiens OX=9606 PE=2 SV=1 - [B4E266_HUMAN]	No	Yes
HLA-ABC	DEVLLFERATF	1	2	1	Q7L523		1339.69	11	Ras-related GTP-binding protein A OS=Homo sapiens OX=9606 GN=RRAGA PE=1 SV=1 - [RRAGA_HUMAN]	No	Yes
HLA-ABC	DEVLVNHF	2	12	1	Q7KYN0		972.475	8	HS24/P52 protein (Fragment) OS=Homo sapiens OX=9606 GN=HS24/P52 PE=3 SV=1 - [Q7KYN0_HUMAN]	No	Yes
HLA-ABC	DEVQLKTTY	1	1	1	Q9C0B5		1096.55	9	Palmitoyltransferase ZDHHC5 OS=Homo sapiens OX=9606 GN=ZDHHC5 PE=1 SV=2 - [ZDHC5_HUMAN]	No	Yes
HLA-ABC	DEVQVVRGHY	3	9	1	J3QQQ9		1201.59	10	KOW domain-containing protein OS=Homo sapiens OX=9606 PE=3 SV=1 - [J3QQQ9_HUMAN]	No	Yes
HLA-ABC	DEVRILINDAY	1	3	1	D3DUJ0		1320.68	11	AFG3 ATPase family gene 3-like 2 (Yeast), isoform CRA_a (Fragment) OS=Homo sapiens OX=9606 GN=AFG3L2 PE=3 SV=1 - [D3DUJ0_HUMAN]	No	Yes
HLA-ABC	DEVRTGTY	2	21	1	Q53GA7		940.436	8	Tubulin alpha chain (Fragment) OS=Homo sapiens OX=9606 PE=2 SV=1 - [Q53GA7_HUMAN]	No	Yes
HLA-ABC	DEVSTKILMEF	1	3	1	B0AZQ4		1311.65	11	Structural maintenance of chromosomes protein OS=Homo sapiens OX=9606 PE=2 SV=1 - [B0AZQ4_HUMAN]	No	Yes
HLA-ABC	DEVYVSRPSHFY	2	22	1	A0A494C164		1498.69	12	Signal transducer and activator of transcription OS=Homo sapiens OX=9606 GN=STAT2 PE=1 SV=1 - [A0A494C164_HUMAN]	No	Yes
HLA-ABC	DEWLKPELF	1	3	1	G3V158		1176.59	9	2-deoxy-D-ribose 5-phosphate aldolase OS=Homo sapiens OX=9606 GN=DERA PE=1 SV=1 - [G3V158_HUMAN]	No	Yes
HLA-ABC	DEYALDGKIYEL	1	3	1	A0A0A0MSK6		1428.68	12	Rho GTPase-activating protein 5 OS=Homo sapiens OX=9606 GN=ARHGAP5 PE=1 SV=1 - [A0A0A0MSK6_HUMAN]	No	Yes
HLA-ABC	DEYDFYRSF	2	5	1	K7EJ37		1241.5	9	Exosome component 10 OS=Homo sapiens OX=9606 GN=EXOSC10 PE=1 SV=1 - [K7EJ37_HUMAN]	No	Yes
HLA-ABC	DEYDFYRSFPGF	2	5	1	K7EJ37		1542.65	12	Exosome component 10 OS=Homo sapiens OX=9606 GN=EXOSC10 PE=1 SV=1 - [K7EJ37_HUMAN]	No	Yes
HLA-ABC	DEYEMKDRVTY	2	4	1	A2A369	M5(Oxidation)	1464.63	11	Dedicator of cytokinesis protein 8 OS=Homo sapiens OX=9606 GN=DOCK8 PE=1 SV=1 - [A2A369_HUMAN]	No	Yes
HLA-ABC	DEYIQSHNF	1	3	1	D3DW38		1152.49	9	HCG22457, isoform CRA_a OS=Homo sapiens OX=9606 GN=hCG_22457 PE=4 SV=1 - [D3DW38_HUMAN]	No	Yes
HLA-ABC	DEYIYRHFF	3	2	1	H3BV63		1289.59	9	Cell cycle progression protein 1 (Fragment) OS=Homo sapiens OX=9606 GN=CCPG1 PE=1 SV=1 - [H3BV63_HUMAN]	No	Yes
HLA-ABC	DEYMFYLVEH	2	6	1	Q75MR3		1345.57	10	RFX2_HUMAN, [AA 620-723] (Fragment) OS=Homo sapiens OX=9606 GN=RFX2 PE=4 SV=1 - [Q75MR3_HUMAN]	No	Yes
HLA-ABC	DEYMYYLIEH	1	1	1	P22670		1375.58	10	MHC class II regulatory factor RFX1 OS=Homo sapiens OX=9606 GN=RFX1 PE=1 SV=2 - [RFX1_HUMAN]	Yes	Yes
HLA-ABC	DEYMYYLIEH	1	1	1	P22670	M4(Oxidation)	1391.58	10	MHC class II regulatory factor RFX1 OS=Homo sapiens OX=9606 GN=RFX1 PE=1 SV=2 - [RFX1_HUMAN]	Yes	Yes
HLA-ABC	DEYQFVERL	3	3	1	E9PI78		1198.57	9	39S ribosomal protein L49, mitochondrial OS=Homo sapiens OX=9606 GN=MRPL49 PE=1 SV=1 - [E9PI78_HUMAN]	No	Yes
HLA-ABC	DEYSLVREL	2	2	1	Q9Y490		1123.56	9	Talin-1 OS=Homo sapiens OX=9606 GN=TLN1 PE=1 SV=3 - [TLN1_HUMAN]	No	Yes
HLA-ABC	DIDAFEFHEAF	2	5	1	B5MD38		1340.57	11	Trifunctional enzyme subunit beta, mitochondrial OS=Homo sapiens OX=9606 GN=HADHB PE=1 SV=1 - [B5MD38_HUMAN]	No	Yes
HLA-ABC	DINTDGAVNFQEF	1	1	1	P05109		1469.65	13	Protein S100-A8 OS=Homo sapiens OX=9606 GN=S100A8 PE=1 SV=1 - [S10A8_HUMAN]	No	Yes
HLA-ABC	DSDKGEFGGFGSV	1	3	1	Q16576		1301.56	13	Histone-binding protein RBBP7 OS=Homo sapiens OX=9606 GN=RBBP7 PE=1 SV=1 - [RBBP7_HUMAN]	No	Yes
HLA-ABC	DTSLIRGL	1	6	1	B4DN39		874.498	8	cDNA FLJ53065, highly similar to T-complex protein 1 subunit zeta OS=Homo sapiens OX=9606 PE=2 SV=1 - [B4DN39_HUMAN]	No	Yes
HLA-ABC	DTVARPESL	1	2	1	A7E2C9		987.509	9	Peroxisomal proliferator-activated receptor A interacting complex 285 OS=Homo sapiens OX=9606 GN=PRIC285 PE=2 SV=1 - [A7E2C9_HUMAN]	No	Yes
HLA-ABC	EEALILDNKY	1	6	1	A0A024R889		1207.62	10	Spectrin, alpha, non-erythrocytic 1 (Alpha-fodrin), isoform CRA_g OS=Homo sapiens OX=9606 GN=SPTAN1 PE=3 SV=1 - [A0A024R889_HUMAN]	No	Yes
HLA-ABC	EEANNDLENKIQ	1	2	1	P35527		1416.66	12	Keratin, type I cytoskeletal 9 OS=Homo sapiens OX=9606 GN=KRT9 PE=1 SV=3 - [K1C9_HUMAN]	No	No
HLA-ABC	EEAQPIVTKY	1	2	1	H3BQZ7		1177.61	10	HCG2044799 OS=Homo sapiens OX=9606 GN=HNRNPUL2-BSCL2 PE=4 SV=1 - [H3BQZ7_HUMAN]	No	Yes
HLA-ABC	EEEVFPLAM	1	12	1	D6RDF8		1064.5	9	G1/S-specific cyclin-D3 (Fragment) OS=Homo sapiens OX=9606 GN=CCND3 PE=1 SV=8 - [D6RDF8_HUMAN]	No	Yes
HLA-ABC	EEFDLFMRM	1	31	1	A0A0U1RRG6	M7(Oxidation); M9(Oxidation)	1249.52	9	Probable global transcription activator SNF2L2 (Fragment) OS=Homo sapiens OX=9606 GN=SMARCA2 PE=1 SV=1 - [A0A0U1RRG6_HUMAN]	No	Yes
HLA-ABC	EEFDQLQKY	1	4	1	Q59GS6		1199.55	9	Diacylglycerol kinase (Fragment) OS=Homo sapiens OX=9606 PE=2 SV=1 - [Q59GS6_HUMAN]	No	Yes
HLA-ABC	EEFELLGKAY	1	11	1	B4DRU0		1198.6	10	Eukaryotic translation initiation factor 3 subunit C OS=Homo sapiens OX=9606 GN=EIF3C PE=2 SV=1 - [B4DRU0_HUMAN]	No	No
HLA-ABC	EEFETIERF	2	1	1	O14646		1199.55	9	Chromodomain-helicase-DNA-binding protein 1 OS=Homo sapiens OX=9606 GN=CHD1 PE=1 SV=2 - [CHD1_HUMAN]	No	Yes
HLA-ABC	EEFGRAFSF	1	64	1	Q9TQB0		1089.5	9	MHC class II antigen (Fragment) OS=Homo sapiens OX=9606 GN=HLA-DPA1 PE=1 SV=1 - [Q9TQB0_HUMAN]	No	Yes
HLA-ABC	EEFKYLWNNI	4	9	1	K7EIV0		1355.66	10	Calcium-activated neutral proteinase small subunit (Fragment) OS=Homo sapiens OX=9606 GN=CAPNS1 PE=1 SV=2 - [K7EIV0_HUMAN]	No	Yes
HLA-ABC	EELDFQKNIY	1	10	1	P02545		1298.62	10	Prelamin-A/C OS=Homo sapiens OX=9606 GN=LMNA PE=1 SV=1 - [LMNA_HUMAN]	No	Yes
HLA-ABC	EELEQKYTY	3	10	1	A0A669KB68		1202.56	9	Signal transducer and activator of transcription OS=Homo sapiens OX=9606 GN=STAT1 PE=1 SV=1 - [A0A669KB68_HUMAN]	No	Yes
HLA-ABC	EELEWQNRF	1	19	1	A0A6Q8PFA4		1250.58	9	E3 ubiquitin-protein ligase LRSAM1 OS=Homo sapiens OX=9606 GN=LRSAM1 PE=1 SV=1 - [A0A6Q8PFA4_HUMAN]	No	Yes
HLA-ABC	EELQQKVSY	5	20	1	A0A7I2V4F6		1123.56	9	Signal transducer and activator of transcription 3 OS=Homo sapiens OX=9606 GN=STAT3 PE=4 SV=1 - [A0A7I2V4F6_HUMAN]	No	Yes
HLA-ABC	EEMIFQIPW	1	11	1	R4GNI0		1192.57	9	Interferon regulatory factor 1 (Fragment) OS=Homo sapiens OX=9606 GN=IRF1 PE=1 SV=1 - [R4GNI0_HUMAN]	No	Yes
HLA-ABC	EEMYIRYLY	1	8	1	Q92608		1279.6	9	Dedicator of cytokinesis protein 2 OS=Homo sapiens OX=9606 GN=DOCK2 PE=1 SV=2 - [DOCK2_HUMAN]	No	Yes
HLA-ABC	EENILVSRY	1	2	1	G3V2J9		1122.58	9	Tubulin polyglutamylase TTLL5 OS=Homo sapiens OX=9606 GN=TTLL5 PE=1 SV=1 - [G3V2J9_HUMAN]	No	Yes
HLA-ABC	EENIYKIDF	2	2	1	Q6MZL1		1170.56	9	Protein unc-119 homolog A (Fragment) OS=Homo sapiens OX=9606 GN=DKFZp686E1393 PE=2 SV=1 - [Q6MZL1_HUMAN]	No	Yes
HLA-ABC	EERIVELF	1	20	1	A0A7I2V4F6		1034.55	8	Signal transducer and activator of transcription 3 OS=Homo sapiens OX=9606 GN=STAT3 PE=4 SV=1 - [A0A7I2V4F6_HUMAN]	No	Yes
HLA-ABC	EERVINEEY	4	8	2	Q09028;Q16576		1180.55	9	Histone-binding protein RBBP7 OS=Homo sapiens OX=9606 GN=RBBP7 PE=1 SV=1 - [RBBP7_HUMAN]	No	Yes
HLA-ABC	EEVLIPDQKY	3	1	1	Q9UKT7		1233.63	10	F-box/LRR-repeat protein 3 OS=Homo sapiens OX=9606 GN=FBXL3 PE=1 SV=1 - [FBXL3_HUMAN]	No	Yes
HLA-ABC	EEYGEFYKSL	1	10	2	B4DMA2;Q2VPJ6		1264.57	10	HSP90AA1 protein (Fragment) OS=Homo sapiens OX=9606 GN=HSP90AA1 PE=2 SV=1 - [Q2VPJ6_HUMAN]	No	Yes
HLA-ABC	EEYLLRQVF	1	6	1	H0YD83		1196.63	9	Alpha-ketoglutarate-dependent dioxygenase alkB homolog 6 (Fragment) OS=Homo sapiens OX=9606 GN=ALKBH6 PE=1 SV=1 - [H0YD83_HUMAN]	No	Yes
HLA-ABC	EEYLSFFQF	1	3	1	A0A024R521		1209.54	9	Pleckstrin and Sec7 domain containing 4, isoform CRA_b OS=Homo sapiens OX=9606 GN=PSD4 PE=4 SV=1 - [A0A024R521_HUMAN]	No	Yes
HLA-ABC	EEYPDRIMNTF	1	36	2	B7Z4N1;B3KML9	M8(Oxidation)	1430.62	11	Delta-tubulin OS=Homo sapiens OX=9606 PE=2 SV=1 - [B3KML9_HUMAN]	Yes	Yes
HLA-ABC	EEYPDRIMNTF	1	36	2	B7Z4N1;B3KML9		1414.63	11	Delta-tubulin OS=Homo sapiens OX=9606 PE=2 SV=1 - [B3KML9_HUMAN]	Yes	Yes
HLA-ABC	EEYQSLIRY	2	1	1	Q9Y3C8		1200.59	9	Ubiquitin-fold modifier-conjugating enzyme 1 OS=Homo sapiens OX=9606 GN=UFC1 PE=1 SV=3 - [UFC1_HUMAN]	No	Yes
HLA-ABC	ELELVKYKI	1	2	1	E9PQ73		1134.68	9	Protocadherin Fat 3 OS=Homo sapiens OX=9606 GN=FAT3 PE=1 SV=1 - [E9PQ73_HUMAN]	No	Yes
HLA-ABC	EMYDIFGKY	2	1	1	Q9Y3B4		1165.52	9	Splicing factor 3B subunit 6 OS=Homo sapiens OX=9606 GN=SF3B6 PE=1 SV=1 - [SF3B6_HUMAN]	Yes	Yes
HLA-ABC	EMYDIFGKY	1	1	1	Q9Y3B4	M2(Oxidation)	1181.52	9	Splicing factor 3B subunit 6 OS=Homo sapiens OX=9606 GN=SF3B6 PE=1 SV=1 - [SF3B6_HUMAN]	Yes	Yes
HLA-ABC	EPAVYPWPLPVY	3	5	1	A0A1C9J732		1430.73	12	Histone-lysine N-methyltransferase, H3 lysine-79 specific OS=Homo sapiens OX=9606 GN=DOT1L PE=2 SV=1 - [A0A1C9J732_HUMAN]	No	Yes
HLA-ABC	EVLWPLPAY	1	6	1	Q9P2X0		1087.58	9	Dolichol-phosphate mannosyltransferase subunit 3 OS=Homo sapiens OX=9606 GN=DPM3 PE=1 SV=2 - [DPM3_HUMAN]	No	Yes
HLA-ABC	EYKVVKAQ	1	6	1	Q9UPN3		964.545	8	Microtubule-actin cross-linking factor 1, isoforms 1/2/3/5 OS=Homo sapiens OX=9606 GN=MACF1 PE=1 SV=4 - [MACF1_HUMAN]	No	Yes
HLA-ABC	FAFFDPVMY	1	4	1	B3KML2	M8(Oxidation)	1152.5	9	cDNA FLJ11310 fis, clone PLACE1010096, highly similar to Ubiquitin-protein ligase EDD1 OS=Homo sapiens OX=9606 PE=2 SV=1 - [B3KML2_HUMAN]	Yes	Yes
HLA-ABC	FAFFDPVMY	1	4	1	B3KML2		1136.51	9	cDNA FLJ11310 fis, clone PLACE1010096, highly similar to Ubiquitin-protein ligase EDD1 OS=Homo sapiens OX=9606 PE=2 SV=1 - [B3KML2_HUMAN]	Yes	Yes
HLA-ABC	FAIDPHLLLSV	4	1	1	Q29RF7		1224.7	11	Sister chromatid cohesion protein PDS5 homolog A OS=Homo sapiens OX=9606 GN=PDS5A PE=1 SV=1 - [PDS5A_HUMAN]	No	Yes
HLA-ABC	FALVFPLMY	1	5	1	D3DVH1	M8(Oxidation)	1116.58	9	Succinate dehydrogenase cytochrome b560 subunit, mitochondrial OS=Homo sapiens OX=9606 GN=SDHC PE=3 SV=1 - [D3DVH1_HUMAN]	No	Yes
HLA-ABC	FASDASAVIEHTN	1	3	1	A0A6I8PRN4		1361.63	13	Glutamine--fructose-6-phosphate transaminase (isomerizing) OS=Homo sapiens OX=9606 GN=GFPT1 PE=1 SV=1 - [A0A6I8PRN4_HUMAN]	No	Yes
HLA-ABC	FASTILHLV	1	3	1	F5GXX5		1000.58	9	Dolichyl-diphosphooligosaccharide--protein glycosyltransferase subunit DAD1 OS=Homo sapiens OX=9606 GN=DAD1 PE=1 SV=1 - [F5GXX5_HUMAN]	No	Yes
HLA-ABC	FAYDGKDYIAL	4	1001	1	A0A0B7MGC9		1275.62	11	MHC class I antigen OS=Homo sapiens OX=9606 GN=HLA-B PE=3 SV=1 - [A0A0B7MGC9_HUMAN]	No	Yes
HLA-ABC	FAYDGKDYLA	2	1001	1	A0A0B7MGC9		1162.54	10	MHC class I antigen OS=Homo sapiens OX=9606 GN=HLA-B PE=3 SV=1 - [A0A0B7MGC9_HUMAN]	No	Yes
HLA-ABC	FAYDGKDYLTL	4	26	1	P13747		1305.63	11	HLA class I histocompatibility antigen, alpha chain E OS=Homo sapiens OX=9606 GN=HLA-E PE=1 SV=4 - [HLAE_HUMAN]	No	Yes
HLA-ABC	FEAPIKLVF	4	5	1	A0A075B6F6		1063.62	9	Minor histocompatibility antigen H13 (Fragment) OS=Homo sapiens OX=9606 GN=HM13 PE=1 SV=1 - [A0A075B6F6_HUMAN]	No	Yes
HLA-ABC	FEAQGGLANI	1	122	1	Q9TQB0		1019.51	10	MHC class II antigen (Fragment) OS=Homo sapiens OX=9606 GN=HLA-DPA1 PE=1 SV=1 - [Q9TQB0_HUMAN]	No	Yes
HLA-ABC	FEDDDITHV	1	4	1	Q53SW9		1090.46	9	Uncharacterized protein PTD004 (Fragment) OS=Homo sapiens OX=9606 GN=PTD004 PE=4 SV=1 - [Q53SW9_HUMAN]	No	Yes
HLA-ABC	FEDDGSEKV	1	2	1	B4DRS4		1025.44	9	cDNA FLJ60139, highly similar to Homo sapiens HIV TAT specific factor 1 (HTATSF1), mRNA OS=Homo sapiens OX=9606 PE=2 SV=1 - [B4DRS4_HUMAN]	No	Yes
HLA-ABC	FEDETIRNI	1	4	1	A8KA41		1136.55	9	2'-5' oligoadenylate synthase OS=Homo sapiens OX=9606 PE=2 SV=1 - [A8KA41_HUMAN]	No	Yes
HLA-ABC	FEDFIFSHF	1	4	1	B4DV94		1188.53	9	cDNA FLJ58285, highly similar to Homo sapiens pre-B-cell leukemia transcription factor interacting protein 1 (PBXIP1), mRNA OS=Homo sapiens OX=9606 PE=2 SV=1 - [B4DV94_HUMAN]	No	Yes
HLA-ABC	FEELTNLI	1	9	1	B4DRU0		978.514	8	Eukaryotic translation initiation factor 3 subunit C OS=Homo sapiens OX=9606 GN=EIF3C PE=2 SV=1 - [B4DRU0_HUMAN]	No	Yes
HLA-ABC	FEFEYQTKV	2	6	1	C9JM09		1190.57	9	Asparagine synthetase [glutamine-hydrolyzing] (Fragment) OS=Homo sapiens OX=9606 GN=ASNS PE=1 SV=8 - [C9JM09_HUMAN]	No	Yes
HLA-ABC	FEFTYVNVY	1	1	1	O95455		1181.55	9	dTDP-D-glucose 4,6-dehydratase OS=Homo sapiens OX=9606 GN=TGDS PE=1 SV=1 - [TGDS_HUMAN]	No	Yes
HLA-ABC	FEIIVHQY	1	2	1	P20592		1048.54	8	Interferon-induced GTP-binding protein Mx2 OS=Homo sapiens OX=9606 GN=MX2 PE=1 SV=1 - [MX2_HUMAN]	No	Yes
HLA-ABC	FEILPGLSV	2	1	1	O15239		974.556	9	NADH dehydrogenase [ubiquinone] 1 alpha subcomplex subunit 1 OS=Homo sapiens OX=9606 GN=NDUFA1 PE=1 SV=1 - [NDUA1_HUMAN]	No	Yes
HLA-ABC	FEKEAAEM	2	51	1	A0A4D5RA69	M8(Oxidation)	970.417	8	Tr-type G domain-containing protein OS=Homo sapiens OX=9606 PE=3 SV=1 - [A0A4D5RA69_HUMAN]	No	Yes
HLA-ABC	FELLQQITY	2	3	1	E9PPH5		1154.61	9	Acidic leucine-rich nuclear phosphoprotein 32 family member E (Fragment) OS=Homo sapiens OX=9606 GN=ANP32E PE=1 SV=1 - [E9PPH5_HUMAN]	No	Yes
HLA-ABC	FEMGPVFTL	1	404	1	B2YKU2		1040.51	9	Cytochrome c oxidase subunit II (Fragment) OS=Homo sapiens OX=9606 GN=COX2 PE=4 SV=1 - [B2YKU2_HUMAN]	No	Yes
HLA-ABC	FEQGGARVV	2	1	1	Q86U28		962.504	9	Iron-sulfur cluster assembly 2 homolog, mitochondrial OS=Homo sapiens OX=9606 GN=ISCA2 PE=1 SV=2 - [ISCA2_HUMAN]	No	Yes
HLA-ABC	FEQQMVEKL	1	6	1	A0A087WY36		1151.57	9	A-kinase anchor protein 13 (Fragment) OS=Homo sapiens OX=9606 GN=AKAP13 PE=1 SV=1 - [A0A087WY36_HUMAN]	No	Yes
HLA-ABC	FEQVSGVTV	1	1	1	Q9BYI3		965.492	9	Hyccin OS=Homo sapiens OX=9606 GN=FAM126A PE=1 SV=2 - [HYCCI_HUMAN]	No	Yes
HLA-ABC	FEREFYSEI	1	4	1	A2IDC7		1219.56	9	39S ribosomal protein L28, mitochondrial (Fragment) OS=Homo sapiens OX=9606 GN=MRPL28 PE=1 SV=1 - [A2IDC7_HUMAN]	No	Yes
HLA-ABC	FEREVGRQSV	1	4	1	B7Z6U6		1206.62	10	Integrin beta OS=Homo sapiens OX=9606 PE=2 SV=1 - [B7Z6U6_HUMAN]	No	Yes
HLA-ABC	FESGDVKATV	1	5	1	A0A0B4J287		1052.52	10	COMM domain-containing protein 4 OS=Homo sapiens OX=9606 GN=COMMD4 PE=1 SV=1 - [A0A0B4J287_HUMAN]	No	Yes
HLA-ABC	FETIVKQQI	4	3	1	F8W8T1		1105.62	9	Interferon-induced GTP-binding protein Mx1 OS=Homo sapiens OX=9606 GN=MX1 PE=1 SV=1 - [F8W8T1_HUMAN]	No	Yes
HLA-ABC	FEVDLSHVYL	2	7	1	Q9Y496		1221.61	10	Kinesin-like protein KIF3A OS=Homo sapiens OX=9606 GN=KIF3A PE=1 SV=4 - [KIF3A_HUMAN]	No	Yes
HLA-ABC	FEVLVEKY	1	4	1	A0A024RCU9		1026.55	8	SFRS protein kinase 1, isoform CRA_e OS=Homo sapiens OX=9606 GN=SRPK1 PE=4 SV=1 - [A0A024RCU9_HUMAN]	No	Yes
HLA-ABC	FEWENKVTV	2	1	1	P53618		1151.57	9	Coatomer subunit beta OS=Homo sapiens OX=9606 GN=COPB1 PE=1 SV=3 - [COPB_HUMAN]	No	Yes
HLA-ABC	FEYDTPRIVLI	1	7	1	F5H2S3		1365.74	11	P2X purinoceptor 4 OS=Homo sapiens OX=9606 GN=P2RX4 PE=1 SV=1 - [F5H2S3_HUMAN]	No	Yes
HLA-ABC	FEYEPGKSSI	1	9	1	H7BZX1		1156.55	10	Sorbin and SH3 domain-containing protein 2 (Fragment) OS=Homo sapiens OX=9606 GN=SORBS2 PE=1 SV=1 - [H7BZX1_HUMAN]	No	Yes
HLA-ABC	FEYEYSQRW	1	5	1	Q6PIX2		1307.56	9	SFPQ protein (Fragment) OS=Homo sapiens OX=9606 GN=SFPQ PE=2 SV=1 - [Q6PIX2_HUMAN]	No	Yes
HLA-ABC	FIFSEKPVFV	1	2	1	A0A024R3H2		1212.66	10	Low-density lipoprotein receptor relative with 11 ligand-binding repeats OS=Homo sapiens OX=9606 GN=SORL1 PE=3 SV=1 - [A0A024R3H2_HUMAN]	No	Yes
HLA-ABC	FIIEKQPPQV	1	12	1	A0A7I2YQF1		1198.68	10	Signal transducer and activator of transcription 5A OS=Homo sapiens OX=9606 GN=STAT5A PE=4 SV=1 - [A0A7I2YQF1_HUMAN]	No	Yes
HLA-ABC	FIKDGSSTY	1	2	1	H7C124		1017.49	9	Protein THEMIS2 (Fragment) OS=Homo sapiens OX=9606 GN=THEMIS2 PE=1 SV=1 - [H7C124_HUMAN]	No	Yes
HLA-ABC	FIWENIHTL	1	6	1	E9PHM6		1172.61	9	Dystonin OS=Homo sapiens OX=9606 GN=DST PE=1 SV=3 - [E9PHM6_HUMAN]	No	Yes
HLA-ABC	FLDESRSTQYM	1	2	1	B3KNL2	M11(Oxidation)	1392.61	11	RuvB-like helicase OS=Homo sapiens OX=9606 GN=RUVBL2 PE=2 SV=1 - [B3KNL2_HUMAN]	Yes	Yes
HLA-ABC	FLDESRSTQYM	1	2	1	B3KNL2		1376.61	11	RuvB-like helicase OS=Homo sapiens OX=9606 GN=RUVBL2 PE=2 SV=1 - [B3KNL2_HUMAN]	Yes	Yes
HLA-ABC	FLDLTQLEL	1	7	1	H0Y8M9		1091.59	9	Multiple C2 and transmembrane domain-containing protein 1 (Fragment) OS=Homo sapiens OX=9606 GN=MCTP1 PE=1 SV=1 - [H0Y8M9_HUMAN]	No	Yes
HLA-ABC	FLDPNNIPKA	1	4	1	H0YDQ1		1128.6	10	Alpha-1,3-glucosyltransferase (Fragment) OS=Homo sapiens OX=9606 GN=ALG8 PE=1 SV=1 - [H0YDQ1_HUMAN]	No	Yes
HLA-ABC	FLDPRPLTV	1	5	1	Q2HZ43		1057.6	9	Dioxin-inducible cytochrome P450 (Fragment) OS=Homo sapiens OX=9606 GN=CYP1B1 PE=3 SV=1 - [Q2HZ43_HUMAN]	No	Yes
HLA-ABC	FLDSTSPLL	1	4	1	R4GMY1		992.526	9	Proteasome adapter and scaffold protein ECM29 (Fragment) OS=Homo sapiens OX=9606 GN=ECPAS PE=1 SV=1 - [R4GMY1_HUMAN]	No	Yes
HLA-ABC	FLFDEEMEQM	2	3	1	E5RH50	M10(Oxidation)	1334.52	10	La-related protein 1 (Fragment) OS=Homo sapiens OX=9606 GN=LARP1 PE=1 SV=8 - [E5RH50_HUMAN]	Yes	Yes
HLA-ABC	FLFDEEMEQM	2	3	1	E5RH50		1318.53	10	La-related protein 1 (Fragment) OS=Homo sapiens OX=9606 GN=LARP1 PE=1 SV=8 - [E5RH50_HUMAN]	Yes	Yes
HLA-ABC	FLFDNDFPAL	1	12	1	D1MBF5		1198.57	10	Galactose-1-phosphate uridyltransferase (Fragment) OS=Homo sapiens OX=9606 GN=GALT PE=4 SV=1 - [D1MBF5_HUMAN]	No	Yes
HLA-ABC	FLFNKVVNL	2	1	1	P62699		1093.64	9	Protein yippee-like 5 OS=Homo sapiens OX=9606 GN=YPEL5 PE=1 SV=1 - [YPEL5_HUMAN]	No	Yes
HLA-ABC	FLFNYDYTL	1	2	1	B3KN02		1195.56	9	cDNA FLJ13106 fis, clone NT2RP3002455, highly similar to DnaJ homolog subfamily C member 13 OS=Homo sapiens OX=9606 PE=2 SV=1 - [B3KN02_HUMAN]	No	Yes
HLA-ABC	FLFQEPRSI	1	2	1	A0A024R363		1136.6	9	Chromosome 3 open reading frame 63, isoform CRA_b OS=Homo sapiens OX=9606 GN=C3orf63 PE=4 SV=1 - [A0A024R363_HUMAN]	No	Yes
HLA-ABC	FLGENISNFL	1	88	1	A0A1B2FJ89		1153.59	10	Apolipoprotein L1 (Fragment) OS=Homo sapiens OX=9606 GN=APOL1 PE=3 SV=1 - [A0A1B2FJ89_HUMAN]	No	Yes
HLA-ABC	FLIEPEHVNTV	1	2	1	B4DM84		1297.68	11	Ubiquitinyl hydrolase 1 OS=Homo sapiens OX=9606 PE=2 SV=1 - [B4DM84_HUMAN]	No	Yes
HLA-ABC	FLIQDQQGLITL	2	1	1	O95630		1388.77	12	STAM-binding protein OS=Homo sapiens OX=9606 GN=STAMBP PE=1 SV=1 - [STABP_HUMAN]	No	Yes
HLA-ABC	FLLDADMQSL	1	1	1	Q9UPR0		1152.56	10	Inactive phospholipase C-like protein 2 OS=Homo sapiens OX=9606 GN=PLCL2 PE=1 SV=2 - [PLCL2_HUMAN]	No	Yes
HLA-ABC	FLLDEVDKL	1	6	1	B3KNH8		1091.6	9	cDNA FLJ14638 fis, clone NT2RP2001392, highly similar to Homo sapiens peroxisomal LON protease like (LONPL), mRNA OS=Homo sapiens OX=9606 PE=2 SV=1 - [B3KNH8_HUMAN]	No	Yes
HLA-ABC	FLLDGFPRTV	2	8	1	B4DLK2		1164.64	10	Nucleoside-diphosphate kinase OS=Homo sapiens OX=9606 PE=2 SV=1 - [B4DLK2_HUMAN]	No	Yes
HLA-ABC	FLLDPYKYMTL	1	1	1	Q9UIG0	M9(Oxidation)	1419.72	11	Tyrosine-protein kinase BAZ1B OS=Homo sapiens OX=9606 GN=BAZ1B PE=1 SV=2 - [BAZ1B_HUMAN]	Yes	Yes
HLA-ABC	FLLDPYKYMTL	2	1	1	Q9UIG0		1403.73	11	Tyrosine-protein kinase BAZ1B OS=Homo sapiens OX=9606 GN=BAZ1B PE=1 SV=2 - [BAZ1B_HUMAN]	Yes	Yes
HLA-ABC	FLLEGIRSL	1	4	1	Q6P1M2		1047.62	9	NCKAP1L protein (Fragment) OS=Homo sapiens OX=9606 GN=NCKAP1L PE=2 SV=2 - [Q6P1M2_HUMAN]	No	Yes
HLA-ABC	FLLPKVQSIQL	3	2	1	H0Y2M0		1285.78	11	Transmembrane protein 131-like (Fragment) OS=Homo sapiens OX=9606 GN=TMEM131L PE=1 SV=1 - [H0Y2M0_HUMAN]	No	Yes
HLA-ABC	FLLQDTVEL	1	7	1	H0YCH5		1077.58	9	Eukaryotic translation initiation factor 4 gamma 2 (Fragment) OS=Homo sapiens OX=9606 GN=EIF4G2 PE=1 SV=2 - [H0YCH5_HUMAN]	No	Yes
HLA-ABC	FLMDFIHQV	1	4	1	A0A024R3R6		1149.57	9	Nucleoporin 133kDa, isoform CRA_a OS=Homo sapiens OX=9606 GN=NUP133 PE=3 SV=1 - [A0A024R3R6_HUMAN]	No	Yes
HLA-ABC	FLSELTQQL	1	2	1	A6MUU8		1078.57	9	Macrophage migration inhibitory factor OS=Homo sapiens OX=9606 GN=MIF PE=2 SV=1 - [A6MUU8_HUMAN]	No	Yes
HLA-ABC	FLSFMNTEL	1	2	1	B2R5H0		1101.52	9	Protein S100 OS=Homo sapiens OX=9606 PE=2 SV=1 - [B2R5H0_HUMAN]	No	Yes
HLA-ABC	FLSTINVGL	1	6	1	H7BZ09		963.545	9	Acidic leucine-rich nuclear phosphoprotein 32 family member A OS=Homo sapiens OX=9606 GN=ANP32A PE=1 SV=1 - [H7BZ09_HUMAN]	No	Yes
HLA-ABC	FLTDSNNIKEV	1	2	1	Q6ZTI3		1279.65	11	cDNA FLJ44621 fis, clone BRACE2016896, highly similar to Lysyl-tRNA synthetase OS=Homo sapiens OX=9606 PE=2 SV=1 - [Q6ZTI3_HUMAN]	No	Yes
HLA-ABC	FLTEFINYI	1	3	1	A0A0A0MRX2		1159.6	9	DDRGK domain-containing protein 1 OS=Homo sapiens OX=9606 GN=DDRGK1 PE=1 SV=1 - [A0A0A0MRX2_HUMAN]	No	Yes
HLA-ABC	FLTKQEILL	1	1	1	Q99828		1104.66	9	Calcium and integrin-binding protein 1 OS=Homo sapiens OX=9606 GN=CIB1 PE=1 SV=4 - [CIB1_HUMAN]	No	Yes
HLA-ABC	FLVEEEDLFL	1	4	1	H7C0Q6		1253.63	10	E3 ubiquitin-protein ligase TRIM4 (Fragment) OS=Homo sapiens OX=9606 GN=TRIM4 PE=1 SV=1 - [H7C0Q6_HUMAN]	No	Yes
HLA-ABC	FLVSSDLTYV	1	2	1	H7C1I0		1143.59	10	Solute carrier family 35 member E1 (Fragment) OS=Homo sapiens OX=9606 GN=SLC35E1 PE=1 SV=2 - [H7C1I0_HUMAN]	No	Yes
HLA-ABC	FLWDEGFHQL	3	6	1	A0A3B3IS52		1291.61	10	Mannosyl-oligosaccharide glucosidase (Fragment) OS=Homo sapiens OX=9606 GN=MOGS PE=1 SV=1 - [A0A3B3IS52_HUMAN]	No	Yes
HLA-ABC	FLYDDNQRV	1	7	1	E9PCY5		1169.55	9	DNA topoisomerase 2 (Fragment) OS=Homo sapiens OX=9606 GN=TOP2B PE=1 SV=1 - [E9PCY5_HUMAN]	No	Yes
HLA-ABC	FLYDEIEAEVNL	1	13	1	A0A0G2JQT1		1454.7	12	Cytoplasmic FMR1-interacting protein 1 (Fragment) OS=Homo sapiens OX=9606 GN=CYFIP1 PE=1 SV=4 - [A0A0G2JQT1_HUMAN]	No	Yes
HLA-ABC	FLYDTHQNL	1	3	1	B4E3H3		1150.55	9	Phosphoinositide phospholipase C OS=Homo sapiens OX=9606 PE=2 SV=1 - [B4E3H3_HUMAN]	No	Yes
HLA-ABC	FMFDEKLVTV	1	2	1	B7Z3E2		1228.62	10	Protein-serine/threonine phosphatase OS=Homo sapiens OX=9606 PE=2 SV=1 - [B7Z3E2_HUMAN]	No	Yes
HLA-ABC	FMLETVDSVKL	1	7	1	H0YBG2		1281.67	11	Pyridoxal phosphate homeostasis protein (Fragment) OS=Homo sapiens OX=9606 GN=PLPBP PE=1 SV=1 - [H0YBG2_HUMAN]	No	Yes
HLA-ABC	FMQDPMEIFV	1	11	1	H0YCC6		1256.57	10	Spliceosome RNA helicase DDX39B (Fragment) OS=Homo sapiens OX=9606 GN=DDX39B PE=1 SV=1 - [H0YCC6_HUMAN]	No	Yes
HLA-ABC	FMVDNEAIYDI	1	21	1	Q53GA7		1329.6	11	Tubulin alpha chain (Fragment) OS=Homo sapiens OX=9606 PE=2 SV=1 - [Q53GA7_HUMAN]	Yes	Yes
HLA-ABC	FMVDNEAIYDI	1	21	1	Q53GA7	M2(Oxidation)	1345.6	11	Tubulin alpha chain (Fragment) OS=Homo sapiens OX=9606 PE=2 SV=1 - [Q53GA7_HUMAN]	Yes	Yes
HLA-ABC	FSGPGENRSM	1	8	1	A9Z0R7	M10(Oxidation)	1097.46	10	EWSR1/ZNF384 fusion protein (Fragment) OS=Homo sapiens OX=9606 GN=EWSR1/ZNF384 fusion PE=2 SV=1 - [A9Z0R7_HUMAN]	No	Yes
HLA-ABC	FSSPAVAQAHY	1	2	1	Q9HA38		1177.56	11	Zinc finger matrin-type protein 3 OS=Homo sapiens OX=9606 GN=ZMAT3 PE=1 SV=1 - [ZMAT3_HUMAN]	No	Yes
HLA-ABC	FSYDGKDYIA	1	2	1	F6IQF2		1178.53	10	MHC class I antigen (Fragment) OS=Homo sapiens OX=9606 GN=HLA-C PE=3 SV=1 - [F6IQF2_HUMAN]	No	Yes
HLA-ABC	FVDDGTETHF	2	1	1	Q9NVQ4		1167.49	10	Fas apoptotic inhibitory molecule 1 OS=Homo sapiens OX=9606 GN=FAIM PE=1 SV=1 - [FAIM1_HUMAN]	No	Yes
HLA-ABC	FVDEFLTYL	1	4	1	B4E3H3		1146.57	9	Phosphoinositide phospholipase C OS=Homo sapiens OX=9606 PE=2 SV=1 - [B4E3H3_HUMAN]	No	Yes
HLA-ABC	FVEDASGKGL	1	11	1	Q6P1N7		1022.51	10	TAPBP protein OS=Homo sapiens OX=9606 GN=TAPBP PE=1 SV=1 - [Q6P1N7_HUMAN]	No	Yes
HLA-ABC	FVFETPFTL	1	8	1	Q3LIC8		1100.56	9	Uncharacterized protein Nbla10300 (Fragment) OS=Homo sapiens OX=9606 GN=Nbla10300 PE=2 SV=1 - [Q3LIC8_HUMAN]	No	Yes
HLA-ABC	FVYDPLVDWTA	1	2	1	J3KRA9		1325.64	11	Non-specific serine/threonine protein kinase (Fragment) OS=Homo sapiens OX=9606 GN=SMG1 PE=1 SV=1 - [J3KRA9_HUMAN]	No	Yes
HLA-ABC	GEAEDMLMRI	1	3	1	B4E3H3		1164.53	10	Phosphoinositide phospholipase C OS=Homo sapiens OX=9606 PE=2 SV=1 - [B4E3H3_HUMAN]	No	Yes
HLA-ABC	GEAGITRSV	1	4	1	A0A514C937		889.473	9	Zinc finger CCCH-type antiviral protein 1 isoform 4 OS=Homo sapiens OX=9606 GN=ZC3HAV1 PE=2 SV=1 - [A0A514C937_HUMAN]	No	Yes
HLA-ABC	GEARPGPTA	1	6	1	C9JRJ8		855.432	9	Sequestosome-1 (Fragment) OS=Homo sapiens OX=9606 GN=SQSTM1 PE=1 SV=1 - [C9JRJ8_HUMAN]	No	Yes
HLA-ABC	GEAVVNRV	1	7	1	A0A1U9X8E2		843.465	8	Proteasome subunit beta OS=Homo sapiens OX=9606 PE=3 SV=1 - [A0A1U9X8E2_HUMAN]	No	Yes
HLA-ABC	GEDGFLLKI	1	12	1	A0A7I2YQF1		991.543	9	Signal transducer and activator of transcription 5A OS=Homo sapiens OX=9606 GN=STAT5A PE=4 SV=1 - [A0A7I2YQF1_HUMAN]	No	Yes
HLA-ABC	GEDSVSGSQRI	1	4	1	V9GY57		1134.54	11	Structural maintenance of chromosomes protein 1A (Fragment) OS=Homo sapiens OX=9606 GN=SMC1A PE=1 SV=1 - [V9GY57_HUMAN]	No	Yes
HLA-ABC	GEEEGRATV	2	5	1	C9J7S3		947.442	9	Aspartyl-tRNA synthetase (Fragment) OS=Homo sapiens OX=9606 GN=DARS1 PE=1 SV=8 - [C9J7S3_HUMAN]	No	Yes
HLA-ABC	GEENGAHTI	1	9	1	C9JLJ1		927.416	9	F-box-like/WD repeat-containing protein TBL1XR1 (Fragment) OS=Homo sapiens OX=9606 GN=TBL1XR1 PE=1 SV=1 - [C9JLJ1_HUMAN]	No	Yes
HLA-ABC	GEFGGFGSV	1	5	2	Q09028;Q16576		856.383	9	Histone-binding protein RBBP7 OS=Homo sapiens OX=9606 GN=RBBP7 PE=1 SV=1 - [RBBP7_HUMAN]	No	Yes
HLA-ABC	GEFGGFGSVSGKI	2	2	1	Q09028		1241.61	13	Histone-binding protein RBBP4 OS=Homo sapiens OX=9606 GN=RBBP4 PE=1 SV=3 - [RBBP4_HUMAN]	No	Yes
HLA-ABC	GEFGGFGSVTGKI	2	3	1	Q16576		1255.63	13	Histone-binding protein RBBP7 OS=Homo sapiens OX=9606 GN=RBBP7 PE=1 SV=1 - [RBBP7_HUMAN]	No	Yes
HLA-ABC	GEFIIGRVI	1	10	1	D3DX71		1003.59	9	LIM and senescent cell antigen-like domains 1, isoform CRA_a OS=Homo sapiens OX=9606 GN=LIMS1 PE=4 SV=1 - [D3DX71_HUMAN]	No	Yes
HLA-ABC	GEFKQTSSFLV	2	5	1	Q9Y5B2		1242.63	11	Junctional adhesion molecule 1 OS=Homo sapiens OX=9606 PE=2 SV=1 - [Q9Y5B2_HUMAN]	No	Yes
HLA-ABC	GEFNEVFNDV	1	7	1	C9JUG7		1169.51	10	F-actin-capping protein subunit alpha OS=Homo sapiens OX=9606 GN=CAPZA2 PE=1 SV=1 - [C9JUG7_HUMAN]	No	Yes
HLA-ABC	GEIDENSFHNI	3	3	1	B7ZKR8		1274.56	11	Ubiquitinyl hydrolase 1 OS=Homo sapiens OX=9606 GN=USP48 PE=2 SV=1 - [B7ZKR8_HUMAN]	No	Yes
HLA-ABC	GEIGFENHETV	1	2	1	Q53FR4		1231.55	11	Vacuolar protein sorting 35 variant (Fragment) OS=Homo sapiens OX=9606 PE=2 SV=1 - [Q53FR4_HUMAN]	No	Yes
HLA-ABC	GEIKGSESATYV	1	5	1	E5RH50		1240.6	12	La-related protein 1 (Fragment) OS=Homo sapiens OX=9606 GN=LARP1 PE=1 SV=8 - [E5RH50_HUMAN]	No	Yes
HLA-ABC	GEIKWIDFV	1	3	1	Q14730		1106.58	9	La 4.1 protein (Fragment) OS=Homo sapiens OX=9606 PE=2 SV=1 - [Q14730_HUMAN]	No	Yes
HLA-ABC	GEIMQETGTRI	3	7	1	Q5HYC5	M4(Oxidation)	1250.6	11	Uncharacterized protein DKFZp686L08115 (Fragment) OS=Homo sapiens OX=9606 GN=DKFZp686L08115 PE=4 SV=1 - [Q5HYC5_HUMAN]	Yes	Yes
HLA-ABC	GEIMQETGTRI	1	7	1	Q5HYC5		1234.61	11	Uncharacterized protein DKFZp686L08115 (Fragment) OS=Homo sapiens OX=9606 GN=DKFZp686L08115 PE=4 SV=1 - [Q5HYC5_HUMAN]	Yes	Yes
HLA-ABC	GEIVTTIPTI	1	14	1	F5H6T5		1043.6	10	ADP-ribosylation factor 3 (Fragment) OS=Homo sapiens OX=9606 GN=ARF3 PE=1 SV=1 - [F5H6T5_HUMAN]	No	Yes
HLA-ABC	GELEYATKI	1	4	1	X6RHB9		1023.53	9	PITH domain-containing protein 1 (Fragment) OS=Homo sapiens OX=9606 GN=PITHD1 PE=1 SV=1 - [X6RHB9_HUMAN]	No	Yes
HLA-ABC	GELLDIIKSTV	1	20	1	A0A6Q8PGP1		1187.68	11	Polyphosphoinositide phosphatase OS=Homo sapiens OX=9606 GN=FIG4 PE=1 SV=1 - [A0A6Q8PGP1_HUMAN]	No	Yes
HLA-ABC	GEPGFPLNAI	3	4	1	B4DM63		1014.52	10	Actin-related protein 2/3 complex subunit 3 OS=Homo sapiens OX=9606 PE=2 SV=1 - [B4DM63_HUMAN]	No	Yes
HLA-ABC	GESDPMKGV	1	3	1	A0A6Q8PGB0	M6(Oxidation)	935.412	9	DNA-directed RNA polymerase subunit OS=Homo sapiens OX=9606 GN=POLR2A PE=1 SV=2 - [A0A6Q8PGB0_HUMAN]	No	Yes
HLA-ABC	GESEANVREI	1	7	1	Q9HAP0		1103.53	10	Valosin-containing protein (Fragment) OS=Homo sapiens OX=9606 GN=VCP PE=2 SV=1 - [Q9HAP0_HUMAN]	No	Yes
HLA-ABC	GESQVDHSTI	1	4	1	E9PP47		1072.49	10	Ubiquitin carboxyl-terminal hydrolase 33 (Fragment) OS=Homo sapiens OX=9606 GN=USP33 PE=1 SV=8 - [E9PP47_HUMAN]	No	Yes
HLA-ABC	GEVAMGRVV	1	2	1	Q14690		917.484	9	Protein RRP5 homolog OS=Homo sapiens OX=9606 GN=PDCD11 PE=1 SV=3 - [RRP5_HUMAN]	No	Yes
HLA-ABC	GEVDFKEFI	1	7	1	B4DYQ6		1083.53	9	cDNA FLJ51579, highly similar to Calcineurin subunit B isoform 2 OS=Homo sapiens OX=9606 PE=2 SV=1 - [B4DYQ6_HUMAN]	No	Yes
HLA-ABC	GEVESAKLI	1	2	1	Q15717		945.523	9	ELAV-like protein 1 OS=Homo sapiens OX=9606 GN=ELAVL1 PE=1 SV=2 - [ELAV1_HUMAN]	No	Yes
HLA-ABC	GEVHTGTTI	1	6	1	A0A1U9X8E2		914.457	9	Proteasome subunit beta OS=Homo sapiens OX=9606 PE=3 SV=1 - [A0A1U9X8E2_HUMAN]	No	Yes
HLA-ABC	GEVHTGTTIM	1	6	1	A0A1U9X8E2	M10(Oxidation)	1061.49	10	Proteasome subunit beta OS=Homo sapiens OX=9606 PE=3 SV=1 - [A0A1U9X8E2_HUMAN]	No	Yes
HLA-ABC	GEVVTLRV	1	4	1	A0A0C4DFV8		872.517	8	A disintegrin and metalloproteinase with thrombospondin motifs 13 OS=Homo sapiens OX=9606 GN=ADAMTS13 PE=1 SV=1 - [A0A0C4DFV8_HUMAN]	No	Yes
HLA-ABC	GEYDVTMPKV	4	2	1	B4DTV0	M7(Oxidation)	1154.54	10	cDNA FLJ57801, highly similar to Homo sapiens AHNAK nucleoprotein (desmoyokin) (AHNAK), transcript variant 1, mRNA (Fragment) OS=Homo sapiens OX=9606 PE=2 SV=1 - [B4DTV0_HUMAN]	Yes	Yes
HLA-ABC	GEYDVTMPKV	2	2	1	B4DTV0		1138.54	10	cDNA FLJ57801, highly similar to Homo sapiens AHNAK nucleoprotein (desmoyokin) (AHNAK), transcript variant 1, mRNA (Fragment) OS=Homo sapiens OX=9606 PE=2 SV=1 - [B4DTV0_HUMAN]	Yes	Yes
HLA-ABC	GEYGDQNSRLV	1	4	1	A8K7Y7		1237.58	11	cDNA FLJ77585, highly similar to Homo sapiens ATP-binding cassette, sub-family G (WHITE), member 1 (ABCG1), transcript variant 2, mRNA OS=Homo sapiens OX=9606 PE=2 SV=1 - [A8K7Y7_HUMAN]	No	Yes
HLA-ABC	GEYGKFFVTL	1	3	1	B4DWE9		1160.59	10	cDNA FLJ57216, highly similar to Homo sapiens Rho GTPase activating protein 17 (ARHGAP17), transcript variant 2, mRNA OS=Homo sapiens OX=9606 PE=2 SV=1 - [B4DWE9_HUMAN]	No	Yes
HLA-ABC	GEYGKFFVTLL	1	3	1	B4DWE9		1273.68	11	cDNA FLJ57216, highly similar to Homo sapiens Rho GTPase activating protein 17 (ARHGAP17), transcript variant 2, mRNA OS=Homo sapiens OX=9606 PE=2 SV=1 - [B4DWE9_HUMAN]	No	Yes
HLA-ABC	GEYLPSKGAGNNV	1	2	1	A8K126		1305.64	13	cDNA FLJ76647, highly similar to Homo sapiens zinc finger protein 198 (ZNF198), mRNA (Fragment) OS=Homo sapiens OX=9606 PE=2 SV=1 - [A8K126_HUMAN]	No	Yes
HLA-ABC	GEYLPSKGAGNNVLVI	2	2	1	A8K126		1630.88	16	cDNA FLJ76647, highly similar to Homo sapiens zinc finger protein 198 (ZNF198), mRNA (Fragment) OS=Homo sapiens OX=9606 PE=2 SV=1 - [A8K126_HUMAN]	No	No
HLA-ABC	GEYMPSKSTGNNILVI	1	1	1	Q9UJ78		1722.87	16	Zinc finger MYM-type protein 5 OS=Homo sapiens OX=9606 GN=ZMYM5 PE=1 SV=4 - [ZMYM5_HUMAN]	No	No
HLA-ABC	GEYPVEQMTTI	1	4	1	C9JLH4	M8(Oxidation)	1283.58	11	E3 ubiquitin-protein ligase RNF144A (Fragment) OS=Homo sapiens OX=9606 GN=RNF144A PE=4 SV=1 - [C9JLH4_HUMAN]	Yes	Yes
HLA-ABC	GEYPVEQMTTI	1	4	1	C9JLH4		1267.58	11	E3 ubiquitin-protein ligase RNF144A (Fragment) OS=Homo sapiens OX=9606 GN=RNF144A PE=4 SV=1 - [C9JLH4_HUMAN]	Yes	Yes
HLA-ABC	GFKEQIYDVY	1	2	1	I3L3H2		1261.6	10	RNA helicase OS=Homo sapiens OX=9606 GN=EIF4A3 PE=1 SV=2 - [I3L3H2_HUMAN]	No	Yes
HLA-ABC	GFYVDAGPPTHAF	1	2	1	Q96FA3		1378.64	13	E3 ubiquitin-protein ligase pellino homolog 1 OS=Homo sapiens OX=9606 GN=PELI1 PE=1 SV=2 - [PELI1_HUMAN]	No	Yes
HLA-ABC	GGGEEASGSGGGYGGGSGK	1	3	1	P35527		1527.63	19	Keratin, type I cytoskeletal 9 OS=Homo sapiens OX=9606 GN=KRT9 PE=1 SV=3 - [K1C9_HUMAN]	No	No
HLA-ABC	GGGEEASGSGGGYGGGSGKSS	1	3	1	P35527		1701.69	21	Keratin, type I cytoskeletal 9 OS=Homo sapiens OX=9606 GN=KRT9 PE=1 SV=3 - [K1C9_HUMAN]	No	No
HLA-ABC	GGGSRGGGGGGYGSGGSSY	1	8	1	H6VRF8		1533.63	19	Cytokeratin-1 OS=Homo sapiens OX=9606 GN=KRT1 PE=3 SV=1 - [H6VRF8_HUMAN]	No	No
HLA-ABC	GGRSSGPYGGGGQY	1	35	1	Q3MI39		1299.57	14	HNRPA1 protein (Fragment) OS=Homo sapiens OX=9606 GN=HNRPA1 PE=2 SV=1 - [Q3MI39_HUMAN]	No	No
HLA-ABC	GGSSGGSIGGRGSSSGGVKSSGGSS	1	8	1	H6VRF8		2012.92	25	Cytokeratin-1 OS=Homo sapiens OX=9606 GN=KRT1 PE=3 SV=1 - [H6VRF8_HUMAN]	No	No
HLA-ABC	GGSSGGSIGGRGSSSGGVKSSGGSSS	1	8	1	H6VRF8		2099.95	26	Cytokeratin-1 OS=Homo sapiens OX=9606 GN=KRT1 PE=3 SV=1 - [H6VRF8_HUMAN]	No	No
HLA-ABC	GGYFRDQKDGY	3	10	1	B4DRU0		1305.58	11	Eukaryotic translation initiation factor 3 subunit C OS=Homo sapiens OX=9606 GN=EIF3C PE=2 SV=1 - [B4DRU0_HUMAN]	No	Yes
HLA-ABC	GGYGGDRSGGGY	1	4	1	Q92804		1102.45	12	TATA-binding protein-associated factor 2N OS=Homo sapiens OX=9606 GN=TAF15 PE=1 SV=1 - [RBP56_HUMAN]	No	Yes
HLA-ABC	GGYGGGYDNY	1	5	1	A0A024RA28		1022.38	10	Heterogeneous nuclear ribonucleoprotein A2/B1, isoform CRA_d OS=Homo sapiens OX=9606 GN=HNRNPA2B1 PE=4 SV=1 - [A0A024RA28_HUMAN]	No	Yes
HLA-ABC	GGYGGSSSSSSY	1	16	1	Q3MI39		1095.42	12	HNRPA1 protein (Fragment) OS=Homo sapiens OX=9606 GN=HNRPA1 PE=2 SV=1 - [Q3MI39_HUMAN]	No	Yes
HLA-ABC	GGYGRDGMDNQGGY	1	4	1	A0A024QZP1		1446.57	14	Heterogeneous nuclear ribonucleoprotein H3 (2H9), isoform CRA_b OS=Homo sapiens OX=9606 GN=HNRPH3 PE=4 SV=1 - [A0A024QZP1_HUMAN]	Yes	No
HLA-ABC	GGYGRDGMDNQGGY	2	4	1	A0A024QZP1	M8(Oxidation)	1462.56	14	Heterogeneous nuclear ribonucleoprotein H3 (2H9), isoform CRA_b OS=Homo sapiens OX=9606 GN=HNRPH3 PE=4 SV=1 - [A0A024QZP1_HUMAN]	Yes	No
HLA-ABC	GGYGSGGGGSSSVKGSSGE	1	2	1	P35908		1573.67	19	Keratin, type II cytoskeletal 2 epidermal OS=Homo sapiens OX=9606 GN=KRT2 PE=1 SV=2 - [K22E_HUMAN]	No	No
HLA-ABC	GGYSDRSSGGSY	1	5	1	K7EPM4		1192.48	12	Cold-inducible RNA-binding protein OS=Homo sapiens OX=9606 GN=CIRBP PE=1 SV=1 - [K7EPM4_HUMAN]	No	Yes
HLA-ABC	GIETIANEF	1	4	1	B4DZB4		993.486	9	Heat shock 110 kDa protein OS=Homo sapiens OX=9606 PE=2 SV=1 - [B4DZB4_HUMAN]	No	Yes
HLA-ABC	GILNPSQPGQSSSSSQT	2	15	1	A0A1U9X8X6		1674.79	17	Corneodesmosin OS=Homo sapiens OX=9606 PE=4 SV=1 - [A0A1U9X8X6_HUMAN]	No	No
HLA-ABC	GILNPSQPGQSSSSSQTF	2	12	1	A0A1U9X8X6		1821.85	18	Corneodesmosin OS=Homo sapiens OX=9606 PE=4 SV=1 - [A0A1U9X8X6_HUMAN]	No	No
HLA-ABC	GKGGSYSQAASSDSAQGSDVSLTA	3	1000	2	A0A0B7MGC9;A0A0C5K610		2231	24	Major histocompatability complex B antigen OS=Homo sapiens OX=9606 GN=HLA-B PE=3 SV=1 - [A0A0C5K610_HUMAN]	No	No
HLA-ABC	GLLEDAETKNVAL	1	2	1	F8W1F5		1372.73	13	Formin-like protein 3 OS=Homo sapiens OX=9606 GN=FMNL3 PE=1 SV=1 - [F8W1F5_HUMAN]	No	Yes
HLA-ABC	GLTSTDLLFHL	1	4	1	A0A3B3ITS5		1216.65	11	DNA polymerase alpha subunit B OS=Homo sapiens OX=9606 PE=3 SV=1 - [A0A3B3ITS5_HUMAN]	No	Yes
HLA-ABC	GLWEIENNPTV	1	5	1	A8K8G0		1271.62	11	cDNA FLJ75113 OS=Homo sapiens OX=9606 PE=2 SV=1 - [A8K8G0_HUMAN]	No	Yes
HLA-ABC	GLYEFPLNKV	1	1	1	Q9UJA5		1179.64	10	tRNA (adenine(58)-N(1))-methyltransferase non-catalytic subunit TRM6 OS=Homo sapiens OX=9606 GN=TRMT6 PE=1 SV=1 - [TRM6_HUMAN]	No	Yes
HLA-ABC	GMKYIQHTY	1	6	1	A0A0S2Z3D9	M2(Oxidation)	1156.55	9	Rho GDP dissociation inhibitor alpha isoform 2 (Fragment) OS=Homo sapiens OX=9606 GN=ARHGDIA PE=2 SV=1 - [A0A0S2Z3D9_HUMAN]	No	Yes
HLA-ABC	GMYDSSLAAKY	1	3	1	D6RJ89	M2(Oxidation)	1221.54	11	Peroxisomal acyl-coenzyme A oxidase 3 (Fragment) OS=Homo sapiens OX=9606 GN=ACOX3 PE=1 SV=1 - [D6RJ89_HUMAN]	No	Yes
HLA-ABC	GMYGKIAVMEL	1	8	1	B4DZP5		1211.61	11	DNA damage-binding protein 1 OS=Homo sapiens OX=9606 PE=2 SV=1 - [B4DZP5_HUMAN]	No	Yes
HLA-ABC	GMYIFLHTV	1	3	1	J3KTF9		1080.55	9	ORM1-like protein 3 (Fragment) OS=Homo sapiens OX=9606 GN=ORMDL3 PE=1 SV=1 - [J3KTF9_HUMAN]	No	Yes
HLA-ABC	GNYGSGNYNDFGNY	1	8	1	A0A024RA28		1541.59	14	Heterogeneous nuclear ribonucleoprotein A2/B1, isoform CRA_d OS=Homo sapiens OX=9606 GN=HNRNPA2B1 PE=4 SV=1 - [A0A024RA28_HUMAN]	No	No
HLA-ABC	GQFNQDYLSGMAA	1	5	1	Q5T0G7	M11(Oxidation)	1417.6	13	Annexin A11 (Fragment) OS=Homo sapiens OX=9606 GN=ANXA11 PE=1 SV=1 - [Q5T0G7_HUMAN]	No	Yes
HLA-ABC	GQKLIDVNHY	1	7	1	A0A024R889		1186.62	10	Spectrin, alpha, non-erythrocytic 1 (Alpha-fodrin), isoform CRA_g OS=Homo sapiens OX=9606 GN=SPTAN1 PE=3 SV=1 - [A0A024R889_HUMAN]	No	Yes
HLA-ABC	GQNVADYMRY	1	4	1	A0A2R8Y6J3		1216.54	10	60S ribosomal protein L5 (Fragment) OS=Homo sapiens OX=9606 GN=RPL5 PE=1 SV=1 - [A0A2R8Y6J3_HUMAN]	Yes	Yes
HLA-ABC	GQNVADYMRY	1	4	1	A0A2R8Y6J3	M8(Oxidation)	1232.53	10	60S ribosomal protein L5 (Fragment) OS=Homo sapiens OX=9606 GN=RPL5 PE=1 SV=1 - [A0A2R8Y6J3_HUMAN]	Yes	Yes
HLA-ABC	GQYGNPLNKY	2	4	1	H0YK87		1153.56	10	Disintegrin and metalloproteinase domain-containing protein 10 (Fragment) OS=Homo sapiens OX=9606 GN=ADAM10 PE=1 SV=1 - [H0YK87_HUMAN]	No	Yes
HLA-ABC	GRPQGPPQQGGHQQ	1	8	1	A0A087WYF5		1471.71	14	Salivary acidic proline-rich phosphoprotein 1/2 (Fragment) OS=Homo sapiens OX=9606 GN=PRH1 PE=4 SV=1 - [A0A087WYF5_HUMAN]	No	No
HLA-ABC	GSAAGGHYY	1	2	1	B3KRV9		882.372	9	Ubiquitin carboxyl-terminal hydrolase OS=Homo sapiens OX=9606 PE=2 SV=1 - [B3KRV9_HUMAN]	No	Yes
HLA-ABC	GSGGGSYGSGGGGGGHGSY	1	7	1	H6VRF8		1514.59	19	Cytokeratin-1 OS=Homo sapiens OX=9606 GN=KRT1 PE=3 SV=1 - [H6VRF8_HUMAN]	No	No
HLA-ABC	GSIGGRGSSSGGVKSSGGSS	1	8	1	H6VRF8		1667.79	20	Cytokeratin-1 OS=Homo sapiens OX=9606 GN=KRT1 PE=3 SV=1 - [H6VRF8_HUMAN]	No	No
HLA-ABC	GSIGGRGSSSGGVKSSGGSSS	1	8	1	H6VRF8		1754.82	21	Cytokeratin-1 OS=Homo sapiens OX=9606 GN=KRT1 PE=3 SV=1 - [H6VRF8_HUMAN]	No	No
HLA-ABC	GSLDYNVVHSLY	1	3	1	B4DUD8		1366.66	12	cDNA FLJ57597 OS=Homo sapiens OX=9606 PE=2 SV=1 - [B4DUD8_HUMAN]	No	Yes
HLA-ABC	GSNFGGGGSYNDFGNY	1	19	1	Q3MI39		1612.62	16	HNRPA1 protein (Fragment) OS=Homo sapiens OX=9606 GN=HNRPA1 PE=2 SV=1 - [Q3MI39_HUMAN]	No	No
HLA-ABC	GSNPFTGFFY	3	1	1	Q9H2M9		1136.5	10	Rab3 GTPase-activating protein non-catalytic subunit OS=Homo sapiens OX=9606 GN=RAB3GAP2 PE=1 SV=1 - [RBGPR_HUMAN]	No	Yes
HLA-ABC	GSRGSSLNDTY	4	4	1	C9J159		1156.52	11	E3 ubiquitin-protein ligase MARCHF7 (Fragment) OS=Homo sapiens OX=9606 GN=MARCHF7 PE=1 SV=1 - [C9J159_HUMAN]	No	Yes
HLA-ABC	GSSGGSIGGRGSSSGGVKSSGGSS	1	8	1	H6VRF8		1955.9	24	Cytokeratin-1 OS=Homo sapiens OX=9606 GN=KRT1 PE=3 SV=1 - [H6VRF8_HUMAN]	No	No
HLA-ABC	GTKDLSIAAVGKY	1	2	1	O75182		1322.73	13	Paired amphipathic helix protein Sin3b OS=Homo sapiens OX=9606 GN=SIN3B PE=1 SV=2 - [SIN3B_HUMAN]	No	Yes
HLA-ABC	GTKGLSVNDFY	1	1	1	Q9Y217		1200.58	11	Myotubularin-related protein 6 OS=Homo sapiens OX=9606 GN=MTMR6 PE=1 SV=3 - [MTMR6_HUMAN]	No	Yes
HLA-ABC	GTLNASILNSLY	1	6	1	D3DN77		1265.67	12	HCG2022736, isoform CRA_a OS=Homo sapiens OX=9606 GN=hCG_2022736 PE=3 SV=1 - [D3DN77_HUMAN]	No	Yes
HLA-ABC	GTQDQIQNAQY	2	7	1	S4R359		1265.57	11	Heterogeneous nuclear ribonucleoprotein K (Fragment) OS=Homo sapiens OX=9606 GN=HNRNPK PE=1 SV=1 - [S4R359_HUMAN]	No	Yes
HLA-ABC	GVNPHVNHLY	2	9	1	H7C4N2		1149.58	10	Plastin-3 (Fragment) OS=Homo sapiens OX=9606 GN=PLS3 PE=1 SV=1 - [H7C4N2_HUMAN]	No	Yes
HLA-ABC	GYKEPLGNIDFY	3	3	1	B4DPK4		1415.68	12	cDNA FLJ54609, highly similar to Homo sapiens lipase, member H (LIPH), mRNA OS=Homo sapiens OX=9606 PE=2 SV=1 - [B4DPK4_HUMAN]	No	Yes
HLA-ABC	HEAQINNMEM	5	1	1	Q5BKZ2	M8(Oxidation); M10(Oxidation)	1248.5	10	Importin subunit alpha OS=Homo sapiens OX=9606 GN=KPNA1 PE=2 SV=1 - [Q5BKZ2_HUMAN]	Yes	Yes
HLA-ABC	HEAQINNMEM	4	1	1	Q5BKZ2	M8(Oxidation)	1232.5	10	Importin subunit alpha OS=Homo sapiens OX=9606 GN=KPNA1 PE=2 SV=1 - [Q5BKZ2_HUMAN]	Yes	Yes
HLA-ABC	HEEKVAAY	1	2	1	P35579		946.461	8	Myosin-9 OS=Homo sapiens OX=9606 GN=MYH9 PE=1 SV=4 - [MYH9_HUMAN]	No	Yes
HLA-ABC	HEEQPSNQTV	2	3	1	B4DF67		1168.52	10	cDNA FLJ51736, highly similar to Mitogen-activated protein kinase kinase kinase 5 (Fragment) OS=Homo sapiens OX=9606 PE=2 SV=1 - [B4DF67_HUMAN]	No	Yes
HLA-ABC	HEFDPWFNY	1	1	1	Q8TCJ2		1254.52	9	Dolichyl-diphosphooligosaccharide--protein glycosyltransferase subunit STT3B OS=Homo sapiens OX=9606 GN=STT3B PE=1 SV=1 - [STT3B_HUMAN]	No	Yes
HLA-ABC	HEGDIILKI	1	14	1	A0A3B3IT83		1037.6	9	Tight junction protein ZO-2 (Fragment) OS=Homo sapiens OX=9606 GN=TJP2 PE=4 SV=1 - [A0A3B3IT83_HUMAN]	No	Yes
HLA-ABC	HEIDRYTAI	1	13	1	O77837		1117.56	9	HLA-DMA (Fragment) OS=Homo sapiens OX=9606 GN=HLA-DMA PE=4 SV=1 - [O77837_HUMAN]	No	Yes
HLA-ABC	HEIEALKSF	5	5	1	H0Y5G9		1073.56	9	Nardilysin (Fragment) OS=Homo sapiens OX=9606 GN=NRDC PE=1 SV=1 - [H0Y5G9_HUMAN]	No	Yes
HLA-ABC	HEIITLEQY	1	2	1	B7Z5S1		1145.58	9	cDNA FLJ61699, highly similar to Homo sapiens androgen-induced proliferation inhibitor (APRIN), transcript variant 1, mRNA OS=Homo sapiens OX=9606 PE=2 SV=1 - [B7Z5S1_HUMAN]	No	Yes
HLA-ABC	HEIVLKVAY	1	4	1	A0A024R3R6		1071.62	9	Nucleoporin 133kDa, isoform CRA_a OS=Homo sapiens OX=9606 GN=NUP133 PE=3 SV=1 - [A0A024R3R6_HUMAN]	No	Yes
HLA-ABC	HESGASIKI	1	7	1	S4R359		941.504	9	Heterogeneous nuclear ribonucleoprotein K (Fragment) OS=Homo sapiens OX=9606 GN=HNRNPK PE=1 SV=1 - [S4R359_HUMAN]	No	Yes
HLA-ABC	HEVDPEGDRTI	2	2	1	P20592		1267.59	11	Interferon-induced GTP-binding protein Mx2 OS=Homo sapiens OX=9606 GN=MX2 PE=1 SV=1 - [MX2_HUMAN]	No	Yes
HLA-ABC	HEYLSAFENSI	1	2	1	Q13901		1309.6	11	Nuclear nucleic acid-binding protein C1D OS=Homo sapiens OX=9606 GN=C1D PE=1 SV=1 - [C1D_HUMAN]	No	Yes
HLA-ABC	HEYTFSIMDEF	3	7	1	H0YIM9		1418.59	11	Protein Churchill (Fragment) OS=Homo sapiens OX=9606 GN=CHURC1-FNTB PE=3 SV=1 - [H0YIM9_HUMAN]	Yes	Yes
HLA-ABC	HEYTFSIMDEF	4	7	1	H0YIM9	M8(Oxidation)	1434.59	11	Protein Churchill (Fragment) OS=Homo sapiens OX=9606 GN=CHURC1-FNTB PE=3 SV=1 - [H0YIM9_HUMAN]	Yes	Yes
HLA-ABC	HLANIVERV	1	9	1	C9J060		1050.6	9	E3 ubiquitin-protein ligase TRIM22 (Fragment) OS=Homo sapiens OX=9606 GN=TRIM22 PE=1 SV=1 - [C9J060_HUMAN]	No	Yes
HLA-ABC	HQITVLHVY	6	5	1	A0A024RD61		1109.61	9	Elongation of very long chain fatty acids protein OS=Homo sapiens OX=9606 GN=ELOVL5 PE=3 SV=1 - [A0A024RD61_HUMAN]	No	Yes
HLA-ABC	HSLDDFYIGKY	7	2	1	H0Y8R9		1357.64	11	Rho-related BTB domain-containing protein 3 (Fragment) OS=Homo sapiens OX=9606 GN=RHOBTB3 PE=1 SV=1 - [H0Y8R9_HUMAN]	No	Yes
HLA-ABC	HSQDPSGDSKLY	2	1	1	Q86T24		1333.6	12	Transcriptional regulator Kaiso OS=Homo sapiens OX=9606 GN=ZBTB33 PE=1 SV=2 - [KAISO_HUMAN]	No	Yes
HLA-ABC	HTTSIFDDFSHY	1	2	1	B5BU99		1469.63	12	High glucose-regulated protein 8 OS=Homo sapiens OX=9606 GN=YTHDF2 PE=2 SV=1 - [B5BU99_HUMAN]	No	Yes
HLA-ABC	HVPSSEEVSFAFY	1	2	1	G1UI18		1498.68	13	Proteasome activator complex subunit 4 (Fragment) OS=Homo sapiens OX=9606 GN=PSME4 PE=2 SV=1 - [G1UI18_HUMAN]	No	Yes
HLA-ABC	IADIEVDGKQVEL	1	9	1	Q5JR06		1428.75	13	Rho-related GTP-binding protein RhoC (Fragment) OS=Homo sapiens OX=9606 GN=RHOC PE=4 SV=8 - [Q5JR06_HUMAN]	No	Yes
HLA-ABC	IEAAQLLQI	1	2	1	Q6PKH5		998.586	9	RBM10 protein (Fragment) OS=Homo sapiens OX=9606 GN=RBM10 PE=2 SV=1 - [Q6PKH5_HUMAN]	No	Yes
HLA-ABC	IEAKFYEEV	1	34	1	F8VV59		1127.56	9	Nucleosome assembly protein 1-like 1 OS=Homo sapiens OX=9606 GN=NAP1L1 PE=1 SV=1 - [F8VV59_HUMAN]	No	Yes
HLA-ABC	IEDEQRTSM	1	7	1	B4E3L7		1108.49	9	cDNA FLJ52058, highly similar to Transforming acidic coiled-coil-containing protein 1 OS=Homo sapiens OX=9606 PE=2 SV=1 - [B4E3L7_HUMAN]	No	Yes
HLA-ABC	IEDEVTRQV	1	19	2	E9PHM6;Q9UPN3		1088.56	9	Microtubule-actin cross-linking factor 1, isoforms 1/2/3/5 OS=Homo sapiens OX=9606 GN=MACF1 PE=1 SV=4 - [MACF1_HUMAN]	No	Yes
HLA-ABC	IEDGKVVTV	2	2	1	Q9H2R7		959.54	9	Nuclear distribution protein C homolog OS=Homo sapiens OX=9606 GN=NPD011 PE=2 SV=1 - [Q9H2R7_HUMAN]	No	Yes
HLA-ABC	IEDPIQELTI	1	2	1	A8K905		1170.62	10	Nucleolar complex protein 3 homolog OS=Homo sapiens OX=9606 PE=2 SV=1 - [A8K905_HUMAN]	No	Yes
HLA-ABC	IEDVAHRM	1	1	1	Q9NPF4	M8(Oxidation)	986.47	8	Probable tRNA N6-adenosine threonylcarbamoyltransferase OS=Homo sapiens OX=9606 GN=OSGEP PE=1 SV=1 - [OSGEP_HUMAN]	No	Yes
HLA-ABC	IEEDRKLLI	1	10	1	Q75MQ1		1128.66	9	Uncharacterized protein CUL1 (Fragment) OS=Homo sapiens OX=9606 GN=CUL1 PE=3 SV=1 - [Q75MQ1_HUMAN]	No	Yes
HLA-ABC	IEFGQRMLQV	1	9	1	K7EIK1	M7(Oxidation)	1236.64	10	WW domain-binding protein 2 (Fragment) OS=Homo sapiens OX=9606 GN=WBP2 PE=1 SV=1 - [K7EIK1_HUMAN]	No	Yes
HLA-ABC	IEFSDKESV	1	5	1	H0YJH9		1053.5	9	Polyadenylate-binding protein 2 (Fragment) OS=Homo sapiens OX=9606 GN=PABPN1 PE=1 SV=1 - [H0YJH9_HUMAN]	No	Yes
HLA-ABC	IEIDQKLQEI	1	2	1	O14733		1228.67	10	Dual specificity mitogen-activated protein kinase kinase 7 OS=Homo sapiens OX=9606 GN=MAP2K7 PE=1 SV=2 - [MP2K7_HUMAN]	No	Yes
HLA-ABC	IEIERILSV	2	3	1	Q12965		1071.64	9	Unconventional myosin-Ie OS=Homo sapiens OX=9606 GN=MYO1E PE=1 SV=2 - [MYO1E_HUMAN]	No	Yes
HLA-ABC	IEILPLPVM	1	9	1	B4E321	M9(Oxidation)	1040.6	9	Protein OS-9 OS=Homo sapiens OX=9606 GN=OS9 PE=1 SV=1 - [B4E321_HUMAN]	No	Yes
HLA-ABC	IEINFPAEY	1	4	1	A0A1B0GUS4		1095.53	9	Ubiquitin-conjugating enzyme E2 L5 OS=Homo sapiens OX=9606 GN=UBE2L5 PE=2 SV=1 - [UB2L5_HUMAN]	No	Yes
HLA-ABC	IEIYVQKV	1	4	1	A0A087WX41		991.58	8	Clathrin heavy chain 2 OS=Homo sapiens OX=9606 GN=CLTCL1 PE=1 SV=1 - [A0A087WX41_HUMAN]	No	Yes
HLA-ABC	IEKEGMQLI	1	4	1	D6W5C0		1060.57	9	Spectrin beta chain OS=Homo sapiens OX=9606 GN=SPTBN1 PE=3 SV=1 - [D6W5C0_HUMAN]	No	Yes
HLA-ABC	IEKEVEEY	1	9	1	Q59G96		1038.49	8	Dynamin 2 isoform 4 variant (Fragment) OS=Homo sapiens OX=9606 PE=2 SV=1 - [Q59G96_HUMAN]	No	Yes
HLA-ABC	IELLLPKL	2	24	1	A0A494C164		938.626	8	Signal transducer and activator of transcription OS=Homo sapiens OX=9606 GN=STAT2 PE=1 SV=1 - [A0A494C164_HUMAN]	No	Yes
HLA-ABC	IEMETKTSI	2	14	1	H0YE79	M3(Oxidation)	1067.53	9	Activating signal cointegrator 1 complex subunit 1 (Fragment) OS=Homo sapiens OX=9606 GN=ASCC1 PE=1 SV=1 - [H0YE79_HUMAN]	Yes	Yes
HLA-ABC	IEMETKTSI	2	14	1	H0YE79		1051.53	9	Activating signal cointegrator 1 complex subunit 1 (Fragment) OS=Homo sapiens OX=9606 GN=ASCC1 PE=1 SV=1 - [H0YE79_HUMAN]	Yes	Yes
HLA-ABC	IENPFGETF	1	1	1	Q9Y2U8		1053.49	9	Inner nuclear membrane protein Man1 OS=Homo sapiens OX=9606 GN=LEMD3 PE=1 SV=2 - [MAN1_HUMAN]	No	Yes
HLA-ABC	IEPDVELQRI	1	7	1	C9J2I1		1211.66	10	Armadillo repeat-containing protein 8 (Fragment) OS=Homo sapiens OX=9606 GN=ARMC8 PE=1 SV=1 - [C9J2I1_HUMAN]	No	Yes
HLA-ABC	IEQAYDNPH	1	2	1	Q6P2Q9		1086.48	9	Pre-mRNA-processing-splicing factor 8 OS=Homo sapiens OX=9606 GN=PRPF8 PE=1 SV=2 - [PRP8_HUMAN]	No	Yes
HLA-ABC	IEQDFPGMRI	1	9	1	Q9NZN3		1205.59	10	EH domain-containing protein 3 OS=Homo sapiens OX=9606 GN=EHD3 PE=1 SV=2 - [EHD3_HUMAN]	No	Yes
HLA-ABC	IEQIIRNY	1	4	1	A3F768		1048.57	8	NF-kappaB repressing factor OS=Homo sapiens OX=9606 GN=NRF PE=2 SV=1 - [A3F768_HUMAN]	No	Yes
HLA-ABC	IERLVIQSY	1	4	1	A6NG08		1120.63	9	Intraflagellar transport protein 25 homolog OS=Homo sapiens OX=9606 GN=HSPB11 PE=1 SV=1 - [A6NG08_HUMAN]	No	Yes
HLA-ABC	IESQDAGIKTI	1	6	1	H3BNE1		1174.63	11	Synaptosomal-associated protein 23 OS=Homo sapiens OX=9606 GN=SNAP23 PE=1 SV=1 - [H3BNE1_HUMAN]	No	Yes
HLA-ABC	IETASGNKV	2	5	1	H3BUD2		918.488	9	Dynactin subunit 5 OS=Homo sapiens OX=9606 GN=DCTN5 PE=1 SV=1 - [H3BUD2_HUMAN]	No	Yes
HLA-ABC	IETIINTF	1	2	1	B2R4M6		950.518	8	Protein S100 OS=Homo sapiens OX=9606 PE=2 SV=1 - [B2R4M6_HUMAN]	No	Yes
HLA-ABC	IEVEAVRF	4	5	1	Q5T5P0		962.527	8	Sickle tail protein homolog (Fragment) OS=Homo sapiens OX=9606 GN=KIAA1217 PE=1 SV=1 - [Q5T5P0_HUMAN]	No	Yes
HLA-ABC	IEVEDLPQF	1	1	1	Q96HQ2		1089.54	9	CDKN2AIP N-terminal-like protein OS=Homo sapiens OX=9606 GN=CDKN2AIPNL PE=1 SV=1 - [C2AIL_HUMAN]	No	Yes
HLA-ABC	IEVLIREY	1	2	1	E9PQU5		1034.58	8	RNA-binding protein 25 (Fragment) OS=Homo sapiens OX=9606 GN=RBM25 PE=1 SV=1 - [E9PQU5_HUMAN]	No	Yes
HLA-ABC	IEYARQLEM	1	3	1	Q5U0B3	M9(Oxidation)	1168.56	9	26S proteasome non-ATPase regulatory subunit 8 OS=Homo sapiens OX=9606 PE=2 SV=1 - [Q5U0B3_HUMAN]	No	Yes
HLA-ABC	IEYPFDLENI	1	6	1	A0A087WVZ3		1252.61	10	Guanine nucleotide-binding protein subunit alpha-11 (Fragment) OS=Homo sapiens OX=9606 GN=GNA11 PE=1 SV=1 - [A0A087WVZ3_HUMAN]	No	Yes
HLA-ABC	IEYPTGSGNVY	1	1	1	Q9H1B7		1199.55	11	Probable E3 ubiquitin-protein ligase IRF2BPL OS=Homo sapiens OX=9606 GN=IRF2BPL PE=1 SV=1 - [I2BPL_HUMAN]	No	Yes
HLA-ABC	IEYQFVERL	1	2	1	O00463		1196.63	9	TNF receptor-associated factor 5 OS=Homo sapiens OX=9606 GN=TRAF5 PE=1 SV=2 - [TRAF5_HUMAN]	No	Yes
HLA-ABC	IFWTLPHEY	3	3	1	B4DPT6		1205.6	9	Sugar phosphate phosphatase OS=Homo sapiens OX=9606 PE=2 SV=1 - [B4DPT6_HUMAN]	No	Yes
HLA-ABC	IGYGDMVPHTY	1	7	1	Q9UGI6	M6(Oxidation)	1268.56	11	Small conductance calcium-activated potassium channel protein 3 OS=Homo sapiens OX=9606 GN=KCNN3 PE=1 SV=2 - [KCNN3_HUMAN]	Yes	Yes
HLA-ABC	IGYGDMVPHTY	1	7	1	Q9UGI6		1252.56	11	Small conductance calcium-activated potassium channel protein 3 OS=Homo sapiens OX=9606 GN=KCNN3 PE=1 SV=2 - [KCNN3_HUMAN]	Yes	Yes
HLA-ABC	IILEEGKEILV	1	8	1	G3V1A4		1255.75	11	Cofilin, non-muscle isoform OS=Homo sapiens OX=9606 GN=CFL1 PE=1 SV=1 - [G3V1A4_HUMAN]	No	Yes
HLA-ABC	ILDQKINEV	1	2	1	P11926		1071.6	9	Ornithine decarboxylase OS=Homo sapiens OX=9606 GN=ODC1 PE=1 SV=2 - [DCOR_HUMAN]	No	Yes
HLA-ABC	ILHEPGEDKY	6	3	1	K7EPR7		1200.59	10	Ubiquitin-conjugating enzyme E2 G1 (Fragment) OS=Homo sapiens OX=9606 GN=UBE2G1 PE=1 SV=1 - [K7EPR7_HUMAN]	No	Yes
HLA-ABC	ILHSIFSSY	1	5	1	Q9BVS9		1066.55	9	IPO5 protein (Fragment) OS=Homo sapiens OX=9606 GN=IPO5 PE=2 SV=1 - [Q9BVS9_HUMAN]	No	Yes
HLA-ABC	ILINDAGEVRL	1	3	1	K7EKT6		1212.69	11	Mitogen-activated protein kinase kinase kinase kinase 1 OS=Homo sapiens OX=9606 GN=MAP4K1 PE=1 SV=1 - [K7EKT6_HUMAN]	No	Yes
HLA-ABC	ILKQPSTQSDTY	3	2	1	A8K6X9		1380.7	12	cDNA FLJ76427, highly similar to Homo sapiens SH2 domain binding protein 1 (tetratricopeptide repeat containing) (SH2BP1), mRNA OS=Homo sapiens OX=9606 PE=2 SV=1 - [A8K6X9_HUMAN]	No	Yes
HLA-ABC	ILLDIDNDTESTAL	1	3	1	B4DWE9		1532.77	14	cDNA FLJ57216, highly similar to Homo sapiens Rho GTPase activating protein 17 (ARHGAP17), transcript variant 2, mRNA OS=Homo sapiens OX=9606 PE=2 SV=1 - [B4DWE9_HUMAN]	No	No
HLA-ABC	ILLTSTELFQL	1	4	1	H3BQD9		1277.73	11	Protein VAC14 homolog (Fragment) OS=Homo sapiens OX=9606 GN=VAC14 PE=1 SV=2 - [H3BQD9_HUMAN]	No	Yes
HLA-ABC	ILNVDPVQHTY	1	1	1	O00468		1298.67	11	Agrin OS=Homo sapiens OX=9606 GN=AGRN PE=1 SV=6 - [AGRIN_HUMAN]	No	Yes
HLA-ABC	ILRDIETFY	1	3	1	Q9NZE6		1169.61	9	BM-010 OS=Homo sapiens OX=9606 GN=EIF4A2 PE=2 SV=1 - [Q9NZE6_HUMAN]	No	Yes
HLA-ABC	IMENANVLARY	1	8	1	A0A0M4FNU3		1293.66	11	Fructose-bisphosphate aldolase (Fragment) OS=Homo sapiens OX=9606 GN=ALDOA PE=3 SV=1 - [A0A0M4FNU3_HUMAN]	No	Yes
HLA-ABC	IMLEALERV	1	4	1	Q49AN9		1073.6	9	Small nuclear ribonucleoprotein G OS=Homo sapiens OX=9606 GN=SNRPG PE=1 SV=1 - [Q49AN9_HUMAN]	No	Yes
HLA-ABC	IMYDYGLRDLY	1	2	1	Q5R372		1421.68	11	Rab GTPase-activating protein 1-like OS=Homo sapiens OX=9606 GN=RABGAP1L PE=1 SV=1 - [RBG1L_HUMAN]	No	Yes
HLA-ABC	IQKQISYNY	1	2	1	Q8NC51		1156.6	9	Plasminogen activator inhibitor 1 RNA-binding protein OS=Homo sapiens OX=9606 GN=SERBP1 PE=1 SV=2 - [PAIRB_HUMAN]	No	Yes
HLA-ABC	IQNPDITSSRY	3	2	1	C9J3B7		1293.64	11	Wiskott-Aldrich syndrome protein (Fragment) OS=Homo sapiens OX=9606 GN=WAS PE=1 SV=8 - [C9J3B7_HUMAN]	No	Yes
HLA-ABC	IQNSGDFYDLY	1	9	1	B4DTD7		1334.59	11	Protein-tyrosine-phosphatase OS=Homo sapiens OX=9606 PE=2 SV=1 - [B4DTD7_HUMAN]	No	Yes
HLA-ABC	IQSGIFGKGSAY	1	6	1	B7Z8C1		1227.63	12	ATP-dependent DNA helicase (Fragment) OS=Homo sapiens OX=9606 PE=2 SV=1 - [B7Z8C1_HUMAN]	No	Yes
HLA-ABC	IQSPQEKEALY	1	5	1	I3L2C4		1305.66	11	ADP-ribosylation factor-binding protein GGA2 (Fragment) OS=Homo sapiens OX=9606 GN=GGA2 PE=1 SV=1 - [I3L2C4_HUMAN]	No	Yes
HLA-ABC	ISKALVAYY	1	5	1	M0QX76		1027.58	9	40S ribosomal protein S16 (Fragment) OS=Homo sapiens OX=9606 GN=RPS16 PE=1 SV=1 - [M0QX76_HUMAN]	No	Yes
HLA-ABC	ITKPQNLNDAY	5	1	1	O60493		1276.65	11	Sorting nexin-3 OS=Homo sapiens OX=9606 GN=SNX3 PE=1 SV=3 - [SNX3_HUMAN]	No	Yes
HLA-ABC	IVAAIQHNY	2	3	1	Q5QPD0		1028.55	9	5'-nucleotidase domain-containing protein 1 (Fragment) OS=Homo sapiens OX=9606 GN=NT5DC1 PE=1 SV=1 - [Q5QPD0_HUMAN]	No	Yes
HLA-ABC	IVKDSFLLY	1	2	1	Q59EA4		1097.62	9	Phospholipase D (Fragment) OS=Homo sapiens OX=9606 PE=2 SV=1 - [Q59EA4_HUMAN]	No	Yes
HLA-ABC	IVKNPQAYLNY	1	4	1	H3BRD0		1322.71	11	General transcription factor 3C polypeptide 1 (Fragment) OS=Homo sapiens OX=9606 GN=GTF3C1 PE=1 SV=8 - [H3BRD0_HUMAN]	No	Yes
HLA-ABC	IVKQLEEDLY	1	3	1	B0QYP8		1249.66	10	Beta-parvin (Fragment) OS=Homo sapiens OX=9606 GN=PARVB PE=1 SV=1 - [B0QYP8_HUMAN]	No	Yes
HLA-ABC	IYNPLFGSDLQY	2	3	1	A0A0C4DG23		1429.69	12	Krev interaction trapped protein 1 (Fragment) OS=Homo sapiens OX=9606 GN=KRIT1 PE=4 SV=1 - [A0A0C4DG23_HUMAN]	No	Yes
HLA-ABC	IYQEIRNTDMKY	1	4	1	A0A1W2PRL9	M10(Oxidation)	1589.76	12	Transcription elongation factor A protein 1 OS=Homo sapiens OX=9606 GN=TCEA1 PE=1 SV=1 - [A0A1W2PRL9_HUMAN]	No	Yes
HLA-ABC	IYQTSTGQY	1	8	1	C9K092		1060.49	9	cAMP-responsive element modulator (Fragment) OS=Homo sapiens OX=9606 GN=CREM PE=1 SV=2 - [C9K092_HUMAN]	No	Yes
HLA-ABC	KAAEAAASAYY	4	5	1	K7EIK1		1115.54	11	WW domain-binding protein 2 (Fragment) OS=Homo sapiens OX=9606 GN=WBP2 PE=1 SV=1 - [K7EIK1_HUMAN]	No	Yes
HLA-ABC	KAFPFHIIF	4	8	1	B7Z685		1119.63	9	Guanylate cyclase OS=Homo sapiens OX=9606 GN=GUCY1B1 PE=1 SV=1 - [B7Z685_HUMAN]	No	Yes
HLA-ABC	KAFQKIVVL	1	9	1	D3DN77		1045.67	9	HCG2022736, isoform CRA_a OS=Homo sapiens OX=9606 GN=hCG_2022736 PE=3 SV=1 - [D3DN77_HUMAN]	No	Yes
HLA-ABC	KAKAALNGADIY	1	7	1	H7BXH8		1234.68	12	Heterogeneous nuclear ribonucleoprotein L-like (Fragment) OS=Homo sapiens OX=9606 GN=HNRNPLL PE=1 SV=1 - [H7BXH8_HUMAN]	No	Yes
HLA-ABC	KALEAVFGKY	6	5	1	H3BNC1		1125.63	10	RNA-binding motif protein, X chromosome OS=Homo sapiens OX=9606 GN=RBMX PE=1 SV=1 - [H3BNC1_HUMAN]	No	Yes
HLA-ABC	KALELDSNLY	3	4	1	P35579		1165.61	10	Myosin-9 OS=Homo sapiens OX=9606 GN=MYH9 PE=1 SV=4 - [MYH9_HUMAN]	No	Yes
HLA-ABC	KDSPQTIPTYTDALHVYSTVEGY	1	2	1	A9UFC0		2585.24	23	Caspase 14 OS=Homo sapiens OX=9606 GN=CASP14 PE=2 SV=1 - [A9UFC0_HUMAN]	No	No
HLA-ABC	KDYPFYLTV	1	3	1	H7C4P0		1145.59	9	Rho guanine nucleotide exchange factor 3 (Fragment) OS=Homo sapiens OX=9606 GN=ARHGEF3 PE=1 SV=1 - [H7C4P0_HUMAN]	No	Yes
HLA-ABC	KEASTTVRV	2	13	1	A0A7I2V686		990.557	9	Nodal modulator 3 OS=Homo sapiens OX=9606 GN=NOMO3 PE=4 SV=1 - [A0A7I2V686_HUMAN]	No	Yes
HLA-ABC	KEDENVPFLLV	1	2	1	H7C3P7		1302.69	11	Small monomeric GTPase (Fragment) OS=Homo sapiens OX=9606 GN=RALA PE=1 SV=1 - [H7C3P7_HUMAN]	No	Yes
HLA-ABC	KEDPELAKSFI	1	3	1	Q14669		1276.68	11	E3 ubiquitin-protein ligase TRIP12 OS=Homo sapiens OX=9606 GN=TRIP12 PE=1 SV=1 - [TRIPC_HUMAN]	No	Yes
HLA-ABC	KEFDGKSLV	5	7	1	B4DMA2		1022.55	9	cDNA FLJ54023, highly similar to Heat shock protein HSP 90-beta OS=Homo sapiens OX=9606 PE=2 SV=1 - [B4DMA2_HUMAN]	No	Yes
HLA-ABC	KEFDGKSLVSV	3	7	1	B4DMA2		1208.65	11	cDNA FLJ54023, highly similar to Heat shock protein HSP 90-beta OS=Homo sapiens OX=9606 PE=2 SV=1 - [B4DMA2_HUMAN]	No	Yes
HLA-ABC	KEFEGKTLV	2	7	1	Q2VPJ6		1050.58	9	HSP90AA1 protein (Fragment) OS=Homo sapiens OX=9606 GN=HSP90AA1 PE=2 SV=1 - [Q2VPJ6_HUMAN]	No	Yes
HLA-ABC	KEFEGKTLVSV	1	7	1	Q2VPJ6		1236.68	11	HSP90AA1 protein (Fragment) OS=Homo sapiens OX=9606 GN=HSP90AA1 PE=2 SV=1 - [Q2VPJ6_HUMAN]	No	Yes
HLA-ABC	KEIDPTSIPTAI	1	2	1	H7C5Q0		1284.7	12	Serine/Arginine-related protein 53 (Fragment) OS=Homo sapiens OX=9606 GN=RSRC1 PE=1 SV=1 - [H7C5Q0_HUMAN]	No	Yes
HLA-ABC	KEIDQLEKI	1	5	1	H7C5H5		1115.63	9	Mitofusin-1 (Fragment) OS=Homo sapiens OX=9606 GN=MFN1 PE=1 SV=1 - [H7C5H5_HUMAN]	No	Yes
HLA-ABC	KEIDTSTKV	3	6	1	V9H058		1020.56	9	RB1 protein (Fragment) OS=Homo sapiens OX=9606 GN=RB1 PE=4 SV=1 - [V9H058_HUMAN]	No	Yes
HLA-ABC	KEIENTYANV	2	1	1	O15247		1180.58	10	Chloride intracellular channel protein 2 OS=Homo sapiens OX=9606 GN=CLIC2 PE=1 SV=3 - [CLIC2_HUMAN]	No	Yes
HLA-ABC	KEIFLRELI	12	18	2	Q2VPJ6;B4DMA2		1160.7	9	cDNA FLJ54023, highly similar to Heat shock protein HSP 90-beta OS=Homo sapiens OX=9606 PE=2 SV=1 - [B4DMA2_HUMAN]	No	Yes
HLA-ABC	KEIGDIAGV	1	1	1	Q00403		901.498	9	Transcription initiation factor IIB OS=Homo sapiens OX=9606 GN=GTF2B PE=1 SV=1 - [TF2B_HUMAN]	No	Yes
HLA-ABC	KEILVGDVGVTI	2	3	1	F6RFD5		1242.72	12	Actin-depolymerizing factor OS=Homo sapiens OX=9606 GN=DSTN PE=1 SV=1 - [F6RFD5_HUMAN]	No	Yes
HLA-ABC	KELDPTNMTYI	2	2	1	A8K690		1324.64	11	cDNA FLJ76863, highly similar to Homo sapiens stress-induced-phosphoprotein 1 (Hsp70/Hsp90-organizing protein) (STIP1), mRNA OS=Homo sapiens OX=9606 PE=2 SV=1 - [A8K690_HUMAN]	Yes	Yes
HLA-ABC	KELDPTNMTYI	3	2	1	A8K690	M8(Oxidation)	1340.64	11	cDNA FLJ76863, highly similar to Homo sapiens stress-induced-phosphoprotein 1 (Hsp70/Hsp90-organizing protein) (STIP1), mRNA OS=Homo sapiens OX=9606 PE=2 SV=1 - [A8K690_HUMAN]	Yes	Yes
HLA-ABC	KELKLLQTI	2	5	1	B4DMZ0		1085.69	9	Tyrosine-protein kinase OS=Homo sapiens OX=9606 PE=2 SV=1 - [B4DMZ0_HUMAN]	No	Yes
HLA-ABC	KEMEVKPSSV	1	2	1	Q9UHB2	M3(Oxidation)	1149.58	10	ANA (Fragment) OS=Homo sapiens OX=9606 PE=4 SV=1 - [Q9UHB2_HUMAN]	No	Yes
HLA-ABC	KEMPSVFQNV	1	3	1	A8K2T5		1178.58	10	cDNA FLJ77047, highly similar to Homo sapiens zinc finger protein 217 (ZNF217), mRNA (Fragment) OS=Homo sapiens OX=9606 PE=2 SV=1 - [A8K2T5_HUMAN]	No	Yes
HLA-ABC	KESDTPLQQV	1	1	1	O15116		1144.58	10	U6 snRNA-associated Sm-like protein LSm1 OS=Homo sapiens OX=9606 GN=LSM1 PE=1 SV=1 - [LSM1_HUMAN]	No	Yes
HLA-ABC	KESDWLSQSMF	2	1	1	Q86TT1	M10(Oxidation)	1373.6	11	Full-length cDNA clone CS0DD006YL02 of Neuroblastoma of Homo sapiens (human) OS=Homo sapiens OX=9606 PE=2 SV=1 - [Q86TT1_HUMAN]	No	Yes
HLA-ABC	KESEDKPEI	1	5	1	Q2VPJ6		1074.53	9	HSP90AA1 protein (Fragment) OS=Homo sapiens OX=9606 GN=HSP90AA1 PE=2 SV=1 - [Q2VPJ6_HUMAN]	No	Yes
HLA-ABC	KEVDEQMLNV	2	31	2	B7Z4N1;B3KML9	M7(Oxidation)	1220.58	10	Delta-tubulin OS=Homo sapiens OX=9606 PE=2 SV=1 - [B3KML9_HUMAN]	Yes	Yes
HLA-ABC	KEVDEQMLNV	1	31	2	B7Z4N1;B3KML9		1204.58	10	Delta-tubulin OS=Homo sapiens OX=9606 PE=2 SV=1 - [B3KML9_HUMAN]	Yes	Yes
HLA-ABC	KEVDLIPKV	1	13	1	A0A0A0MT65		1040.63	9	WASH complex subunit 2C (Fragment) OS=Homo sapiens OX=9606 GN=WASHC2C PE=1 SV=1 - [A0A0A0MT65_HUMAN]	No	Yes
HLA-ABC	KEYEEDGARSI	6	4	1	B4DMT4		1296.6	11	cDNA FLJ52695, highly similar to Alpha-centractin OS=Homo sapiens OX=9606 PE=2 SV=1 - [B4DMT4_HUMAN]	No	Yes
HLA-ABC	KEYEGEKVSV	2	2	1	H0YNN5		1167.59	10	Serine beta-lactamase-like protein LACTB, mitochondrial (Fragment) OS=Homo sapiens OX=9606 GN=LACTB PE=1 SV=1 - [H0YNN5_HUMAN]	No	Yes
HLA-ABC	KEYEPEMGKV	1	9	1	H3BVB2	M7(Oxidation)	1225.57	10	Sarcoplasmic/endoplasmic reticulum calcium ATPase 1 (Fragment) OS=Homo sapiens OX=9606 GN=ATP2A1 PE=1 SV=8 - [H3BVB2_HUMAN]	No	Yes
HLA-ABC	KEYGQTMTV	1	3	1	B1AJU4	M7(Oxidation)	1072.5	9	Interferon regulatory factor 6 (Fragment) OS=Homo sapiens OX=9606 GN=IRF6 PE=1 SV=1 - [B1AJU4_HUMAN]	Yes	Yes
HLA-ABC	KEYGQTMTV	2	3	1	B1AJU4		1056.5	9	Interferon regulatory factor 6 (Fragment) OS=Homo sapiens OX=9606 GN=IRF6 PE=1 SV=1 - [B1AJU4_HUMAN]	Yes	Yes
HLA-ABC	KEYTNPEQI	1	3	1	O14646		1121.54	9	Chromodomain-helicase-DNA-binding protein 1 OS=Homo sapiens OX=9606 GN=CHD1 PE=1 SV=2 - [CHD1_HUMAN]	No	Yes
HLA-ABC	KFADDMYSLY	4	13	1	B7Z1I9	M6(Oxidation)	1268.55	10	ATPase H(+)-transporting lysosomal accessory protein 2 OS=Homo sapiens OX=9606 GN=ATP6AP2 PE=1 SV=1 - [B7Z1I9_HUMAN]	Yes	Yes
HLA-ABC	KFADDMYSLY	2	13	1	B7Z1I9		1252.55	10	ATPase H(+)-transporting lysosomal accessory protein 2 OS=Homo sapiens OX=9606 GN=ATP6AP2 PE=1 SV=1 - [B7Z1I9_HUMAN]	Yes	Yes
HLA-ABC	KFPELNYQL	3	20	1	A0A7I2V4F6		1151.61	9	Signal transducer and activator of transcription 3 OS=Homo sapiens OX=9606 GN=STAT3 PE=4 SV=1 - [A0A7I2V4F6_HUMAN]	No	Yes
HLA-ABC	KFPLMTLQL	1	2	1	Q13571	M5(Oxidation)	1106.63	9	Lysosomal-associated transmembrane protein 5 OS=Homo sapiens OX=9606 GN=LAPTM5 PE=1 SV=1 - [LAPM5_HUMAN]	No	Yes
HLA-ABC	KFYSVNVDY	2	1	1	O00483		1134.54	9	Cytochrome c oxidase subunit NDUFA4 OS=Homo sapiens OX=9606 GN=NDUFA4 PE=1 SV=1 - [NDUA4_HUMAN]	No	Yes
HLA-ABC	KGGSYSQAASSDSAQGSDVSLTA	2	1000	2	A0A0B7MGC9;A0A0C5K610		2173.97	23	Major histocompatability complex B antigen OS=Homo sapiens OX=9606 GN=HLA-B PE=3 SV=1 - [A0A0C5K610_HUMAN]	No	No
HLA-ABC	KGPPAALTL	1	1	1	Q14213		867.529	9	Interleukin-27 subunit beta OS=Homo sapiens OX=9606 GN=EBI3 PE=1 SV=2 - [IL27B_HUMAN]	No	Yes
HLA-ABC	KGQVTTGQY	3	7	1	B4E2U7		981.499	9	Hypoxia-inducible factor 1-alpha OS=Homo sapiens OX=9606 PE=2 SV=1 - [B4E2U7_HUMAN]	No	Yes
HLA-ABC	KIFEMGPVFTL	1	402	1	B2YKU2		1281.69	11	Cytochrome c oxidase subunit II (Fragment) OS=Homo sapiens OX=9606 GN=COX2 PE=4 SV=1 - [B2YKU2_HUMAN]	No	Yes
HLA-ABC	KIFEMGPVFTX	1	402	1	B2YKU2	M5(Oxidation); X11(L)	1297.68	11	Cytochrome c oxidase subunit II (Fragment) OS=Homo sapiens OX=9606 GN=COX2 PE=4 SV=1 - [B2YKU2_HUMAN]	No	No
HLA-ABC	KIFTEDLPEV	1	2	1	A0A024R9L9		1190.63	10	Vacuolar protein sorting 39 (Yeast), isoform CRA_b OS=Homo sapiens OX=9606 GN=VPS39 PE=4 SV=1 - [A0A024R9L9_HUMAN]	No	Yes
HLA-ABC	KIMDSGELDFY	2	2	1	Q5JTV1	M3(Oxidation)	1333.59	11	Glucocorticoid modulatory element binding protein 2, isoform CRA_a OS=Homo sapiens OX=9606 GN=GMEB2 PE=1 SV=1 - [Q5JTV1_HUMAN]	Yes	Yes
HLA-ABC	KIMDSGELDFY	1	2	1	Q5JTV1		1317.6	11	Glucocorticoid modulatory element binding protein 2, isoform CRA_a OS=Homo sapiens OX=9606 GN=GMEB2 PE=1 SV=1 - [Q5JTV1_HUMAN]	Yes	Yes
HLA-ABC	KIQDAQDKLY	5	3	1	B4DNH6		1221.64	10	Perilipin OS=Homo sapiens OX=9606 PE=2 SV=1 - [B4DNH6_HUMAN]	No	Yes
HLA-ABC	KIQKFENQY	1	3	1	F8W8T1		1197.62	9	Interferon-induced GTP-binding protein Mx1 OS=Homo sapiens OX=9606 GN=MX1 PE=1 SV=1 - [F8W8T1_HUMAN]	No	Yes
HLA-ABC	KLADDVDLEQV	1	7	1	Q9HAP0		1244.63	11	Valosin-containing protein (Fragment) OS=Homo sapiens OX=9606 GN=VCP PE=2 SV=1 - [Q9HAP0_HUMAN]	No	Yes
HLA-ABC	KLADQIFAYY	1	13	1	A0A0G2JQT1		1231.63	10	Cytoplasmic FMR1-interacting protein 1 (Fragment) OS=Homo sapiens OX=9606 GN=CYFIP1 PE=1 SV=4 - [A0A0G2JQT1_HUMAN]	No	Yes
HLA-ABC	KLFDDDDSGKISL	3	4	1	E5RK82		1452.72	13	Centrin-3 OS=Homo sapiens OX=9606 GN=CETN3 PE=1 SV=1 - [E5RK82_HUMAN]	No	Yes
HLA-ABC	KLFGMIITI	1	11	1	C9JXC6	M5(Oxidation)	1051.62	9	Protein transport protein Sec61 subunit alpha isoform 1 (Fragment) OS=Homo sapiens OX=9606 GN=SEC61A1 PE=1 SV=1 - [C9JXC6_HUMAN]	No	Yes
HLA-ABC	KLIDETQDMLL	1	2	1	Q5T4S7	M9(Oxidation)	1334.68	11	E3 ubiquitin-protein ligase UBR4 OS=Homo sapiens OX=9606 GN=UBR4 PE=1 SV=1 - [UBR4_HUMAN]	Yes	Yes
HLA-ABC	KLIDETQDMLL	1	2	1	Q5T4S7		1318.69	11	E3 ubiquitin-protein ligase UBR4 OS=Homo sapiens OX=9606 GN=UBR4 PE=1 SV=1 - [UBR4_HUMAN]	Yes	Yes
HLA-ABC	KLIDLSQVMYL	1	1	1	Q6ZN28	M9(Oxidation)	1338.73	11	Metastasis-associated in colon cancer protein 1 OS=Homo sapiens OX=9606 GN=MACC1 PE=1 SV=2 - [MACC1_HUMAN]	No	Yes
HLA-ABC	KLIEELETL	1	4	1	C9K092		1087.62	9	cAMP-responsive element modulator (Fragment) OS=Homo sapiens OX=9606 GN=CREM PE=1 SV=2 - [C9K092_HUMAN]	No	Yes
HLA-ABC	KLIGDTPIDTFL	2	14	1	Q06310		1332.74	12	MHC class I promoter binding protein (Fragment) OS=Homo sapiens OX=9606 PE=2 SV=1 - [Q06310_HUMAN]	No	Yes
HLA-ABC	KLLDPEDVAVQL	3	2	1	P46939		1339.74	12	Utrophin OS=Homo sapiens OX=9606 GN=UTRN PE=1 SV=2 - [UTRO_HUMAN]	No	Yes
HLA-ABC	KLLETELLQEI	6	1	1	Q8TDB6		1328.77	11	E3 ubiquitin-protein ligase DTX3L OS=Homo sapiens OX=9606 GN=DTX3L PE=1 SV=1 - [DTX3L_HUMAN]	No	Yes
HLA-ABC	KLNDLFGDAALY	2	2	1	D3DVR8		1339.68	12	Huntingtin (Huntington disease), isoform CRA_a OS=Homo sapiens OX=9606 GN=HD PE=3 SV=1 - [D3DVR8_HUMAN]	No	Yes
HLA-ABC	KLPDKTLIDLY	5	1	1	Q2TAY7		1318.76	11	WD40 repeat-containing protein SMU1 OS=Homo sapiens OX=9606 GN=SMU1 PE=1 SV=2 - [SMU1_HUMAN]	No	Yes
HLA-ABC	KLQDEANYHLY	1	1	1	Q13546		1393.67	11	Receptor-interacting serine/threonine-protein kinase 1 OS=Homo sapiens OX=9606 GN=RIPK1 PE=1 SV=3 - [RIPK1_HUMAN]	No	Yes
HLA-ABC	KLQELNYNL	1	10	1	A0A669KB68		1134.61	9	Signal transducer and activator of transcription OS=Homo sapiens OX=9606 GN=STAT1 PE=1 SV=1 - [A0A669KB68_HUMAN]	No	Yes
HLA-ABC	KLQSKEYSQY	1	2	1	B4E0S6		1273.64	10	RNA helicase OS=Homo sapiens OX=9606 PE=2 SV=1 - [B4E0S6_HUMAN]	No	Yes
HLA-ABC	KLVDQNIFSFY	5	12	1	F8WD96		1373.71	11	Cathepsin D OS=Homo sapiens OX=9606 GN=CTSD PE=1 SV=1 - [F8WD96_HUMAN]	No	Yes
HLA-ABC	KLVQLILHEY	4	5	1	J3KRL5		1255.74	10	Developmentally-regulated GTP-binding protein 2 (Fragment) OS=Homo sapiens OX=9606 GN=DRG2 PE=1 SV=1 - [J3KRL5_HUMAN]	No	Yes
HLA-ABC	KLWEMDNMLI	1	5	1	B4E1T3	M8(Oxidation)	1308.63	10	cDNA FLJ54234, moderately similar to Homo sapiens Mof4 family associated protein 1 (MRFAP1), mRNA OS=Homo sapiens OX=9606 PE=2 SV=1 - [B4E1T3_HUMAN]	Yes	Yes
HLA-ABC	KLWEMDNMLI	1	5	1	B4E1T3		1292.63	10	cDNA FLJ54234, moderately similar to Homo sapiens Mof4 family associated protein 1 (MRFAP1), mRNA OS=Homo sapiens OX=9606 PE=2 SV=1 - [B4E1T3_HUMAN]	Yes	Yes
HLA-ABC	KLYDVETKY	2	3	1	F8VSC5		1158.6	9	SCY1-like protein 2 (Fragment) OS=Homo sapiens OX=9606 GN=SCYL2 PE=1 SV=1 - [F8VSC5_HUMAN]	No	Yes
HLA-ABC	KMMDSGQIDFY	1	3	1	B1AT47	M2(Oxidation)	1350.57	11	Glucocorticoid modulatory element binding protein 1, isoform CRA_a OS=Homo sapiens OX=9606 GN=GMEB1 PE=2 SV=1 - [B1AT47_HUMAN]	Yes	Yes
HLA-ABC	KMMDSGQIDFY	1	3	1	B1AT47		1334.57	11	Glucocorticoid modulatory element binding protein 1, isoform CRA_a OS=Homo sapiens OX=9606 GN=GMEB1 PE=2 SV=1 - [B1AT47_HUMAN]	Yes	Yes
HLA-ABC	KMNGYLSNANY	1	19	1	A5JTV1		1274.58	11	MutL homolog 1 protein (Fragment) OS=Homo sapiens OX=9606 GN=MLH1 PE=4 SV=1 - [A5JTV1_HUMAN]	Yes	Yes
HLA-ABC	KMNGYLSNANY	2	19	1	A5JTV1	M2(Oxidation)	1290.58	11	MutL homolog 1 protein (Fragment) OS=Homo sapiens OX=9606 GN=MLH1 PE=4 SV=1 - [A5JTV1_HUMAN]	Yes	Yes
HLA-ABC	KQAPGQTQGGQPWTY	2	3	1	I3L2H8		1646.79	15	Myb-binding protein 1A (Fragment) OS=Homo sapiens OX=9606 GN=MYBBP1A PE=1 SV=1 - [I3L2H8_HUMAN]	No	No
HLA-ABC	KQFPEVIKY	3	5	1	H0YII3		1151.64	9	Bromodomain adjacent to zinc finger domain protein 2A (Fragment) OS=Homo sapiens OX=9606 GN=BAZ2A PE=1 SV=1 - [H0YII3_HUMAN]	No	Yes
HLA-ABC	KQIDNTGSSTY	4	2	1	E9PJS3		1213.57	11	Palmitoyltransferase (Fragment) OS=Homo sapiens OX=9606 GN=ZDHHC18 PE=1 SV=1 - [E9PJS3_HUMAN]	No	Yes
HLA-ABC	KQIVDRVSY	2	4	1	B4DR12		1107.61	9	E3 ubiquitin-protein ligase MGRN1 OS=Homo sapiens OX=9606 GN=MGRN1 PE=1 SV=1 - [B4DR12_HUMAN]	No	Yes
HLA-ABC	KQKALNAGY	1	3	1	Q9Y678		992.549	9	Coatomer subunit gamma-1 OS=Homo sapiens OX=9606 GN=COPG1 PE=1 SV=1 - [COPG1_HUMAN]	No	Yes
HLA-ABC	KQLDYLGIPLFY	3	4	1	B7Z2X1		1469.8	12	cDNA FLJ53040, highly similar to Serine/threonine-protein kinase VRK2 OS=Homo sapiens OX=9606 PE=2 SV=1 - [B7Z2X1_HUMAN]	No	Yes
HLA-ABC	KQLGSFPSNY	1	2	1	Q9Y371		1140.56	10	Endophilin-B1 OS=Homo sapiens OX=9606 GN=SH3GLB1 PE=1 SV=1 - [SHLB1_HUMAN]	No	Yes
HLA-ABC	KQQLLIGAY	1	5	1	B7Z1C9		1033.6	9	T-complex protein 1 subunit eta OS=Homo sapiens OX=9606 GN=CCT7 PE=2 SV=1 - [B7Z1C9_HUMAN]	No	Yes
HLA-ABC	KQQNQYQASY	4	4	1	B3KXU8		1257.58	10	cDNA FLJ46087 fis, clone TESTI2009497, highly similar to GPI-anchored protein p137 OS=Homo sapiens OX=9606 PE=2 SV=1 - [B3KXU8_HUMAN]	No	Yes
HLA-ABC	KQQQIDTGENLY	1	1	1	Q14586		1436.7	12	Zinc finger protein 267 OS=Homo sapiens OX=9606 GN=ZNF267 PE=1 SV=3 - [ZN267_HUMAN]	No	Yes
HLA-ABC	KQSANDFFSYY	4	5	1	Q92621		1369.6	11	Nuclear pore complex protein Nup205 OS=Homo sapiens OX=9606 GN=NUP205 PE=1 SV=3 - [NU205_HUMAN]	No	Yes
HLA-ABC	KQYPPNTSKVY	9	4	1	C9JF35		1324.69	11	Nicotinamide phosphoribosyltransferase (Fragment) OS=Homo sapiens OX=9606 GN=NAMPT PE=1 SV=1 - [C9JF35_HUMAN]	No	Yes
HLA-ABC	KSFEGNVFMYY	1	4	1	B4DIF5		1384.62	11	Cell cycle control protein OS=Homo sapiens OX=9606 PE=2 SV=1 - [B4DIF5_HUMAN]	Yes	Yes
HLA-ABC	KSFEGNVFMYY	1	4	1	B4DIF5	M9(Oxidation)	1400.61	11	Cell cycle control protein OS=Homo sapiens OX=9606 PE=2 SV=1 - [B4DIF5_HUMAN]	Yes	Yes
HLA-ABC	KSKDFVQVM	1	1	1	P78527	M9(Oxidation)	1097.56	9	DNA-dependent protein kinase catalytic subunit OS=Homo sapiens OX=9606 GN=PRKDC PE=1 SV=3 - [PRKDC_HUMAN]	No	Yes
HLA-ABC	KSLEELQIGTY	1	3	1	F8VPF5		1280.67	11	5'-AMP-activated protein kinase subunit gamma-1 (Fragment) OS=Homo sapiens OX=9606 GN=PRKAG1 PE=1 SV=1 - [F8VPF5_HUMAN]	No	Yes
HLA-ABC	KTEDPDLPAFY	1	2	1	Q6P2Q9		1295.61	11	Pre-mRNA-processing-splicing factor 8 OS=Homo sapiens OX=9606 GN=PRPF8 PE=1 SV=2 - [PRP8_HUMAN]	No	Yes
HLA-ABC	KTFEIIVHQY	14	2	1	P20592		1277.69	10	Interferon-induced GTP-binding protein Mx2 OS=Homo sapiens OX=9606 GN=MX2 PE=1 SV=1 - [MX2_HUMAN]	No	Yes
HLA-ABC	KTKFPAEQYY	1	6	1	B3KRM8		1274.64	10	Component 3 of promoter of RISC OS=Homo sapiens OX=9606 GN=TSN PE=2 SV=1 - [B3KRM8_HUMAN]	No	Yes
HLA-ABC	KTLDDMISYY	2	4	1	A0A087WYA9	M6(Oxidation)	1264.57	10	Coiled-coil domain-containing protein 174 OS=Homo sapiens OX=9606 GN=CCDC174 PE=1 SV=1 - [A0A087WYA9_HUMAN]	No	Yes
HLA-ABC	KTLPADVQNYY	4	3	1	B2RA91		1311.66	11	cDNA, FLJ94773, highly similar to Homo sapiens splicing factor, arginine/serine-rich 2, interacting protein (SFRS2IP), mRNA OS=Homo sapiens OX=9606 PE=2 SV=1 - [B2RA91_HUMAN]	No	Yes
HLA-ABC	KTLPETSLPNY	4	3	1	Q9BYI3		1262.66	11	Hyccin OS=Homo sapiens OX=9606 GN=FAM126A PE=1 SV=2 - [HYCCI_HUMAN]	No	Yes
HLA-ABC	KTLTPISAAY	3	3	1	B4DP06		1064.59	10	5-aminoimidazole-4-carboxamide ribonucleotide formyltransferase OS=Homo sapiens OX=9606 PE=2 SV=1 - [B4DP06_HUMAN]	No	Yes
HLA-ABC	KTPSSDVLVFDY	1	5	2	Q09028;Q16576		1370.68	12	Histone-binding protein RBBP7 OS=Homo sapiens OX=9606 GN=RBBP7 PE=1 SV=1 - [RBBP7_HUMAN]	No	Yes
HLA-ABC	KTQDQISNIKY	8	3	1	C9J9W2		1337.7	11	LIM and SH3 domain protein 1 (Fragment) OS=Homo sapiens OX=9606 GN=LASP1 PE=1 SV=1 - [C9J9W2_HUMAN]	No	Yes
HLA-ABC	KTTAIIAEY	1	7	1	E9PS63		1009.55	9	Rab GTPase-activating protein 1-like (Fragment) OS=Homo sapiens OX=9606 GN=RABGAP1L PE=1 SV=1 - [E9PS63_HUMAN]	No	Yes
HLA-ABC	KTYVEKVANGQY	1	2	1	B2RDG4		1399.72	12	cDNA, FLJ96597 OS=Homo sapiens OX=9606 PE=2 SV=1 - [B2RDG4_HUMAN]	No	Yes
HLA-ABC	KVADWTGATY	2	4	1	B0QYA8		1111.54	10	Eukaryotic translation initiation factor 3 subunit D (Fragment) OS=Homo sapiens OX=9606 GN=EIF3D PE=1 SV=1 - [B0QYA8_HUMAN]	No	Yes
HLA-ABC	KVIQSVANY	1	3	1	Q59HA5		1021.56	9	Cyclin G-associated kinase variant (Fragment) OS=Homo sapiens OX=9606 PE=2 SV=1 - [Q59HA5_HUMAN]	No	Yes
HLA-ABC	KVISLGDAQSNY	2	3	1	B1AMU7		1294.66	12	Exosome complex component CSL4 (Fragment) OS=Homo sapiens OX=9606 GN=EXOSC1 PE=1 SV=2 - [B1AMU7_HUMAN]	No	Yes
HLA-ABC	KVLAQQGEY	1	5	1	U3KQI1		1035.54	9	Peptidyl-prolyl cis-trans isomerase FKBP8 (Fragment) OS=Homo sapiens OX=9606 GN=FKBP8 PE=1 SV=1 - [U3KQI1_HUMAN]	No	Yes
HLA-ABC	KVNAGPMAY	1	7	1	Q3LIC8	M7(Oxidation)	966.469	9	Uncharacterized protein Nbla10300 (Fragment) OS=Homo sapiens OX=9606 GN=Nbla10300 PE=2 SV=1 - [Q3LIC8_HUMAN]	No	Yes
HLA-ABC	KVNEMIVTGQY	1	3	1	F5H7V8		1281.65	11	39S ribosomal protein L21, mitochondrial OS=Homo sapiens OX=9606 GN=MRPL21 PE=1 SV=1 - [F5H7V8_HUMAN]	Yes	Yes
HLA-ABC	KVNEMIVTGQY	2	3	1	F5H7V8	M5(Oxidation)	1297.64	11	39S ribosomal protein L21, mitochondrial OS=Homo sapiens OX=9606 GN=MRPL21 PE=1 SV=1 - [F5H7V8_HUMAN]	Yes	Yes
HLA-ABC	KVQAGNSSLY	1	4	1	B4DHX7		1066.55	10	cDNA FLJ55059, highly similar to Phosphoserine aminotransferase OS=Homo sapiens OX=9606 PE=2 SV=1 - [B4DHX7_HUMAN]	No	Yes
HLA-ABC	KVQSVSQNKSY	1	1	1	Q9UMY1		1267.66	11	Nucleolar protein 7 OS=Homo sapiens OX=9606 GN=NOL7 PE=1 SV=2 - [NOL7_HUMAN]	No	Yes
HLA-ABC	KVQSYLENPTSY	2	9	1	B1AKB1		1428.7	12	Transcription factor EB (Fragment) OS=Homo sapiens OX=9606 GN=TFEB PE=1 SV=8 - [B1AKB1_HUMAN]	No	Yes
HLA-ABC	KVVSSSIVDKY	4	5	1	H0YJS8		1224.68	11	26S proteasome regulatory subunit 10B (Fragment) OS=Homo sapiens OX=9606 GN=PSMC6 PE=1 SV=2 - [H0YJS8_HUMAN]	No	Yes
HLA-ABC	KVYDDMAFRY	3	2	1	O96005	M6(Oxidation)	1323.6	10	Cleft lip and palate transmembrane protein 1 OS=Homo sapiens OX=9606 GN=CLPTM1 PE=1 SV=1 - [CLPT1_HUMAN]	No	Yes
HLA-ABC	KVYENYPTY	4	7	1	Q6MZJ9		1176.55	9	Uncharacterized protein DKFZp686A24118 OS=Homo sapiens OX=9606 GN=DKFZp686A24118 PE=4 SV=1 - [Q6MZJ9_HUMAN]	No	Yes
HLA-ABC	KYLEPLYNDY	4	1	1	Q8NAV1		1317.63	10	Pre-mRNA-splicing factor 38A OS=Homo sapiens OX=9606 GN=PRPF38A PE=1 SV=1 - [PR38A_HUMAN]	No	Yes
HLA-ABC	KYPENFFLL	8	18	1	E9PMD7		1170.62	9	Serine/threonine-protein phosphatase OS=Homo sapiens OX=9606 GN=PPP1CA PE=1 SV=2 - [E9PMD7_HUMAN]	No	Yes
HLA-ABC	KYSSNLGNFNY	2	3	1	B4DDR3		1306.6	11	cDNA FLJ52148, highly similar to Apoptosis inhibitor 5 OS=Homo sapiens OX=9606 PE=2 SV=1 - [B4DDR3_HUMAN]	No	Yes
HLA-ABC	KYSSQFGGGSQY	1	4	1	B0QYA8		1308.58	12	Eukaryotic translation initiation factor 3 subunit D (Fragment) OS=Homo sapiens OX=9606 GN=EIF3D PE=1 SV=1 - [B0QYA8_HUMAN]	No	Yes
HLA-ABC	KYSVLLPTY	2	5	1	A0A0S2Z4U1		1083.6	9	Dolichol-phosphate mannose synthase subunit 1 OS=Homo sapiens OX=9606 GN=DPM1 PE=2 SV=1 - [A0A0S2Z4U1_HUMAN]	No	Yes
HLA-ABC	KYYTGNYDQY	2	2	1	Q9UG63		1314.56	10	ATP-binding cassette sub-family F member 2 OS=Homo sapiens OX=9606 GN=ABCF2 PE=1 SV=2 - [ABCF2_HUMAN]	No	Yes
HLA-ABC	LAAAMVRVL	1	2	1	Q9H7J2		943.572	9	FLJ00087 protein (Fragment) OS=Homo sapiens OX=9606 GN=FLJ00087 PE=2 SV=1 - [Q9H7J2_HUMAN]	No	Yes
HLA-ABC	LADAINTEF	1	6	1	P08670		993.486	9	Vimentin OS=Homo sapiens OX=9606 GN=VIM PE=1 SV=4 - [VIME_HUMAN]	No	Yes
HLA-ABC	LAFPGEMLL	1	4	1	B2R7N6		990.53	9	cDNA, FLJ93528, highly similar to Homo sapiens solute carrier family 1 (glutamate/neutral amino acid transporter), member 4 (SLC1A4), mRNA OS=Homo sapiens OX=9606 PE=2 SV=1 - [B2R7N6_HUMAN]	Yes	Yes
HLA-ABC	LAFPGEMLL	1	4	1	B2R7N6	M7(Oxidation)	1006.52	9	cDNA, FLJ93528, highly similar to Homo sapiens solute carrier family 1 (glutamate/neutral amino acid transporter), member 4 (SLC1A4), mRNA OS=Homo sapiens OX=9606 PE=2 SV=1 - [B2R7N6_HUMAN]	Yes	Yes
HLA-ABC	LAGLQELGLL	1	7	1	A2RRC4		1026.62	10	PLA2G4F protein OS=Homo sapiens OX=9606 GN=PLA2G4F PE=2 SV=1 - [A2RRC4_HUMAN]	No	Yes
HLA-ABC	LDKDLQIEV	1	8	1	Q9H5E0		1072.59	9	cDNA: FLJ23531 fis, clone LNG06065 OS=Homo sapiens OX=9606 PE=2 SV=1 - [Q9H5E0_HUMAN]	No	Yes
HLA-ABC	LDMEIHAY	1	9	1	P02545		991.452	8	Prelamin-A/C OS=Homo sapiens OX=9606 GN=LMNA PE=1 SV=1 - [LMNA_HUMAN]	No	Yes
HLA-ABC	LEAERSTNI	1	3	1	H0UI53		1032.53	9	HD domain containing 2, isoform CRA_a OS=Homo sapiens OX=9606 GN=HDDC2 PE=4 SV=1 - [H0UI53_HUMAN]	No	Yes
HLA-ABC	LEAIKALEV	1	8	1	D6RFI6		985.591	9	Zinc finger protein 131 OS=Homo sapiens OX=9606 GN=ZNF131 PE=1 SV=1 - [D6RFI6_HUMAN]	No	Yes
HLA-ABC	LEDDHGGAVYI	2	2	1	B4DTY8		1188.55	11	cDNA FLJ61587, highly similar to Integrin alpha-1 (Fragment) OS=Homo sapiens OX=9606 PE=2 SV=1 - [B4DTY8_HUMAN]	No	Yes
HLA-ABC	LEDEHLLQAI	1	1	1	Q9Y217		1180.62	10	Myotubularin-related protein 6 OS=Homo sapiens OX=9606 GN=MTMR6 PE=1 SV=3 - [MTMR6_HUMAN]	No	Yes
HLA-ABC	LEDFLYHEGY	2	22	1	A0A0J9YVQ7		1285.57	10	ATP-dependent RNA helicase DDX3X (Fragment) OS=Homo sapiens OX=9606 GN=DDX3X PE=1 SV=2 - [A0A0J9YVQ7_HUMAN]	No	Yes
HLA-ABC	LEDLPFEQI	1	2	1	Q8TCB0		1103.56	9	Interferon-induced protein 44 OS=Homo sapiens OX=9606 GN=IFI44 PE=1 SV=2 - [IFI44_HUMAN]	No	Yes
HLA-ABC	LEDPGVKSV	1	2	1	F2Z393		943.509	9	Transaldolase OS=Homo sapiens OX=9606 GN=TALDO1 PE=1 SV=1 - [F2Z393_HUMAN]	No	Yes
HLA-ABC	LEDSEVRSV	1	6	1	A0A087X2B6		1033.51	9	Cell cycle and apoptosis regulator protein 2 OS=Homo sapiens OX=9606 GN=CCAR2 PE=1 SV=1 - [A0A087X2B6_HUMAN]	No	Yes
HLA-ABC	LEDVLPLAF	1	3	1	B0QZK4		1016.57	9	Heterochromatin protein 1-binding protein 3 (Fragment) OS=Homo sapiens OX=9606 GN=HP1BP3 PE=1 SV=1 - [B0QZK4_HUMAN]	No	Yes
HLA-ABC	LEEAVYRNI	1	3	1	P50990		1106.58	9	T-complex protein 1 subunit theta OS=Homo sapiens OX=9606 GN=CCT8 PE=1 SV=4 - [TCPQ_HUMAN]	No	Yes
HLA-ABC	LEEDQAGFRI	1	9	1	M0R1R3		1177.58	10	PIH1 domain-containing protein 1 (Fragment) OS=Homo sapiens OX=9606 GN=PIH1D1 PE=1 SV=1 - [M0R1R3_HUMAN]	No	Yes
HLA-ABC	LEEIGGGQKV	1	4	1	B3KUI1		1029.55	10	cDNA FLJ39956 fis, clone SPLEN2024990, highly similar to Plastin-2 OS=Homo sapiens OX=9606 PE=2 SV=1 - [B3KUI1_HUMAN]	No	Yes
HLA-ABC	LEENVTKESI	1	5	1	B3KN65		1161.6	10	cDNA FLJ13766 fis, clone PLACE4000129, highly similar to Calmin OS=Homo sapiens OX=9606 PE=2 SV=1 - [B3KN65_HUMAN]	No	Yes
HLA-ABC	LEETSIRYV	1	5	1	B4DKM1		1109.58	9	cDNA FLJ52135, highly similar to Death effector domain-containing protein OS=Homo sapiens OX=9606 PE=2 SV=1 - [B4DKM1_HUMAN]	No	Yes
HLA-ABC	LEFDTGIHYI	1	1	1	Q6NUM9		1207.6	10	All-trans-retinol 13,14-reductase OS=Homo sapiens OX=9606 GN=RETSAT PE=1 SV=2 - [RETST_HUMAN]	No	Yes
HLA-ABC	LEFFETQFI	2	1	1	Q96CG3		1173.58	9	TRAF-interacting protein with FHA domain-containing protein A OS=Homo sapiens OX=9606 GN=TIFA PE=1 SV=1 - [TIFA_HUMAN]	No	Yes
HLA-ABC	LEFPQFETL	2	1	1	Q6PIJ6		1123.56	9	F-box only protein 38 OS=Homo sapiens OX=9606 GN=FBXO38 PE=1 SV=3 - [FBX38_HUMAN]	No	Yes
HLA-ABC	LEGEGSSGGGGRGGGSF	1	2	1	P13645		1467.64	17	Keratin, type I cytoskeletal 10 OS=Homo sapiens OX=9606 GN=KRT10 PE=1 SV=6 - [K1C10_HUMAN]	No	No
HLA-ABC	LEGLVRGL	1	13	1	C6SUN6		856.523	8	ATPase H+ transporting V0 subunit D1 (Fragment) OS=Homo sapiens OX=9606 GN=ATP6V0D1 PE=4 SV=1 - [C6SUN6_HUMAN]	No	Yes
HLA-ABC	LEHEYIHNF	1	9	1	K7ENB3		1201.56	9	Microtubule-associated protein RP/EB family member 2 (Fragment) OS=Homo sapiens OX=9606 GN=MAPRE2 PE=1 SV=1 - [K7ENB3_HUMAN]	No	Yes
HLA-ABC	LEHGIQPDGQM	1	20	1	Q53GA7	M11(Oxidation)	1240.56	11	Tubulin alpha chain (Fragment) OS=Homo sapiens OX=9606 PE=2 SV=1 - [Q53GA7_HUMAN]	No	Yes
HLA-ABC	LEHLTASF	1	4	1	Q9UGI6		917.471	8	Small conductance calcium-activated potassium channel protein 3 OS=Homo sapiens OX=9606 GN=KCNN3 PE=1 SV=2 - [KCNN3_HUMAN]	No	Yes
HLA-ABC	LEIARNPAM	1	3	1	B4DM19	M9(Oxidation)	1030.53	9	cDNA FLJ60127, highly similar to Ubiquilin-2 OS=Homo sapiens OX=9606 PE=2 SV=1 - [B4DM19_HUMAN]	No	Yes
HLA-ABC	LEIDVSNPQTV	1	1	1	O60493		1214.62	11	Sorting nexin-3 OS=Homo sapiens OX=9606 GN=SNX3 PE=1 SV=3 - [SNX3_HUMAN]	No	Yes
HLA-ABC	LEIKIPETY	1	3	1	D6RDM7		1105.61	9	Ubiquitin-conjugating enzyme E2 K (Fragment) OS=Homo sapiens OX=9606 GN=UBE2K PE=1 SV=1 - [D6RDM7_HUMAN]	No	Yes
HLA-ABC	LEKETTMY	1	1	1	P40222	M7(Oxidation)	1030.47	8	Alpha-taxilin OS=Homo sapiens OX=9606 GN=TXLNA PE=1 SV=3 - [TXLNA_HUMAN]	No	Yes
HLA-ABC	LEKQSEPNV	1	1	1	Q9BPZ7		1043.54	9	Target of rapamycin complex 2 subunit MAPKAP1 OS=Homo sapiens OX=9606 GN=MAPKAP1 PE=1 SV=2 - [SIN1_HUMAN]	No	Yes
HLA-ABC	LELFLPEEY	1	4	1	F8VZ29		1152.58	9	Ubiquitin-conjugating enzyme E2 N OS=Homo sapiens OX=9606 GN=UBE2N PE=1 SV=1 - [F8VZ29_HUMAN]	No	Yes
HLA-ABC	LENENMMRV	2	2	1	F8W1F5	M7(Oxidation)	1151.52	9	Formin-like protein 3 OS=Homo sapiens OX=9606 GN=FMNL3 PE=1 SV=1 - [F8W1F5_HUMAN]	Yes	Yes
HLA-ABC	LENENMMRV	1	2	1	F8W1F5	M6(Oxidation); M7(Oxidation)	1167.51	9	Formin-like protein 3 OS=Homo sapiens OX=9606 GN=FMNL3 PE=1 SV=1 - [F8W1F5_HUMAN]	Yes	Yes
HLA-ABC	LEQEESRTV	1	6	1	K7EME3		1090.53	9	Zinc finger protein 426 OS=Homo sapiens OX=9606 GN=ZNF426 PE=1 SV=1 - [K7EME3_HUMAN]	No	Yes
HLA-ABC	LEQERQQEI	1	5	1	E9PJT3		1172.59	9	Splicing factor 3B subunit 2 (Fragment) OS=Homo sapiens OX=9606 GN=SF3B2 PE=1 SV=1 - [E9PJT3_HUMAN]	No	Yes
HLA-ABC	LEQKVVELY	1	1	1	Q9HAI6		1120.62	9	TLR adapter interacting with SLC15A4 on the lysosome OS=Homo sapiens OX=9606 GN=TASL PE=1 SV=1 - [TASL_HUMAN]	No	Yes
HLA-ABC	LEQVFSKY	2	17	1	K7EPM4		1013.53	8	Cold-inducible RNA-binding protein OS=Homo sapiens OX=9606 GN=CIRBP PE=1 SV=1 - [K7EPM4_HUMAN]	No	Yes
HLA-ABC	LERFPWPSL	1	1	1	Q9UKV5		1144.61	9	E3 ubiquitin-protein ligase AMFR OS=Homo sapiens OX=9606 GN=AMFR PE=1 SV=2 - [AMFR_HUMAN]	No	Yes
HLA-ABC	LERMFLSF	1	19	1	U3PXP0		1042.54	8	Alpha globin chain (Fragment) OS=Homo sapiens OX=9606 GN=HBA2 PE=3 SV=1 - [U3PXP0_HUMAN]	No	Yes
HLA-ABC	LESLPEPVI	1	2	1	B3KMW4		996.56	9	Phosphoinositide 5-phosphatase OS=Homo sapiens OX=9606 PE=2 SV=1 - [B3KMW4_HUMAN]	No	Yes
HLA-ABC	LEVDLKNGY	1	14	1	B5BU15		1050.54	9	Splicing factor arginine/serine-rich 6 OS=Homo sapiens OX=9606 GN=SFRS6 PE=2 SV=1 - [B5BU15_HUMAN]	No	Yes
HLA-ABC	LEVERVEMI	1	7	1	Q29RX5	M8(Oxidation)	1133.58	9	GAS7 protein (Fragment) OS=Homo sapiens OX=9606 GN=GAS7 PE=2 SV=1 - [Q29RX5_HUMAN]	No	Yes
HLA-ABC	LEVQSNPKI	1	6	1	A4UCU1		1027.57	9	Cleavage and polyadenylation specific factor 3 (Fragment) OS=Homo sapiens OX=9606 PE=2 SV=1 - [A4UCU1_HUMAN]	No	Yes
HLA-ABC	LEYDFPEKF	1	6	1	Q9UPJ7		1187.56	9	3-phosphoinositide-dependent protein kinase 1 (Fragment) OS=Homo sapiens OX=9606 GN=PkB-like 2 PE=4 SV=1 - [Q9UPJ7_HUMAN]	No	Yes
HLA-ABC	LEYEPRSGEQV	1	3	1	A1A4H0		1306.62	11	VPS16 protein (Fragment) OS=Homo sapiens OX=9606 GN=VPS16 PE=2 SV=1 - [A1A4H0_HUMAN]	No	Yes
HLA-ABC	LEYPTISL	1	4	1	E9PMI6		935.505	8	Chloride channel, nucleotide sensitive 1A OS=Homo sapiens OX=9606 GN=CLNS1A PE=1 SV=1 - [E9PMI6_HUMAN]	No	Yes
HLA-ABC	LIFDLGGGTFDV	1	38	1	E9PN89		1253.64	12	Heat shock cognate 71 kDa protein (Fragment) OS=Homo sapiens OX=9606 GN=HSPA8 PE=1 SV=1 - [E9PN89_HUMAN]	No	Yes
HLA-ABC	LIKEPSVDDY	1	4	1	H3BQH6		1178.59	10	Interferon regulatory factor 8 (Fragment) OS=Homo sapiens OX=9606 GN=IRF8 PE=1 SV=1 - [H3BQH6_HUMAN]	No	Yes
HLA-ABC	LLDEEISRV	1	1	1	Q96PU8		1073.58	9	Protein quaking OS=Homo sapiens OX=9606 GN=QKI PE=1 SV=1 - [QKI_HUMAN]	No	Yes
HLA-ABC	LLFEGEKITI	1	13	1	D6RAG0		1162.67	10	DNA-directed RNA polymerase II subunit RPB11-b2 OS=Homo sapiens OX=9606 GN=POLR2J3 PE=4 SV=1 - [D6RAG0_HUMAN]	No	Yes
HLA-ABC	LLGPPPVGV	1	11	1	Q96KB7		848.522	9	cDNA FLJ14381 fis, clone HEMBA1001824, highly similar to Homo sapiens nuclear protein NP94 mRNA OS=Homo sapiens OX=9606 PE=2 SV=1 - [Q96KB7_HUMAN]	No	Yes
HLA-ABC	LLIENVASL	1	7	1	X5DQZ7		971.575	9	Glutathione peroxidase 1 isoform A OS=Homo sapiens OX=9606 GN=GPX1 PE=2 SV=1 - [X5DQZ7_HUMAN]	No	Yes
HLA-ABC	LLLDVPTAAVQA	2	5	1	Q9UPH8		1210.7	12	INIP_HUMAN [AA 4-104] (Fragment) OS=Homo sapiens OX=9606 PE=4 SV=1 - [Q9UPH8_HUMAN]	No	Yes
HLA-ABC	LLLEILHEI	1	2	1	G3V2H0		1092.66	9	ERO1-like protein alpha (Fragment) OS=Homo sapiens OX=9606 GN=ERO1A PE=1 SV=1 - [G3V2H0_HUMAN]	No	Yes
HLA-ABC	LLLPDYYLVTV	1	6	1	B2R5U1		1308.74	11	Staphylococcal nuclease domain-containing protein OS=Homo sapiens OX=9606 PE=2 SV=1 - [B2R5U1_HUMAN]	No	Yes
HLA-ABC	LLMDRVDEM	1	7	1	E5RJT0	M3(Oxidation); M9(Oxidation)	1153.52	9	Eukaryotic translation initiation factor 3 subunit H (Fragment) OS=Homo sapiens OX=9606 GN=EIF3H PE=1 SV=1 - [E5RJT0_HUMAN]	No	Yes
HLA-ABC	LLQDGEFSMDL	1	2	1	K7EJ44	M9(Oxidation)	1283.58	11	Profilin OS=Homo sapiens OX=9606 GN=PFN1 PE=1 SV=1 - [K7EJ44_HUMAN]	Yes	Yes
HLA-ABC	LLQDGEFSMDL	1	2	1	K7EJ44		1267.58	11	Profilin OS=Homo sapiens OX=9606 GN=PFN1 PE=1 SV=1 - [K7EJ44_HUMAN]	Yes	Yes
HLA-ABC	LLWDYVYQL	1	3	1	Q53F65		1212.63	9	Ets transcription factor TEL-2b variant (Fragment) OS=Homo sapiens OX=9606 PE=2 SV=1 - [Q53F65_HUMAN]	No	Yes
HLA-ABC	LLYDLADQLHA	1	5	1	H0YK49		1271.66	11	Electron transfer flavoprotein subunit alpha OS=Homo sapiens OX=9606 GN=ETFA PE=1 SV=1 - [H0YK49_HUMAN]	No	Yes
HLA-ABC	LPYRATENDIY	1	11	1	B4DP51		1354.66	11	cDNA FLJ54533, highly similar to Heterogeneous nuclear ribonucleoprotein H OS=Homo sapiens OX=9606 PE=2 SV=1 - [B4DP51_HUMAN]	No	Yes
HLA-ABC	LQEFGVPHQY	1	1	1	O60502		1217.59	10	Protein O-GlcNAcase OS=Homo sapiens OX=9606 GN=OGA PE=1 SV=2 - [OGA_HUMAN]	No	Yes
HLA-ABC	LQKVVLPSY	1	2	1	Q13571		1046.62	9	Lysosomal-associated transmembrane protein 5 OS=Homo sapiens OX=9606 GN=LAPTM5 PE=1 SV=1 - [LAPM5_HUMAN]	No	Yes
HLA-ABC	LQYADPVNAHY	2	1	1	O95758		1290.61	11	Polypyrimidine tract-binding protein 3 OS=Homo sapiens OX=9606 GN=PTBP3 PE=1 SV=2 - [PTBP3_HUMAN]	No	Yes
HLA-ABC	LQYYLNEQGDRVY	1	2	1	H0YM60		1660.79	13	H/ACA ribonucleoprotein complex subunit 3 OS=Homo sapiens OX=9606 GN=NOP10 PE=1 SV=1 - [H0YM60_HUMAN]	No	Yes
HLA-ABC	LSFPTTKTY	1	20	1	U3PXP0		1057.55	9	Alpha globin chain (Fragment) OS=Homo sapiens OX=9606 GN=HBA2 PE=3 SV=1 - [U3PXP0_HUMAN]	No	Yes
HLA-ABC	LSLENLEKI	4	7	1	A0A1B0GUS5		1058.61	9	Phosphatidylinositide phosphatase SAC2 OS=Homo sapiens OX=9606 GN=INPP5F PE=1 SV=1 - [A0A1B0GUS5_HUMAN]	No	Yes
HLA-ABC	LSQPVLTQP	1	5	1	A0A075B6J1		982.559	9	Immunoglobulin lambda variable 5-37 OS=Homo sapiens OX=9606 GN=IGLV5-37 PE=3 SV=1 - [LV537_HUMAN]	No	Yes
HLA-ABC	LSRENLASDMY	2	1	1	Q92615	M10(Oxidation)	1314.6	11	La-related protein 4B OS=Homo sapiens OX=9606 GN=LARP4B PE=1 SV=3 - [LAR4B_HUMAN]	Yes	Yes
HLA-ABC	LSRENLASDMY	1	1	1	Q92615		1298.6	11	La-related protein 4B OS=Homo sapiens OX=9606 GN=LARP4B PE=1 SV=3 - [LAR4B_HUMAN]	Yes	Yes
HLA-ABC	LSRTPTPSDSY	1	1	1	C9J069		1223.59	11	Apical junction component 1 homolog OS=Homo sapiens OX=9606 GN=AJM1 PE=3 SV=1 - [AJM1_HUMAN]	No	Yes
HLA-ABC	LTKVVQNDAY	1	8	1	B4DMM2		1150.61	10	cDNA FLJ52566, highly similar to Polymerase delta-interacting protein 3 OS=Homo sapiens OX=9606 PE=2 SV=1 - [B4DMM2_HUMAN]	No	Yes
HLA-ABC	LVDRVPTL	1	1	1	P10745		912.548	8	Retinol-binding protein 3 OS=Homo sapiens OX=9606 GN=RBP3 PE=1 SV=2 - [RET3_HUMAN]	No	Yes
HLA-ABC	MAWLVDHVY	2	10	1	B3KQV6		1133.54	9	Serine/threonine-protein phosphatase 2A 65 kDa regulatory subunit A alpha isoform OS=Homo sapiens OX=9606 GN=PPP2R1A PE=1 SV=1 - [B3KQV6_HUMAN]	Yes	Yes
HLA-ABC	MAWLVDHVY	1	10	1	B3KQV6	M1(Oxidation)	1149.54	9	Serine/threonine-protein phosphatase 2A 65 kDa regulatory subunit A alpha isoform OS=Homo sapiens OX=9606 GN=PPP2R1A PE=1 SV=1 - [B3KQV6_HUMAN]	Yes	Yes
HLA-ABC	MDKLVVEY	1	3	1	B4DL35		996.506	8	cDNA FLJ51230, highly similar to Abhydrolase domain-containing protein 2 OS=Homo sapiens OX=9606 PE=2 SV=1 - [B4DL35_HUMAN]	No	Yes
HLA-ABC	MEAFAQRY	1	13	1	K7ERV8	M1(Oxidation)	1031.46	8	Cytohesin-1 (Fragment) OS=Homo sapiens OX=9606 GN=CYTH1 PE=1 SV=1 - [K7ERV8_HUMAN]	No	Yes
HLA-ABC	MEAKVENEY	1	1	1	Q6ZUJ8	M1(Oxidation)	1128.49	9	Phosphoinositide 3-kinase adapter protein 1 OS=Homo sapiens OX=9606 GN=PIK3AP1 PE=1 SV=2 - [BCAP_HUMAN]	Yes	Yes
HLA-ABC	MEAKVENEY	2	1	1	Q6ZUJ8		1112.49	9	Phosphoinositide 3-kinase adapter protein 1 OS=Homo sapiens OX=9606 GN=PIK3AP1 PE=1 SV=2 - [BCAP_HUMAN]	Yes	Yes
HLA-ABC	MEAPAQLLF	7	9	1	A0A0A0MRZ8		1019.52	9	Immunoglobulin kappa variable 3D-11 OS=Homo sapiens OX=9606 GN=IGKV3D-11 PE=3 SV=6 - [KVD11_HUMAN]	No	Yes
HLA-ABC	MEDEMKEYY	1	2	1	A0A384P5M7		1237.47	9	Tudor domain-containing protein 7 OS=Homo sapiens OX=9606 PE=2 SV=1 - [A0A384P5M7_HUMAN]	Yes	Yes
HLA-ABC	MEDEMKEYY	2	2	1	A0A384P5M7	M5(Oxidation)	1253.47	9	Tudor domain-containing protein 7 OS=Homo sapiens OX=9606 PE=2 SV=1 - [A0A384P5M7_HUMAN]	Yes	Yes
HLA-ABC	MEDEMKEYY	2	2	1	A0A384P5M7	M1(Oxidation); M5(Oxidation)	1269.47	9	Tudor domain-containing protein 7 OS=Homo sapiens OX=9606 PE=2 SV=1 - [A0A384P5M7_HUMAN]	Yes	Yes
HLA-ABC	MEDGGVKLL	2	3	1	B4DJD2	M1(Oxidation)	977.494	9	cDNA FLJ60592 OS=Homo sapiens OX=9606 PE=2 SV=1 - [B4DJD2_HUMAN]	No	Yes
HLA-ABC	MEDLIHEIY	2	4	1	A8MUD9		1162.54	9	60S ribosomal protein L7 OS=Homo sapiens OX=9606 GN=RPL7 PE=1 SV=1 - [A8MUD9_HUMAN]	Yes	Yes
HLA-ABC	MEDLIHEIY	1	4	1	A8MUD9	M1(Oxidation)	1178.54	9	60S ribosomal protein L7 OS=Homo sapiens OX=9606 GN=RPL7 PE=1 SV=1 - [A8MUD9_HUMAN]	Yes	Yes
HLA-ABC	MEEALFQHF	2	5	1	Q2I9M3	M1(Oxidation)	1167.51	9	SP110 protein (Fragment) OS=Homo sapiens OX=9606 GN=SP110 PE=4 SV=1 - [Q2I9M3_HUMAN]	Yes	Yes
HLA-ABC	MEEALFQHF	1	5	1	Q2I9M3		1151.51	9	SP110 protein (Fragment) OS=Homo sapiens OX=9606 GN=SP110 PE=4 SV=1 - [Q2I9M3_HUMAN]	Yes	Yes
HLA-ABC	MEEEEAKNLV	1	4	1	B2RAQ9	M1(Oxidation)	1207.55	10	Proteasome subunit beta OS=Homo sapiens OX=9606 PE=2 SV=1 - [B2RAQ9_HUMAN]	No	Yes
HLA-ABC	MEEFVKQY	1	5	1	C9IYS1	M1(Oxidation)	1089.49	8	LIM and cysteine-rich domains protein 1 (Fragment) OS=Homo sapiens OX=9606 GN=LMCD1 PE=1 SV=8 - [C9IYS1_HUMAN]	No	Yes
HLA-ABC	MEEIGRISI	1	14	1	B7Z565		1047.55	9	cDNA FLJ54739, highly similar to Alpha-actinin-1 OS=Homo sapiens OX=9606 PE=2 SV=1 - [B7Z565_HUMAN]	No	Yes
HLA-ABC	MEELFQSSF	1	1	1	P78527		1117.48	9	DNA-dependent protein kinase catalytic subunit OS=Homo sapiens OX=9606 GN=PRKDC PE=1 SV=3 - [PRKDC_HUMAN]	No	Yes
HLA-ABC	MEFERQAEI	1	3	1	M0R1L7		1152.53	9	Charged multivesicular body protein 2a (Fragment) OS=Homo sapiens OX=9606 GN=CHMP2A PE=1 SV=1 - [M0R1L7_HUMAN]	Yes	Yes
HLA-ABC	MEFERQAEI	1	3	1	M0R1L7	M1(Oxidation)	1168.53	9	Charged multivesicular body protein 2a (Fragment) OS=Homo sapiens OX=9606 GN=CHMP2A PE=1 SV=1 - [M0R1L7_HUMAN]	Yes	Yes
HLA-ABC	MEKLLAETV	1	4	1	B3KMV5		1033.56	9	cDNA FLJ12728 fis, clone NT2RP2000040, highly similar to Protein FAM62A OS=Homo sapiens OX=9606 PE=2 SV=1 - [B3KMV5_HUMAN]	No	Yes
HLA-ABC	MEKSFLEYY	2	4	1	I3L286		1209.54	9	Ubiquitin-conjugating enzyme E2 Z (Fragment) OS=Homo sapiens OX=9606 GN=UBE2Z PE=1 SV=1 - [I3L286_HUMAN]	Yes	Yes
HLA-ABC	MEKSFLEYY	1	4	1	I3L286	M1(Oxidation)	1225.54	9	Ubiquitin-conjugating enzyme E2 Z (Fragment) OS=Homo sapiens OX=9606 GN=UBE2Z PE=1 SV=1 - [I3L286_HUMAN]	Yes	Yes
HLA-ABC	MENLFINRF	2	1	1	P09917		1183.59	9	Polyunsaturated fatty acid 5-lipoxygenase OS=Homo sapiens OX=9606 GN=ALOX5 PE=1 SV=2 - [LOX5_HUMAN]	Yes	Yes
HLA-ABC	MENLFINRF	2	1	1	P09917	M1(Oxidation)	1199.58	9	Polyunsaturated fatty acid 5-lipoxygenase OS=Homo sapiens OX=9606 GN=ALOX5 PE=1 SV=2 - [LOX5_HUMAN]	Yes	Yes
HLA-ABC	MENRPVETY	2	6	1	E5RFR9		1138.52	9	Serine/threonine-protein phosphatase 2A 55 kDa regulatory subunit B alpha isoform (Fragment) OS=Homo sapiens OX=9606 GN=PPP2R2A PE=1 SV=1 - [E5RFR9_HUMAN]	Yes	Yes
HLA-ABC	MENRPVETY	1	6	1	E5RFR9	M1(Oxidation)	1154.51	9	Serine/threonine-protein phosphatase 2A 55 kDa regulatory subunit B alpha isoform (Fragment) OS=Homo sapiens OX=9606 GN=PPP2R2A PE=1 SV=1 - [E5RFR9_HUMAN]	Yes	Yes
HLA-ABC	MEQVFEMKV	2	17	1	Q59EY4	M7(Oxidation)	1156.53	9	Septin-7 (Fragment) OS=Homo sapiens OX=9606 PE=2 SV=1 - [Q59EY4_HUMAN]	Yes	Yes
HLA-ABC	MEQVFEMKV	1	17	1	Q59EY4	M1(Oxidation); M7(Oxidation)	1172.53	9	Septin-7 (Fragment) OS=Homo sapiens OX=9606 PE=2 SV=1 - [Q59EY4_HUMAN]	Yes	Yes
HLA-ABC	MEQVIFKY	2	6	1	F8WDR7		1057.54	8	Actin-like protein 3 (Fragment) OS=Homo sapiens OX=9606 GN=ACTR3 PE=1 SV=2 - [F8WDR7_HUMAN]	Yes	Yes
HLA-ABC	MEQVIFKY	2	6	1	F8WDR7	M1(Oxidation)	1073.53	8	Actin-like protein 3 (Fragment) OS=Homo sapiens OX=9606 GN=ACTR3 PE=1 SV=2 - [F8WDR7_HUMAN]	Yes	Yes
HLA-ABC	MERLSVDY	1	20	1	Q53GA7		1012.47	8	Tubulin alpha chain (Fragment) OS=Homo sapiens OX=9606 PE=2 SV=1 - [Q53GA7_HUMAN]	No	Yes
HLA-ABC	MESQLQERV	1	3	1	C9JXC9	M1(Oxidation)	1135.54	9	E3 ubiquitin protein ligase (Fragment) OS=Homo sapiens OX=9606 GN=RNF20 PE=1 SV=1 - [C9JXC9_HUMAN]	No	Yes
HLA-ABC	MESVMVKY	1	2	1	A0A6Q8PGB0		986.463	8	DNA-directed RNA polymerase subunit OS=Homo sapiens OX=9606 GN=POLR2A PE=1 SV=2 - [A0A6Q8PGB0_HUMAN]	No	Yes
HLA-ABC	MEVDERPTEQY	1	6	1	E9PN50		1396.6	11	26S proteasome regulatory subunit 6A (Fragment) OS=Homo sapiens OX=9606 GN=PSMC3 PE=1 SV=9 - [E9PN50_HUMAN]	Yes	Yes
HLA-ABC	MEVDERPTEQY	1	6	1	E9PN50	M1(Oxidation)	1412.6	11	26S proteasome regulatory subunit 6A (Fragment) OS=Homo sapiens OX=9606 GN=PSMC3 PE=1 SV=9 - [E9PN50_HUMAN]	Yes	Yes
HLA-ABC	MEVELPYRYI	1	1	1	Q9BX95		1312.65	10	Sphingosine-1-phosphate phosphatase 1 OS=Homo sapiens OX=9606 GN=SGPP1 PE=1 SV=2 - [SGPP1_HUMAN]	No	Yes
HLA-ABC	MEVEVDGQKF	1	9	1	B4DDF3	M1(Oxidation)	1197.54	10	cDNA FLJ58050, highly similar to Interleukin enhancer-binding factor 3 OS=Homo sapiens OX=9606 PE=2 SV=1 - [B4DDF3_HUMAN]	No	Yes
HLA-ABC	MEYIPEGEILVI	1	2	1	B0AZV0		1405.72	12	cDNA, FLJ79540, highly similar to Serine-threonine kinase receptor-associatedprotein OS=Homo sapiens OX=9606 PE=2 SV=1 - [B0AZV0_HUMAN]	No	Yes
HLA-ABC	MEYKGYLVSV	1	3	1	A0A0B4J254		1188.59	10	Small nuclear ribonucleoprotein F OS=Homo sapiens OX=9606 GN=SNRPF PE=1 SV=1 - [A0A0B4J254_HUMAN]	No	Yes
HLA-ABC	MIRDSETTKGSY	2	4	1	A8K4G3	M1(Oxidation)	1403.64	12	Tyrosine-protein kinase OS=Homo sapiens OX=9606 PE=2 SV=1 - [A8K4G3_HUMAN]	No	Yes
HLA-ABC	MLLPEKLISKY	1	1	1	Q96BN8	M1(Oxidation)	1350.76	11	Ubiquitin thioesterase otulin OS=Homo sapiens OX=9606 GN=OTULIN PE=1 SV=3 - [OTUL_HUMAN]	No	Yes
HLA-ABC	MQKLPDIFSVY	4	3	1	Q14669		1340.69	11	E3 ubiquitin-protein ligase TRIP12 OS=Homo sapiens OX=9606 GN=TRIP12 PE=1 SV=1 - [TRIPC_HUMAN]	No	Yes
HLA-ABC	MQQQQFQHLY	1	4	1	Q86YA8		1350.62	10	YLPM1 protein (Fragment) OS=Homo sapiens OX=9606 GN=YLPM1 PE=2 SV=1 - [Q86YA8_HUMAN]	No	Yes
HLA-ABC	MQSNVEVVHTY	1	9	1	B3KWB2		1306.61	11	N-myc downstream-regulated gene 1 protein OS=Homo sapiens OX=9606 PE=2 SV=1 - [B3KWB2_HUMAN]	No	Yes
HLA-ABC	MTHNLLLNY	1	14	1	E5RK19		1118.56	9	Histone deacetylase 2 (Fragment) OS=Homo sapiens OX=9606 GN=HDAC2 PE=1 SV=1 - [E5RK19_HUMAN]	No	Yes
HLA-ABC	MTNPHNHLY	1	3	1	A8K4K9	M1(Oxidation)	1142.5	9	ER membrane protein complex subunit 2 OS=Homo sapiens OX=9606 PE=2 SV=1 - [A8K4K9_HUMAN]	No	Yes
HLA-ABC	MTYERILYI	1	4	1	Q9UGI6		1201.62	9	Small conductance calcium-activated potassium channel protein 3 OS=Homo sapiens OX=9606 GN=KCNN3 PE=1 SV=2 - [KCNN3_HUMAN]	No	Yes
HLA-ABC	MVQKEPHQY	1	2	1	E5RJF9	M1(Oxidation)	1175.55	9	GTP-binding protein GEM (Fragment) OS=Homo sapiens OX=9606 GN=GEM PE=1 SV=1 - [E5RJF9_HUMAN]	No	Yes
HLA-ABC	MVQPINLIFRY	5	1	1	P62304	M1(Oxidation)	1409.76	11	Small nuclear ribonucleoprotein E OS=Homo sapiens OX=9606 GN=SNRPE PE=1 SV=1 - [RUXE_HUMAN]	Yes	Yes
HLA-ABC	MVQPINLIFRY	2	1	1	P62304		1393.76	11	Small nuclear ribonucleoprotein E OS=Homo sapiens OX=9606 GN=SNRPE PE=1 SV=1 - [RUXE_HUMAN]	Yes	Yes
HLA-ABC	MYVPEDLLPVY	1	3	1	G1UI32		1338.66	11	Pyridoxal kinase (Fragment) OS=Homo sapiens OX=9606 GN=PDXK PE=2 SV=1 - [G1UI32_HUMAN]	No	Yes
HLA-ABC	NADAIVVKL	1	5	1	B2R5U1		942.558	9	Staphylococcal nuclease domain-containing protein OS=Homo sapiens OX=9606 PE=2 SV=1 - [B2R5U1_HUMAN]	No	Yes
HLA-ABC	NAFASVILF	1	2	1	B4DUP0		981.537	9	cDNA FLJ59433, highly similar to Elongation factor 1-gamma OS=Homo sapiens OX=9606 PE=2 SV=1 - [B4DUP0_HUMAN]	No	Yes
HLA-ABC	NAFSGVMML	1	8	1	E9PPG7	M8(Oxidation)	985.447	9	Ethylmalonyl-CoA decarboxylase OS=Homo sapiens OX=9606 GN=ECHDC1 PE=1 SV=1 - [E9PPG7_HUMAN]	No	Yes
HLA-ABC	NAYEFIMKL	2	4	1	A7J1R0		1128.57	9	Variant ATP-binding cassette sub-family B member 4 (Fragment) OS=Homo sapiens OX=9606 GN=ABCB4 PE=4 SV=1 - [A7J1R0_HUMAN]	No	Yes
HLA-ABC	NDIDAFEFHEAF	1	5	1	B5MD38		1454.62	12	Trifunctional enzyme subunit beta, mitochondrial OS=Homo sapiens OX=9606 GN=HADHB PE=1 SV=1 - [B5MD38_HUMAN]	No	Yes
HLA-ABC	NEAIMHQY	1	2	1	B4E0T6	M5(Oxidation)	1021.44	8	cDNA FLJ54448 OS=Homo sapiens OX=9606 PE=2 SV=1 - [B4E0T6_HUMAN]	Yes	Yes
HLA-ABC	NEAIMHQY	1	2	1	B4E0T6		1005.44	8	cDNA FLJ54448 OS=Homo sapiens OX=9606 PE=2 SV=1 - [B4E0T6_HUMAN]	Yes	Yes
HLA-ABC	NEASGFEKY	1	4	1	A8K4Q3		1044.46	9	HCG32740, isoform CRA_b OS=Homo sapiens OX=9606 GN=hCG_32740 PE=2 SV=1 - [A8K4Q3_HUMAN]	No	Yes
HLA-ABC	NEDEIKKAY	2	7	1	H0Y4S1		1109.55	9	DnaJ homolog subfamily B member 5 (Fragment) OS=Homo sapiens OX=9606 GN=DNAJB5 PE=1 SV=2 - [H0Y4S1_HUMAN]	No	Yes
HLA-ABC	NEDEPIRVSY	2	3	1	H7BZQ3		1221.57	10	Deubiquitinating enzyme A (Fragment) OS=Homo sapiens OX=9606 GN=OTUD5 PE=1 SV=1 - [H7BZQ3_HUMAN]	No	Yes
HLA-ABC	NEDLAKKY	1	3	1	Q13612		980.504	8	SNF1-like protein kinase (Fragment) OS=Homo sapiens OX=9606 PE=2 SV=1 - [Q13612_HUMAN]	No	Yes
HLA-ABC	NEDVRVVQY	1	1	1	Q8TEV9		1121.56	9	Guanine nucleotide exchange protein SMCR8 OS=Homo sapiens OX=9606 GN=SMCR8 PE=1 SV=2 - [SMCR8_HUMAN]	No	Yes
HLA-ABC	NEFEFVLSQF	1	4	1	G3V3D4		1259.59	10	Nesprin-2 (Fragment) OS=Homo sapiens OX=9606 GN=SYNE2 PE=1 SV=2 - [G3V3D4_HUMAN]	No	Yes
HLA-ABC	NEFEQWITHY	1	2	1	J3KRA9		1366.6	10	Non-specific serine/threonine protein kinase (Fragment) OS=Homo sapiens OX=9606 GN=SMG1 PE=1 SV=1 - [J3KRA9_HUMAN]	No	Yes
HLA-ABC	NEFIDASRLVY	1	11	1	B3KSR8		1326.66	11	cDNA FLJ36832 fis, clone ASTRO2010799, highly similar to ALPHA-1 CATENIN OS=Homo sapiens OX=9606 PE=2 SV=1 - [B3KSR8_HUMAN]	No	Yes
HLA-ABC	NEFNFPDPY	1	6	1	H0Y9E4		1142.47	9	4'-phosphopantetheine phosphatase (Fragment) OS=Homo sapiens OX=9606 GN=PANK4 PE=1 SV=1 - [H0Y9E4_HUMAN]	No	Yes
HLA-ABC	NEFPVFDEF	3	1	1	Q8N884		1143.5	9	Cyclic GMP-AMP synthase OS=Homo sapiens OX=9606 GN=CGAS PE=1 SV=2 - [CGAS_HUMAN]	No	Yes
HLA-ABC	NEFPVPEQF	2	8	1	B4DNY3		1106.51	9	Adenylyl cyclase-associated protein 1 OS=Homo sapiens OX=9606 PE=2 SV=1 - [B4DNY3_HUMAN]	No	Yes
HLA-ABC	NEFSILKSPGSVVF	2	13	1	B7Z1I9		1523.8	14	ATPase H(+)-transporting lysosomal accessory protein 2 OS=Homo sapiens OX=9606 GN=ATP6AP2 PE=1 SV=1 - [B7Z1I9_HUMAN]	No	No
HLA-ABC	NEFVVKFY	1	4	1	H7C4M9		1045.53	8	Ubiquitin-conjugating enzyme E2 H (Fragment) OS=Homo sapiens OX=9606 GN=UBE2H PE=1 SV=1 - [H7C4M9_HUMAN]	No	Yes
HLA-ABC	NEGLVKEY	1	1	1	Q9UJ04		951.474	8	Testis-specific Y-encoded-like protein 4 OS=Homo sapiens OX=9606 GN=TSPYL4 PE=1 SV=2 - [TSYL4_HUMAN]	No	Yes
HLA-ABC	NEHDYAKAAF	1	3	1	A8K4K9		1165.52	10	ER membrane protein complex subunit 2 OS=Homo sapiens OX=9606 PE=2 SV=1 - [A8K4K9_HUMAN]	No	Yes
HLA-ABC	NEILTVHY	1	2	1	E7ER77		988.505	8	Endoplasmic reticulum metallopeptidase 1 OS=Homo sapiens OX=9606 GN=ERMP1 PE=1 SV=1 - [E7ER77_HUMAN]	No	Yes
HLA-ABC	NEITIPVTF	1	5	1	C9J3N8		1033.55	9	Heat shock protein beta-1 OS=Homo sapiens OX=9606 GN=HSPB1 PE=1 SV=1 - [C9J3N8_HUMAN]	No	Yes
HLA-ABC	NEITRLTTV	1	2	1	A8K8U1		1046.58	9	cDNA FLJ77762, highly similar to Homo sapiens cullin-associated and neddylation-dissociated 1 (CAND1), mRNA OS=Homo sapiens OX=9606 PE=2 SV=1 - [A8K8U1_HUMAN]	No	Yes
HLA-ABC	NEIVLKVNY	1	4	1	Q9BPZ7		1091.6	9	Target of rapamycin complex 2 subunit MAPKAP1 OS=Homo sapiens OX=9606 GN=MAPKAP1 PE=1 SV=2 - [SIN1_HUMAN]	No	Yes
HLA-ABC	NEKEIALM	1	8	1	A0A087WYQ7	M8(Oxidation)	963.478	8	Kynureninase (Fragment) OS=Homo sapiens OX=9606 GN=KYNU PE=1 SV=1 - [A0A087WYQ7_HUMAN]	No	Yes
HLA-ABC	NEKVAQLY	2	3	1	B3KRC6		964.507	8	cDNA FLJ34004 fis, clone FCBBF1000232, highly similar to Cytochrome P450 51A1 OS=Homo sapiens OX=9606 PE=2 SV=1 - [B3KRC6_HUMAN]	No	Yes
HLA-ABC	NEKVIEHIM	6	2	1	B2R4M6	M9(Oxidation)	1128.57	9	Protein S100 OS=Homo sapiens OX=9606 PE=2 SV=1 - [B2R4M6_HUMAN]	No	Yes
HLA-ABC	NEKVLPLAY	1	3	1	B4E394		1046.58	9	cDNA FLJ51483, highly similar to Multiple inositol polyphosphate phosphatase 1 OS=Homo sapiens OX=9606 PE=2 SV=1 - [B4E394_HUMAN]	No	Yes
HLA-ABC	NELDLKLVSF	2	8	1	F6RU00		1177.64	10	Golgi SNAP receptor complex member 1 OS=Homo sapiens OX=9606 GN=GOSR1 PE=1 SV=1 - [F6RU00_HUMAN]	No	Yes
HLA-ABC	NELFLPGRMAY	1	5	1	E7EQZ7		1310.65	11	Protein Red (Fragment) OS=Homo sapiens OX=9606 GN=IK PE=1 SV=1 - [E7EQZ7_HUMAN]	No	Yes
HLA-ABC	NELGVVVAH	1	4	1	B1AMU7		937.509	9	Exosome complex component CSL4 (Fragment) OS=Homo sapiens OX=9606 GN=EXOSC1 PE=1 SV=2 - [B1AMU7_HUMAN]	No	Yes
HLA-ABC	NELKFYQGF	2	1	1	P78527		1145.56	9	DNA-dependent protein kinase catalytic subunit OS=Homo sapiens OX=9606 GN=PRKDC PE=1 SV=3 - [PRKDC_HUMAN]	No	Yes
HLA-ABC	NELVSTHGY	1	1	1	Q9UM11		1019.48	9	Fizzy-related protein homolog OS=Homo sapiens OX=9606 GN=FZR1 PE=1 SV=2 - [FZR1_HUMAN]	No	Yes
HLA-ABC	NEMEAPTTAY	2	3	1	B4DQ92		1126.47	10	cDNA FLJ59379, highly similar to Hematopoietic lineage cell-specific protein OS=Homo sapiens OX=9606 PE=2 SV=1 - [B4DQ92_HUMAN]	Yes	Yes
HLA-ABC	NEMEAPTTAY	2	3	1	B4DQ92	M3(Oxidation)	1142.47	10	cDNA FLJ59379, highly similar to Hematopoietic lineage cell-specific protein OS=Homo sapiens OX=9606 PE=2 SV=1 - [B4DQ92_HUMAN]	Yes	Yes
HLA-ABC	NEMMSKEQF	1	5	1	C9JBM0	M3(Oxidation)	1159.48	9	Nuclear factor erythroid 2-related factor 2 (Fragment) OS=Homo sapiens OX=9606 GN=NFE2L2 PE=1 SV=1 - [C9JBM0_HUMAN]	No	Yes
HLA-ABC	NENDIITHF	1	4	1	B9TX50		1102.51	9	Mediator complex subunit 23 (Fragment) OS=Homo sapiens OX=9606 GN=MED23 PE=2 SV=1 - [B9TX50_HUMAN]	No	Yes
HLA-ABC	NENDIRVMF	5	14	1	B4DSZ2	M8(Oxidation)	1153.53	9	cDNA FLJ50653, highly similar to Rattus norvegicus CUG triplet repeat, RNA binding protein 2 (Cugbp2), mRNA OS=Homo sapiens OX=9606 PE=2 SV=1 - [B4DSZ2_HUMAN]	Yes	Yes
HLA-ABC	NENDIRVMF	2	14	1	B4DSZ2		1137.53	9	cDNA FLJ50653, highly similar to Rattus norvegicus CUG triplet repeat, RNA binding protein 2 (Cugbp2), mRNA OS=Homo sapiens OX=9606 PE=2 SV=1 - [B4DSZ2_HUMAN]	Yes	Yes
HLA-ABC	NENGHTPLM	1	8	1	D6RHC4	M9(Oxidation)	1028.45	9	Ankyrin repeat and KH domain-containing protein 1 (Fragment) OS=Homo sapiens OX=9606 GN=ANKHD1 PE=1 SV=1 - [D6RHC4_HUMAN]	No	Yes
HLA-ABC	NENLSAKF	1	2	1	Q5T4S7		922.46	8	E3 ubiquitin-protein ligase UBR4 OS=Homo sapiens OX=9606 GN=UBR4 PE=1 SV=1 - [UBR4_HUMAN]	No	Yes
HLA-ABC	NENLVERF	2	8	1	A0A0C4DGZ6		1020.51	8	Ribonucleoside-diphosphate reductase subunit M2 B OS=Homo sapiens OX=9606 GN=RRM2B PE=1 SV=1 - [A0A0C4DGZ6_HUMAN]	No	Yes
HLA-ABC	NENNVREF	1	7	1	S4R3P6		1021.47	8	MAP3K12-binding inhibitory protein 1 (Fragment) OS=Homo sapiens OX=9606 GN=MBIP PE=1 SV=1 - [S4R3P6_HUMAN]	No	Yes
HLA-ABC	NENPLRALY	1	13	1	H0YCG5		1089.57	9	Serine/threonine-protein kinase PAK 1 (Fragment) OS=Homo sapiens OX=9606 GN=PAK1 PE=1 SV=1 - [H0YCG5_HUMAN]	No	Yes
HLA-ABC	NEQAFEEVF	1	2	1	P27694		1112.49	9	Replication protein A 70 kDa DNA-binding subunit OS=Homo sapiens OX=9606 GN=RPA1 PE=1 SV=2 - [RFA1_HUMAN]	No	Yes
HLA-ABC	NEQTLQRSWAY	1	2	1	Q7Z3H6		1395.66	11	Uncharacterized protein DKFZp686O05147 OS=Homo sapiens OX=9606 GN=DKFZp686O05147 PE=2 SV=1 - [Q7Z3H6_HUMAN]	No	Yes
HLA-ABC	NEQVVFSH	1	15	1	P49792		959.455	8	E3 SUMO-protein ligase RanBP2 OS=Homo sapiens OX=9606 GN=RANBP2 PE=1 SV=2 - [RBP2_HUMAN]	No	Yes
HLA-ABC	NERLELEAY	3	2	1	A0A590UJT3		1136.55	9	Telomeric repeat-binding factor 2-interacting protein 1 OS=Homo sapiens OX=9606 GN=TERF2IP PE=1 SV=1 - [A0A590UJT3_HUMAN]	No	Yes
HLA-ABC	NERLISMAY	2	24	1	Q5TC05	M7(Oxidation)	1112.54	9	Sodium/potassium-transporting ATPase subunit alpha-1 (Fragment) OS=Homo sapiens OX=9606 GN=ATP1A1 PE=1 SV=1 - [Q5TC05_HUMAN]	Yes	Yes
HLA-ABC	NERLISMAY	1	24	1	Q5TC05		1096.54	9	Sodium/potassium-transporting ATPase subunit alpha-1 (Fragment) OS=Homo sapiens OX=9606 GN=ATP1A1 PE=1 SV=1 - [Q5TC05_HUMAN]	Yes	Yes
HLA-ABC	NESEEVRQF	1	7	1	K7EIV0		1137.51	9	Calcium-activated neutral proteinase small subunit (Fragment) OS=Homo sapiens OX=9606 GN=CAPNS1 PE=1 SV=2 - [K7EIV0_HUMAN]	No	Yes
HLA-ABC	NESGVLLHF	3	2	1	Q17RV3		1015.52	9	Non-specific serine/threonine protein kinase OS=Homo sapiens OX=9606 GN=LRRK2 PE=2 SV=1 - [Q17RV3_HUMAN]	No	Yes
HLA-ABC	NETDILSQY	1	1	1	O94776		1082.49	9	Metastasis-associated protein MTA2 OS=Homo sapiens OX=9606 GN=MTA2 PE=1 SV=1 - [MTA2_HUMAN]	No	Yes
HLA-ABC	NEVDFQEY	1	2	1	Q5Q9Z3		1043.43	8	Leukemia multidrug resistance associated protein (Fragment) OS=Homo sapiens OX=9606 PE=2 SV=1 - [Q5Q9Z3_HUMAN]	No	Yes
HLA-ABC	NEVDGEYRY	1	4	1	Q4W8S1		1144.49	9	PR domain zinc finger protein 15 OS=Homo sapiens OX=9606 GN=PRDM15 PE=1 SV=1 - [Q4W8S1_HUMAN]	No	Yes
HLA-ABC	NEVEALRAM	1	3	1	Q5R372	M9(Oxidation)	1048.51	9	Rab GTPase-activating protein 1-like OS=Homo sapiens OX=9606 GN=RABGAP1L PE=1 SV=1 - [RBG1L_HUMAN]	No	Yes
HLA-ABC	NEVEKTMEY	2	3	1	A0A0C4DG29	M7(Oxidation)	1158.5	9	Radial spoke head protein 3 homolog OS=Homo sapiens OX=9606 GN=RSPH3 PE=1 SV=1 - [A0A0C4DG29_HUMAN]	Yes	Yes
HLA-ABC	NEVEKTMEY	1	3	1	A0A0C4DG29		1142.5	9	Radial spoke head protein 3 homolog OS=Homo sapiens OX=9606 GN=RSPH3 PE=1 SV=1 - [A0A0C4DG29_HUMAN]	Yes	Yes
HLA-ABC	NEVEQLLYY	1	1	1	Q92845		1170.56	9	Kinesin-associated protein 3 OS=Homo sapiens OX=9606 GN=KIFAP3 PE=1 SV=2 - [KIFA3_HUMAN]	No	Yes
HLA-ABC	NEVIMTIGF	1	4	1	H0YJJ8	M5(Oxidation)	1039.51	9	Translation initiation factor eIF-2B subunit beta (Fragment) OS=Homo sapiens OX=9606 GN=EIF2B2 PE=1 SV=1 - [H0YJJ8_HUMAN]	No	Yes
HLA-ABC	NEVISKLY	4	4	1	P50990		965.527	8	T-complex protein 1 subunit theta OS=Homo sapiens OX=9606 GN=CCT8 PE=1 SV=4 - [TCPQ_HUMAN]	No	Yes
HLA-ABC	NEVLASKY	1	2	1	Q9UPR0		923.483	8	Inactive phospholipase C-like protein 2 OS=Homo sapiens OX=9606 GN=PLCL2 PE=1 SV=2 - [PLCL2_HUMAN]	No	Yes
HLA-ABC	NEVLIHSSQY	1	14	1	Q9NVC0		1189.58	10	cDNA FLJ10820 fis, clone NT2RP4001041, weakly similar to PROBABLE LEUCYL-TRNA SYNTHETASE OS=Homo sapiens OX=9606 PE=2 SV=1 - [Q9NVC0_HUMAN]	No	Yes
HLA-ABC	NEVLTKTY	2	15	1	F8VV59		967.504	8	Nucleosome assembly protein 1-like 1 OS=Homo sapiens OX=9606 GN=NAP1L1 PE=1 SV=1 - [F8VV59_HUMAN]	No	Yes
HLA-ABC	NEVVTREY	4	7	1	B8ZZK4		1009.49	8	60S ribosomal protein L31 OS=Homo sapiens OX=9606 GN=RPL31 PE=1 SV=1 - [B8ZZK4_HUMAN]	No	Yes
HLA-ABC	NEYEAEKIEY	1	15	1	J3KT85		1287.57	10	SWI/SNF-related matrix-associated actin-dependent regulator of chromatin subfamily E member 1 (Fragment) OS=Homo sapiens OX=9606 GN=SMARCE1 PE=1 SV=2 - [J3KT85_HUMAN]	No	Yes
HLA-ABC	NEYHNVQSM	1	2	1	Q8IZH2	M9(Oxidation)	1137.46	9	5'-3' exoribonuclease 1 OS=Homo sapiens OX=9606 GN=XRN1 PE=1 SV=1 - [XRN1_HUMAN]	No	Yes
HLA-ABC	NEYIFDFEL	1	2	1	B4DUF8		1189.54	9	cDNA FLJ52165, highly similar to Ubiquitin-conjugating enzyme E2 J1 OS=Homo sapiens OX=9606 PE=2 SV=1 - [B4DUF8_HUMAN]	No	Yes
HLA-ABC	NEYLIFQKI	1	7	1	Q9UPJ7		1167.64	9	3-phosphoinositide-dependent protein kinase 1 (Fragment) OS=Homo sapiens OX=9606 GN=PkB-like 2 PE=4 SV=1 - [Q9UPJ7_HUMAN]	No	Yes
HLA-ABC	NEYRSVVYY	1	3	1	Q92608		1192.56	9	Dedicator of cytokinesis protein 2 OS=Homo sapiens OX=9606 GN=DOCK2 PE=1 SV=2 - [DOCK2_HUMAN]	No	Yes
HLA-ABC	NEYSKVLQF	1	5	1	Q709C8		1127.57	9	Vacuolar protein sorting-associated protein 13C OS=Homo sapiens OX=9606 GN=VPS13C PE=1 SV=1 - [VP13C_HUMAN]	No	Yes
HLA-ABC	NIIAKKIVL	2	2	1	P11926		1011.69	9	Ornithine decarboxylase OS=Homo sapiens OX=9606 GN=ODC1 PE=1 SV=2 - [DCOR_HUMAN]	No	Yes
HLA-ABC	NLASFIEQVAV	1	3	1	Q6LEE0		1190.64	11	4a-hydroxytetrahydrobiopterin dehydratase (Fragment) OS=Homo sapiens OX=9606 PE=3 SV=1 - [Q6LEE0_HUMAN]	No	Yes
HLA-ABC	NMLDVNGLFTL	1	2	1	B0YJ73		1236.62	11	Ras suppressor protein 1 variant 5 OS=Homo sapiens OX=9606 GN=RSU1 PE=4 SV=1 - [B0YJ73_HUMAN]	Yes	Yes
HLA-ABC	NMLDVNGLFTL	2	2	1	B0YJ73	M2(Oxidation)	1252.62	11	Ras suppressor protein 1 variant 5 OS=Homo sapiens OX=9606 GN=RSU1 PE=4 SV=1 - [B0YJ73_HUMAN]	Yes	Yes
HLA-ABC	NQIPFIIQY	2	2	1	P20592		1135.61	9	Interferon-induced GTP-binding protein Mx2 OS=Homo sapiens OX=9606 GN=MX2 PE=1 SV=1 - [MX2_HUMAN]	No	Yes
HLA-ABC	NQRPPYGYY	1	2	1	A0A3B3IU46		1157.53	9	RNA guanine-7 methyltransferase-activating subunit-like (pseudogene) OS=Homo sapiens OX=9606 GN=RAMACL PE=4 SV=1 - [A0A3B3IU46_HUMAN]	No	Yes
HLA-ABC	NTQSGNLVHSY	1	3	1	A0A2R8YFW3		1219.57	11	F-box-like/WD repeat-containing protein TBL1X OS=Homo sapiens OX=9606 GN=TBL1X PE=1 SV=1 - [A0A2R8YFW3_HUMAN]	No	Yes
HLA-ABC	NYKPVANHQY	1	1	1	P13984		1233.6	10	General transcription factor IIF subunit 2 OS=Homo sapiens OX=9606 GN=GTF2F2 PE=1 SV=2 - [T2FB_HUMAN]	No	Yes
HLA-ABC	PEFGDFARF	1	3	1	B4DW77		1085.5	9	cDNA FLJ50891, highly similar to HLA class II histocompatibility antigen, DOalpha chain OS=Homo sapiens OX=9606 PE=2 SV=1 - [B4DW77_HUMAN]	No	Yes
HLA-ABC	PVLKNPDDPDTVD	1	1	1	Q5D862		1424.68	13	Filaggrin-2 OS=Homo sapiens OX=9606 GN=FLG2 PE=1 SV=1 - [FILA2_HUMAN]	No	Yes
HLA-ABC	QAQAGWLQHDY	1	3	1	E5RGD8		1316.6	11	Acyl-CoA 6-desaturase (Fragment) OS=Homo sapiens OX=9606 GN=FADS2 PE=1 SV=1 - [E5RGD8_HUMAN]	No	Yes
HLA-ABC	QEAEPQKQV	1	9	1	Q96KB7		1056.53	9	cDNA FLJ14381 fis, clone HEMBA1001824, highly similar to Homo sapiens nuclear protein NP94 mRNA OS=Homo sapiens OX=9606 PE=2 SV=1 - [Q96KB7_HUMAN]	No	Yes
HLA-ABC	QEFGPISYVVV	1	9	1	M0QXS5		1237.64	11	Heterogeneous nuclear ribonucleoprotein L (Fragment) OS=Homo sapiens OX=9606 GN=HNRNPL PE=1 SV=1 - [M0QXS5_HUMAN]	No	Yes
HLA-ABC	QEFGVPHQY	1	1	1	O60502		1104.51	9	Protein O-GlcNAcase OS=Homo sapiens OX=9606 GN=OGA PE=1 SV=2 - [OGA_HUMAN]	No	Yes
HLA-ABC	QEFKEAFNMI	3	9	1	J3KTJ1	M9(Oxidation)	1272.59	10	Myosin regulatory light chain 12A (Fragment) OS=Homo sapiens OX=9606 GN=MYL12A PE=1 SV=1 - [J3KTJ1_HUMAN]	Yes	Yes
HLA-ABC	QEFKEAFNMI	1	9	1	J3KTJ1		1256.6	10	Myosin regulatory light chain 12A (Fragment) OS=Homo sapiens OX=9606 GN=MYL12A PE=1 SV=1 - [J3KTJ1_HUMAN]	Yes	Yes
HLA-ABC	QEMADSLGVRI	1	5	1	A0A087WUT6		1218.61	11	Eukaryotic translation initiation factor 5B OS=Homo sapiens OX=9606 GN=EIF5B PE=1 SV=1 - [A0A087WUT6_HUMAN]	No	Yes
HLA-ABC	QERSFQENI	1	3	1	A0A3B3IRS3		1150.55	9	Guanylate-binding protein 7 (Fragment) OS=Homo sapiens OX=9606 GN=GBP7 PE=1 SV=1 - [A0A3B3IRS3_HUMAN]	No	Yes
HLA-ABC	QEVDPEGDRTI	2	3	1	F8W8T1		1258.59	11	Interferon-induced GTP-binding protein Mx1 OS=Homo sapiens OX=9606 GN=MX1 PE=1 SV=1 - [F8W8T1_HUMAN]	No	Yes
HLA-ABC	QEVFEKATFI	4	14	1	Q9BQ02		1211.63	10	Nucleolin OS=Homo sapiens OX=9606 PE=1 SV=1 - [Q9BQ02_HUMAN]	No	Yes
HLA-ABC	QEWLQLTMY	1	5	1	K7EIV0	M8(Oxidation)	1227.57	9	Calcium-activated neutral proteinase small subunit (Fragment) OS=Homo sapiens OX=9606 GN=CAPNS1 PE=1 SV=2 - [K7EIV0_HUMAN]	Yes	Yes
HLA-ABC	QEWLQLTMY	1	5	1	K7EIV0		1211.57	9	Calcium-activated neutral proteinase small subunit (Fragment) OS=Homo sapiens OX=9606 GN=CAPNS1 PE=1 SV=2 - [K7EIV0_HUMAN]	Yes	Yes
HLA-ABC	QEYIDAHPETI	1	6	1	G3V588		1315.61	11	Inositol-tetrakisphosphate 1-kinase (Fragment) OS=Homo sapiens OX=9606 GN=ITPK1 PE=1 SV=1 - [G3V588_HUMAN]	No	Yes
HLA-ABC	QEYLFQEQY	1	2	1	C9J8T0		1247.55	9	Selenocysteine-specific elongation factor OS=Homo sapiens OX=9606 GN=EEFSEC PE=1 SV=1 - [C9J8T0_HUMAN]	No	Yes
HLA-ABC	QEYLPSQITI	1	2	1	H0UI63		1191.62	10	Zinc finger, NFX1-type containing 1, isoform CRA_b OS=Homo sapiens OX=9606 GN=ZNFX1 PE=4 SV=1 - [H0UI63_HUMAN]	No	Yes
HLA-ABC	QEYQEKGVRV	1	4	1	F5H6T1		1235.63	10	ARP2 actin-related protein 2 homolog (Yeast), isoform CRA_d OS=Homo sapiens OX=9606 GN=ACTR2 PE=1 SV=2 - [F5H6T1_HUMAN]	No	Yes
HLA-ABC	QIKQDSSTGSY	1	3	1	Q53GE7		1213.57	11	Tetratricopeptide repeat domain 1 variant (Fragment) OS=Homo sapiens OX=9606 PE=2 SV=1 - [Q53GE7_HUMAN]	No	Yes
HLA-ABC	QIRGFIQDQY	2	1	1	Q8WUU5		1267.64	10	GATA zinc finger domain-containing protein 1 OS=Homo sapiens OX=9606 GN=GATAD1 PE=1 SV=1 - [GATD1_HUMAN]	No	Yes
HLA-ABC	QLITGKEDAANNY	1	29	1	Q53GA7		1436.7	13	Tubulin alpha chain (Fragment) OS=Homo sapiens OX=9606 PE=2 SV=1 - [Q53GA7_HUMAN]	No	Yes
HLA-ABC	QLQEDAARLQAAY	1	4	1	D6W5C0		1476.74	13	Spectrin beta chain OS=Homo sapiens OX=9606 GN=SPTBN1 PE=3 SV=1 - [D6W5C0_HUMAN]	No	Yes
HLA-ABC	QLQNIAEKGSY	1	4	1	A0A0C4DGH4		1250.63	11	HCG38864 OS=Homo sapiens OX=9606 GN=UNC13C PE=1 SV=1 - [A0A0C4DGH4_HUMAN]	No	Yes
HLA-ABC	QLVDIIEKV	1	10	1	B3KQ25		1056.63	9	Proteasome activator complex subunit 3 OS=Homo sapiens OX=9606 GN=PSME3 PE=1 SV=1 - [B3KQ25_HUMAN]	No	Yes
HLA-ABC	QMQGGDGDGGALGHHV	1	5	1	H7C2Y0	M2(Oxidation)	1551.66	16	Septin-2 (Fragment) OS=Homo sapiens OX=9606 GN=SEPTIN2 PE=1 SV=1 - [H7C2Y0_HUMAN]	No	No
HLA-ABC	QQIEPGEDDKY	1	2	1	B2RE94		1321.59	11	EEF1A lysine methyltransferase 1 OS=Homo sapiens OX=9606 GN=EEF1AKMT1 PE=2 SV=1 - [B2RE94_HUMAN]	No	Yes
HLA-ABC	QSISKALVAYY	1	5	1	M0QX76		1242.67	11	40S ribosomal protein S16 (Fragment) OS=Homo sapiens OX=9606 GN=RPS16 PE=1 SV=1 - [M0QX76_HUMAN]	No	Yes
HLA-ABC	QSLEQVFSKY	1	17	1	K7EPM4		1228.62	10	Cold-inducible RNA-binding protein OS=Homo sapiens OX=9606 GN=CIRBP PE=1 SV=1 - [K7EPM4_HUMAN]	No	Yes
HLA-ABC	QSLYIANHAY	3	8	1	B7Z1L5		1179.58	10	Fructose-bisphosphate aldolase OS=Homo sapiens OX=9606 PE=2 SV=1 - [B7Z1L5_HUMAN]	No	Yes
HLA-ABC	QSMDSKLSGRY	2	3	1	E9PRZ9		1271.6	11	Chromosome 11 open reading frame 58 (Fragment) OS=Homo sapiens OX=9606 GN=C11orf58 PE=1 SV=1 - [E9PRZ9_HUMAN]	Yes	Yes
HLA-ABC	QSMDSKLSGRY	1	3	1	E9PRZ9	M3(Oxidation)	1287.6	11	Chromosome 11 open reading frame 58 (Fragment) OS=Homo sapiens OX=9606 GN=C11orf58 PE=1 SV=1 - [E9PRZ9_HUMAN]	Yes	Yes
HLA-ABC	QVKEAEGSSAEY	3	9	1	H0YDS9		1297.59	12	Nuclear autoantigenic sperm protein (Fragment) OS=Homo sapiens OX=9606 GN=NASP PE=1 SV=1 - [H0YDS9_HUMAN]	No	Yes
HLA-ABC	QVLNAVNKGLY	1	2	1	B4DP22		1218.68	11	Carboxypeptidase OS=Homo sapiens OX=9606 PE=2 SV=1 - [B4DP22_HUMAN]	No	Yes
HLA-ABC	QVVGRELLAQY	1	4	1	H7C345		1275.7	11	Acyl-coenzyme A oxidase-like protein (Fragment) OS=Homo sapiens OX=9606 GN=ACOXL PE=4 SV=1 - [H7C345_HUMAN]	No	Yes
HLA-ABC	QWYEIYDKY	1	2	1	A8K9G9		1307.59	9	Phosphatidylinositol-4,5-bisphosphate 3-kinase OS=Homo sapiens OX=9606 PE=2 SV=1 - [A8K9G9_HUMAN]	No	Yes
HLA-ABC	QYSPFLSQY	1	1	1	Q9H0K1		1132.53	9	Serine/threonine-protein kinase SIK2 OS=Homo sapiens OX=9606 GN=SIK2 PE=1 SV=1 - [SIK2_HUMAN]	No	Yes
HLA-ABC	QYYDISAKSNY	1	5	1	B4DV51		1351.61	11	GTP-binding nuclear protein Ran OS=Homo sapiens OX=9606 GN=RAN PE=1 SV=1 - [B4DV51_HUMAN]	No	Yes
HLA-ABC	QYYQQYQNYY	1	1	1	Q9NX07		1460.61	10	tRNA selenocysteine 1-associated protein 1 OS=Homo sapiens OX=9606 GN=TRNAU1AP PE=1 SV=1 - [TSAP1_HUMAN]	No	Yes
HLA-ABC	RAKGPGGTSDAY	3	1	1	Q6WKZ4		1179.57	12	Rab11 family-interacting protein 1 OS=Homo sapiens OX=9606 GN=RAB11FIP1 PE=1 SV=3 - [RFIP1_HUMAN]	No	Yes
HLA-ABC	REAEDMVQKV	5	4	1	C9J9H5	M6(Oxidation)	1220.59	10	Mitotic spindle assembly checkpoint protein MAD1 (Fragment) OS=Homo sapiens OX=9606 GN=MAD1L1 PE=1 SV=1 - [C9J9H5_HUMAN]	No	Yes
HLA-ABC	REAEESSKI	1	2	1	P08240		1048.53	9	Signal recognition particle receptor subunit alpha OS=Homo sapiens OX=9606 GN=SRPRA PE=1 SV=2 - [SRPRA_HUMAN]	No	Yes
HLA-ABC	REAPPSYGQLI	1	5	1	E5RIW8		1230.64	11	Low-density lipoprotein receptor-related protein 12 (Fragment) OS=Homo sapiens OX=9606 GN=LRP12 PE=1 SV=8 - [E5RIW8_HUMAN]	No	Yes
HLA-ABC	REFDDPGQQV	2	4	1	K7ERU5		1190.54	10	Zinc finger protein 397 OS=Homo sapiens OX=9606 GN=ZNF397 PE=1 SV=1 - [K7ERU5_HUMAN]	No	Yes
HLA-ABC	REFELEESY	2	3	1	B4DVS2		1201.53	9	cDNA FLJ57617 OS=Homo sapiens OX=9606 PE=2 SV=1 - [B4DVS2_HUMAN]	No	Yes
HLA-ABC	REFGAGPLFNQI	6	2	1	Q7Z497		1348.7	12	SF3B1 protein (Fragment) OS=Homo sapiens OX=9606 GN=SF3B1 PE=2 SV=1 - [Q7Z497_HUMAN]	No	Yes
HLA-ABC	REIEGLLENI	3	6	1	Q9Y496		1185.64	10	Kinesin-like protein KIF3A OS=Homo sapiens OX=9606 GN=KIF3A PE=1 SV=4 - [KIF3A_HUMAN]	No	Yes
HLA-ABC	REIENEDMRV	2	8	1	A0A1E1ERW3	M8(Oxidation)	1306.6	10	Diaphanous homolog 1 OS=Homo sapiens OX=9606 GN=DIAPH1 PE=2 SV=1 - [A0A1E1ERW3_HUMAN]	No	Yes
HLA-ABC	REIEVPDQYGTI	2	3	1	Q9HC35		1419.71	12	Echinoderm microtubule-associated protein-like 4 OS=Homo sapiens OX=9606 GN=EML4 PE=1 SV=3 - [EMAL4_HUMAN]	No	Yes
HLA-ABC	REIFLSQPILL	1	19	1	E9PMD7		1328.79	11	Serine/threonine-protein phosphatase OS=Homo sapiens OX=9606 GN=PPP1CA PE=1 SV=2 - [E9PMD7_HUMAN]	No	Yes
HLA-ABC	REIGGGEAGAVI	1	2	1	B4DLY8		1128.6	12	cDNA FLJ53764, highly similar to Induced myeloid leukemia cell differentiation protein Mcl-1 OS=Homo sapiens OX=9606 PE=2 SV=1 - [B4DLY8_HUMAN]	No	Yes
HLA-ABC	REMENYEKI	3	3	1	F8WF22	M3(Oxidation)	1227.57	9	THO complex subunit 7 homolog (Fragment) OS=Homo sapiens OX=9606 GN=THOC7 PE=1 SV=2 - [F8WF22_HUMAN]	No	Yes
HLA-ABC	REMLIRVNM	1	23	1	H0Y961	M3(Oxidation); M9(Oxidation)	1193.61	9	Septin-11 (Fragment) OS=Homo sapiens OX=9606 GN=SEPTIN11 PE=1 SV=1 - [H0Y961_HUMAN]	No	Yes
HLA-ABC	REMLQQSKI	1	12	2	B4DMA2;Q2VPJ6	M3(Oxidation)	1148.61	9	HSP90AA1 protein (Fragment) OS=Homo sapiens OX=9606 GN=HSP90AA1 PE=2 SV=1 - [Q2VPJ6_HUMAN]	No	Yes
HLA-ABC	RETSHVTMV	1	13	1	D6RA86	M8(Oxidation)	1075.52	9	E3 ubiquitin-protein transferase MAEA OS=Homo sapiens OX=9606 GN=MAEA PE=1 SV=1 - [D6RA86_HUMAN]	No	Yes
HLA-ABC	REYEAQQQY	1	2	1	B4DRU9		1214.54	9	cDNA FLJ57179, highly similar to Homo sapiens ATP-binding cassette, sub-family F (GCN20), member 3 (ABCF3), mRNA OS=Homo sapiens OX=9606 PE=2 SV=1 - [B4DRU9_HUMAN]	No	Yes
HLA-ABC	REYIEIITSSI	2	1	1	Q8WUW1		1323.71	11	Protein BRICK1 OS=Homo sapiens OX=9606 GN=BRK1 PE=1 SV=1 - [BRK1_HUMAN]	No	Yes
HLA-ABC	REYLSEEVQAV	1	6	1	B3KMG1		1322.66	11	cDNA FLJ10910 fis, clone OVARC1000139, highly similar to U4/U6.U5 tri-snRNP-associated protein 2 OS=Homo sapiens OX=9606 PE=2 SV=1 - [B3KMG1_HUMAN]	No	Yes
HLA-ABC	REYMGFIQAM	1	3	1	Q05DA9	M4(Oxidation); M10(Oxidation)	1277.56	10	SFRS17A protein (Fragment) OS=Homo sapiens OX=9606 GN=SFRS17A PE=2 SV=1 - [Q05DA9_HUMAN]	No	Yes
HLA-ABC	RFIPSAYPYY	2	3	1	A0A0C4DGS1		1276.63	10	Dolichyl-diphosphooligosaccharide--protein glycosyltransferase 48 kDa subunit OS=Homo sapiens OX=9606 GN=DDOST PE=1 SV=1 - [A0A0C4DGS1_HUMAN]	No	Yes
HLA-ABC	RFMDDYIFTY	1	5	1	B4DVP3	M3(Oxidation)	1386.6	10	cDNA FLJ56702, highly similar to Myosin If OS=Homo sapiens OX=9606 PE=2 SV=1 - [B4DVP3_HUMAN]	No	Yes
HLA-ABC	RFYDLSSKY	2	10	1	H0YD73		1178.58	9	26S proteasome non-ATPase regulatory subunit 13 (Fragment) OS=Homo sapiens OX=9606 GN=PSMD13 PE=1 SV=1 - [H0YD73_HUMAN]	No	Yes
HLA-ABC	RGAPPMDSSY	1	9	1	A4FUJ8	M6(Oxidation)	1096.47	10	MKL1 protein OS=Homo sapiens OX=9606 GN=MKL1 PE=1 SV=1 - [A4FUJ8_HUMAN]	No	Yes
HLA-ABC	RHPEYAVSVLLR	1	1	1	P02769		1439.81	12	SWISS-PROT:P02769 (Bos taurus) Bovine serum albumin precursor	No	Yes
HLA-ABC	RIFGTDSQYNAY	2	1	1	Q15800		1434.66	12	Methylsterol monooxygenase 1 OS=Homo sapiens OX=9606 GN=MSMO1 PE=1 SV=1 - [MSMO1_HUMAN]	No	Yes
HLA-ABC	RIMDPYKASY	5	2	1	A0A087WYB4	M3(Oxidation)	1259.6	10	Stomatin-like protein 2, mitochondrial OS=Homo sapiens OX=9606 GN=STOML2 PE=1 SV=1 - [A0A087WYB4_HUMAN]	No	Yes
HLA-ABC	RIQNPDLWNSY	1	1	1	Q460N5		1405.68	11	Protein mono-ADP-ribosyltransferase PARP14 OS=Homo sapiens OX=9606 GN=PARP14 PE=1 SV=3 - [PAR14_HUMAN]	No	Yes
HLA-ABC	RIQNSGDFYDLY	3	9	1	B4DTD7		1490.69	12	Protein-tyrosine-phosphatase OS=Homo sapiens OX=9606 PE=2 SV=1 - [B4DTD7_HUMAN]	No	Yes
HLA-ABC	RISGVDRYY	1	1	1	O15239		1128.58	9	NADH dehydrogenase [ubiquinone] 1 alpha subcomplex subunit 1 OS=Homo sapiens OX=9606 GN=NDUFA1 PE=1 SV=1 - [NDUA1_HUMAN]	No	Yes
HLA-ABC	RISPTFADAY	1	2	1	Q548W1		1140.57	10	O-GlcNAc transferase subunit p110 OS=Homo sapiens OX=9606 GN=OGT PE=2 SV=1 - [Q548W1_HUMAN]	No	Yes
HLA-ABC	RLLDMGETDLML	1	4	1	B4DLE6	M5(Oxidation); M11(Oxidation)	1438.69	12	cDNA FLJ52559, highly similar to Homo sapiens unc-45 homolog A (UNC45A), transcript variant 3, mRNA OS=Homo sapiens OX=9606 PE=2 SV=1 - [B4DLE6_HUMAN]	Yes	Yes
HLA-ABC	RLLDMGETDLML	1	4	1	B4DLE6		1406.7	12	cDNA FLJ52559, highly similar to Homo sapiens unc-45 homolog A (UNC45A), transcript variant 3, mRNA OS=Homo sapiens OX=9606 PE=2 SV=1 - [B4DLE6_HUMAN]	Yes	Yes
HLA-ABC	RLLNILMQL	1	9	1	Q4W5H1	M7(Oxidation)	1129.67	9	Uncharacterized protein SMARCA5 (Fragment) OS=Homo sapiens OX=9606 GN=SMARCA5 PE=4 SV=1 - [Q4W5H1_HUMAN]	No	Yes
HLA-ABC	RLLQDSVDFSL	6	6	1	P08670		1292.68	11	Vimentin OS=Homo sapiens OX=9606 GN=VIM PE=1 SV=4 - [VIME_HUMAN]	No	Yes
HLA-ABC	RLQEVLNDYY	1	2	1	A0A075B6Q4		1312.65	10	Protein LTV1 homolog OS=Homo sapiens OX=9606 PE=3 SV=2 - [A0A075B6Q4_HUMAN]	No	Yes
HLA-ABC	RLQPFLQRY	4	10	1	F6S6P2		1220.69	9	BCL2-associated athanogene 6 (Fragment) OS=Homo sapiens OX=9606 GN=BAG6 PE=1 SV=1 - [F6S6P2_HUMAN]	No	Yes
HLA-ABC	RMNPNSPSITY	3	2	1	G3V279	M2(Oxidation)	1295.6	11	Enhancer of rudimentary homolog OS=Homo sapiens OX=9606 GN=ERH PE=1 SV=1 - [G3V279_HUMAN]	Yes	Yes
HLA-ABC	RMNPNSPSITY	1	2	1	G3V279		1279.6	11	Enhancer of rudimentary homolog OS=Homo sapiens OX=9606 GN=ERH PE=1 SV=1 - [G3V279_HUMAN]	Yes	Yes
HLA-ABC	RMQEMIARM	1	4	1	H7C2Y0	M2(Oxidation); M5(Oxidation); M9(Oxidation)	1213.55	9	Septin-2 (Fragment) OS=Homo sapiens OX=9606 GN=SEPTIN2 PE=1 SV=1 - [H7C2Y0_HUMAN]	No	Yes
HLA-ABC	RMQQQLDEY	1	9	1	P02545		1210.55	9	Prelamin-A/C OS=Homo sapiens OX=9606 GN=LMNA PE=1 SV=1 - [LMNA_HUMAN]	Yes	Yes
HLA-ABC	RMQQQLDEY	2	9	1	P02545	M2(Oxidation)	1226.54	9	Prelamin-A/C OS=Homo sapiens OX=9606 GN=LMNA PE=1 SV=1 - [LMNA_HUMAN]	Yes	Yes
HLA-ABC	RNMGGPYGGGNYGP	1	7	1	A0A024RA28		1396.6	14	Heterogeneous nuclear ribonucleoprotein A2/B1, isoform CRA_d OS=Homo sapiens OX=9606 GN=HNRNPA2B1 PE=4 SV=1 - [A0A024RA28_HUMAN]	Yes	No
HLA-ABC	RNMGGPYGGGNYGP	1	7	1	A0A024RA28	M3(Oxidation)	1412.6	14	Heterogeneous nuclear ribonucleoprotein A2/B1, isoform CRA_d OS=Homo sapiens OX=9606 GN=HNRNPA2B1 PE=4 SV=1 - [A0A024RA28_HUMAN]	Yes	No
HLA-ABC	RNQGGYGGSSSSSSY	4	13	1	Q3MI39		1493.62	15	HNRPA1 protein (Fragment) OS=Homo sapiens OX=9606 GN=HNRPA1 PE=2 SV=1 - [Q3MI39_HUMAN]	No	No
HLA-ABC	RNVSTGDVNVE	1	2	1	P13645		1189.58	11	Keratin, type I cytoskeletal 10 OS=Homo sapiens OX=9606 GN=KRT10 PE=1 SV=6 - [K1C10_HUMAN]	No	No
HLA-ABC	RQEEGVFGFY	2	4	1	B7Z6C8		1231.57	10	Solute carrier family 25 member 46 OS=Homo sapiens OX=9606 GN=SLC25A46 PE=1 SV=1 - [B7Z6C8_HUMAN]	No	Yes
HLA-ABC	RQFAAQTVGNTY	1	3	1	B3KTD5		1355.67	12	cDNA FLJ38083 fis, clone CTONG2016408, highly similar to UBX domain-containing protein 2 OS=Homo sapiens OX=9606 PE=2 SV=1 - [B3KTD5_HUMAN]	No	Yes
HLA-ABC	RQFDLAWQY	4	3	1	A0A087WWV3		1226.59	9	Uncharacterized protein OS=Homo sapiens OX=9606 PE=4 SV=1 - [A0A087WWV3_HUMAN]	No	Yes
HLA-ABC	RQIPQNFIADY	3	2	1	P10147		1364.69	11	C-C motif chemokine 3 OS=Homo sapiens OX=9606 GN=CCL3 PE=1 SV=1 - [CCL3_HUMAN]	No	Yes
HLA-ABC	RQIQFEIAHAY	1	5	1	A0A6Q8PGG2		1375.71	11	KIF-binding protein OS=Homo sapiens OX=9606 GN=KIFBP PE=1 SV=1 - [A0A6Q8PGG2_HUMAN]	No	Yes
HLA-ABC	RQKELESNY	1	4	1	B4E321		1166.58	9	Protein OS-9 OS=Homo sapiens OX=9606 GN=OS9 PE=1 SV=1 - [B4E321_HUMAN]	No	No
HLA-ABC	RQLEDILSTY	6	1	1	P40222		1237.64	10	Alpha-taxilin OS=Homo sapiens OX=9606 GN=TXLNA PE=1 SV=3 - [TXLNA_HUMAN]	No	Yes
HLA-ABC	RQLEEEGITFV	1	8	1	D5G3K3		1320.67	11	SEC14L1 protein (Fragment) OS=Homo sapiens OX=9606 GN=SEC14L1 PE=2 SV=1 - [D5G3K3_HUMAN]	No	Yes
HLA-ABC	RQMDESEQYLY	3	2	1	Q92845		1461.63	11	Kinesin-associated protein 3 OS=Homo sapiens OX=9606 GN=KIFAP3 PE=1 SV=2 - [KIFA3_HUMAN]	Yes	Yes
HLA-ABC	RQMDESEQYLY	1	2	1	Q92845	M3(Oxidation)	1477.62	11	Kinesin-associated protein 3 OS=Homo sapiens OX=9606 GN=KIFAP3 PE=1 SV=2 - [KIFA3_HUMAN]	Yes	Yes
HLA-ABC	RQNLLSQSHAY	1	4	1	D6W5C0		1316.67	11	Spectrin beta chain OS=Homo sapiens OX=9606 GN=SPTBN1 PE=3 SV=1 - [D6W5C0_HUMAN]	No	Yes
HLA-ABC	RQNSQVLLSETGIY	1	2	1	Q400G7		1607.83	14	B and T lymphocyte attenuator OS=Homo sapiens OX=9606 GN=BTLA PE=2 SV=1 - [Q400G7_HUMAN]	No	No
HLA-ABC	RQQEGGSQASVY	1	3	1	A0A075B6T1		1309.61	12	Activating molecule in BECN1-regulated autophagy protein 1 OS=Homo sapiens OX=9606 GN=AMBRA1 PE=1 SV=1 - [A0A075B6T1_HUMAN]	No	Yes
HLA-ABC	RQQPMEGATY	1	1	1	Q96DP5		1180.54	10	Methionyl-tRNA formyltransferase, mitochondrial OS=Homo sapiens OX=9606 GN=MTFMT PE=2 SV=2 - [FMT_HUMAN]	Yes	Yes
HLA-ABC	RQQPMEGATY	2	1	1	Q96DP5	M5(Oxidation)	1196.53	10	Methionyl-tRNA formyltransferase, mitochondrial OS=Homo sapiens OX=9606 GN=MTFMT PE=2 SV=2 - [FMT_HUMAN]	Yes	Yes
HLA-ABC	RQYGQTVATY	1	6	1	Q53G79		1186.58	10	Carnitine O-palmitoyltransferase II, mitochondrial variant (Fragment) OS=Homo sapiens OX=9606 PE=2 SV=1 - [Q53G79_HUMAN]	No	Yes
HLA-ABC	RSIAEMGAY	1	3	1	P05198	M6(Oxidation)	1013.47	9	Eukaryotic translation initiation factor 2 subunit 1 OS=Homo sapiens OX=9606 GN=EIF2S1 PE=1 SV=3 - [IF2A_HUMAN]	No	Yes
HLA-ABC	RSIPAYLAETLYY	6	3	1	D6RBE9		1559.81	13	Annexin OS=Homo sapiens OX=9606 GN=ANXA5 PE=1 SV=1 - [D6RBE9_HUMAN]	No	Yes
HLA-ABC	RSISQSSTDSY	2	8	1	C9JZV7		1230.55	11	Adenosylhomocysteinase 3 (Fragment) OS=Homo sapiens OX=9606 GN=AHCYL2 PE=1 SV=1 - [C9JZV7_HUMAN]	No	Yes
HLA-ABC	RSLDPSQTDFY	1	2	1	F8VXJ5		1328.61	11	Zinc finger protein 641 (Fragment) OS=Homo sapiens OX=9606 GN=ZNF641 PE=4 SV=1 - [F8VXJ5_HUMAN]	No	Yes
HLA-ABC	RSLEVLIGSGY	3	4	1	A0A024RCU9		1193.65	11	SFRS protein kinase 1, isoform CRA_e OS=Homo sapiens OX=9606 GN=SRPK1 PE=4 SV=1 - [A0A024RCU9_HUMAN]	No	Yes
HLA-ABC	RSMDSYLNQSY	1	2	1	A0A0A0MRN4		1363.59	11	DBIRD complex subunit ZNF326 OS=Homo sapiens OX=9606 GN=ZNF326 PE=1 SV=1 - [A0A0A0MRN4_HUMAN]	Yes	Yes
HLA-ABC	RSMDSYLNQSY	2	2	1	A0A0A0MRN4	M3(Oxidation)	1379.59	11	DBIRD complex subunit ZNF326 OS=Homo sapiens OX=9606 GN=ZNF326 PE=1 SV=1 - [A0A0A0MRN4_HUMAN]	Yes	Yes
HLA-ABC	RSMPAVMMQNY	1	1	1	O15014	M3(Oxidation); M7(Oxidation); M8(Oxidation)	1375.58	11	Zinc finger protein 609 OS=Homo sapiens OX=9606 GN=ZNF609 PE=1 SV=2 - [ZN609_HUMAN]	No	Yes
HLA-ABC	RSSGPYGGGGQYF	1	35	1	Q3MI39		1332.59	13	HNRPA1 protein (Fragment) OS=Homo sapiens OX=9606 GN=HNRPA1 PE=2 SV=1 - [Q3MI39_HUMAN]	No	Yes
HLA-ABC	RSSQGTSYDSY	2	5	1	I3L2C7		1250.52	11	Gem-associated protein 4 OS=Homo sapiens OX=9606 GN=GEMIN4 PE=1 SV=1 - [I3L2C7_HUMAN]	No	Yes
HLA-ABC	RTKQPIPAAY	2	6	1	A0A0S2Z5N1		1144.64	10	Cell division cycle 73 Paf1/RNA polymerase II complex component-like protein isoform 2 (Fragment) OS=Homo sapiens OX=9606 GN=CDC73 PE=2 SV=1 - [A0A0S2Z5N1_HUMAN]	No	Yes
HLA-ABC	RTLPETLDPAEY	1	3	1	F2Z3P9		1404.7	12	Complex I-B15 OS=Homo sapiens OX=9606 GN=NDUFB4 PE=1 SV=1 - [F2Z3P9_HUMAN]	No	Yes
HLA-ABC	RTMSVSDFNY	1	3	1	H0YA04	M3(Oxidation)	1235.53	10	Erbin (Fragment) OS=Homo sapiens OX=9606 GN=ERBIN PE=1 SV=1 - [H0YA04_HUMAN]	No	Yes
HLA-ABC	RTQPMTAQAASY	2	2	1	Q59GV2		1324.63	12	RNA binding motif protein 14 variant (Fragment) OS=Homo sapiens OX=9606 PE=2 SV=1 - [Q59GV2_HUMAN]	Yes	Yes
HLA-ABC	RTQPMTAQAASY	4	2	1	Q59GV2	M5(Oxidation)	1340.62	12	RNA binding motif protein 14 variant (Fragment) OS=Homo sapiens OX=9606 PE=2 SV=1 - [Q59GV2_HUMAN]	Yes	Yes
HLA-ABC	RTVSLFSPAFY	3	1	1	Q13077		1287.67	11	TNF receptor-associated factor 1 OS=Homo sapiens OX=9606 GN=TRAF1 PE=1 SV=1 - [TRAF1_HUMAN]	No	Yes
HLA-ABC	RVASVMQEY	2	6	1	Q6MZI6	M6(Oxidation)	1098.52	9	Proteasome (Prosome, macropain) subunit, alpha type, 2, isoform CRA_a OS=Homo sapiens OX=9606 GN=DKFZp686D09174 PE=2 SV=1 - [Q6MZI6_HUMAN]	No	Yes
HLA-ABC	RVFDKDGNGY	1	8	1	Q9BRL5		1170.55	10	CALM3 protein OS=Homo sapiens OX=9606 PE=1 SV=1 - [Q9BRL5_HUMAN]	No	Yes
HLA-ABC	RVISEFVIPSVY	1	4	1	A0A7I2YQI0		1408.78	12	Probable E3 ubiquitin-protein ligase makorin-2 OS=Homo sapiens OX=9606 GN=MKRN2 PE=4 SV=1 - [A0A7I2YQI0_HUMAN]	No	Yes
HLA-ABC	RVKGTNIQENEY	3	3	1	A0A024QZR3		1450.73	12	Protein pelota homolog OS=Homo sapiens OX=9606 GN=hCG_2002731 PE=3 SV=1 - [A0A024QZR3_HUMAN]	No	Yes
HLA-ABC	RVLESTPNNGY	1	2	1	B4DLS7		1249.62	11	cDNA FLJ53454, highly similar to Interferon-induced protein with tetratricopeptide repeats 3 OS=Homo sapiens OX=9606 PE=2 SV=1 - [B4DLS7_HUMAN]	No	Yes
HLA-ABC	RVLESTPNNGYLY	2	2	1	B4DLS7		1525.76	13	cDNA FLJ53454, highly similar to Interferon-induced protein with tetratricopeptide repeats 3 OS=Homo sapiens OX=9606 PE=2 SV=1 - [B4DLS7_HUMAN]	No	Yes
HLA-ABC	RVLPPNWKY	15	1	1	P62277		1172.66	9	40S ribosomal protein S13 OS=Homo sapiens OX=9606 GN=RPS13 PE=1 SV=2 - [RS13_HUMAN]	No	Yes
HLA-ABC	RVMPEEIARYY	1	1	1	Q9Y236	M3(Oxidation)	1442.71	11	Oxidative stress-induced growth inhibitor 2 OS=Homo sapiens OX=9606 GN=OSGIN2 PE=2 SV=1 - [OSGI2_HUMAN]	No	Yes
HLA-ABC	RVNDVPEEFLY	5	3	1	B4E205		1380.67	11	cDNA FLJ61651, highly similar to Protein transport protein Sec24A OS=Homo sapiens OX=9606 PE=2 SV=1 - [B4E205_HUMAN]	No	Yes
HLA-ABC	RVNDVPEEFMY	1	3	1	B4E2E1		1398.63	11	cDNA FLJ54322, highly similar to Protein transport protein Sec24B OS=Homo sapiens OX=9606 PE=2 SV=1 - [B4E2E1_HUMAN]	Yes	Yes
HLA-ABC	RVNDVPEEFMY	2	3	1	B4E2E1	M10(Oxidation)	1414.63	11	cDNA FLJ54322, highly similar to Protein transport protein Sec24B OS=Homo sapiens OX=9606 PE=2 SV=1 - [B4E2E1_HUMAN]	Yes	Yes
HLA-ABC	RVNLFTDFDKY	10	7	1	C9JZG1		1417.71	11	Eukaryotic translation initiation factor 3 subunit B (Fragment) OS=Homo sapiens OX=9606 GN=EIF3B PE=1 SV=1 - [C9JZG1_HUMAN]	No	Yes
HLA-ABC	RVQDLMAQM	2	3	1	B3KXU8	M6(Oxidation); M9(Oxidation)	1123.52	9	cDNA FLJ46087 fis, clone TESTI2009497, highly similar to GPI-anchored protein p137 OS=Homo sapiens OX=9606 PE=2 SV=1 - [B3KXU8_HUMAN]	No	Yes
HLA-ABC	RVQEGNESY	1	2	1	P11912		1081.49	9	B-cell antigen receptor complex-associated protein alpha chain OS=Homo sapiens OX=9606 GN=CD79A PE=1 SV=2 - [CD79A_HUMAN]	No	Yes
HLA-ABC	RVQGFQVEY	1	7	1	A0A087X1A5		1125.57	9	Double-stranded RNA-binding protein Staufen homolog 1 OS=Homo sapiens OX=9606 GN=STAU1 PE=1 SV=1 - [A0A087X1A5_HUMAN]	No	Yes
HLA-ABC	RVVGSELIQKY	3	2	1	P62191		1291.73	11	26S proteasome regulatory subunit 4 OS=Homo sapiens OX=9606 GN=PSMC1 PE=1 SV=1 - [PRS4_HUMAN]	No	Yes
HLA-ABC	RVYGVFSNPWNY	2	3	1	B3KMH6		1501.72	12	cDNA FLJ11033 fis, clone PLACE1004203, highly similar to Semaphorin-7A OS=Homo sapiens OX=9606 PE=2 SV=1 - [B3KMH6_HUMAN]	No	Yes
HLA-ABC	RVYIFDYGQY	3	4	1	C9J2H7		1323.63	10	Lysophospholipid acyltransferase 2 (Fragment) OS=Homo sapiens OX=9606 GN=MBOAT2 PE=1 SV=1 - [C9J2H7_HUMAN]	No	Yes
HLA-ABC	RYIDQQIQGGL	1	2	1	E9PEZ1		1290.68	11	Cullin-9 OS=Homo sapiens OX=9606 GN=CUL9 PE=1 SV=1 - [E9PEZ1_HUMAN]	No	Yes
HLA-ABC	RYISPDQLADLY	4	3	1	A0A2R8Y6G6		1453.73	12	2-phospho-D-glycerate hydro-lyase OS=Homo sapiens OX=9606 GN=ENO1 PE=1 SV=1 - [A0A2R8Y6G6_HUMAN]	No	Yes
HLA-ABC	RYQTFVNFNY	5	3	1	L7RET5		1351.64	10	TRIM5 (Fragment) OS=Homo sapiens OX=9606 GN=TRIM5 PE=4 SV=1 - [L7RET5_HUMAN]	No	Yes
HLA-ABC	RYVQEGIGSSY	1	2	1	A0A024QZB1		1258.6	11	HCG1998636, isoform CRA_a OS=Homo sapiens OX=9606 GN=hCG_1998636 PE=4 SV=1 - [A0A024QZB1_HUMAN]	No	Yes
HLA-ABC	RYYSGLIYTY	4	11	1	P35579		1298.64	10	Myosin-9 OS=Homo sapiens OX=9606 GN=MYH9 PE=1 SV=4 - [MYH9_HUMAN]	No	Yes
HLA-ABC	SAFPFPVTV	1	2	1	H7C1I0		964.512	9	Solute carrier family 35 member E1 (Fragment) OS=Homo sapiens OX=9606 GN=SLC35E1 PE=1 SV=2 - [H7C1I0_HUMAN]	No	Yes
HLA-ABC	SAFPFPVTVSL	1	2	1	H7C1I0		1164.63	11	Solute carrier family 35 member E1 (Fragment) OS=Homo sapiens OX=9606 GN=SLC35E1 PE=1 SV=2 - [H7C1I0_HUMAN]	No	Yes
HLA-ABC	SAISSVRLY	1	3	1	B4E3M6		995.549	9	cDNA FLJ55446, highly similar to Superkiller viralicidic activity 2-like 2 OS=Homo sapiens OX=9606 PE=2 SV=1 - [B4E3M6_HUMAN]	No	Yes
HLA-ABC	SAKEALETDLY	4	3	1	A0A024RAP0		1239.61	11	X-ray repair complementing defective repair in Chinese hamster cells 4, isoform CRA_a OS=Homo sapiens OX=9606 GN=XRCC4 PE=4 SV=1 - [A0A024RAP0_HUMAN]	No	Yes
HLA-ABC	SASPIFTHVY	1	2	1	B7WP74		1121.56	10	Pre-mRNA-splicing factor CWC22 homolog (Fragment) OS=Homo sapiens OX=9606 GN=CWC22 PE=1 SV=1 - [B7WP74_HUMAN]	No	Yes
HLA-ABC	SAVDFIRTL	1	3	1	A0A024RA53		1021.56	9	Serine/threonine kinase 17a (Apoptosis-inducing), isoform CRA_a OS=Homo sapiens OX=9606 GN=STK17A PE=3 SV=1 - [A0A024RA53_HUMAN]	No	Yes
HLA-ABC	SAVNIIRTF	2	3	1	A8KA41		1020.58	9	2'-5' oligoadenylate synthase OS=Homo sapiens OX=9606 PE=2 SV=1 - [A8KA41_HUMAN]	No	Yes
HLA-ABC	SAYGSVKAY	1	20	1	H0YMD9		945.465	9	Annexin A2 (Fragment) OS=Homo sapiens OX=9606 GN=ANXA2 PE=1 SV=1 - [H0YMD9_HUMAN]	No	Yes
HLA-ABC	SDEFGSWQEY	1	2	1	G5E9U9		1247.48	10	Poly (ADP-ribose) polymerase family, member 12, isoform CRA_a OS=Homo sapiens OX=9606 GN=PARP12 PE=1 SV=1 - [G5E9U9_HUMAN]	No	Yes
HLA-ABC	SEAGTQPQV	1	5	1	B4DZB4		916.438	9	Heat shock 110 kDa protein OS=Homo sapiens OX=9606 PE=2 SV=1 - [B4DZB4_HUMAN]	No	Yes
HLA-ABC	SEAQPARQI	1	4	1	A8K619		999.52	9	Sterol regulatory element-binding protein cleavage-activating protein OS=Homo sapiens OX=9606 PE=2 SV=1 - [A8K619_HUMAN]	No	Yes
HLA-ABC	SEASVFDAY	1	2	1	P62854		988.422	9	40S ribosomal protein S26 OS=Homo sapiens OX=9606 GN=RPS26 PE=1 SV=3 - [RS26_HUMAN]	No	Yes
HLA-ABC	SEDGAIHVI	1	12	1	D5G3K3		940.471	9	SEC14L1 protein (Fragment) OS=Homo sapiens OX=9606 GN=SEC14L1 PE=2 SV=1 - [D5G3K3_HUMAN]	No	Yes
HLA-ABC	SEDIHIIYI	1	1	1	Q9H867		1102.57	9	Protein-lysine methyltransferase METTL21D OS=Homo sapiens OX=9606 GN=VCPKMT PE=1 SV=2 - [MT21D_HUMAN]	No	Yes
HLA-ABC	SEDPSLQRSVSV	1	1	1	Q9UHR4		1303.65	12	Brain-specific angiogenesis inhibitor 1-associated protein 2-like protein 1 OS=Homo sapiens OX=9606 GN=BAIAP2L1 PE=1 SV=2 - [BI2L1_HUMAN]	No	Yes
HLA-ABC	SEDQRTPLM	2	6	1	A0A1B0GTP4	M9(Oxidation)	1092.5	9	Histone-lysine N-methyltransferase EHMT1 (Fragment) OS=Homo sapiens OX=9606 GN=EHMT1 PE=1 SV=1 - [A0A1B0GTP4_HUMAN]	No	Yes
HLA-ABC	SEEEFLRTY	1	1	1	Q9NSA3		1173.54	9	Beta-catenin-interacting protein 1 OS=Homo sapiens OX=9606 GN=CTNNBIP1 PE=1 SV=1 - [CNBP1_HUMAN]	No	Yes
HLA-ABC	SEEEIREAF	3	10	1	Q9BRL5		1109.51	9	CALM3 protein OS=Homo sapiens OX=9606 PE=1 SV=1 - [Q9BRL5_HUMAN]	No	Yes
HLA-ABC	SEEELKKAY	1	1	1	Q5F1R6		1096.55	9	DnaJ homolog subfamily C member 21 OS=Homo sapiens OX=9606 GN=DNAJC21 PE=1 SV=2 - [DJC21_HUMAN]	No	Yes
HLA-ABC	SEEFQIHVF	1	3	1	Q5R372		1135.54	9	Rab GTPase-activating protein 1-like OS=Homo sapiens OX=9606 GN=RABGAP1L PE=1 SV=1 - [RBG1L_HUMAN]	No	Yes
HLA-ABC	SEEKAETPTA	1	5	1	A0A087WUT6		1062.49	10	Eukaryotic translation initiation factor 5B OS=Homo sapiens OX=9606 GN=EIF5B PE=1 SV=1 - [A0A087WUT6_HUMAN]	No	Yes
HLA-ABC	SEELVQKY	1	9	1	A0A0U1RQR6		995.5	8	Reticulon (Fragment) OS=Homo sapiens OX=9606 GN=RTN4 PE=1 SV=1 - [A0A0U1RQR6_HUMAN]	No	Yes
HLA-ABC	SEEVVSREV	2	12	1	P02545		1033.51	9	Prelamin-A/C OS=Homo sapiens OX=9606 GN=LMNA PE=1 SV=1 - [LMNA_HUMAN]	No	Yes
HLA-ABC	SEFDFFERL	2	7	1	Q5TCJ7		1189.55	9	Semaphorin-4A (Fragment) OS=Homo sapiens OX=9606 GN=SEMA4A PE=1 SV=1 - [Q5TCJ7_HUMAN]	No	Yes
HLA-ABC	SEFDFIVRY	2	3	1	Q6TKP8		1175.57	9	Patched (Fragment) OS=Homo sapiens OX=9606 PE=4 SV=1 - [Q6TKP8_HUMAN]	No	Yes
HLA-ABC	SEFEGGKSTV	1	5	1	B4DP20		1040.49	10	cDNA FLJ58372, highly similar to Nuclear pore complex protein Nup88 OS=Homo sapiens OX=9606 PE=2 SV=1 - [B4DP20_HUMAN]	No	Yes
HLA-ABC	SEFELLRSY	1	2	1	F8W9T3		1143.56	9	Sorting nexin-4 (Fragment) OS=Homo sapiens OX=9606 GN=SNX4 PE=1 SV=1 - [F8W9T3_HUMAN]	No	Yes
HLA-ABC	SEFGLKISF	2	1	1	P32929		1027.54	9	Cystathionine gamma-lyase OS=Homo sapiens OX=9606 GN=CTH PE=1 SV=3 - [CGL_HUMAN]	No	Yes
HLA-ABC	SEFIDSQRVWAEY	1	2	1	Q6P2Q9		1629.75	13	Pre-mRNA-processing-splicing factor 8 OS=Homo sapiens OX=9606 GN=PRPF8 PE=1 SV=2 - [PRP8_HUMAN]	No	Yes
HLA-ABC	SEFKAMDSI	1	6	1	B3KSR8	M6(Oxidation)	1043.47	9	cDNA FLJ36832 fis, clone ASTRO2010799, highly similar to ALPHA-1 CATENIN OS=Homo sapiens OX=9606 PE=2 SV=1 - [B3KSR8_HUMAN]	No	Yes
HLA-ABC	SEFLYDKALTF	2	3	1	A0A087WZ11		1333.66	11	Putative ATP-dependent RNA helicase DHX57 OS=Homo sapiens OX=9606 GN=DHX57 PE=1 SV=1 - [A0A087WZ11_HUMAN]	No	Yes
HLA-ABC	SEGKLEQTV	1	3	1	B5MCC0		990.507	9	Peroxynitrite isomerase THAP4 OS=Homo sapiens OX=9606 GN=THAP4 PE=1 SV=1 - [B5MCC0_HUMAN]	No	Yes
HLA-ABC	SEGRTFEM	1	4	1	E7EN95	M8(Oxidation)	972.405	8	Filamin-B OS=Homo sapiens OX=9606 GN=FLNB PE=1 SV=1 - [E7EN95_HUMAN]	No	Yes
HLA-ABC	SEHEFKENM	1	1	1	Q9UHJ3	M9(Oxidation)	1166.48	9	Scm-like with four MBT domains protein 1 OS=Homo sapiens OX=9606 GN=SFMBT1 PE=1 SV=2 - [SMBT1_HUMAN]	No	Yes
HLA-ABC	SEIDMNDIKAFY	1	9	1	Q05BR2		1445.65	12	ANXA1 protein OS=Homo sapiens OX=9606 GN=ANXA1 PE=2 SV=1 - [Q05BR2_HUMAN]	No	Yes
HLA-ABC	SEIEAKVRY	1	2	1	Q9Y490		1094.58	9	Talin-1 OS=Homo sapiens OX=9606 GN=TLN1 PE=1 SV=3 - [TLN1_HUMAN]	No	Yes
HLA-ABC	SEIEAKVRYV	1	2	1	Q9Y490		1193.65	10	Talin-1 OS=Homo sapiens OX=9606 GN=TLN1 PE=1 SV=3 - [TLN1_HUMAN]	No	Yes
HLA-ABC	SEISQVFEI	1	7	1	A0A087X1A5		1051.53	9	Double-stranded RNA-binding protein Staufen homolog 1 OS=Homo sapiens OX=9606 GN=STAU1 PE=1 SV=1 - [A0A087X1A5_HUMAN]	No	Yes
HLA-ABC	SELISTRF	1	1	1	P62699		952.509	8	Protein yippee-like 5 OS=Homo sapiens OX=9606 GN=YPEL5 PE=1 SV=1 - [YPEL5_HUMAN]	No	Yes
HLA-ABC	SELLSDYIRLI	1	4	1	B3KML1		1321.73	11	Sorting nexin-2 OS=Homo sapiens OX=9606 PE=2 SV=1 - [B3KML1_HUMAN]	No	Yes
HLA-ABC	SEMEMAHLY	1	4	1	B3KQK0	M3(Oxidation)	1126.45	9	cDNA FLJ90599 fis, clone PLACE1001340, highly similar to Mitochondrial proteins importreceptor OS=Homo sapiens OX=9606 PE=2 SV=1 - [B3KQK0_HUMAN]	Yes	Yes
HLA-ABC	SEMEMAHLY	1	4	1	B3KQK0	M3(Oxidation); M5(Oxidation)	1142.44	9	cDNA FLJ90599 fis, clone PLACE1001340, highly similar to Mitochondrial proteins importreceptor OS=Homo sapiens OX=9606 PE=2 SV=1 - [B3KQK0_HUMAN]	Yes	Yes
HLA-ABC	SEMRAPPAA	1	7	1	E9PLT2	M3(Oxidation)	945.446	9	Nucleolar transcription factor 1 (Fragment) OS=Homo sapiens OX=9606 GN=UBTF PE=1 SV=1 - [E9PLT2_HUMAN]	No	Yes
HLA-ABC	SENELKKAY	1	4	1	I3L320		1081.55	9	DnaJ homolog subfamily A member 2 OS=Homo sapiens OX=9606 GN=DNAJA2 PE=1 SV=1 - [I3L320_HUMAN]	No	Yes
HLA-ABC	SENPQRGSSV	1	4	1	B3KMV5		1060.5	10	cDNA FLJ12728 fis, clone NT2RP2000040, highly similar to Protein FAM62A OS=Homo sapiens OX=9606 PE=2 SV=1 - [B3KMV5_HUMAN]	No	Yes
HLA-ABC	SEQFTAMF	1	42	2	B7Z4N1;B3KML9		960.41	8	Delta-tubulin OS=Homo sapiens OX=9606 PE=2 SV=1 - [B3KML9_HUMAN]	No	Yes
HLA-ABC	SEQPQGEYGVTI	1	1	1	Q5SRE5		1307.61	12	Nucleoporin NUP188 OS=Homo sapiens OX=9606 GN=NUP188 PE=1 SV=1 - [NU188_HUMAN]	No	Yes
HLA-ABC	SESEIVPKV	1	6	1	E9PN23		987.532	9	HBS1-like protein (Fragment) OS=Homo sapiens OX=9606 GN=HBS1L PE=1 SV=1 - [E9PN23_HUMAN]	No	Yes
HLA-ABC	SETDMVRQI	1	7	1	E9PMB6	M5(Oxidation)	1094.51	9	Vacuolar protein sorting-associated protein 51 homolog (Fragment) OS=Homo sapiens OX=9606 GN=VPS51 PE=1 SV=1 - [E9PMB6_HUMAN]	No	Yes
HLA-ABC	SETELKDTY	2	6	1	H7C1H2		1085.5	9	26S proteasome non-ATPase regulatory subunit 2 (Fragment) OS=Homo sapiens OX=9606 GN=PSMD2 PE=1 SV=1 - [H7C1H2_HUMAN]	No	Yes
HLA-ABC	SETKIFTASNV	1	7	1	Q5VU79		1196.61	11	Ubiquitin-associated protein 2-like (Fragment) OS=Homo sapiens OX=9606 GN=UBAP2L PE=1 SV=1 - [Q5VU79_HUMAN]	No	Yes
HLA-ABC	SETRSITNTTV	3	7	1	B4DX42		1208.61	11	Splicing factor 1 OS=Homo sapiens OX=9606 PE=2 SV=1 - [B4DX42_HUMAN]	No	Yes
HLA-ABC	SEVELMKV	1	2	1	P11926		934.489	8	Ornithine decarboxylase OS=Homo sapiens OX=9606 GN=ODC1 PE=1 SV=2 - [DCOR_HUMAN]	No	Yes
HLA-ABC	SEVLSWQF	3	9	1	A0A669KB68		995.484	8	Signal transducer and activator of transcription OS=Homo sapiens OX=9606 GN=STAT1 PE=1 SV=1 - [A0A669KB68_HUMAN]	No	Yes
HLA-ABC	SEVNFDNSI	1	2	1	O14682		1024.45	9	Ectoderm-neural cortex protein 1 OS=Homo sapiens OX=9606 GN=ENC1 PE=1 SV=2 - [ENC1_HUMAN]	No	Yes
HLA-ABC	SEVPNGKEV	1	1	1	Q9H4L7		958.483	9	SWI/SNF-related matrix-associated actin-dependent regulator of chromatin subfamily A containing DEAD/H box 1 OS=Homo sapiens OX=9606 GN=SMARCAD1 PE=1 SV=2 - [SMRCD_HUMAN]	No	Yes
HLA-ABC	SEVSAENILTV	1	4	1	F5GWI9		1161.6	11	Coiled-coil domain-containing protein 53 OS=Homo sapiens OX=9606 GN=WASHC3 PE=1 SV=1 - [F5GWI9_HUMAN]	No	Yes
HLA-ABC	SEWDSSRTPII	1	1	1	Q14789		1290.63	11	Golgin subfamily B member 1 OS=Homo sapiens OX=9606 GN=GOLGB1 PE=1 SV=2 - [GOGB1_HUMAN]	No	Yes
HLA-ABC	SEYDQIRYI	3	9	1	A4D1R9		1186.57	9	Homeodomain interacting protein kinase 2 OS=Homo sapiens OX=9606 GN=HIPK2 PE=4 SV=1 - [A4D1R9_HUMAN]	No	Yes
HLA-ABC	SEYNNFKSM	3	2	1	A0A6Q8PGB0	M9(Oxidation)	1135.47	9	DNA-directed RNA polymerase subunit OS=Homo sapiens OX=9606 GN=POLR2A PE=1 SV=2 - [A0A6Q8PGB0_HUMAN]	Yes	Yes
HLA-ABC	SEYNNFKSM	1	2	1	A0A6Q8PGB0		1119.47	9	DNA-directed RNA polymerase subunit OS=Homo sapiens OX=9606 GN=POLR2A PE=1 SV=2 - [A0A6Q8PGB0_HUMAN]	Yes	Yes
HLA-ABC	SEYNNFKSMV	1	2	1	A0A6Q8PGB0	M9(Oxidation)	1234.54	10	DNA-directed RNA polymerase subunit OS=Homo sapiens OX=9606 GN=POLR2A PE=1 SV=2 - [A0A6Q8PGB0_HUMAN]	No	Yes
HLA-ABC	SEYNNFKSMVV	2	2	1	A0A6Q8PGB0	M9(Oxidation)	1333.61	11	DNA-directed RNA polymerase subunit OS=Homo sapiens OX=9606 GN=POLR2A PE=1 SV=2 - [A0A6Q8PGB0_HUMAN]	No	Yes
HLA-ABC	SEYQQYQDATA	1	47	2	B7Z4N1;B3KML9		1303.54	11	Delta-tubulin OS=Homo sapiens OX=9606 PE=2 SV=1 - [B3KML9_HUMAN]	No	Yes
HLA-ABC	SEYQRFAVM	4	4	1	A0A0C4DGZ6	M9(Oxidation)	1146.52	9	Ribonucleoside-diphosphate reductase subunit M2 B OS=Homo sapiens OX=9606 GN=RRM2B PE=1 SV=1 - [A0A0C4DGZ6_HUMAN]	No	Yes
HLA-ABC	SEYVPEIVNFV	1	7	1	Q59HE5		1295.65	11	Cysteine-tRNA ligase isoform b variant (Fragment) OS=Homo sapiens OX=9606 PE=2 SV=1 - [Q59HE5_HUMAN]	No	Yes
HLA-ABC	SEYVRNQQTI	3	5	1	D3DN77		1237.61	10	HCG2022736, isoform CRA_a OS=Homo sapiens OX=9606 GN=hCG_2022736 PE=3 SV=1 - [D3DN77_HUMAN]	No	Yes
HLA-ABC	SEYYDYGHGEV	1	4	1	B4E043		1318.52	11	KH domain containing, RNA binding, signal transduction associated 1, isoform CRA_b OS=Homo sapiens OX=9606 GN=KHDRBS1 PE=2 SV=1 - [B4E043_HUMAN]	No	Yes
HLA-ABC	SFFGETSHNY	5	6	1	H0Y8T4		1188.49	10	Matrin-3 (Fragment) OS=Homo sapiens OX=9606 GN=MATR3 PE=1 SV=1 - [H0Y8T4_HUMAN]	No	Yes
HLA-ABC	SFLEILHTY	4	1	1	O75182		1122.58	9	Paired amphipathic helix protein Sin3b OS=Homo sapiens OX=9606 GN=SIN3B PE=1 SV=2 - [SIN3B_HUMAN]	No	Yes
HLA-ABC	SGGGGGGGLGSGGSIRSS	1	2	1	P35527		1406.66	18	Keratin, type I cytoskeletal 9 OS=Homo sapiens OX=9606 GN=KRT9 PE=1 SV=3 - [K1C9_HUMAN]	No	No
HLA-ABC	SGGGSSGGSIGGRGSSSGGVKSSGGSS	1	8	1	H6VRF8		2156.97	27	Cytokeratin-1 OS=Homo sapiens OX=9606 GN=KRT1 PE=3 SV=1 - [H6VRF8_HUMAN]	No	No
HLA-ABC	SGGGSSGGSIGGRGSSSGGVKSSGGSSS	1	8	1	H6VRF8		2244.01	28	Cytokeratin-1 OS=Homo sapiens OX=9606 GN=KRT1 PE=3 SV=1 - [H6VRF8_HUMAN]	No	No
HLA-ABC	SGISSESGHYY	1	1	1	Q8NB14		1186.5	11	Ubiquitin carboxyl-terminal hydrolase 38 OS=Homo sapiens OX=9606 GN=USP38 PE=1 SV=2 - [UBP38_HUMAN]	No	Yes
HLA-ABC	SGMDVTIVKTDY	1	9	1	A0A3B3IS09		1328.64	12	Acylglycerol kinase, mitochondrial OS=Homo sapiens OX=9606 GN=AGK PE=1 SV=1 - [A0A3B3IS09_HUMAN]	Yes	Yes
HLA-ABC	SGMDVTIVKTDY	1	9	1	A0A3B3IS09	M3(Oxidation)	1344.63	12	Acylglycerol kinase, mitochondrial OS=Homo sapiens OX=9606 GN=AGK PE=1 SV=1 - [A0A3B3IS09_HUMAN]	Yes	Yes
HLA-ABC	SGQASGGHYY	1	5	1	D3DWB6		1026.43	10	Ubiquitinyl hydrolase 1 OS=Homo sapiens OX=9606 GN=USP9X PE=3 SV=1 - [D3DWB6_HUMAN]	No	Yes
HLA-ABC	SGRGFGDGYNGY	2	8	1	A0A024RA28		1249.52	12	Heterogeneous nuclear ribonucleoprotein A2/B1, isoform CRA_d OS=Homo sapiens OX=9606 GN=HNRNPA2B1 PE=4 SV=1 - [A0A024RA28_HUMAN]	No	Yes
HLA-ABC	SHMPGDLFNLY	1	6	1	A0A0G2JP31	M3(Oxidation)	1309.58	11	Cell cycle checkpoint protein RAD17 (Fragment) OS=Homo sapiens OX=9606 GN=RAD17 PE=1 SV=1 - [A0A0G2JP31_HUMAN]	No	Yes
HLA-ABC	SIGYGDMVPHTY	2	7	1	Q9UGI6	M7(Oxidation)	1355.59	12	Small conductance calcium-activated potassium channel protein 3 OS=Homo sapiens OX=9606 GN=KCNN3 PE=1 SV=2 - [KCNN3_HUMAN]	Yes	Yes
HLA-ABC	SIGYGDMVPHTY	2	7	1	Q9UGI6		1339.59	12	Small conductance calcium-activated potassium channel protein 3 OS=Homo sapiens OX=9606 GN=KCNN3 PE=1 SV=2 - [KCNN3_HUMAN]	Yes	Yes
HLA-ABC	SIIGRLLEV	5	2	1	E9PMD7		999.617	9	Serine/threonine-protein phosphatase OS=Homo sapiens OX=9606 GN=PPP1CA PE=1 SV=2 - [E9PMD7_HUMAN]	No	Yes
HLA-ABC	SILTIEDGIFEV	1	11	1	E9PN89		1335.7	12	Heat shock cognate 71 kDa protein (Fragment) OS=Homo sapiens OX=9606 GN=HSPA8 PE=1 SV=1 - [E9PN89_HUMAN]	No	Yes
HLA-ABC	SINRIYGFY	1	18	1	E9PMD7		1132.57	9	Serine/threonine-protein phosphatase OS=Homo sapiens OX=9606 GN=PPP1CA PE=1 SV=2 - [E9PMD7_HUMAN]	No	Yes
HLA-ABC	SIYGGFLLGV	1	4	1	A0A7I2V258		1025.56	10	Coatomer subunit beta' OS=Homo sapiens OX=9606 GN=COPB2 PE=4 SV=1 - [A0A7I2V258_HUMAN]	No	Yes
HLA-ABC	SLANETHQL	1	2	1	D6RGJ2		1012.5	9	TNFAIP3-interacting protein 2 OS=Homo sapiens OX=9606 GN=TNIP2 PE=1 SV=1 - [D6RGJ2_HUMAN]	No	Yes
HLA-ABC	SLAQYLINA	1	5	1	J3QT27		992.538	9	Poly(rC)-binding protein 3 (Fragment) OS=Homo sapiens OX=9606 GN=PCBP3 PE=1 SV=1 - [J3QT27_HUMAN]	No	Yes
HLA-ABC	SLAQYLINV	2	7	1	H3BSS4		1020.57	9	Poly(rC)-binding protein 2 (Fragment) OS=Homo sapiens OX=9606 GN=PCBP2 PE=1 SV=1 - [H3BSS4_HUMAN]	No	Yes
HLA-ABC	SLASVLAQY	1	2	1	Q8N995		951.51	9	3-hydroxy-3-methylglutaryl coenzyme A synthase OS=Homo sapiens OX=9606 PE=2 SV=1 - [Q8N995_HUMAN]	No	Yes
HLA-ABC	SLFVSNHAY	4	4	1	A0A0M4FNU3		1037.5	9	Fructose-bisphosphate aldolase (Fragment) OS=Homo sapiens OX=9606 GN=ALDOA PE=3 SV=1 - [A0A0M4FNU3_HUMAN]	No	Yes
HLA-ABC	SLINVGLISV	1	2	1	Q53F35		1014.62	10	Acidic (Leucine-rich) nuclear phosphoprotein 32 family, member B variant (Fragment) OS=Homo sapiens OX=9606 PE=2 SV=1 - [Q53F35_HUMAN]	No	Yes
HLA-ABC	SLLDIIEKV	1	27	1	A0A2R8YEJ8		1029.62	9	Tuberin OS=Homo sapiens OX=9606 GN=TSC2 PE=1 SV=1 - [A0A2R8YEJ8_HUMAN]	No	Yes
HLA-ABC	SLLEKQQIYL	1	7	1	M0QZS0		1234.7	10	Rho guanine nucleotide exchange factor 18 (Fragment) OS=Homo sapiens OX=9606 GN=ARHGEF18 PE=1 SV=1 - [M0QZS0_HUMAN]	No	Yes
HLA-ABC	SLLENLEKI	1	17	1	G3V576		1058.61	9	Heterogeneous nuclear ribonucleoproteins C1/C2 OS=Homo sapiens OX=9606 GN=HNRNPC PE=1 SV=1 - [G3V576_HUMAN]	No	Yes
HLA-ABC	SLLGGDVVSV	1	3	1	D6R9J1		945.524	10	TSC22 domain family protein 3 (Fragment) OS=Homo sapiens OX=9606 GN=TSC22D3 PE=1 SV=1 - [D6R9J1_HUMAN]	No	Yes
HLA-ABC	SLLLLLGPAV	1	3	1	A0JLQ0		995.646	10	AZGP1 protein (Fragment) OS=Homo sapiens OX=9606 GN=AZGP1 PE=2 SV=1 - [A0JLQ0_HUMAN]	No	Yes
HLA-ABC	SLLPPDALVGL	5	5	1	Q5QPE2		1094.64	11	Protein transport protein SEC23 (Fragment) OS=Homo sapiens OX=9606 GN=SEC23B PE=1 SV=1 - [Q5QPE2_HUMAN]	No	Yes
HLA-ABC	SLLQTLYKV	1	5	1	Q8WUS7		1064.63	9	Similar to RAN GTPase activating protein 1 (Fragment) OS=Homo sapiens OX=9606 PE=2 SV=1 - [Q8WUS7_HUMAN]	No	Yes
HLA-ABC	SLYGGNAVVELVTV	2	14	1	B7Z1I9		1420.76	14	ATPase H(+)-transporting lysosomal accessory protein 2 OS=Homo sapiens OX=9606 GN=ATP6AP2 PE=1 SV=1 - [B7Z1I9_HUMAN]	No	No
HLA-ABC	SLYGKDLIADLKY	6	10	1	A0A0S2Z377		1498.81	13	Annexin (Fragment) OS=Homo sapiens OX=9606 GN=ANXA6 PE=2 SV=1 - [A0A0S2Z377_HUMAN]	No	Yes
HLA-ABC	SLYIANHAY	3	8	1	B7Z1L5		1051.52	9	Fructose-bisphosphate aldolase OS=Homo sapiens OX=9606 PE=2 SV=1 - [B7Z1L5_HUMAN]	No	Yes
HLA-ABC	SMFPFFDIAHY	1	1	1	Q9NVV0	M2(Oxidation)	1390.61	11	Trimeric intracellular cation channel type B OS=Homo sapiens OX=9606 GN=TMEM38B PE=1 SV=1 - [TM38B_HUMAN]	Yes	Yes
HLA-ABC	SMFPFFDIAHY	1	1	1	Q9NVV0		1374.61	11	Trimeric intracellular cation channel type B OS=Homo sapiens OX=9606 GN=TMEM38B PE=1 SV=1 - [TM38B_HUMAN]	Yes	Yes
HLA-ABC	SMHALLVNHY	1	5	1	Q6NUM9	M2(Oxidation)	1200.58	10	All-trans-retinol 13,14-reductase OS=Homo sapiens OX=9606 GN=RETSAT PE=1 SV=2 - [RETST_HUMAN]	No	Yes
HLA-ABC	SMIGQFGVGFY	3	9	2	Q2VPJ6;B4DMA2		1205.56	11	cDNA FLJ54023, highly similar to Heat shock protein HSP 90-beta OS=Homo sapiens OX=9606 PE=2 SV=1 - [B4DMA2_HUMAN]	Yes	Yes
HLA-ABC	SMIGQFGVGFY	2	9	2	Q2VPJ6;B4DMA2	M2(Oxidation)	1221.56	11	cDNA FLJ54023, highly similar to Heat shock protein HSP 90-beta OS=Homo sapiens OX=9606 PE=2 SV=1 - [B4DMA2_HUMAN]	Yes	Yes
HLA-ABC	SMQQGKIAASY	1	6	1	E7EMZ0	M2(Oxidation)	1199.57	11	DmX-like protein 1 (Fragment) OS=Homo sapiens OX=9606 GN=DMXL1 PE=1 SV=1 - [E7EMZ0_HUMAN]	Yes	Yes
HLA-ABC	SMQQGKIAASY	1	6	1	E7EMZ0		1183.57	11	DmX-like protein 1 (Fragment) OS=Homo sapiens OX=9606 GN=DMXL1 PE=1 SV=1 - [E7EMZ0_HUMAN]	Yes	Yes
HLA-ABC	SMRDLIQGAESY	2	3	1	H7C010	M2(Oxidation)	1385.63	12	GRIP and coiled-coil domain-containing protein 2 (Fragment) OS=Homo sapiens OX=9606 GN=GCC2 PE=1 SV=1 - [H7C010_HUMAN]	Yes	Yes
HLA-ABC	SMRDLIQGAESY	1	3	1	H7C010		1369.64	12	GRIP and coiled-coil domain-containing protein 2 (Fragment) OS=Homo sapiens OX=9606 GN=GCC2 PE=1 SV=1 - [H7C010_HUMAN]	Yes	Yes
HLA-ABC	SMRGGYIGSTY	1	1	1	P61081		1191.54	11	NEDD8-conjugating enzyme Ubc12 OS=Homo sapiens OX=9606 GN=UBE2M PE=1 SV=1 - [UBC12_HUMAN]	Yes	Yes
HLA-ABC	SMRGGYIGSTY	1	1	1	P61081	M2(Oxidation)	1207.54	11	NEDD8-conjugating enzyme Ubc12 OS=Homo sapiens OX=9606 GN=UBE2M PE=1 SV=1 - [UBC12_HUMAN]	Yes	Yes
HLA-ABC	SNFPETTSPHEY	2	2	1	A2RRP1		1408.6	12	Neuroblastoma-amplified sequence OS=Homo sapiens OX=9606 GN=NBAS PE=1 SV=2 - [NBAS_HUMAN]	No	Yes
HLA-ABC	SQDPSGDSKLY	1	1	1	Q86T24		1196.54	11	Transcriptional regulator Kaiso OS=Homo sapiens OX=9606 GN=ZBTB33 PE=1 SV=2 - [KAISO_HUMAN]	No	Yes
HLA-ABC	SQHYHQGYY	2	12	1	A0A1X7SBS1		1182.49	9	Heterogeneous nuclear ribonucleoprotein U OS=Homo sapiens OX=9606 GN=HNRNPU PE=1 SV=1 - [A0A1X7SBS1_HUMAN]	No	Yes
HLA-ABC	SQIDPSSIERAY	1	3	1	Q7Z6C1		1365.66	12	Histone acetyltransferase (Fragment) OS=Homo sapiens OX=9606 GN=EP300 PE=2 SV=1 - [Q7Z6C1_HUMAN]	No	Yes
HLA-ABC	SQKPAVRDVDLY	1	4	1	A8K6N7		1390.73	12	cDNA FLJ78671 OS=Homo sapiens OX=9606 PE=2 SV=1 - [A8K6N7_HUMAN]	No	Yes
HLA-ABC	SQYPELLVASY	2	4	1	E7EQL5		1269.63	11	Cytoplasmic dynein 1 intermediate chain 2 (Fragment) OS=Homo sapiens OX=9606 GN=DYNC1I2 PE=1 SV=1 - [E7EQL5_HUMAN]	No	Yes
HLA-ABC	SRSGGGGGGGLGSGGSIRSS	1	2	1	P35527		1649.79	20	Keratin, type I cytoskeletal 9 OS=Homo sapiens OX=9606 GN=KRT9 PE=1 SV=3 - [K1C9_HUMAN]	No	No
HLA-ABC	SRSGGGGGGGLGSGGSIRSSY	2	2	1	P35527		1812.86	21	Keratin, type I cytoskeletal 9 OS=Homo sapiens OX=9606 GN=KRT9 PE=1 SV=3 - [K1C9_HUMAN]	No	No
HLA-ABC	SSGGGSSGSSSGSSIAQGGSAGS	1	13	1	A0A1U9X8X6		1815.75	23	Corneodesmosin OS=Homo sapiens OX=9606 PE=4 SV=1 - [A0A1U9X8X6_HUMAN]	No	No
HLA-ABC	SSGGSIGGRGSSSGGVKSSGGSS	1	8	1	H6VRF8		1898.88	23	Cytokeratin-1 OS=Homo sapiens OX=9606 GN=KRT1 PE=3 SV=1 - [H6VRF8_HUMAN]	No	No
HLA-ABC	SSGGSIGGRGSSSGGVKSSGGSSS	2	8	1	H6VRF8		1985.91	24	Cytokeratin-1 OS=Homo sapiens OX=9606 GN=KRT1 PE=3 SV=1 - [H6VRF8_HUMAN]	No	No
HLA-ABC	SSGSGSSLQGASGSSQLGSSSSHSGSSGSHSGSSSSHSSSSSS	1	6	1	A0A1U9X8X6		3789.55	43	Corneodesmosin OS=Homo sapiens OX=9606 PE=4 SV=1 - [A0A1U9X8X6_HUMAN]	No	No
HLA-ABC	SSGSVGESSSKGP	1	3	1	P13645		1165.53	13	Keratin, type I cytoskeletal 10 OS=Homo sapiens OX=9606 GN=KRT10 PE=1 SV=6 - [K1C10_HUMAN]	No	No
HLA-ABC	SSKSPELLARY	1	11	1	Q75MQ1		1250.67	11	Uncharacterized protein CUL1 (Fragment) OS=Homo sapiens OX=9606 GN=CUL1 PE=3 SV=1 - [Q75MQ1_HUMAN]	No	Yes
HLA-ABC	SSQSAALTAQY	1	1	1	Q9P219		1126.53	11	Protein Daple OS=Homo sapiens OX=9606 GN=CCDC88C PE=1 SV=3 - [DAPLE_HUMAN]	No	Yes
HLA-ABC	SSSGGGYGSGGGGSSSVKGSSGE	1	2	1	P35908		1891.79	23	Keratin, type II cytoskeletal 2 epidermal OS=Homo sapiens OX=9606 GN=KRT2 PE=1 SV=2 - [K22E_HUMAN]	No	No
HLA-ABC	SSSGSVGESSSKGP	1	3	1	P13645		1252.56	14	Keratin, type I cytoskeletal 10 OS=Homo sapiens OX=9606 GN=KRT10 PE=1 SV=6 - [K1C10_HUMAN]	No	No
HLA-ABC	SSSGYPEPKY	2	6	1	A4FUA0		1114.5	10	PJA1 protein (Fragment) OS=Homo sapiens OX=9606 GN=PJA1 PE=2 SV=1 - [A4FUA0_HUMAN]	No	Yes
HLA-ABC	SSSSGSVGESSSKGP	2	3	1	P13645		1339.6	15	Keratin, type I cytoskeletal 10 OS=Homo sapiens OX=9606 GN=KRT10 PE=1 SV=6 - [K1C10_HUMAN]	No	No
HLA-ABC	SSVPEEGGATHVY	1	7	1	E9PPN7		1332.6	13	A-kinase-interacting protein 1 (Fragment) OS=Homo sapiens OX=9606 GN=AKIP1 PE=1 SV=1 - [E9PPN7_HUMAN]	No	Yes
HLA-ABC	SSYNTQGAASSL	1	2	1	Q59GV2		1185.53	12	RNA binding motif protein 14 variant (Fragment) OS=Homo sapiens OX=9606 PE=2 SV=1 - [Q59GV2_HUMAN]	No	Yes
HLA-ABC	STAKSATWTY	1	8	1	C9D7C9		1115.53	10	Cellular tumor antigen p53 OS=Homo sapiens OX=9606 GN=TP63 PE=2 SV=1 - [C9D7C9_HUMAN]	No	Yes
HLA-ABC	STISSEGTQHSY	1	3	1	C9J0F3		1296.57	12	Plastin-1 (Fragment) OS=Homo sapiens OX=9606 GN=PLS1 PE=1 SV=1 - [C9J0F3_HUMAN]	No	No
HLA-ABC	STNSGIQNGQY	1	3	1	B1AKU2		1168.52	11	E3 ubiquitin-protein ligase XIAP (Fragment) OS=Homo sapiens OX=9606 GN=XIAP PE=1 SV=1 - [B1AKU2_HUMAN]	No	Yes
HLA-ABC	STQTIREMY	1	2	1	I3NI32	M8(Oxidation)	1144.53	9	Dihydroorotate dehydrogenase (quinone), mitochondrial OS=Homo sapiens OX=9606 GN=DHODH PE=1 SV=1 - [I3NI32_HUMAN]	No	Yes
HLA-ABC	STSDVVRQY	1	6	1	C9J535		1054.51	9	LisH domain-containing protein ARMC9 (Fragment) OS=Homo sapiens OX=9606 GN=ARMC9 PE=1 SV=1 - [C9J535_HUMAN]	No	Yes
HLA-ABC	SVDFSLADAINTEF	3	6	1	P08670		1528.71	14	Vimentin OS=Homo sapiens OX=9606 GN=VIM PE=1 SV=4 - [VIME_HUMAN]	No	No
HLA-ABC	SVGGSGGGSFGDNLVTRSY	1	3	1	P02545		1816.84	19	Prelamin-A/C OS=Homo sapiens OX=9606 GN=LMNA PE=1 SV=1 - [LMNA_HUMAN]	No	No
HLA-ABC	SVKGPELINMY	3	4	1	Q13608	M10(Oxidation)	1266.64	11	Peroxisome assembly factor 2 OS=Homo sapiens OX=9606 GN=PEX6 PE=1 SV=2 - [PEX6_HUMAN]	Yes	Yes
HLA-ABC	SVKGPELINMY	2	4	1	Q13608		1250.64	11	Peroxisome assembly factor 2 OS=Homo sapiens OX=9606 GN=PEX6 PE=1 SV=2 - [PEX6_HUMAN]	Yes	Yes
HLA-ABC	SVKLTELLDLY	4	1	1	Q69YN4		1293.71	11	Protein virilizer homolog OS=Homo sapiens OX=9606 GN=VIRMA PE=1 SV=2 - [VIR_HUMAN]	No	Yes
HLA-ABC	SVLETTLMPHNY	2	3	1	P09326		1404.68	12	CD48 antigen OS=Homo sapiens OX=9606 GN=CD48 PE=1 SV=2 - [CD48_HUMAN]	Yes	Yes
HLA-ABC	SVLETTLMPHNY	2	3	1	P09326	M8(Oxidation)	1420.67	12	CD48 antigen OS=Homo sapiens OX=9606 GN=CD48 PE=1 SV=2 - [CD48_HUMAN]	Yes	Yes
HLA-ABC	SVNGERLGTY	1	24	1	A0A7I2YQX4		1095.54	10	Eukaryotic translation initiation factor 3 subunit I OS=Homo sapiens OX=9606 GN=EIF3I PE=4 SV=1 - [A0A7I2YQX4_HUMAN]	No	Yes
HLA-ABC	SVPEEGGATHVY	1	7	1	E9PPN7		1245.57	12	A-kinase-interacting protein 1 (Fragment) OS=Homo sapiens OX=9606 GN=AKIP1 PE=1 SV=1 - [E9PPN7_HUMAN]	No	Yes
HLA-ABC	SVQGGGQGAHSY	2	2	1	A8MXE8		1147.51	12	Retinoic acid-induced protein 1 (Fragment) OS=Homo sapiens OX=9606 GN=RAI1 PE=1 SV=1 - [A8MXE8_HUMAN]	No	Yes
HLA-ABC	SVSSPRSVDSY	1	3	1	Q59H30		1183.56	11	Activating transcription factor 6 variant (Fragment) OS=Homo sapiens OX=9606 PE=2 SV=1 - [Q59H30_HUMAN]	No	Yes
HLA-ABC	SVSSYLAWY	1	118	1	A0A0A0MRZ8		1075.51	9	Immunoglobulin kappa variable 3D-11 OS=Homo sapiens OX=9606 GN=IGKV3D-11 PE=3 SV=6 - [KVD11_HUMAN]	No	Yes
HLA-ABC	SWLLEVAPHYY	3	6	1	A0A140T8Y5		1377.68	11	RNA helicase OS=Homo sapiens OX=9606 GN=DHX16 PE=1 SV=1 - [A0A140T8Y5_HUMAN]	No	Yes
HLA-ABC	SYSSILNKSETGY	1	2	1	B3KRV9		1448.69	13	Ubiquitin carboxyl-terminal hydrolase OS=Homo sapiens OX=9606 PE=2 SV=1 - [B3KRV9_HUMAN]	No	Yes
HLA-ABC	TADEVHYFL	2	1	1	P08567		1094.51	9	Pleckstrin OS=Homo sapiens OX=9606 GN=PLEK PE=1 SV=3 - [PLEK_HUMAN]	No	Yes
HLA-ABC	TEAEMFGWSF	1	21	1	F8WES7	M5(Oxidation)	1220.49	10	Inactive C-alpha-formylglycine-generating enzyme 2 OS=Homo sapiens OX=9606 GN=SUMF2 PE=1 SV=1 - [F8WES7_HUMAN]	No	Yes
HLA-ABC	TEAEVKRY	1	3	1	B7Z363		995.513	8	cDNA FLJ58775 OS=Homo sapiens OX=9606 PE=2 SV=1 - [B7Z363_HUMAN]	No	Yes
HLA-ABC	TEAKIQSTV	1	12	1	A0A7I2V686		976.527	9	Nodal modulator 3 OS=Homo sapiens OX=9606 GN=NOMO3 PE=4 SV=1 - [A0A7I2V686_HUMAN]	No	Yes
HLA-ABC	TEAMLYEKF	1	29	1	E5RJM8		1131.54	9	Polyadenylate-binding protein 1 (Fragment) OS=Homo sapiens OX=9606 GN=PABPC1 PE=1 SV=1 - [E5RJM8_HUMAN]	No	Yes
HLA-ABC	TEAQYKFIYV	1	5	1	B4DTD7		1261.64	10	Protein-tyrosine-phosphatase OS=Homo sapiens OX=9606 PE=2 SV=1 - [B4DTD7_HUMAN]	No	Yes
HLA-ABC	TEDDGLVRNI	1	5	1	G3V336		1131.56	10	Putative E3 ubiquitin-protein ligase UBR7 (Fragment) OS=Homo sapiens OX=9606 GN=UBR7 PE=1 SV=1 - [G3V336_HUMAN]	No	Yes
HLA-ABC	TEDSGLQTQVI	2	2	1	Q9Y490		1190.59	11	Talin-1 OS=Homo sapiens OX=9606 GN=TLN1 PE=1 SV=3 - [TLN1_HUMAN]	No	Yes
HLA-ABC	TEDYYVHLI	1	4	1	B4DYH6		1152.55	9	Transmembrane 9 superfamily member OS=Homo sapiens OX=9606 PE=2 SV=1 - [B4DYH6_HUMAN]	No	Yes
HLA-ABC	TEEILEKAF	1	12	1	B7Z213		1079.56	9	cDNA FLJ50130, highly similar to Heterogeneous nuclear ribonucleoprotein Q OS=Homo sapiens OX=9606 PE=2 SV=1 - [B7Z213_HUMAN]	No	Yes
HLA-ABC	TEEKFTVLF	1	9	1	A0A7I2YQF1		1113.58	9	Signal transducer and activator of transcription 5A OS=Homo sapiens OX=9606 GN=STAT5A PE=4 SV=1 - [A0A7I2YQF1_HUMAN]	No	Yes
HLA-ABC	TEELVHMF	2	2	1	B4DQG8		1005.47	8	cDNA FLJ54124, highly similar to DNA methyltransferase 1-associated protein 1 OS=Homo sapiens OX=9606 PE=2 SV=1 - [B4DQG8_HUMAN]	No	Yes
HLA-ABC	TEETLKESF	3	12	1	Q9BQ02		1083.52	9	Nucleolin OS=Homo sapiens OX=9606 PE=1 SV=1 - [Q9BQ02_HUMAN]	No	Yes
HLA-ABC	TEFDPTTSHPVVV	1	4	1	B4E1E0		1428.7	13	CTP synthase OS=Homo sapiens OX=9606 GN=CTPS1 PE=1 SV=1 - [B4E1E0_HUMAN]	No	Yes
HLA-ABC	TEFDRLNEI	1	2	1	X6RIP6		1136.55	9	GRAM domain-containing protein 4 (Fragment) OS=Homo sapiens OX=9606 GN=GRAMD4 PE=1 SV=1 - [X6RIP6_HUMAN]	No	Yes
HLA-ABC	TEFDSTVTH	1	9	1	F6MDI1		1036.45	9	BRCA1 associated RING domain 1 isoform delta OS=Homo sapiens OX=9606 GN=BARD1 PE=1 SV=1 - [F6MDI1_HUMAN]	No	Yes
HLA-ABC	TEFDSTVTHVVV	2	9	1	F6MDI1		1333.66	12	BRCA1 associated RING domain 1 isoform delta OS=Homo sapiens OX=9606 GN=BARD1 PE=1 SV=1 - [F6MDI1_HUMAN]	No	Yes
HLA-ABC	TEFDWNSQMISV	1	2	1	D6RAF2		1456.64	12	Poly(A) RNA polymerase GLD2 OS=Homo sapiens OX=9606 GN=TENT2 PE=1 SV=1 - [D6RAF2_HUMAN]	No	Yes
HLA-ABC	TEFGGSIYQKV	1	8	1	B4DEI3		1228.62	11	cDNA FLJ57715, highly similar to Voltage-dependent anion-selective channel protein 1 OS=Homo sapiens OX=9606 PE=2 SV=1 - [B4DEI3_HUMAN]	No	Yes
HLA-ABC	TEFIGTVNIYNTI	2	4	1	A0A494C0R9		1484.76	13	Lipopolysaccharide-responsive and beige-like anchor protein OS=Homo sapiens OX=9606 GN=LRBA PE=1 SV=1 - [A0A494C0R9_HUMAN]	No	Yes
HLA-ABC	TEGPETKPVL	1	3	1	M0R0K9		1070.57	10	Transcription intermediary factor 1-beta (Fragment) OS=Homo sapiens OX=9606 GN=TRIM28 PE=1 SV=1 - [M0R0K9_HUMAN]	No	Yes
HLA-ABC	TEIDEKEYI	1	8	1	B3KQ25		1139.54	9	Proteasome activator complex subunit 3 OS=Homo sapiens OX=9606 GN=PSME3 PE=1 SV=1 - [B3KQ25_HUMAN]	No	Yes
HLA-ABC	TEIDRMPQL	1	2	1	B3KSN1	M6(Oxidation)	1118.55	9	Component of oligomeric Golgi complex 7 OS=Homo sapiens OX=9606 PE=2 SV=1 - [B3KSN1_HUMAN]	No	Yes
HLA-ABC	TEIEGTQKL	1	1	1	Q14289		1018.54	9	Protein-tyrosine kinase 2-beta OS=Homo sapiens OX=9606 GN=PTK2B PE=1 SV=2 - [FAK2_HUMAN]	No	Yes
HLA-ABC	TEIEKARAV	2	2	1	Q14690		1016.57	9	Protein RRP5 homolog OS=Homo sapiens OX=9606 GN=PDCD11 PE=1 SV=3 - [RRP5_HUMAN]	No	Yes
HLA-ABC	TEIFERILFI	1	6	1	B4DWA9		1280.72	10	cDNA FLJ57214, highly similar to TBC1 domain family member 22A OS=Homo sapiens OX=9606 PE=2 SV=1 - [B4DWA9_HUMAN]	No	Yes
HLA-ABC	TEIKVGVAY	3	2	1	B4E1L0		979.543	9	Adenylosuccinate synthetase isozyme 2 OS=Homo sapiens OX=9606 GN=ADSS PE=2 SV=1 - [B4E1L0_HUMAN]	No	Yes
HLA-ABC	TEISFDPENLI	1	9	1	H7C111		1277.62	11	Drebrin-like protein (Fragment) OS=Homo sapiens OX=9606 GN=DBNL PE=1 SV=1 - [H7C111_HUMAN]	No	Yes
HLA-ABC	TEISSAEKV	1	6	1	Q6NX68		963.498	9	MAP4 protein (Fragment) OS=Homo sapiens OX=9606 GN=MAP4 PE=2 SV=1 - [Q6NX68_HUMAN]	No	Yes
HLA-ABC	TEKQYIATI	1	2	1	Q92621		1066.57	9	Nuclear pore complex protein Nup205 OS=Homo sapiens OX=9606 GN=NUP205 PE=1 SV=3 - [NU205_HUMAN]	No	Yes
HLA-ABC	TEKVLAAVY	1	19	2	A0A0M4FNU3;B7Z1L5		993.56	9	Fructose-bisphosphate aldolase OS=Homo sapiens OX=9606 PE=2 SV=1 - [B7Z1L5_HUMAN]	No	Yes
HLA-ABC	TELALTMNHVY	1	5	1	Q6P1M2		1291.63	11	NCKAP1L protein (Fragment) OS=Homo sapiens OX=9606 GN=NCKAP1L PE=2 SV=2 - [Q6P1M2_HUMAN]	Yes	Yes
HLA-ABC	TELALTMNHVY	1	5	1	Q6P1M2	M7(Oxidation)	1307.62	11	NCKAP1L protein (Fragment) OS=Homo sapiens OX=9606 GN=NCKAP1L PE=2 SV=2 - [Q6P1M2_HUMAN]	Yes	Yes
HLA-ABC	TELEYIHAL	1	7	1	Q6NX51		1088.56	9	Exocyst complex component Sec8 OS=Homo sapiens OX=9606 GN=EXOC4 PE=2 SV=1 - [Q6NX51_HUMAN]	No	Yes
HLA-ABC	TELLLKEGF	1	6	1	B2R5U1		1049.58	9	Staphylococcal nuclease domain-containing protein OS=Homo sapiens OX=9606 PE=2 SV=1 - [B2R5U1_HUMAN]	No	Yes
HLA-ABC	TEMIHEAAY	1	1	1	Q10713	M3(Oxidation)	1080.46	9	Mitochondrial-processing peptidase subunit alpha OS=Homo sapiens OX=9606 GN=PMPCA PE=1 SV=2 - [MPPA_HUMAN]	No	Yes
HLA-ABC	TEMQQILTRV	1	1	1	Q13823		1218.65	10	Nucleolar GTP-binding protein 2 OS=Homo sapiens OX=9606 GN=GNL2 PE=1 SV=1 - [NOG2_HUMAN]	No	Yes
HLA-ABC	TENDIRVMF	2	2	1	Q92879		1124.54	9	CUGBP Elav-like family member 1 OS=Homo sapiens OX=9606 GN=CELF1 PE=1 SV=2 - [CELF1_HUMAN]	No	Yes
HLA-ABC	TENMPIKINLI	2	3	1	P05198		1285.72	11	Eukaryotic translation initiation factor 2 subunit 1 OS=Homo sapiens OX=9606 GN=EIF2S1 PE=1 SV=3 - [IF2A_HUMAN]	Yes	Yes
HLA-ABC	TENMPIKINLI	1	3	1	P05198	M4(Oxidation)	1301.71	11	Eukaryotic translation initiation factor 2 subunit 1 OS=Homo sapiens OX=9606 GN=EIF2S1 PE=1 SV=3 - [IF2A_HUMAN]	Yes	Yes
HLA-ABC	TEPDEAFRQI	1	6	1	A0A6I8PL22		1205.58	10	Fibrillin-1 (Fragment) OS=Homo sapiens OX=9606 GN=FBN1 PE=1 SV=1 - [A0A6I8PL22_HUMAN]	No	Yes
HLA-ABC	TEPYFNFTSI	1	8	1	F8W043		1218.56	10	Actin-related protein 6 OS=Homo sapiens OX=9606 GN=ACTR6 PE=1 SV=1 - [F8W043_HUMAN]	No	Yes
HLA-ABC	TEQGPTGVTM	1	6	1	Q96A10	M10(Oxidation)	1036.46	10	Endogenous retrovirus group K3 member 1 OS=Homo sapiens OX=9606 GN=ERVK3-1 PE=1 SV=1 - [Q96A10_HUMAN]	No	Yes
HLA-ABC	TEQKLSTAM	1	2	1	Q6MZQ5	M9(Oxidation)	1024.5	9	Uncharacterized protein DKFZp686F23130 OS=Homo sapiens OX=9606 GN=DKFZp686F23130 PE=2 SV=1 - [Q6MZQ5_HUMAN]	No	Yes
HLA-ABC	TEQTVKVAF	1	1	1	Q709C8		1022.55	9	Vacuolar protein sorting-associated protein 13C OS=Homo sapiens OX=9606 GN=VPS13C PE=1 SV=1 - [VP13C_HUMAN]	No	Yes
HLA-ABC	TERIVTTY	1	6	1	Q59G96		982.516	8	Dynamin 2 isoform 4 variant (Fragment) OS=Homo sapiens OX=9606 PE=2 SV=1 - [Q59G96_HUMAN]	No	Yes
HLA-ABC	TESEEVVSREV	1	12	1	P02545		1263.6	11	Prelamin-A/C OS=Homo sapiens OX=9606 GN=LMNA PE=1 SV=1 - [LMNA_HUMAN]	No	Yes
HLA-ABC	TESNIMKQTI	1	2	1	C9J9M8	M6(Oxidation)	1180.58	10	RING-type E3 ubiquitin transferase (Fragment) OS=Homo sapiens OX=9606 GN=DZIP3 PE=1 SV=1 - [C9J9M8_HUMAN]	No	Yes
HLA-ABC	TETEPSKTV	2	1	1	P46013		991.493	9	Proliferation marker protein Ki-67 OS=Homo sapiens OX=9606 GN=MKI67 PE=1 SV=2 - [KI67_HUMAN]	No	Yes
HLA-ABC	TETETIAKY	1	4	1	A8K3C1		1055.52	9	cDNA FLJ78510 OS=Homo sapiens OX=9606 PE=2 SV=1 - [A8K3C1_HUMAN]	No	Yes
HLA-ABC	TEVDKILKV	3	4	1	F5H1N9		1044.63	9	RNA helicase (Fragment) OS=Homo sapiens OX=9606 GN=DDX47 PE=1 SV=1 - [F5H1N9_HUMAN]	No	Yes
HLA-ABC	TEVEMKEIY	1	12	1	A0A3B3ITU8	M5(Oxidation)	1157.53	9	Inositol 1,4,5-trisphosphate receptor type 1 OS=Homo sapiens OX=9606 GN=ITPR1 PE=1 SV=1 - [A0A3B3ITU8_HUMAN]	No	Yes
HLA-ABC	TEVGLVEKV	1	4	1	A0A494C0R9		973.553	9	Lipopolysaccharide-responsive and beige-like anchor protein OS=Homo sapiens OX=9606 GN=LRBA PE=1 SV=1 - [A0A494C0R9_HUMAN]	No	Yes
HLA-ABC	TEVKSVEM	4	46	1	A0A4D5RA69	M8(Oxidation)	938.449	8	Tr-type G domain-containing protein OS=Homo sapiens OX=9606 PE=3 SV=1 - [A0A4D5RA69_HUMAN]	No	Yes
HLA-ABC	TEVQLQQKV	1	1	1	Q14789		1072.6	9	Golgin subfamily B member 1 OS=Homo sapiens OX=9606 GN=GOLGB1 PE=1 SV=2 - [GOGB1_HUMAN]	No	Yes
HLA-ABC	TEVSFLDYI	1	2	1	E7ENV7		1086.53	9	Copine-8 OS=Homo sapiens OX=9606 GN=CPNE8 PE=1 SV=2 - [E7ENV7_HUMAN]	No	Yes
HLA-ABC	TEYAFAFIQV	2	5	1	B2R5U1		1188.59	10	Staphylococcal nuclease domain-containing protein OS=Homo sapiens OX=9606 PE=2 SV=1 - [B2R5U1_HUMAN]	No	Yes
HLA-ABC	TEYDGGYTRDSVLI	2	10	1	A0A0D9SG63		1588.74	14	Ubiquitin-protein ligase E3A (Fragment) OS=Homo sapiens OX=9606 GN=UBE3A PE=1 SV=1 - [A0A0D9SG63_HUMAN]	No	No
HLA-ABC	TEYETQVKV	2	17	1	A0A087WW61		1096.55	9	TAR DNA-binding protein 43 (Fragment) OS=Homo sapiens OX=9606 GN=TARDBP PE=1 SV=1 - [A0A087WW61_HUMAN]	No	Yes
HLA-ABC	TEYPEKEVTLI	1	1	1	Q9BRQ8		1321.69	11	Ferroptosis suppressor protein 1 OS=Homo sapiens OX=9606 GN=AIFM2 PE=1 SV=1 - [FSP1_HUMAN]	No	Yes
HLA-ABC	TEYSFLDYV	1	9	1	Q5JX44		1136.51	9	Copine-1 (Fragment) OS=Homo sapiens OX=9606 GN=CPNE1 PE=1 SV=1 - [Q5JX44_HUMAN]	No	Yes
HLA-ABC	TEYSFLKEV	1	4	1	A0A0A0MTR7		1115.56	9	E3 ubiquitin-protein ligase RNF213 OS=Homo sapiens OX=9606 GN=RNF213 PE=1 SV=1 - [A0A0A0MTR7_HUMAN]	No	Yes
HLA-ABC	TEYTPDPNHGFYV	1	19	1	A0A1W2PR34		1539.67	13	GPI transamidase component PIG-T (Fragment) OS=Homo sapiens OX=9606 GN=PIGT PE=1 SV=1 - [A0A1W2PR34_HUMAN]	No	Yes
HLA-ABC	TFEIIVHQY	2	2	1	P20592		1149.59	9	Interferon-induced GTP-binding protein Mx2 OS=Homo sapiens OX=9606 GN=MX2 PE=1 SV=1 - [MX2_HUMAN]	No	Yes
HLA-ABC	TFKEQGNAYY	1	13	1	K7ELJ8		1220.55	10	DnaJ homolog subfamily C member 7 OS=Homo sapiens OX=9606 GN=DNAJC7 PE=1 SV=1 - [K7ELJ8_HUMAN]	No	Yes
HLA-ABC	TFLPSSKSDQY	1	1	1	Q9H6R7		1272.61	11	WD repeat and coiled-coil-containing protein OS=Homo sapiens OX=9606 GN=WDCP PE=1 SV=1 - [WDCP_HUMAN]	No	Yes
HLA-ABC	TIIDLPGITRV	6	7	2	P20592;F8W8T1		1197.72	11	Interferon-induced GTP-binding protein Mx1 OS=Homo sapiens OX=9606 GN=MX1 PE=1 SV=1 - [F8W8T1_HUMAN]	No	Yes
HLA-ABC	TLAEIAKVEL	1	12	1	C9J4X2		1086.64	10	Non-POU domain-containing octamer-binding protein (Fragment) OS=Homo sapiens OX=9606 GN=NONO PE=1 SV=1 - [C9J4X2_HUMAN]	No	Yes
HLA-ABC	TLIDLPGITKV	2	6	1	Q59G96		1169.71	11	Dynamin 2 isoform 4 variant (Fragment) OS=Homo sapiens OX=9606 PE=2 SV=1 - [Q59G96_HUMAN]	No	Yes
HLA-ABC	TLISEDIKSYY	2	2	1	B4DSN5		1331.67	11	Tyrosine-protein phosphatase non-receptor type OS=Homo sapiens OX=9606 GN=PTPN1 PE=1 SV=1 - [B4DSN5_HUMAN]	No	Yes
HLA-ABC	TLLEKDYFL	1	4	1	B4DID3		1141.61	9	cDNA FLJ54070, highly similar to Serine/threonine-protein phosphatase 4 regulatory subunit 1 OS=Homo sapiens OX=9606 PE=2 SV=1 - [B4DID3_HUMAN]	No	Yes
HLA-ABC	TLLNSTLFL	1	4	1	A0A0S2Z5V0		1021.59	9	Protrudin (Fragment) OS=Homo sapiens OX=9606 GN=ZFYVE27 PE=2 SV=1 - [A0A0S2Z5V0_HUMAN]	No	Yes
HLA-ABC	TLLQEQGTKTV	1	14	1	B4E1T1		1217.67	11	cDNA FLJ54081, highly similar to Keratin, type II cytoskeletal 5 OS=Homo sapiens OX=9606 PE=2 SV=1 - [B4E1T1_HUMAN]	No	No
HLA-ABC	TLMNLGGLAV	1	2	1	X6RJP6		988.547	10	Transgelin-2 (Fragment) OS=Homo sapiens OX=9606 GN=TAGLN2 PE=1 SV=1 - [X6RJP6_HUMAN]	No	Yes
HLA-ABC	TLNKMPHDY	1	1	1	P19838	M5(Oxidation)	1134.52	9	Nuclear factor NF-kappa-B p105 subunit OS=Homo sapiens OX=9606 GN=NFKB1 PE=1 SV=2 - [NFKB1_HUMAN]	No	Yes
HLA-ABC	TLQEFLERI	1	3	1	S6FRS6		1148.63	9	SAM domain, SH3 domain and nuclear localization signals 1 OS=Homo sapiens OX=9606 GN=SAMSN1 PE=1 SV=1 - [S6FRS6_HUMAN]	No	Yes
HLA-ABC	TLRSEGFDTY	1	7	1	Q7Z6A1		1188.55	10	Proliferating cell nuclear antigen (Fragment) OS=Homo sapiens OX=9606 GN=PCNA PE=4 SV=1 - [Q7Z6A1_HUMAN]	No	Yes
HLA-ABC	TLSEAFREANLAA	1	4	1	B4DFL1		1392.71	13	Dihydrolipoyl dehydrogenase OS=Homo sapiens OX=9606 PE=2 SV=1 - [B4DFL1_HUMAN]	No	Yes
HLA-ABC	TLWVDPYEV	1	2	1	P78543		1121.55	9	Protein BTG2 OS=Homo sapiens OX=9606 GN=BTG2 PE=1 SV=1 - [BTG2_HUMAN]	No	Yes
HLA-ABC	TLYEAVREV	1	1	1	P62906		1079.57	9	60S ribosomal protein L10a OS=Homo sapiens OX=9606 GN=RPL10A PE=1 SV=2 - [RL10A_HUMAN]	No	Yes
HLA-ABC	TMKDFNHSY	1	3	1	B7Z5M7	M2(Oxidation)	1158.48	9	cDNA FLJ51959, highly similar to Transmembrane protein 50A OS=Homo sapiens OX=9606 PE=2 SV=1 - [B7Z5M7_HUMAN]	No	No
HLA-ABC	TQKIPDQDFY	1	7	1	H7C1F7		1254.6	10	Tubulin polyglutamylase TTLL4 (Fragment) OS=Homo sapiens OX=9606 GN=TTLL4 PE=1 SV=1 - [H7C1F7_HUMAN]	No	Yes
HLA-ABC	TQKNFNNLY	1	11	1	E9PPX1		1141.56	9	Tripartite motif-containing protein 29 (Fragment) OS=Homo sapiens OX=9606 GN=TRIM29 PE=1 SV=1 - [E9PPX1_HUMAN]	No	Yes
HLA-ABC	TQKQVSTEGDLY	3	1	1	Q08ER8		1368.66	12	Zinc finger protein 543 OS=Homo sapiens OX=9606 GN=ZNF543 PE=1 SV=3 - [ZN543_HUMAN]	No	Yes
HLA-ABC	TTQKNFNNLY	1	11	1	E9PPX1		1242.61	10	Tripartite motif-containing protein 29 (Fragment) OS=Homo sapiens OX=9606 GN=TRIM29 PE=1 SV=1 - [E9PPX1_HUMAN]	No	Yes
HLA-ABC	TTQYIIHNY	1	1	1	Q8WUH2		1152.56	9	Transforming growth factor-beta receptor-associated protein 1 OS=Homo sapiens OX=9606 GN=TGFBRAP1 PE=1 SV=1 - [TGFA1_HUMAN]	No	Yes
HLA-ABC	TTSIVEHSY	2	2	1	A0A024R1G6		1036.49	9	Apolipoprotein L, 3, isoform CRA_a OS=Homo sapiens OX=9606 GN=APOL3 PE=3 SV=1 - [A0A024R1G6_HUMAN]	No	Yes
HLA-ABC	TVIDEVRTGTY	3	18	1	Q53GA7		1253.63	11	Tubulin alpha chain (Fragment) OS=Homo sapiens OX=9606 PE=2 SV=1 - [Q53GA7_HUMAN]	No	Yes
HLA-ABC	TVIPEPATGFY	1	2	1	Q9NWB7		1194.6	11	Intraflagellar transport protein 57 homolog OS=Homo sapiens OX=9606 GN=IFT57 PE=1 SV=1 - [IFT57_HUMAN]	No	Yes
HLA-ABC	TVKSILAEY	1	1	1	Q9Y295		1023.57	9	Developmentally-regulated GTP-binding protein 1 OS=Homo sapiens OX=9606 GN=DRG1 PE=1 SV=1 - [DRG1_HUMAN]	No	Yes
HLA-ABC	TVMENFVAFVDK	1	1	1	P02769		1399.69	12	SWISS-PROT:P02769 (Bos taurus) Bovine serum albumin precursor	No	Yes
HLA-ABC	TVNDLSMMKY	1	1	1	Q8N4J0		1201.56	10	Carnosine N-methyltransferase OS=Homo sapiens OX=9606 GN=CARNMT1 PE=1 SV=1 - [CARME_HUMAN]	Yes	Yes
HLA-ABC	TVNDLSMMKY	2	1	1	Q8N4J0	M8(Oxidation)	1217.55	10	Carnosine N-methyltransferase OS=Homo sapiens OX=9606 GN=CARNMT1 PE=1 SV=1 - [CARME_HUMAN]	Yes	Yes
HLA-ABC	TVNDLSMMKY	1	1	1	Q8N4J0	M7(Oxidation); M8(Oxidation)	1233.55	10	Carnosine N-methyltransferase OS=Homo sapiens OX=9606 GN=CARNMT1 PE=1 SV=1 - [CARME_HUMAN]	Yes	Yes
HLA-ABC	TVQDMLSSHHY	1	5	1	Q9BPZ7	M5(Oxidation)	1333.58	11	Target of rapamycin complex 2 subunit MAPKAP1 OS=Homo sapiens OX=9606 GN=MAPKAP1 PE=1 SV=2 - [SIN1_HUMAN]	No	Yes
HLA-ABC	TVRDFTQVFDSY	4	3	1	Q68CN2		1477.69	12	Uncharacterized protein DKFZp762C1015 (Fragment) OS=Homo sapiens OX=9606 GN=DKFZp762C1015 PE=2 SV=1 - [Q68CN2_HUMAN]	No	Yes
HLA-ABC	TVVSVSHIY	1	2	1	E9KL49		1004.54	9	Diacylglycerol kinase OS=Homo sapiens OX=9606 PE=2 SV=1 - [E9KL49_HUMAN]	No	Yes
HLA-ABC	VADIEVDGKQVEL	1	5	1	A0A7I2V3G1		1414.74	13	Transforming protein RhoA OS=Homo sapiens OX=9606 GN=RHOA PE=4 SV=1 - [A0A7I2V3G1_HUMAN]	No	Yes
HLA-ABC	VDAGPPTHAF	1	2	1	Q96FA3		1011.49	10	E3 ubiquitin-protein ligase pellino homolog 1 OS=Homo sapiens OX=9606 GN=PELI1 PE=1 SV=2 - [PELI1_HUMAN]	No	Yes
HLA-ABC	VDESGEIRATAF	1	1	1	P27694		1294.62	12	Replication protein A 70 kDa DNA-binding subunit OS=Homo sapiens OX=9606 GN=RPA1 PE=1 SV=2 - [RFA1_HUMAN]	No	Yes
HLA-ABC	VEAALVSKI	1	5	1	D6RIS1		929.564	9	Histone-lysine N-methyltransferase NSD2 (Fragment) OS=Homo sapiens OX=9606 GN=NSD2 PE=1 SV=1 - [D6RIS1_HUMAN]	No	Yes
HLA-ABC	VEAEAMNY	1	13	1	E5RGW4	M6(Oxidation)	942.384	8	Nucleophosmin (Fragment) OS=Homo sapiens OX=9606 GN=NPM1 PE=1 SV=1 - [E5RGW4_HUMAN]	No	Yes
HLA-ABC	VEAELKSSTV	1	3	1	B0S8I6		1062.57	10	Protein FAM50A (Fragment) OS=Homo sapiens OX=9606 GN=FAM50A PE=1 SV=1 - [B0S8I6_HUMAN]	No	Yes
HLA-ABC	VEAIFSKY	2	26	1	G3V576		956.505	8	Heterogeneous nuclear ribonucleoproteins C1/C2 OS=Homo sapiens OX=9606 GN=HNRNPC PE=1 SV=1 - [G3V576_HUMAN]	No	Yes
HLA-ABC	VEALTTLEV	1	5	1	P35544		974.538	9	Ubiquitin-like protein FUBI OS=Homo sapiens OX=9606 GN=FAU PE=1 SV=1 - [UBIM_HUMAN]	No	Yes
HLA-ABC	VEAMKLGAV	1	5	1	M0R3C7		917.509	9	Symplekin OS=Homo sapiens OX=9606 GN=SYMPK PE=1 SV=1 - [M0R3C7_HUMAN]	No	Yes
HLA-ABC	VEAQATHF	1	2	1	Q15027		902.435	8	Arf-GAP with coiled-coil, ANK repeat and PH domain-containing protein 1 OS=Homo sapiens OX=9606 GN=ACAP1 PE=1 SV=1 - [ACAP1_HUMAN]	No	Yes
HLA-ABC	VEAVVRSF	1	1	1	Q8IVB5		906.502	8	LIX1-like protein OS=Homo sapiens OX=9606 GN=LIX1L PE=2 SV=1 - [LIX1L_HUMAN]	No	Yes
HLA-ABC	VEDIIHESY	4	6	1	Q53FI9		1104.52	9	RNA helicase (Fragment) OS=Homo sapiens OX=9606 PE=2 SV=1 - [Q53FI9_HUMAN]	No	Yes
HLA-ABC	VEDLNIIQVTI	1	10	1	B4DM07		1256.7	11	cDNA FLJ56355, highly similar to General transcription factor II-I OS=Homo sapiens OX=9606 PE=2 SV=1 - [B4DM07_HUMAN]	No	Yes
HLA-ABC	VEEDGQLKSLTI	2	6	1	Q49A72		1331.7	12	DNAJB6 protein OS=Homo sapiens OX=9606 GN=DNAJB6 PE=2 SV=1 - [Q49A72_HUMAN]	No	Yes
HLA-ABC	VEEENIRVV	2	4	1	F8WE20		1086.57	9	WD repeat-containing protein 75 OS=Homo sapiens OX=9606 GN=WDR75 PE=1 SV=1 - [F8WE20_HUMAN]	No	Yes
HLA-ABC	VEEILSVAY	1	1	1	Q9NR30		1022.54	9	Nucleolar RNA helicase 2 OS=Homo sapiens OX=9606 GN=DDX21 PE=1 SV=5 - [DDX21_HUMAN]	No	Yes
HLA-ABC	VEFDSMMNTV	1	2	1	A0A669KB68		1172.49	10	Signal transducer and activator of transcription OS=Homo sapiens OX=9606 GN=STAT1 PE=1 SV=1 - [A0A669KB68_HUMAN]	Yes	Yes
HLA-ABC	VEFDSMMNTV	1	2	1	A0A669KB68	M6(Oxidation); M7(Oxidation)	1204.48	10	Signal transducer and activator of transcription OS=Homo sapiens OX=9606 GN=STAT1 PE=1 SV=1 - [A0A669KB68_HUMAN]	Yes	Yes
HLA-ABC	VEFDSMMNTV	1	2	1	A0A669KB68	M7(Oxidation)	1188.49	10	Signal transducer and activator of transcription OS=Homo sapiens OX=9606 GN=STAT1 PE=1 SV=1 - [A0A669KB68_HUMAN]	Yes	Yes
HLA-ABC	VEFNGKLLASI	2	5	1	B4DZP5		1190.67	11	DNA damage-binding protein 1 OS=Homo sapiens OX=9606 PE=2 SV=1 - [B4DZP5_HUMAN]	No	Yes
HLA-ABC	VEFNPFENGDSGNLI	1	4	1	F8VXF5		1651.76	15	Nucleoporin Nup37 (Fragment) OS=Homo sapiens OX=9606 GN=NUP37 PE=1 SV=1 - [F8VXF5_HUMAN]	No	No
HLA-ABC	VEFPDQFFTV	1	3	1	K7ELR0		1228.59	10	Zinc finger protein 529 (Fragment) OS=Homo sapiens OX=9606 GN=ZNF529 PE=1 SV=1 - [K7ELR0_HUMAN]	No	Yes
HLA-ABC	VEFPLDPAL	1	5	1	B4DM30		1000.53	9	RNA helicase OS=Homo sapiens OX=9606 GN=DHX38 PE=2 SV=1 - [B4DM30_HUMAN]	No	Yes
HLA-ABC	VEFPTDPKVVV	1	5	1	Q96QW7		1229.67	11	Beta/gamma crystallin domain-containing protein 1 (Fragment) OS=Homo sapiens OX=9606 GN=CRYBG1 PE=1 SV=1 - [Q96QW7_HUMAN]	No	Yes
HLA-ABC	VEFPYQYDF	2	3	1	K7EQ86		1207.52	9	KIAA0100, isoform CRA_a OS=Homo sapiens OX=9606 GN=KIAA0100 PE=1 SV=1 - [K7EQ86_HUMAN]	No	Yes
HLA-ABC	VEFRDFLKI	1	1	1	O94804		1166.66	9	Serine/threonine-protein kinase 10 OS=Homo sapiens OX=9606 GN=STK10 PE=1 SV=1 - [STK10_HUMAN]	No	Yes
HLA-ABC	VEFSYDENTVY	1	3	1	A0A024R751		1365.58	11	WD repeat-containing protein 91 OS=Homo sapiens OX=9606 GN=HSPC049 PE=3 SV=1 - [A0A024R751_HUMAN]	No	Yes
HLA-ABC	VEHDFIMATY	1	1	1	P61221	M7(Oxidation)	1241.55	10	ATP-binding cassette sub-family E member 1 OS=Homo sapiens OX=9606 GN=ABCE1 PE=1 SV=1 - [ABCE1_HUMAN]	No	Yes
HLA-ABC	VEHPSVTSPLTV	1	764	1	A0A5K1TTG3		1265.67	12	MHC class II antigen (Fragment) OS=Homo sapiens OX=9606 GN=HLA-DRB1 PE=4 SV=1 - [A0A5K1TTG3_HUMAN]	No	Yes
HLA-ABC	VEIDGIGRI	1	1	1	O60293		971.549	9	Zinc finger C3H1 domain-containing protein OS=Homo sapiens OX=9606 GN=ZFC3H1 PE=1 SV=3 - [ZC3H1_HUMAN]	No	Yes
HLA-ABC	VEIEEGGVKV	1	3	1	B4E0I4		1058.57	10	cDNA FLJ61013, highly similar to Septin-1 OS=Homo sapiens OX=9606 PE=2 SV=1 - [B4E0I4_HUMAN]	No	Yes
HLA-ABC	VEIENELNII	1	6	1	E7EU94		1185.63	10	U4/U6 small nuclear ribonucleoprotein Prp31 (Fragment) OS=Homo sapiens OX=9606 GN=PRPF31 PE=1 SV=8 - [E7EU94_HUMAN]	No	Yes
HLA-ABC	VEIEYVEKY	2	1	1	Q9GZL7		1171.59	9	Ribosome biogenesis protein WDR12 OS=Homo sapiens OX=9606 GN=WDR12 PE=1 SV=2 - [WDR12_HUMAN]	No	Yes
HLA-ABC	VEIIMKETV	1	1	1	O95479		1061.59	9	GDH/6PGL endoplasmic bifunctional protein OS=Homo sapiens OX=9606 GN=H6PD PE=1 SV=2 - [G6PE_HUMAN]	No	Yes
HLA-ABC	VEKIDFDSV	4	5	1	K7EK53		1051.53	9	Eukaryotic translation initiation factor 3 subunit K OS=Homo sapiens OX=9606 GN=EIF3K PE=1 SV=1 - [K7EK53_HUMAN]	No	Yes
HLA-ABC	VEKQDNETF	1	3	1	C9JRF8		1109.51	9	Cytohesin-interacting protein (Fragment) OS=Homo sapiens OX=9606 GN=CYTIP PE=1 SV=1 - [C9JRF8_HUMAN]	No	Yes
HLA-ABC	VELLMHNDY	1	10	1	Q5BKZ2	M5(Oxidation)	1149.52	9	Importin subunit alpha OS=Homo sapiens OX=9606 GN=KPNA1 PE=2 SV=1 - [Q5BKZ2_HUMAN]	No	Yes
HLA-ABC	VEMGKVQVY	1	10	1	I3L331	M3(Oxidation)	1068.54	9	Phosphoribosyl pyrophosphate synthase-associated protein 2 (Fragment) OS=Homo sapiens OX=9606 GN=PRPSAP2 PE=1 SV=1 - [I3L331_HUMAN]	No	Yes
HLA-ABC	VEMLIKEQM	1	8	1	Q4LE74	M9(Oxidation)	1136.56	9	MYO9B variant protein (Fragment) OS=Homo sapiens OX=9606 GN=MYO9B variant protein PE=2 SV=1 - [Q4LE74_HUMAN]	No	Yes
HLA-ABC	VEMQGEMINRI	1	2	1	B7Z425	M3(Oxidation)	1335.64	11	Syntaxin 4A (Placental), isoform CRA_a OS=Homo sapiens OX=9606 GN=STX4A PE=2 SV=1 - [B7Z425_HUMAN]	Yes	Yes
HLA-ABC	VEMQGEMINRI	1	2	1	B7Z425	M3(Oxidation); M7(Oxidation)	1351.63	11	Syntaxin 4A (Placental), isoform CRA_a OS=Homo sapiens OX=9606 GN=STX4A PE=2 SV=1 - [B7Z425_HUMAN]	Yes	Yes
HLA-ABC	VENEETFMNRV	1	11	1	Q0VAE4		1367.62	11	MORF4L1 protein OS=Homo sapiens OX=9606 GN=MORF4L1 PE=2 SV=1 - [Q0VAE4_HUMAN]	Yes	Yes
HLA-ABC	VENEETFMNRV	1	11	1	Q0VAE4	M8(Oxidation)	1383.62	11	MORF4L1 protein OS=Homo sapiens OX=9606 GN=MORF4L1 PE=2 SV=1 - [Q0VAE4_HUMAN]	Yes	Yes
HLA-ABC	VENIFHVSF	1	2	1	B4DWS2		1091.55	9	Non-structural maintenance of chromosomes element 4 OS=Homo sapiens OX=9606 PE=2 SV=1 - [B4DWS2_HUMAN]	No	Yes
HLA-ABC	VENLNIHQIF	1	3	1	Q9UPN3		1226.65	10	Microtubule-actin cross-linking factor 1, isoforms 1/2/3/5 OS=Homo sapiens OX=9606 GN=MACF1 PE=1 SV=4 - [MACF1_HUMAN]	No	Yes
HLA-ABC	VENLPRTVI	1	5	1	F8WBU5		1040.61	9	E3 ubiquitin-protein ligase RNF181 OS=Homo sapiens OX=9606 GN=RNF181 PE=1 SV=1 - [F8WBU5_HUMAN]	No	Yes
HLA-ABC	VENPFFGQRYI	1	1	1	Q9Y2J8		1369.69	11	Protein-arginine deiminase type-2 OS=Homo sapiens OX=9606 GN=PADI2 PE=1 SV=2 - [PADI2_HUMAN]	No	Yes
HLA-ABC	VEQDFHLEI	1	7	1	H7C5I2		1129.55	9	Uncharacterized protein (Fragment) OS=Homo sapiens OX=9606 PE=4 SV=1 - [H7C5I2_HUMAN]	No	Yes
HLA-ABC	VEQLAVRF	1	3	1	P49792		961.543	8	E3 SUMO-protein ligase RanBP2 OS=Homo sapiens OX=9606 GN=RANBP2 PE=1 SV=2 - [RBP2_HUMAN]	No	Yes
HLA-ABC	VESEHQVKI	4	7	1	A0A5F9ZH07		1068.57	9	Tyrosine-protein kinase (Fragment) OS=Homo sapiens OX=9606 GN=JAK1 PE=1 SV=1 - [A0A5F9ZH07_HUMAN]	No	Yes
HLA-ABC	VESELLHTY	1	6	1	A0A087WWS5		1090.54	9	Sodium-coupled neutral amino acid transporter 3 (Fragment) OS=Homo sapiens OX=9606 GN=SLC38A3 PE=1 SV=1 - [A0A087WWS5_HUMAN]	No	Yes
HLA-ABC	VETESVRY	1	4	1	Q6P1Q5		982.482	8	Coatomer subunit delta OS=Homo sapiens OX=9606 GN=ARCN1 PE=1 SV=1 - [Q6P1Q5_HUMAN]	No	Yes
HLA-ABC	VETESVRYVY	1	4	1	Q6P1Q5		1244.61	10	Coatomer subunit delta OS=Homo sapiens OX=9606 GN=ARCN1 PE=1 SV=1 - [Q6P1Q5_HUMAN]	No	Yes
HLA-ABC	VETIFSKY	1	7	1	Q5QPM2		986.515	8	RNA-binding protein Raly (Fragment) OS=Homo sapiens OX=9606 GN=RALY PE=1 SV=1 - [Q5QPM2_HUMAN]	No	Yes
HLA-ABC	VETRDGQVI	1	2	1	P08670		1016.53	9	Vimentin OS=Homo sapiens OX=9606 GN=VIM PE=1 SV=4 - [VIME_HUMAN]	No	Yes
HLA-ABC	VEVDESRGMHI	1	9	1	G3V4S6	M9(Oxidation)	1287.6	11	Protein numb homolog (Fragment) OS=Homo sapiens OX=9606 GN=NUMB PE=1 SV=1 - [G3V4S6_HUMAN]	No	Yes
HLA-ABC	VEVDLFTSKGLF	3	8	1	A0A2R8Y6G6		1354.72	12	2-phospho-D-glycerate hydro-lyase OS=Homo sapiens OX=9606 GN=ENO1 PE=1 SV=1 - [A0A2R8Y6G6_HUMAN]	No	Yes
HLA-ABC	VEVGRVAYV	1	6	1	A0PJ62		991.555	9	60S ribosomal protein L14 (Fragment) OS=Homo sapiens OX=9606 GN=RPL14 PE=2 SV=1 - [A0PJ62_HUMAN]	No	Yes
HLA-ABC	VEVLLPKF	3	2	1	Q6N0A8		944.579	8	Uncharacterized protein DKFZp686O07189 OS=Homo sapiens OX=9606 GN=DKFZp686O07189 PE=2 SV=1 - [Q6N0A8_HUMAN]	No	Yes
HLA-ABC	VEVQLPELF	1	10	1	A0A590UJJ4		1073.58	9	K(+) channel subunit beta-2 OS=Homo sapiens OX=9606 GN=KCNAB2 PE=1 SV=1 - [A0A590UJJ4_HUMAN]	No	Yes
HLA-ABC	VEVTDGSRTI	1	1	1	Q9NYQ8		1076.55	10	Protocadherin Fat 2 OS=Homo sapiens OX=9606 GN=FAT2 PE=1 SV=2 - [FAT2_HUMAN]	No	Yes
HLA-ABC	VEYEIDKTLGI	1	5	1	J3KR24		1279.67	11	Isoleucyl-tRNA synthetase OS=Homo sapiens OX=9606 GN=IARS1 PE=1 SV=2 - [J3KR24_HUMAN]	No	Yes
HLA-ABC	VEYTEKMVSI	2	3	1	A0A087WVM7		1198.6	10	Ribosomal RNA small subunit methyltransferase NEP1 (Fragment) OS=Homo sapiens OX=9606 GN=EMG1 PE=1 SV=1 - [A0A087WVM7_HUMAN]	Yes	Yes
HLA-ABC	VEYTEKMVSI	1	3	1	A0A087WVM7	M7(Oxidation)	1214.59	10	Ribosomal RNA small subunit methyltransferase NEP1 (Fragment) OS=Homo sapiens OX=9606 GN=EMG1 PE=1 SV=1 - [A0A087WVM7_HUMAN]	Yes	Yes
HLA-ABC	VGDPHTVTV	1	12	1	B4DMS9		924.476	9	cDNA FLJ59577, highly similar to Bromodomain-containing protein 8 OS=Homo sapiens OX=9606 PE=2 SV=1 - [B4DMS9_HUMAN]	No	Yes
HLA-ABC	VGLPFSSHTY	1	2	1	G3V2U9		1107.54	10	F-box only protein 34 OS=Homo sapiens OX=9606 GN=FBXO34 PE=1 SV=1 - [G3V2U9_HUMAN]	No	Yes
HLA-ABC	VIGDVIRVY	4	1	1	Q9NR30		1033.6	9	Nucleolar RNA helicase 2 OS=Homo sapiens OX=9606 GN=DDX21 PE=1 SV=5 - [DDX21_HUMAN]	No	Yes
HLA-ABC	VIYSEDHIIGAY	1	3	1	Q8TCB0		1379.68	12	Interferon-induced protein 44 OS=Homo sapiens OX=9606 GN=IFI44 PE=1 SV=2 - [IFI44_HUMAN]	No	Yes
HLA-ABC	VLASLIIRL	4	4	1	H7C0V2		997.673	9	DNA repair protein RAD50 (Fragment) OS=Homo sapiens OX=9606 GN=RAD50 PE=1 SV=1 - [H7C0V2_HUMAN]	No	Yes
HLA-ABC	VLEGKELEFYL	1	3	1	Q9BS10		1339.71	11	Similar to ribosomal protein S8 (Fragment) OS=Homo sapiens OX=9606 PE=2 SV=1 - [Q9BS10_HUMAN]	No	Yes
HLA-ABC	VLFDSESIGIYV	1	3	1	Q59FH0		1341.69	12	H2A histone family, member Y isoform 2 variant (Fragment) OS=Homo sapiens OX=9606 PE=2 SV=1 - [Q59FH0_HUMAN]	No	Yes
HLA-ABC	VLFEGRTVQL	1	4	1	B4DHX2		1161.66	10	cDNA FLJ58181, highly similar to Homo sapiens ATP/GTP binding protein 1 (AGTPBP1), mRNA OS=Homo sapiens OX=9606 PE=2 SV=1 - [B4DHX2_HUMAN]	No	Yes
HLA-ABC	VLFENTDSVHL	1	3	1	A2A2V2		1273.64	11	RNA-binding protein 34 (Fragment) OS=Homo sapiens OX=9606 GN=RBM34 PE=1 SV=1 - [A2A2V2_HUMAN]	No	Yes
HLA-ABC	VLFGLLREV	1	4	1	B4DM30		1045.64	9	RNA helicase OS=Homo sapiens OX=9606 GN=DHX38 PE=2 SV=1 - [B4DM30_HUMAN]	No	Yes
HLA-ABC	VLIAQPDHSY	1	5	1	A4QN18		1142.58	10	Protein transport protein sec16 (Fragment) OS=Homo sapiens OX=9606 GN=SEC16A PE=2 SV=1 - [A4QN18_HUMAN]	No	Yes
HLA-ABC	VLIDYQRNV	1	13	1	B3KWD0		1119.61	9	cDNA FLJ42779 fis, clone BRAWH3005300, highly similar to Exportin-1 OS=Homo sapiens OX=9606 PE=2 SV=1 - [B3KWD0_HUMAN]	No	Yes
HLA-ABC	VLIGEFLEKV	1	6	1	B7Z8S9		1146.67	10	mRNA (guanine-N(7)-)-methyltransferase OS=Homo sapiens OX=9606 PE=2 SV=1 - [B7Z8S9_HUMAN]	No	Yes
HLA-ABC	VLIPKLPQL	1	2	1	J3KTF9		1020.68	9	ORM1-like protein 3 (Fragment) OS=Homo sapiens OX=9606 GN=ORMDL3 PE=1 SV=1 - [J3KTF9_HUMAN]	No	Yes
HLA-ABC	VLLEQPTWQL	1	5	1	C9J597		1226.67	10	Protein CNPPD1 (Fragment) OS=Homo sapiens OX=9606 GN=CNPPD1 PE=4 SV=1 - [C9J597_HUMAN]	No	Yes
HLA-ABC	VLLFEADTITL	2	5	1	V9H022		1234.69	11	ELE1 protein ( ret TKprotein ) (Fragment) OS=Homo sapiens OX=9606 GN=ELE1 PE=2 SV=1 - [V9H022_HUMAN]	No	Yes
HLA-ABC	VLLPLRVTL	1	1	1	Q53EU6		1023.69	9	Glycerol-3-phosphate acyltransferase 3 OS=Homo sapiens OX=9606 GN=GPAT3 PE=1 SV=2 - [GPAT3_HUMAN]	No	Yes
HLA-ABC	VLMAVTHTL	1	1	1	Q9Y5L3		984.55	9	Ectonucleoside triphosphate diphosphohydrolase 2 OS=Homo sapiens OX=9606 GN=ENTPD2 PE=1 SV=1 - [ENTP2_HUMAN]	Yes	Yes
HLA-ABC	VLMAVTHTL	1	1	1	Q9Y5L3	M3(Oxidation)	1000.55	9	Ectonucleoside triphosphate diphosphohydrolase 2 OS=Homo sapiens OX=9606 GN=ENTPD2 PE=1 SV=1 - [ENTP2_HUMAN]	Yes	Yes
HLA-ABC	VLMDLKALLL	1	3	1	B3KRK2		1128.7	10	RNA helicase OS=Homo sapiens OX=9606 GN=DDX41 PE=2 SV=1 - [B3KRK2_HUMAN]	No	Yes
HLA-ABC	VLNSGSGLSHDY	1	1	1	Q96JK2		1248.58	12	DDB1- and CUL4-associated factor 5 OS=Homo sapiens OX=9606 GN=DCAF5 PE=1 SV=2 - [DCAF5_HUMAN]	No	Yes
HLA-ABC	VLVPVWIIHYY	1	1	1	O95139		1401.79	11	NADH dehydrogenase [ubiquinone] 1 beta subcomplex subunit 6 OS=Homo sapiens OX=9606 GN=NDUFB6 PE=1 SV=3 - [NDUB6_HUMAN]	No	Yes
HLA-ABC	VLWDRTFSL	2	10	1	A0A669KB68		1136.61	9	Signal transducer and activator of transcription OS=Homo sapiens OX=9606 GN=STAT1 PE=1 SV=1 - [A0A669KB68_HUMAN]	No	Yes
HLA-ABC	VMHQIISKY	1	8	1	B7Z910	M2(Oxidation)	1134.6	9	cDNA FLJ61711, highly similar to Homo sapiens minor histocompatibility antigen HA-1 (HA-1), mRNA OS=Homo sapiens OX=9606 PE=2 SV=1 - [B7Z910_HUMAN]	No	Yes
HLA-ABC	VMYNSSDHDVY	1	11	1	B4DMS9	M2(Oxidation)	1345.53	11	cDNA FLJ59577, highly similar to Bromodomain-containing protein 8 OS=Homo sapiens OX=9606 PE=2 SV=1 - [B4DMS9_HUMAN]	No	Yes
HLA-ABC	VQFQDVSFAY	1	12	1	B7Z7P4		1203.56	10	cDNA FLJ53627, highly similar to Antigen peptide transporter 1 OS=Homo sapiens OX=9606 PE=2 SV=1 - [B7Z7P4_HUMAN]	No	Yes
HLA-ABC	VQIEEVRQV	1	6	1	X6R6Z1		1099.61	9	Interleukin enhancer-binding factor 2 (Fragment) OS=Homo sapiens OX=9606 GN=ILF2 PE=1 SV=1 - [X6R6Z1_HUMAN]	No	Yes
HLA-ABC	VQNRAYFQQY	1	4	1	E9PP14		1316.63	10	GDP-L-fucose synthase (Fragment) OS=Homo sapiens OX=9606 GN=GFUS PE=1 SV=1 - [E9PP14_HUMAN]	No	Yes
HLA-ABC	VQRFTADDQY	1	2	1	A2RRP1		1242.57	10	Neuroblastoma-amplified sequence OS=Homo sapiens OX=9606 GN=NBAS PE=1 SV=2 - [NBAS_HUMAN]	No	Yes
HLA-ABC	VQSDLLHKY	1	3	1	Q8NCD8		1102.59	9	cDNA FLJ90316 fis, clone NT2RP2001495, weakly similar to Human transporter protein (g17) OS=Homo sapiens OX=9606 PE=2 SV=1 - [Q8NCD8_HUMAN]	No	Yes
HLA-ABC	VQVYGIEGRYATALY	1	5	1	H7C086		1702.88	15	ATP synthase subunit O, mitochondrial (Fragment) OS=Homo sapiens OX=9606 GN=ATP5PO PE=3 SV=1 - [H7C086_HUMAN]	No	No
HLA-ABC	VTKPVGGNY	3	9	1	B4DRU0		934.497	9	Eukaryotic translation initiation factor 3 subunit C OS=Homo sapiens OX=9606 GN=EIF3C PE=2 SV=1 - [B4DRU0_HUMAN]	No	Yes
HLA-ABC	VTNTIISHY	1	1	1	P46087		1047.54	9	Probable 28S rRNA (cytosine(4447)-C(5))-methyltransferase OS=Homo sapiens OX=9606 GN=NOP2 PE=1 SV=2 - [NOP2_HUMAN]	No	Yes
HLA-ABC	VTYNYPVHY	1	5	1	B4DIF5		1155.54	9	Cell cycle control protein OS=Homo sapiens OX=9606 PE=2 SV=1 - [B4DIF5_HUMAN]	No	Yes
HLA-ABC	VVIGNIGALMGY	2	1	1	P09912		1206.65	12	Interferon alpha-inducible protein 6 OS=Homo sapiens OX=9606 GN=IFI6 PE=1 SV=2 - [IFI6_HUMAN]	No	Yes
HLA-ABC	VVKEIFFHY	7	6	1	E9PNG3		1181.63	9	Cold shock domain-containing protein E1 (Fragment) OS=Homo sapiens OX=9606 GN=CSDE1 PE=1 SV=8 - [E9PNG3_HUMAN]	No	Yes
HLA-ABC	VVKNYFYYY	2	3	1	Q4ZFX2		1258.61	9	Uncharacterized protein SGPP2 (Fragment) OS=Homo sapiens OX=9606 GN=SGPP2 PE=4 SV=1 - [Q4ZFX2_HUMAN]	No	Yes
HLA-ABC	VVKSVELMSVY	1	3	1	B4DPS7	M8(Oxidation)	1269.67	11	Hermansky-Pudlak syndrome 3 protein homolog OS=Homo sapiens OX=9606 PE=2 SV=1 - [B4DPS7_HUMAN]	No	Yes
HLA-ABC	VVMDPALAAQY	1	5	1	B4DV51		1177.59	11	GTP-binding nuclear protein Ran OS=Homo sapiens OX=9606 GN=RAN PE=1 SV=1 - [B4DV51_HUMAN]	No	Yes
HLA-ABC	VVQTVKASY	2	6	1	B3KSR8		994.555	9	cDNA FLJ36832 fis, clone ASTRO2010799, highly similar to ALPHA-1 CATENIN OS=Homo sapiens OX=9606 PE=2 SV=1 - [B3KSR8_HUMAN]	No	Yes
HLA-ABC	VVRNISYKY	2	10	1	A0A1U9X8E2		1141.64	9	Proteasome subunit beta OS=Homo sapiens OX=9606 PE=3 SV=1 - [A0A1U9X8E2_HUMAN]	No	Yes
HLA-ABC	VVRTEPFQDGY	1	3	1	A0A024RA53		1310.63	11	Serine/threonine kinase 17a (Apoptosis-inducing), isoform CRA_a OS=Homo sapiens OX=9606 GN=STK17A PE=3 SV=1 - [A0A024RA53_HUMAN]	No	Yes
HLA-ABC	VVTGNMGSNDKVGDF	1	1	1	Q02413	M6(Oxidation)	1555.7	15	Desmoglein-1 OS=Homo sapiens OX=9606 GN=DSG1 PE=1 SV=2 - [DSG1_HUMAN]	No	No
HLA-ABC	VVTGVANALAHRY	7	1	1	Q3SX09		1370.75	13	TREMBL:Q3SX09 (Bos taurus) similar to HBG protein	No	Yes
HLA-ABC	VVYEKQMLYLY	1	4	1	A0A7I2V5G1		1448.74	11	Integrin alpha-L (Fragment) OS=Homo sapiens OX=9606 GN=ITGAL PE=4 SV=1 - [A0A7I2V5G1_HUMAN]	No	Yes
HLA-ABC	VYKSPASDTY	2	11	1	F8VZ58		1130.53	10	Nascent polypeptide-associated complex subunit alpha (Fragment) OS=Homo sapiens OX=9606 GN=NACA PE=1 SV=1 - [F8VZ58_HUMAN]	No	Yes
HLA-ABC	VYQDTWMKY	1	8	1	F8VRW9		1233.56	9	Endoplasmic reticulum-Golgi intermediate compartment protein 2 (Fragment) OS=Homo sapiens OX=9606 GN=ERGIC2 PE=1 SV=1 - [F8VRW9_HUMAN]	No	Yes
HLA-ABC	VYYNEATGGKY	1	14	1	B3KML9		1264.58	11	Delta-tubulin OS=Homo sapiens OX=9606 PE=2 SV=1 - [B3KML9_HUMAN]	No	Yes
HLA-ABC	WEIDNNPKV	1	2	1	Q05CM9		1114.55	9	PSIP1 protein (Fragment) OS=Homo sapiens OX=9606 GN=PSIP1 PE=2 SV=1 - [Q05CM9_HUMAN]	No	Yes
HLA-ABC	WEIDPKDLTFL	2	10	1	Q572P1		1376.71	11	Tyrosine-protein kinase BTK isoform (Lacking exon 15 to 18) (Fragment) OS=Homo sapiens OX=9606 GN=BTK PE=2 SV=1 - [Q572P1_HUMAN]	No	Yes
HLA-ABC	WEISDQLLQI	1	3	1	B2R6H7		1244.65	10	cDNA, FLJ92955, highly similar to Homo sapiens transportin-SR (TRN-SR), mRNA OS=Homo sapiens OX=9606 PE=2 SV=1 - [B2R6H7_HUMAN]	No	Yes
HLA-ABC	WELDSVREI	1	1	1	P48775		1146.58	9	Tryptophan 2,3-dioxygenase OS=Homo sapiens OX=9606 GN=TDO2 PE=1 SV=1 - [T23O_HUMAN]	No	Yes
HLA-ABC	WEMDNMLIQI	2	5	1	B4E1T3	M6(Oxidation)	1308.59	10	cDNA FLJ54234, moderately similar to Homo sapiens Mof4 family associated protein 1 (MRFAP1), mRNA OS=Homo sapiens OX=9606 PE=2 SV=1 - [B4E1T3_HUMAN]	Yes	Yes
HLA-ABC	WEMDNMLIQI	2	5	1	B4E1T3	M3(Oxidation); M6(Oxidation)	1324.59	10	cDNA FLJ54234, moderately similar to Homo sapiens Mof4 family associated protein 1 (MRFAP1), mRNA OS=Homo sapiens OX=9606 PE=2 SV=1 - [B4E1T3_HUMAN]	Yes	Yes
HLA-ABC	WEMDNMLIQI	2	5	1	B4E1T3		1292.6	10	cDNA FLJ54234, moderately similar to Homo sapiens Mof4 family associated protein 1 (MRFAP1), mRNA OS=Homo sapiens OX=9606 PE=2 SV=1 - [B4E1T3_HUMAN]	Yes	Yes
HLA-ABC	WLVDHVYAI	1	10	1	B3KQV6		1115.58	9	Serine/threonine-protein phosphatase 2A 65 kDa regulatory subunit A alpha isoform OS=Homo sapiens OX=9606 GN=PPP2R1A PE=1 SV=1 - [B3KQV6_HUMAN]	No	Yes
HLA-ABC	YAAQQHPQA	1	3	1	Q59GV2		1013.48	9	RNA binding motif protein 14 variant (Fragment) OS=Homo sapiens OX=9606 PE=2 SV=1 - [Q59GV2_HUMAN]	No	Yes
HLA-ABC	YADSVEGRF	1	13	1	A0A5C2GU36		1043.48	9	IG c1389_heavy_IGHV3-30_IGHD7-27_IGHJ4 (Fragment) OS=Homo sapiens OX=9606 PE=2 SV=1 - [A0A5C2GU36_HUMAN]	No	Yes
HLA-ABC	YAFVRPVIL	1	2	1	H3BVG3		1077.64	9	JmjC domain-containing protein 8 OS=Homo sapiens OX=9606 GN=JMJD8 PE=1 SV=1 - [H3BVG3_HUMAN]	No	Yes
HLA-ABC	YAKLIAEL	1	3	1	B4DKZ6		920.542	8	THO complex subunit 2 (Fragment) OS=Homo sapiens OX=9606 PE=2 SV=1 - [B4DKZ6_HUMAN]	No	Yes
HLA-ABC	YASGRTTGIVM	3	38	1	B4DW52	M11(Oxidation)	1171.57	11	cDNA FLJ55253, highly similar to Actin, cytoplasmic 1 OS=Homo sapiens OX=9606 PE=2 SV=1 - [B4DW52_HUMAN]	No	Yes
HLA-ABC	YATFIVTNY	1	3	1	I3L0Y6		1091.54	9	NmrA-like family domain-containing protein 1 (Fragment) OS=Homo sapiens OX=9606 GN=NMRAL1 PE=1 SV=1 - [I3L0Y6_HUMAN]	No	Yes
HLA-ABC	YAVDRAITH	1	7	1	M0QXS5		1045.54	9	Heterogeneous nuclear ribonucleoprotein L (Fragment) OS=Homo sapiens OX=9606 GN=HNRNPL PE=1 SV=1 - [M0QXS5_HUMAN]	No	Yes
HLA-ABC	YAYDGKDYLA	2	71	3	A0A0C5K610;P13747;A0A0B7MGC9		1178.53	10	HLA class I histocompatibility antigen, alpha chain E OS=Homo sapiens OX=9606 GN=HLA-E PE=1 SV=4 - [HLAE_HUMAN]	No	Yes
HLA-ABC	YAYDGKDYLAL	7	1075	1	A0A0C5K610		1291.62	11	Major histocompatability complex B antigen OS=Homo sapiens OX=9606 GN=HLA-B PE=3 SV=1 - [A0A0C5K610_HUMAN]	No	Yes
HLA-ABC	YAYFNFPEL	2	2	1	Q8IY21		1163.54	9	Probable ATP-dependent RNA helicase DDX60 OS=Homo sapiens OX=9606 GN=DDX60 PE=1 SV=3 - [DDX60_HUMAN]	No	Yes
HLA-ABC	YAYLYIRML	1	4	1	Q9H8B9		1205.63	9	cDNA FLJ13778 fis, clone PLACE4000431, highly similar to H.sapiens U5 snRNP-specific 200kD protein OS=Homo sapiens OX=9606 PE=2 SV=1 - [Q9H8B9_HUMAN]	No	Yes
HLA-ABC	YDFITEMF	1	1	1	L8E7H6		1065.46	8	Alternative protein ACVR1 OS=Homo sapiens OX=9606 GN=ACVR1 PE=4 SV=1 - [L8E7H6_HUMAN]	No	Yes
HLA-ABC	YEAAELIWASI	1	2	1	B3KUH8		1265.64	11	Alpha-protein kinase 1 OS=Homo sapiens OX=9606 GN=ALPK1 PE=1 SV=1 - [B3KUH8_HUMAN]	No	Yes
HLA-ABC	YEAPAYHLI	1	6	1	A0A2R8Y4S0		1076.54	9	Serine palmitoyltransferase 1 OS=Homo sapiens OX=9606 GN=SPTLC1 PE=1 SV=1 - [A0A2R8Y4S0_HUMAN]	No	Yes
HLA-ABC	YEAPSLATGY	1	1	1	P28070		1071.5	10	Proteasome subunit beta type-4 OS=Homo sapiens OX=9606 GN=PSMB4 PE=1 SV=4 - [PSB4_HUMAN]	No	Yes
HLA-ABC	YEARVEAM	1	1	1	Q15027	M8(Oxidation)	984.443	8	Arf-GAP with coiled-coil, ANK repeat and PH domain-containing protein 1 OS=Homo sapiens OX=9606 GN=ACAP1 PE=1 SV=1 - [ACAP1_HUMAN]	No	Yes
HLA-ABC	YEAYLPETF	1	3	1	X6RCC3		1132.52	9	Stromal membrane-associated protein 2 (Fragment) OS=Homo sapiens OX=9606 GN=SMAP2 PE=1 SV=1 - [X6RCC3_HUMAN]	No	Yes
HLA-ABC	YEDATKITV	1	2	1	P27694		1039.53	9	Replication protein A 70 kDa DNA-binding subunit OS=Homo sapiens OX=9606 GN=RPA1 PE=1 SV=2 - [RFA1_HUMAN]	No	Yes
HLA-ABC	YEDEPLKEYY	1	1	1	P35227		1348.59	10	Polycomb group RING finger protein 2 OS=Homo sapiens OX=9606 GN=PCGF2 PE=1 SV=1 - [PCGF2_HUMAN]	No	Yes
HLA-ABC	YEDISQDHV	1	1	1	Q9NT62		1105.47	9	Ubiquitin-like-conjugating enzyme ATG3 OS=Homo sapiens OX=9606 GN=ATG3 PE=1 SV=1 - [ATG3_HUMAN]	No	Yes
HLA-ABC	YEDISRGL	2	1	1	P11912		952.471	8	B-cell antigen receptor complex-associated protein alpha chain OS=Homo sapiens OX=9606 GN=CD79A PE=1 SV=2 - [CD79A_HUMAN]	No	Yes
HLA-ABC	YEDISRGLQGTY	1	1	1	P11912		1401.66	12	B-cell antigen receptor complex-associated protein alpha chain OS=Homo sapiens OX=9606 GN=CD79A PE=1 SV=2 - [CD79A_HUMAN]	No	Yes
HLA-ABC	YEDMVRQV	1	1	1	Q9BRQ8	M4(Oxidation)	1055.48	8	Ferroptosis suppressor protein 1 OS=Homo sapiens OX=9606 GN=AIFM2 PE=1 SV=1 - [FSP1_HUMAN]	No	Yes
HLA-ABC	YEEDGARSI	2	4	1	B4DMT4		1039.47	9	cDNA FLJ52695, highly similar to Alpha-centractin OS=Homo sapiens OX=9606 PE=2 SV=1 - [B4DMT4_HUMAN]	No	Yes
HLA-ABC	YEEDGSRAI	1	1	1	P42025		1039.47	9	Beta-centractin OS=Homo sapiens OX=9606 GN=ACTR1B PE=1 SV=1 - [ACTY_HUMAN]	No	Yes
HLA-ABC	YEEDQGSKLI	2	4	1	C9JAW5		1181.57	10	HIG1 domain-containing protein OS=Homo sapiens OX=9606 PE=4 SV=1 - [C9JAW5_HUMAN]	No	Yes
HLA-ABC	YEEDSYSHI	1	3	1	A0A087X090		1142.46	9	Farnesyl diphosphate synthase (Farnesyl pyrophosphate synthetase, dimethylallyltranstransferase, geranyltranstransferase), isoform CRA_a OS=Homo sapiens OX=9606 GN=FDPS PE=1 SV=1 - [A0A087X090_HUMAN]	No	Yes
HLA-ABC	YEEESPSRTI	1	3	1	L7P8G6		1210.56	10	Methylenetetrahydrofolate reductase OS=Homo sapiens OX=9606 GN=MTHFR PE=1 SV=1 - [L7P8G6_HUMAN]	No	Yes
HLA-ABC	YEELVRMV	1	5	1	Q6IBG5		1038.53	8	MYL6 protein OS=Homo sapiens OX=9606 GN=MYL6 PE=2 SV=1 - [Q6IBG5_HUMAN]	Yes	Yes
HLA-ABC	YEELVRMV	1	5	1	Q6IBG5	M7(Oxidation)	1054.52	8	MYL6 protein OS=Homo sapiens OX=9606 GN=MYL6 PE=2 SV=1 - [Q6IBG5_HUMAN]	Yes	Yes
HLA-ABC	YEEMLKEGY	1	3	1	G3FDP5		1161.51	9	PIRH2F OS=Homo sapiens OX=9606 GN=RCHY1 PE=2 SV=1 - [G3FDP5_HUMAN]	Yes	Yes
HLA-ABC	YEEMLKEGY	2	3	1	G3FDP5	M4(Oxidation)	1177.5	9	PIRH2F OS=Homo sapiens OX=9606 GN=RCHY1 PE=2 SV=1 - [G3FDP5_HUMAN]	Yes	Yes
HLA-ABC	YEFDLIDGY	2	4	1	B3KRC6		1134.5	9	cDNA FLJ34004 fis, clone FCBBF1000232, highly similar to Cytochrome P450 51A1 OS=Homo sapiens OX=9606 PE=2 SV=1 - [B3KRC6_HUMAN]	No	Yes
HLA-ABC	YEFEFAAQQF	1	2	1	A0A024R300		1279.56	10	Hyaluronidase OS=Homo sapiens OX=9606 GN=HYAL2 PE=3 SV=1 - [A0A024R300_HUMAN]	No	Yes
HLA-ABC	YEFPHLQNF	1	1	1	Q9Y6X5		1194.55	9	Bis(5'-adenosyl)-triphosphatase ENPP4 OS=Homo sapiens OX=9606 GN=ENPP4 PE=1 SV=3 - [ENPP4_HUMAN]	No	Yes
HLA-ABC	YEGLPIGKV	1	3	1	B7Z5N3		975.547	9	cDNA FLJ50627, highly similar to Homo sapiens angel homolog 2 (Drosophila) (ANGEL2), mRNA OS=Homo sapiens OX=9606 PE=2 SV=1 - [B7Z5N3_HUMAN]	No	Yes
HLA-ABC	YEIDDQDLNKI	1	5	1	H0Y9K3		1365.65	11	La-related protein 1B (Fragment) OS=Homo sapiens OX=9606 GN=LARP1B PE=1 SV=1 - [H0Y9K3_HUMAN]	No	Yes
HLA-ABC	YEIDDRDVNKI	5	3	1	E5RH50		1379.68	11	La-related protein 1 (Fragment) OS=Homo sapiens OX=9606 GN=LARP1 PE=1 SV=8 - [E5RH50_HUMAN]	No	Yes
HLA-ABC	YEIDEDIVSRV	1	3	1	B3KPA1		1337.66	11	Dystonia 1 protein OS=Homo sapiens OX=9606 PE=2 SV=1 - [B3KPA1_HUMAN]	No	Yes
HLA-ABC	YEILLGKATLY	2	7	1	P01850		1283.72	11	T cell receptor beta constant 1 OS=Homo sapiens OX=9606 GN=TRBC1 PE=1 SV=4 - [TRBC1_HUMAN]	No	Yes
HLA-ABC	YEILNNPEL	1	4	1	Q53S41		1104.55	9	Uncharacterized protein YWHAQ (Fragment) OS=Homo sapiens OX=9606 GN=YWHAQ PE=3 SV=1 - [Q53S41_HUMAN]	No	Yes
HLA-ABC	YEIYPELQI	1	3	1	Q9NWJ6		1167.59	9	cDNA FLJ20805 fis, clone ADSE02009 OS=Homo sapiens OX=9606 PE=2 SV=1 - [Q9NWJ6_HUMAN]	No	Yes
HLA-ABC	YEKDIAAY	1	6	1	B3KQ05		972.465	8	cDNA FLJ32558 fis, clone SPLEN1000143, highly similar to High mobility group protein B1 OS=Homo sapiens OX=9606 PE=2 SV=1 - [B3KQ05_HUMAN]	No	Yes
HLA-ABC	YEKSLYSMI	1	5	1	A0A0S2Z377	M8(Oxidation)	1149.55	9	Annexin (Fragment) OS=Homo sapiens OX=9606 GN=ANXA6 PE=2 SV=1 - [A0A0S2Z377_HUMAN]	No	Yes
HLA-ABC	YEKTPFDQL	2	2	1	H0YN68		1140.55	9	EP300-interacting inhibitor of differentiation 1 OS=Homo sapiens OX=9606 GN=EID1 PE=1 SV=1 - [H0YN68_HUMAN]	No	Yes
HLA-ABC	YEKVKLLEI	3	3	1	B4E0Y8		1134.67	9	Pre-mRNA-splicing factor SYF2 OS=Homo sapiens OX=9606 PE=2 SV=1 - [B4E0Y8_HUMAN]	No	Yes
HLA-ABC	YELDHPGFQI	1	1	1	A5YKK6		1218.58	10	CCR4-NOT transcription complex subunit 1 OS=Homo sapiens OX=9606 GN=CNOT1 PE=1 SV=2 - [CNOT1_HUMAN]	No	Yes
HLA-ABC	YELDLGLNHV	1	2	1	A8K6V3		1172.59	10	cDNA FLJ78677, highly similar to Homo sapiens splicing factor 3b, subunit 3, 130kDa (SF3B3), mRNA OS=Homo sapiens OX=9606 PE=2 SV=1 - [A8K6V3_HUMAN]	No	Yes
HLA-ABC	YELDLGLNHVV	1	2	1	A8K6V3		1271.66	11	cDNA FLJ78677, highly similar to Homo sapiens splicing factor 3b, subunit 3, 130kDa (SF3B3), mRNA OS=Homo sapiens OX=9606 PE=2 SV=1 - [A8K6V3_HUMAN]	No	Yes
HLA-ABC	YELIITRY	1	6	1	B4DS85		1070.59	8	cDNA FLJ56829, highly similar to Neurogenic differentiation factor 6 OS=Homo sapiens OX=9606 PE=2 SV=1 - [B4DS85_HUMAN]	No	Yes
HLA-ABC	YELPDGQVI	1	45	1	B4DW52		1033.52	9	cDNA FLJ55253, highly similar to Actin, cytoplasmic 1 OS=Homo sapiens OX=9606 PE=2 SV=1 - [B4DW52_HUMAN]	No	Yes
HLA-ABC	YELPDGQVITI	2	45	1	B4DW52		1247.65	11	cDNA FLJ55253, highly similar to Actin, cytoplasmic 1 OS=Homo sapiens OX=9606 PE=2 SV=1 - [B4DW52_HUMAN]	No	Yes
HLA-ABC	YELSENDLNFI	1	5	1	B4DMC6		1356.62	11	cDNA FLJ60696, highly similar to Elongation factor 2 OS=Homo sapiens OX=9606 PE=2 SV=1 - [B4DMC6_HUMAN]	No	Yes
HLA-ABC	YEMEVSQRL	2	5	1	B3KNH8	M3(Oxidation)	1170.54	9	cDNA FLJ14638 fis, clone NT2RP2001392, highly similar to Homo sapiens peroxisomal LON protease like (LONPL), mRNA OS=Homo sapiens OX=9606 PE=2 SV=1 - [B3KNH8_HUMAN]	No	Yes
HLA-ABC	YENIIVHTY	1	1	1	A8K855		1151.57	9	EF-hand calcium-binding domain-containing protein 7 OS=Homo sapiens OX=9606 GN=EFCAB7 PE=1 SV=1 - [EFCB7_HUMAN]	No	Yes
HLA-ABC	YENPVVSRI	1	2	1	P13674		1076.57	9	Prolyl 4-hydroxylase subunit alpha-1 OS=Homo sapiens OX=9606 GN=P4HA1 PE=1 SV=2 - [P4HA1_HUMAN]	No	Yes
HLA-ABC	YENQKQSSY	1	2	1	Q92804		1146.5	9	TATA-binding protein-associated factor 2N OS=Homo sapiens OX=9606 GN=TAF15 PE=1 SV=1 - [RBP56_HUMAN]	No	Yes
HLA-ABC	YEQLMQLY	1	5	1	A0A0B4J2B4	M5(Oxidation)	1103.5	8	40S ribosomal protein S15 OS=Homo sapiens OX=9606 GN=RPS15 PE=1 SV=1 - [A0A0B4J2B4_HUMAN]	No	Yes
HLA-ABC	YEQQMGQKV	1	7	1	Q59H47		1110.52	9	Guanylate binding protein 1, interferon-inducible, 67kD variant (Fragment) OS=Homo sapiens OX=9606 PE=2 SV=1 - [Q59H47_HUMAN]	Yes	Yes
HLA-ABC	YEQQMGQKV	2	7	1	Q59H47	M5(Oxidation)	1126.52	9	Guanylate binding protein 1, interferon-inducible, 67kD variant (Fragment) OS=Homo sapiens OX=9606 PE=2 SV=1 - [Q59H47_HUMAN]	Yes	Yes
HLA-ABC	YEQVSTPEI	2	5	1	Q9HBE9		1065.51	9	Signaling lymphocytic activation molecule (Fragment) OS=Homo sapiens OX=9606 GN=SLAM PE=4 SV=1 - [Q9HBE9_HUMAN]	No	Yes
HLA-ABC	YEVRLTQTV	1	3	1	A0A096LNZ9		1108.59	9	Ubiquitin-like protein ISG15 (Fragment) OS=Homo sapiens OX=9606 GN=ISG15 PE=1 SV=6 - [A0A096LNZ9_HUMAN]	No	Yes
HLA-ABC	YEWEQGFSQSF	1	14	1	A0A2R8Y804		1407.58	11	Catenin beta-1 OS=Homo sapiens OX=9606 GN=CTNNB1 PE=1 SV=1 - [A0A2R8Y804_HUMAN]	No	Yes
HLA-ABC	YEYHWADGTNI	1	5	1	D6RCK3		1368.58	11	MOB kinase activator 1B (Fragment) OS=Homo sapiens OX=9606 GN=MOB1B PE=1 SV=1 - [D6RCK3_HUMAN]	No	Yes
HLA-ABC	YEYRFLEF	4	6	1	C9JWQ9		1166.55	8	Raftlin (Fragment) OS=Homo sapiens OX=9606 GN=RFTN1 PE=1 SV=1 - [C9JWQ9_HUMAN]	No	Yes
HLA-ABC	YGLPDDISHGY	1	2	1	A0A087X1B3		1236.55	11	Transmembrane protein 178B OS=Homo sapiens OX=9606 GN=TMEM178B PE=1 SV=1 - [A0A087X1B3_HUMAN]	No	Yes
HLA-ABC	YGYSNPKIL	1	2	1	P05412		1054.55	9	Transcription factor AP-1 OS=Homo sapiens OX=9606 GN=JUN PE=1 SV=2 - [JUN_HUMAN]	No	Yes
HLA-ABC	YIYDKDMEII	1	3	1	K7ESK0		1302.62	10	Ubiquitin carboxyl-terminal hydrolase 22 (Fragment) OS=Homo sapiens OX=9606 GN=USP22 PE=1 SV=1 - [K7ESK0_HUMAN]	Yes	Yes
HLA-ABC	YIYDKDMEII	2	3	1	K7ESK0	M7(Oxidation)	1318.62	10	Ubiquitin carboxyl-terminal hydrolase 22 (Fragment) OS=Homo sapiens OX=9606 GN=USP22 PE=1 SV=1 - [K7ESK0_HUMAN]	Yes	Yes
HLA-ABC	YLADIFTKL	1	2	1	B3KMX8		1083.6	9	cDNA FLJ12880 fis, clone NT2RP2003871, highly similar to Homo sapiens transposon-derived Buster1 transposase-like protein gene OS=Homo sapiens OX=9606 PE=2 SV=1 - [B3KMX8_HUMAN]	No	Yes
HLA-ABC	YLAERIPTL	1	7	1	G3V3L5		1075.61	9	Troponin I, slow skeletal muscle OS=Homo sapiens OX=9606 GN=TNNI1 PE=1 SV=1 - [G3V3L5_HUMAN]	No	Yes
HLA-ABC	YLDIKGLLDV	1	6	1	P78389		1148.65	10	OCP2 (Fragment) OS=Homo sapiens OX=9606 PE=4 SV=1 - [P78389_HUMAN]	No	Yes
HLA-ABC	YLDLFGDPSV	1	2	1	A0A087X090		1125.54	10	Farnesyl diphosphate synthase (Farnesyl pyrophosphate synthetase, dimethylallyltranstransferase, geranyltranstransferase), isoform CRA_a OS=Homo sapiens OX=9606 GN=FDPS PE=1 SV=1 - [A0A087X090_HUMAN]	No	Yes
HLA-ABC	YLDPALELGPRNV	1	10	1	A0A7I2V2G3		1456.77	13	V-type proton ATPase subunit S1 OS=Homo sapiens OX=9606 GN=ATP6AP1 PE=4 SV=1 - [A0A7I2V2G3_HUMAN]	No	Yes
HLA-ABC	YLHDFLKYL	1	9	1	Q0VAE4		1211.64	9	MORF4L1 protein OS=Homo sapiens OX=9606 GN=MORF4L1 PE=2 SV=1 - [Q0VAE4_HUMAN]	No	Yes
HLA-ABC	YLHDQNPDAAL	1	4	1	Q7Z4Z1		1256.59	11	Coatomer subunit epsilon OS=Homo sapiens OX=9606 PE=2 SV=1 - [Q7Z4Z1_HUMAN]	No	Yes
HLA-ABC	YLIGLDPENLAL	1	3	1	B4DT97		1330.72	12	cDNA FLJ56931, highly similar to Peroxisomal carnitine O-octanoyltransferase OS=Homo sapiens OX=9606 PE=2 SV=1 - [B4DT97_HUMAN]	No	Yes
HLA-ABC	YLINEIDRI	1	8	1	E9PHM6		1148.63	9	Dystonin OS=Homo sapiens OX=9606 GN=DST PE=1 SV=3 - [E9PHM6_HUMAN]	No	Yes
HLA-ABC	YLKDLIEEV	2	3	1	B4DJD4		1121.6	9	Activating transcription factor 4 OS=Homo sapiens OX=9606 PE=2 SV=1 - [B4DJD4_HUMAN]	No	Yes
HLA-ABC	YLLEQDFPGM	1	3	1	Q9NZN3		1212.55	10	EH domain-containing protein 3 OS=Homo sapiens OX=9606 GN=EHD3 PE=1 SV=2 - [EHD3_HUMAN]	No	Yes
HLA-ABC	YLLEQTPEQQA	1	2	1	H7BXP4		1319.64	11	Interferon regulatory factor 9 (Fragment) OS=Homo sapiens OX=9606 GN=IRF9 PE=1 SV=1 - [H7BXP4_HUMAN]	No	Yes
HLA-ABC	YLLPAIVHI	4	19	1	J3QR62		1038.63	9	Probable ATP-dependent RNA helicase DDX5 (Fragment) OS=Homo sapiens OX=9606 GN=DDX5 PE=1 SV=1 - [J3QR62_HUMAN]	No	Yes
HLA-ABC	YLMEGSYNKV	1	7	1	Q5U0B3		1203.57	10	26S proteasome non-ATPase regulatory subunit 8 OS=Homo sapiens OX=9606 PE=2 SV=1 - [Q5U0B3_HUMAN]	No	Yes
HLA-ABC	YLPEADSILFL	1	8	1	B7Z685		1280.67	11	Guanylate cyclase OS=Homo sapiens OX=9606 GN=GUCY1B1 PE=1 SV=1 - [B7Z685_HUMAN]	No	Yes
HLA-ABC	YPVEIHEY	1	2	1	Q13901		1049.49	8	Nuclear nucleic acid-binding protein C1D OS=Homo sapiens OX=9606 GN=C1D PE=1 SV=1 - [C1D_HUMAN]	No	Yes
HLA-ABC	YQADIERMY	1	5	1	Q6PIM8		1188.53	9	ACSL3 protein (Fragment) OS=Homo sapiens OX=9606 GN=ACSL3 PE=2 SV=1 - [Q6PIM8_HUMAN]	Yes	Yes
HLA-ABC	YQADIERMY	1	5	1	Q6PIM8	M8(Oxidation)	1204.53	9	ACSL3 protein (Fragment) OS=Homo sapiens OX=9606 GN=ACSL3 PE=2 SV=1 - [Q6PIM8_HUMAN]	Yes	Yes
HLA-ABC	YQFDKVGILTL	1	1	1	Q13769		1296.72	11	THO complex subunit 5 homolog OS=Homo sapiens OX=9606 GN=THOC5 PE=1 SV=2 - [THOC5_HUMAN]	No	Yes
HLA-ABC	YQFTGIKKY	7	1	1	Q96IX5		1147.61	9	ATP synthase membrane subunit K, mitochondrial OS=Homo sapiens OX=9606 GN=ATP5MK PE=1 SV=1 - [ATPMK_HUMAN]	No	Yes
HLA-ABC	YQKPIIQSEY	1	3	1	B4DTH9		1268.65	10	cDNA FLJ53190, highly similar to Beta-glucuronidase OS=Homo sapiens OX=9606 PE=2 SV=1 - [B4DTH9_HUMAN]	No	Yes
HLA-ABC	YQSNLPHNY	1	2	1	J3KTD7		1135.51	9	Protein SMG8 (Fragment) OS=Homo sapiens OX=9606 GN=SMG8 PE=1 SV=1 - [J3KTD7_HUMAN]	No	Yes
HLA-ABC	YTFDQKIVEW	2	3	1	P09326		1328.65	10	CD48 antigen OS=Homo sapiens OX=9606 GN=CD48 PE=1 SV=2 - [CD48_HUMAN]	No	Yes
HLA-ABC	YTWEEVFRV	1	3	1	B7Z7V7		1228.6	9	cDNA FLJ61481, highly similar to PAS domain-containing serine/threonine-protein kinase OS=Homo sapiens OX=9606 PE=2 SV=1 - [B7Z7V7_HUMAN]	No	Yes
HLA-ABC	YVDDTQFVRF	2	1000	3	P13747;A0A0B7MGC9;A0A0C5K610		1289.61	10	MHC class I antigen OS=Homo sapiens OX=9606 GN=HLA-B PE=3 SV=1 - [A0A0B7MGC9_HUMAN]	No	Yes
HLA-ABC	YVTTSTRTY	4	6	1	P08670		1091.53	9	Vimentin OS=Homo sapiens OX=9606 GN=VIM PE=1 SV=4 - [VIME_HUMAN]	No	Yes
HLA-ABC	YVTTSTRTYSLGSA	1	6	1	P08670		1506.74	14	Vimentin OS=Homo sapiens OX=9606 GN=VIM PE=1 SV=4 - [VIME_HUMAN]	No	No
HLA-DR	SPVSFIATYRLGMA	50	1	1	Q14213	M13(Oxidation)	1528.78	14	Interleukin-27 subunit beta OS=Homo sapiens OX=9606 GN=EBI3 PE=1 SV=2 - [IL27B_HUMAN]	Yes	Yes
HLA-DR	LNYMVQLGKLLGGGD	19	1	1	P42892	M4(Oxidation)	1593.83	15	Endothelin-converting enzyme 1 OS=Homo sapiens OX=9606 GN=ECE1 PE=1 SV=2 - [ECE1_HUMAN]	Yes	Yes
HLA-DR	LANIAVDKANLEIMT	65	1	1	P01903	M14(Oxidation)	1631.87	15	HLA class II histocompatibility antigen, DR alpha chain OS=Homo sapiens OX=9606 GN=HLA-DRA PE=1 SV=1 - [DRA_HUMAN]	Yes	No
HLA-DR	SPLLYTLIEKTMQN	22	1	1	P02786	M12(Oxidation)	1666.87	14	Transferrin receptor protein 1 OS=Homo sapiens OX=9606 GN=TFRC PE=1 SV=2 - [TFR1_HUMAN]	Yes	Yes
HLA-DR	LPTMAQMEKALSIG	50	1	1	P16070		1489.78	14	CD44 antigen OS=Homo sapiens OX=9606 GN=CD44 PE=1 SV=3 - [CD44_HUMAN]	Yes	Yes
HLA-DR	YGGFMTSEKSQTPLVT	20	1	1	P01189		1745.84	16	Pro-opiomelanocortin OS=Homo sapiens OX=9606 GN=POMC PE=1 SV=2 - [COLI_HUMAN]	Yes	Yes
HLA-DR	LPTMAQMEKALSIG	89	1	1	P16070	M4(Oxidation); M7(Oxidation)	1521.76	14	CD44 antigen OS=Homo sapiens OX=9606 GN=CD44 PE=1 SV=3 - [CD44_HUMAN]	Yes	Yes
HLA-DR	INTFVPSGKIMQVVDE	36	1	1	Q13510	M11(Oxidation)	1792.91	16	Acid ceramidase OS=Homo sapiens OX=9606 GN=ASAH1 PE=1 SV=5 - [ASAH1_HUMAN]	Yes	No
HLA-DR	INTFVPSGKIMQVV	14	1	1	Q13510	M11(Oxidation)	1548.84	14	Acid ceramidase OS=Homo sapiens OX=9606 GN=ASAH1 PE=1 SV=5 - [ASAH1_HUMAN]	Yes	No
HLA-DR	LPTMAQMEKALSIG	14	1	1	P16070	M4(Oxidation)	1505.77	14	CD44 antigen OS=Homo sapiens OX=9606 GN=CD44 PE=1 SV=3 - [CD44_HUMAN]	Yes	Yes
HLA-DR	LNYMVQLGKLLGGGD	16	1	1	P42892		1577.84	15	Endothelin-converting enzyme 1 OS=Homo sapiens OX=9606 GN=ECE1 PE=1 SV=2 - [ECE1_HUMAN]	Yes	Yes
HLA-DR	INTFVPSGKIMQVVD	54	1	1	Q13510	M11(Oxidation)	1663.87	15	Acid ceramidase OS=Homo sapiens OX=9606 GN=ASAH1 PE=1 SV=5 - [ASAH1_HUMAN]	Yes	No
HLA-DR	YGGFMTSEKSQTPLVT	41	1	1	P01189	M5(Oxidation)	1761.83	16	Pro-opiomelanocortin OS=Homo sapiens OX=9606 GN=POMC PE=1 SV=2 - [COLI_HUMAN]	Yes	Yes
HLA-DR	TLPTMAQMEKALSIG	35	1	1	P16070	M5(Oxidation); M8(Oxidation)	1622.81	15	CD44 antigen OS=Homo sapiens OX=9606 GN=CD44 PE=1 SV=3 - [CD44_HUMAN]	Yes	No
HLA-DR	SPVSFIATYRLGMA	8	1	1	Q14213		1512.79	14	Interleukin-27 subunit beta OS=Homo sapiens OX=9606 GN=EBI3 PE=1 SV=2 - [IL27B_HUMAN]	Yes	Yes
HLA-DR	INTFVPSGKIMQVVD	15	1	1	Q13510		1647.88	15	Acid ceramidase OS=Homo sapiens OX=9606 GN=ASAH1 PE=1 SV=5 - [ASAH1_HUMAN]	Yes	No
HLA-DR	LANIAVDKANLEIMT	5	1	1	P01903		1615.87	15	HLA class II histocompatibility antigen, DR alpha chain OS=Homo sapiens OX=9606 GN=HLA-DRA PE=1 SV=1 - [DRA_HUMAN]	Yes	No
HLA-DR	INTFVPSGKIMQVVDE	4	1	1	Q13510		1776.92	16	Acid ceramidase OS=Homo sapiens OX=9606 GN=ASAH1 PE=1 SV=5 - [ASAH1_HUMAN]	Yes	No
HLA-DR	SPLLYTLIEKTMQN	5	1	1	P02786		1650.88	14	Transferrin receptor protein 1 OS=Homo sapiens OX=9606 GN=TFRC PE=1 SV=2 - [TFR1_HUMAN]	Yes	Yes
HLA-DR	TGVFTTMEKAGAHLQ	316	1	1	P04406	M7(Oxidation)	1606.79	15	Glyceraldehyde-3-phosphate dehydrogenase OS=Homo sapiens OX=9606 GN=GAPDH PE=1 SV=3 - [G3P_HUMAN]	Yes	No
HLA-DR	TGVFTTMEKAGAHLQ	230	1	1	P04406		1590.8	15	Glyceraldehyde-3-phosphate dehydrogenase OS=Homo sapiens OX=9606 GN=GAPDH PE=1 SV=3 - [G3P_HUMAN]	Yes	No
HLA-DR	AAKILADATAKMVEA	18	1	1	Q9Y490	M12(Oxidation)	1518.82	15	Talin-1 OS=Homo sapiens OX=9606 GN=TLN1 PE=1 SV=3 - [TLN1_HUMAN]	Yes	Yes
HLA-DR	STGVFTTMEKAGAHLQ	53	1	1	P04406		1677.83	16	Glyceraldehyde-3-phosphate dehydrogenase OS=Homo sapiens OX=9606 GN=GAPDH PE=1 SV=3 - [G3P_HUMAN]	Yes	No
HLA-DR	LANIAVDKANLEIMTK	21	1	1	P01903		1743.97	16	HLA class II histocompatibility antigen, DR alpha chain OS=Homo sapiens OX=9606 GN=HLA-DRA PE=1 SV=1 - [DRA_HUMAN]	Yes	No
HLA-DR	TGVFTTMEKAGAHL	488	1	1	P04406	M7(Oxidation)	1478.73	14	Glyceraldehyde-3-phosphate dehydrogenase OS=Homo sapiens OX=9606 GN=GAPDH PE=1 SV=3 - [G3P_HUMAN]	Yes	No
HLA-DR	TGVFTTMEKAGAHL	216	1	1	P04406		1462.74	14	Glyceraldehyde-3-phosphate dehydrogenase OS=Homo sapiens OX=9606 GN=GAPDH PE=1 SV=3 - [G3P_HUMAN]	Yes	No
HLA-DR	LANIAVDKANLEIMTK	41	1	1	P01903	M14(Oxidation)	1759.96	16	HLA class II histocompatibility antigen, DR alpha chain OS=Homo sapiens OX=9606 GN=HLA-DRA PE=1 SV=1 - [DRA_HUMAN]	Yes	No
HLA-DR	STGVFTTMEKAGAHLQ	64	1	1	P04406	M8(Oxidation)	1693.82	16	Glyceraldehyde-3-phosphate dehydrogenase OS=Homo sapiens OX=9606 GN=GAPDH PE=1 SV=3 - [G3P_HUMAN]	Yes	No
HLA-DR	TGVFTTMEKAGAH	72	1	1	P04406		1349.65	13	Glyceraldehyde-3-phosphate dehydrogenase OS=Homo sapiens OX=9606 GN=GAPDH PE=1 SV=3 - [G3P_HUMAN]	Yes	No
HLA-DR	GVFTTMEKAGAHLQ	77	1	1	P04406	M6(Oxidation)	1505.74	14	Glyceraldehyde-3-phosphate dehydrogenase OS=Homo sapiens OX=9606 GN=GAPDH PE=1 SV=3 - [G3P_HUMAN]	Yes	No
HLA-DR	TGVFTTMEKAGAH	222	1	1	P04406	M7(Oxidation)	1365.65	13	Glyceraldehyde-3-phosphate dehydrogenase OS=Homo sapiens OX=9606 GN=GAPDH PE=1 SV=3 - [G3P_HUMAN]	Yes	No
HLA-DR	GVFTTMEKAGAHL	101	1	1	P04406	M6(Oxidation)	1377.68	13	Glyceraldehyde-3-phosphate dehydrogenase OS=Homo sapiens OX=9606 GN=GAPDH PE=1 SV=3 - [G3P_HUMAN]	Yes	No
HLA-DR	IPVDEEAFVIDFKPRASMD	18	1	1	P19021		2179.08	19	Peptidyl-glycine alpha-amidating monooxygenase OS=Homo sapiens OX=9606 GN=PAM PE=1 SV=2 - [AMD_HUMAN]	Yes	No
HLA-DR	AAVIEAMGKAEAER	83	1	1	Q14254	M7(Oxidation)	1461.74	14	Flotillin-2 OS=Homo sapiens OX=9606 GN=FLOT2 PE=1 SV=2 - [FLOT2_HUMAN]	Yes	No
HLA-DR	IPVDEEAFVIDFKPRASMD	31	1	1	P19021	M18(Oxidation)	2195.07	19	Peptidyl-glycine alpha-amidating monooxygenase OS=Homo sapiens OX=9606 GN=PAM PE=1 SV=2 - [AMD_HUMAN]	Yes	No
HLA-DR	DGGYLMIDSKTAEIK	6	1	1	P32926	M6(Oxidation)	1656.82	15	Desmoglein-3 OS=Homo sapiens OX=9606 GN=DSG3 PE=1 SV=2 - [DSG3_HUMAN]	Yes	Yes
HLA-DR	DGGYLMIDSKTAEIK	11	1	1	P32926		1640.82	15	Desmoglein-3 OS=Homo sapiens OX=9606 GN=DSG3 PE=1 SV=2 - [DSG3_HUMAN]	Yes	Yes
HLA-DR	GVFTTMEKAGAH	55	1	1	P04406	M6(Oxidation)	1264.6	12	Glyceraldehyde-3-phosphate dehydrogenase OS=Homo sapiens OX=9606 GN=GAPDH PE=1 SV=3 - [G3P_HUMAN]	Yes	No
HLA-DR	DGEFSMDLRTKSTGGAPT	18	1	1	P07737	M6(Oxidation)	1885.86	18	Profilin-1 OS=Homo sapiens OX=9606 GN=PFN1 PE=1 SV=2 - [PROF1_HUMAN]	Yes	No
HLA-DR	IPVDEEAFVIDFKPRASMDT	13	1	1	P19021	M18(Oxidation)	2296.12	20	Peptidyl-glycine alpha-amidating monooxygenase OS=Homo sapiens OX=9606 GN=PAM PE=1 SV=2 - [AMD_HUMAN]	Yes	No
HLA-DR	AAKILADATAKMVEA	1	1	1	Q9Y490		1502.83	15	Talin-1 OS=Homo sapiens OX=9606 GN=TLN1 PE=1 SV=3 - [TLN1_HUMAN]	Yes	Yes
HLA-DR	GPTQSFFMRESKTLGAVQ	102	1	1	P11836	M8(Oxidation)	1999.99	18	B-lymphocyte antigen CD20 OS=Homo sapiens OX=9606 GN=MS4A1 PE=1 SV=1 - [CD20_HUMAN]	Yes	Yes
HLA-DR	TGVFTTMEKAGAHLQGGA	10	1	1	P04406		1775.88	18	Glyceraldehyde-3-phosphate dehydrogenase OS=Homo sapiens OX=9606 GN=GAPDH PE=1 SV=3 - [G3P_HUMAN]	Yes	No
HLA-DR	GVFTTMEKAGAHL	4	1	1	P04406		1361.69	13	Glyceraldehyde-3-phosphate dehydrogenase OS=Homo sapiens OX=9606 GN=GAPDH PE=1 SV=3 - [G3P_HUMAN]	Yes	No
HLA-DR	DGEFSMDLRTKSTGGAPT	9	1	1	P07737		1869.87	18	Profilin-1 OS=Homo sapiens OX=9606 GN=PFN1 PE=1 SV=2 - [PROF1_HUMAN]	Yes	No
HLA-DR	IGMYQTMTKKAAIT	51	1	1	Q8NBJ9	M3(Oxidation); M7(Oxidation)	1588.81	14	SID1 transmembrane family member 2 OS=Homo sapiens OX=9606 GN=SIDT2 PE=1 SV=2 - [SIDT2_HUMAN]	Yes	Yes
HLA-DR	AAVIEAMGKAEAER	2	1	1	Q14254		1445.74	14	Flotillin-2 OS=Homo sapiens OX=9606 GN=FLOT2 PE=1 SV=2 - [FLOT2_HUMAN]	Yes	No
HLA-DR	VLPTYEMAVKMPEKEPPPP	15	1	1	Q15012	M7(Oxidation); M11(Oxidation)	2185.09	19	Lysosomal-associated transmembrane protein 4A OS=Homo sapiens OX=9606 GN=LAPTM4A PE=1 SV=1 - [LAP4A_HUMAN]	Yes	No
HLA-DR	TGVFTTMEKAGAHLQGGA	6	1	1	P04406	M7(Oxidation)	1791.87	18	Glyceraldehyde-3-phosphate dehydrogenase OS=Homo sapiens OX=9606 GN=GAPDH PE=1 SV=3 - [G3P_HUMAN]	Yes	No
HLA-DR	IGMYQTMTKKAAIT	21	1	1	Q8NBJ9	M3(Oxidation)	1572.81	14	SID1 transmembrane family member 2 OS=Homo sapiens OX=9606 GN=SIDT2 PE=1 SV=2 - [SIDT2_HUMAN]	Yes	Yes
HLA-DR	STGVFTTMEKAGAHLQG	7	1	1	P04406		1734.85	17	Glyceraldehyde-3-phosphate dehydrogenase OS=Homo sapiens OX=9606 GN=GAPDH PE=1 SV=3 - [G3P_HUMAN]	Yes	No
HLA-DR	ESTGVFTTMEKAGAHLQ	3	1	1	P04406		1806.87	17	Glyceraldehyde-3-phosphate dehydrogenase OS=Homo sapiens OX=9606 GN=GAPDH PE=1 SV=3 - [G3P_HUMAN]	Yes	No
HLA-DR	IPVDEEAFVIDFKPRASMDT	5	1	1	P19021		2280.12	20	Peptidyl-glycine alpha-amidating monooxygenase OS=Homo sapiens OX=9606 GN=PAM PE=1 SV=2 - [AMD_HUMAN]	Yes	No
HLA-DR	DHASIQMNVAEVDKVTG	1	1	1	P63220	M7(Oxidation)	1829.87	17	40S ribosomal protein S21 OS=Homo sapiens OX=9606 GN=RPS21 PE=1 SV=1 - [RS21_HUMAN]	Yes	Yes
HLA-DR	DADELRAAMKGLGTDED	1	1	1	P04083		1806.82	17	Annexin A1 OS=Homo sapiens OX=9606 GN=ANXA1 PE=1 SV=2 - [ANXA1_HUMAN]	Yes	Yes
HLA-DR	ESTGVFTTMEKAGAHLQ	3	1	1	P04406	M9(Oxidation)	1822.87	17	Glyceraldehyde-3-phosphate dehydrogenase OS=Homo sapiens OX=9606 GN=GAPDH PE=1 SV=3 - [G3P_HUMAN]	Yes	No
HLA-DR	VLPTYEMAVKMPEKEPPPP	1	1	1	Q15012	M7(Oxidation)	2169.1	19	Lysosomal-associated transmembrane protein 4A OS=Homo sapiens OX=9606 GN=LAPTM4A PE=1 SV=1 - [LAP4A_HUMAN]	Yes	No
HLA-DR	DHASIQMNVAEVDKVTG	1	1	1	P63220		1813.88	17	40S ribosomal protein S21 OS=Homo sapiens OX=9606 GN=RPS21 PE=1 SV=1 - [RS21_HUMAN]	Yes	Yes
HLA-DR	MNGYFLIERGKNM	140	1	1	P09668	M1(Oxidation); M13(Oxidation)	1604.76	13	Pro-cathepsin H OS=Homo sapiens OX=9606 GN=CTSH PE=1 SV=4 - [CATH_HUMAN]	Yes	No
HLA-DR	GVFTTMEKAGAHLQ	8	1	1	P04406		1489.75	14	Glyceraldehyde-3-phosphate dehydrogenase OS=Homo sapiens OX=9606 GN=GAPDH PE=1 SV=3 - [G3P_HUMAN]	Yes	No
HLA-DR	GPTQSFFMRESKTLGAVQ	33	1	1	P11836		1984	18	B-lymphocyte antigen CD20 OS=Homo sapiens OX=9606 GN=MS4A1 PE=1 SV=1 - [CD20_HUMAN]	Yes	Yes
HLA-DR	MNGYFLIERGKNM	147	1	1	P09668	M13(Oxidation)	1588.76	13	Pro-cathepsin H OS=Homo sapiens OX=9606 GN=CTSH PE=1 SV=4 - [CATH_HUMAN]	Yes	No
HLA-DR	KQPEYAVVQRGSMVS	84	1	1	Q92823	M13(Oxidation)	1694.86	15	Neuronal cell adhesion molecule OS=Homo sapiens OX=9606 GN=NRCAM PE=1 SV=3 - [NRCAM_HUMAN]	Yes	No
HLA-DR	KQPEYAVVQRGSMVS	10	1	1	Q92823		1678.86	15	Neuronal cell adhesion molecule OS=Homo sapiens OX=9606 GN=NRCAM PE=1 SV=3 - [NRCAM_HUMAN]	Yes	No
HLA-DR	QSMDSKLSGRY	25	1	1	O00193	M3(Oxidation)	1287.6	11	Small acidic protein OS=Homo sapiens OX=9606 GN=SMAP PE=1 SV=1 - [SMAP_HUMAN]	Yes	Yes
HLA-DR	MNGYFLIERGKNM	80	1	1	P09668		1572.77	13	Pro-cathepsin H OS=Homo sapiens OX=9606 GN=CTSH PE=1 SV=4 - [CATH_HUMAN]	Yes	No
HLA-DR	QSMDSKLSGRY	14	1	1	O00193		1271.61	11	Small acidic protein OS=Homo sapiens OX=9606 GN=SMAP PE=1 SV=1 - [SMAP_HUMAN]	Yes	Yes
HLA-DR	MRYFSTSVSRPGSG	10	1	1	P16188		1531.74	14	HLA class I histocompatibility antigen, A-30 alpha chain OS=Homo sapiens OX=9606 GN=HLA-A PE=1 SV=2 - [1A30_HUMAN]	Yes	Yes
HLA-DR	KMKEIAEAY	4	3	1	P11142		1082.56	9	Heat shock cognate 71 kDa protein OS=Homo sapiens OX=9606 GN=HSPA8 PE=1 SV=1 - [HSP7C_HUMAN]	Yes	No
HLA-DR	KMKEIAEAY	13	3	1	P11142	M2(Oxidation)	1098.55	9	Heat shock cognate 71 kDa protein OS=Homo sapiens OX=9606 GN=HSPA8 PE=1 SV=1 - [HSP7C_HUMAN]	Yes	No
HLA-DR	MDTLLATLKKTGKT	62	1	1	O00244		1520.87	14	Copper transport protein ATOX1 OS=Homo sapiens OX=9606 GN=ATOX1 PE=1 SV=1 - [ATOX1_HUMAN]	Yes	Yes
HLA-DR	MDTLLATLKKTGKTV	7	1	1	O00244		1619.94	15	Copper transport protein ATOX1 OS=Homo sapiens OX=9606 GN=ATOX1 PE=1 SV=1 - [ATOX1_HUMAN]	Yes	No
HLA-DR	MDTLLATLKKTGKTV	10	1	1	O00244	M1(Oxidation)	1635.93	15	Copper transport protein ATOX1 OS=Homo sapiens OX=9606 GN=ATOX1 PE=1 SV=1 - [ATOX1_HUMAN]	Yes	No
HLA-DR	MDTLLATLKKTGKT	19	1	1	O00244	M1(Oxidation)	1536.87	14	Copper transport protein ATOX1 OS=Homo sapiens OX=9606 GN=ATOX1 PE=1 SV=1 - [ATOX1_HUMAN]	Yes	Yes
HLA-DR	QAVLHMEQRKQQQQQQ	68	1	1	Q02818		2008.02	16	Nucleobindin-1 OS=Homo sapiens OX=9606 GN=NUCB1 PE=1 SV=4 - [NUCB1_HUMAN]	Yes	No
HLA-DR	NPTANSFRVVGRKMQPDQQ	2	1	1	P50552		2173.09	19	Vasodilator-stimulated phosphoprotein OS=Homo sapiens OX=9606 GN=VASP PE=1 SV=3 - [VASP_HUMAN]	Yes	Yes
HLA-DR	QAVLHMEQRKQQQQQ	43	1	1	Q02818		1879.96	15	Nucleobindin-1 OS=Homo sapiens OX=9606 GN=NUCB1 PE=1 SV=4 - [NUCB1_HUMAN]	Yes	No
HLA-DR	QAVLHMEQRKQQQQQQ	18	1	1	Q02818	M6(Oxidation)	2024.01	16	Nucleobindin-1 OS=Homo sapiens OX=9606 GN=NUCB1 PE=1 SV=4 - [NUCB1_HUMAN]	Yes	No
HLA-DR	QAVLHMEQRKQQQQ	5	1	1	Q02818		1751.9	14	Nucleobindin-1 OS=Homo sapiens OX=9606 GN=NUCB1 PE=1 SV=4 - [NUCB1_HUMAN]	Yes	Yes
HLA-DR	QAVLHMEQRKQQQQQ	12	1	1	Q02818	M6(Oxidation)	1895.95	15	Nucleobindin-1 OS=Homo sapiens OX=9606 GN=NUCB1 PE=1 SV=4 - [NUCB1_HUMAN]	Yes	No
HLA-DR	INTFVPSGKIMQVV	3	1	1	Q13510		1532.85	14	Acid ceramidase OS=Homo sapiens OX=9606 GN=ASAH1 PE=1 SV=5 - [ASAH1_HUMAN]	Yes	No
HLA-DR	STGVFTTMEKAGAHLQG	5	1	1	P04406	M8(Oxidation)	1750.84	17	Glyceraldehyde-3-phosphate dehydrogenase OS=Homo sapiens OX=9606 GN=GAPDH PE=1 SV=3 - [G3P_HUMAN]	Yes	No
HLA-DR	DADELRAAMKGLGTDED	1	1	1	P04083	M9(Oxidation)	1822.82	17	Annexin A1 OS=Homo sapiens OX=9606 GN=ANXA1 PE=1 SV=2 - [ANXA1_HUMAN]	Yes	Yes
HLA-DR	MNGYFLIERGKN	3	1	1	P09668		1441.73	12	Pro-cathepsin H OS=Homo sapiens OX=9606 GN=CTSH PE=1 SV=4 - [CATH_HUMAN]	Yes	No
HLA-DR	GVFTTMEKAGAH	2	1	1	P04406		1248.61	12	Glyceraldehyde-3-phosphate dehydrogenase OS=Homo sapiens OX=9606 GN=GAPDH PE=1 SV=3 - [G3P_HUMAN]	Yes	No
HLA-DR	MNGYFLIERGKN	3	1	1	P09668	M1(Oxidation)	1457.72	12	Pro-cathepsin H OS=Homo sapiens OX=9606 GN=CTSH PE=1 SV=4 - [CATH_HUMAN]	Yes	No
HLA-DR	TLPTMAQMEKALSIG	1	1	1	P16070		1590.83	15	CD44 antigen OS=Homo sapiens OX=9606 GN=CD44 PE=1 SV=3 - [CD44_HUMAN]	Yes	No
HLA-DR	MRYFSTSVSRPGSG	2	1	1	P16188	M1(Oxidation)	1547.73	14	HLA class I histocompatibility antigen, A-30 alpha chain OS=Homo sapiens OX=9606 GN=HLA-A PE=1 SV=2 - [1A30_HUMAN]	Yes	Yes
HLA-DR	QAVLHMEQRKQQQQ	1	1	1	Q02818	M6(Oxidation)	1767.89	14	Nucleobindin-1 OS=Homo sapiens OX=9606 GN=NUCB1 PE=1 SV=4 - [NUCB1_HUMAN]	Yes	Yes
HLA-DR	NPTANSFRVVGRKMQPDQQ	1	1	1	P50552	M14(Oxidation)	2189.09	19	Vasodilator-stimulated phosphoprotein OS=Homo sapiens OX=9606 GN=VASP PE=1 SV=3 - [VASP_HUMAN]	Yes	Yes
HLA-DR	AGTAFIQTQQLHAAMA	32	1	1	P14618	M15(Oxidation)	1674.83	16	Pyruvate kinase PKM OS=Homo sapiens OX=9606 GN=PKM PE=1 SV=4 - [KPYM_HUMAN]	No	No
HLA-DR	ALDFFGNGPPVNYKTG	61	1	1	P13284		1696.83	16	Gamma-interferon-inducible lysosomal thiol reductase OS=Homo sapiens OX=9606 GN=IFI30 PE=1 SV=3 - [GILT_HUMAN]	No	No
HLA-DR	LANIAVDKANLEIM	24	1	1	P01903	M14(Oxidation)	1530.82	14	HLA class II histocompatibility antigen, DR alpha chain OS=Homo sapiens OX=9606 GN=HLA-DRA PE=1 SV=1 - [DRA_HUMAN]	No	No
HLA-DR	SEEFLIAGKLQDGL	29	1	1	P01033		1519.8	14	Metalloproteinase inhibitor 1 OS=Homo sapiens OX=9606 GN=TIMP1 PE=1 SV=1 - [TIMP1_HUMAN]	No	No
HLA-DR	NPGGYVAYSKAATVTG	22	1	1	P02786		1555.78	16	Transferrin receptor protein 1 OS=Homo sapiens OX=9606 GN=TFRC PE=1 SV=2 - [TFR1_HUMAN]	No	No
HLA-DR	DAVLRFNGAPTANFQQ	32	1	1	P15907		1748.87	16	Beta-galactoside alpha-2,6-sialyltransferase 1 OS=Homo sapiens OX=9606 GN=ST6GAL1 PE=1 SV=1 - [SIAT1_HUMAN]	No	No
HLA-DR	LQEYLAQGKAGGPA	1	1	1	Q587I9		1402.73	14	Vesicle transport protein SFT2C OS=Homo sapiens OX=9606 GN=SFT2D3 PE=2 SV=1 - [SFT2C_HUMAN]	No	Yes
HLA-DR	ESLFVGESRNYGFQGG	11	1	1	Q9UHN6		1746.81	16	Cell surface hyaluronidase OS=Homo sapiens OX=9606 GN=CEMIP2 PE=1 SV=1 - [CEIP2_HUMAN]	No	Yes
HLA-DR	GPGGYVAAIKAAQLG	26	1	1	P09622		1372.76	15	Dihydrolipoyl dehydrogenase, mitochondrial OS=Homo sapiens OX=9606 GN=DLD PE=1 SV=2 - [DLDH_HUMAN]	No	Yes
HLA-DR	LGGNYLLNIGPTKDG	18	1	1	P04066		1531.81	15	Tissue alpha-L-fucosidase OS=Homo sapiens OX=9606 GN=FUCA1 PE=1 SV=4 - [FUCO_HUMAN]	No	No
HLA-DR	TPQNFLAVLRGDAEA	98	1	1	Q99538		1601.83	15	Legumain OS=Homo sapiens OX=9606 GN=LGMN PE=1 SV=1 - [LGMN_HUMAN]	No	No
HLA-DR	GTAFIQTQQLHAAM	14	1	1	P14618	M14(Oxidation)	1532.75	14	Pyruvate kinase PKM OS=Homo sapiens OX=9606 GN=PKM PE=1 SV=4 - [KPYM_HUMAN]	No	No
HLA-DR	DAVLRFNGAPTANFQ	89	1	1	P15907		1620.81	15	Beta-galactoside alpha-2,6-sialyltransferase 1 OS=Homo sapiens OX=9606 GN=ST6GAL1 PE=1 SV=1 - [SIAT1_HUMAN]	No	No
HLA-DR	SEEFLIAGKLQDG	58	1	1	P01033		1406.71	13	Metalloproteinase inhibitor 1 OS=Homo sapiens OX=9606 GN=TIMP1 PE=1 SV=1 - [TIMP1_HUMAN]	No	No
HLA-DR	TPQNFLAVLRGDAEAV	27	1	1	Q99538		1700.9	16	Legumain OS=Homo sapiens OX=9606 GN=LGMN PE=1 SV=1 - [LGMN_HUMAN]	No	No
HLA-DR	GTAFIQTQQLHAAMA	10	1	1	P14618	M14(Oxidation)	1603.79	15	Pyruvate kinase PKM OS=Homo sapiens OX=9606 GN=PKM PE=1 SV=4 - [KPYM_HUMAN]	No	No
HLA-DR	NPGGYVAYSKAATVT	27	1	1	P02786		1498.76	15	Transferrin receptor protein 1 OS=Homo sapiens OX=9606 GN=TFRC PE=1 SV=2 - [TFR1_HUMAN]	No	No
HLA-DR	ALDFFGNGPPVNYKT	14	1	1	P13284		1639.81	15	Gamma-interferon-inducible lysosomal thiol reductase OS=Homo sapiens OX=9606 GN=IFI30 PE=1 SV=3 - [GILT_HUMAN]	No	No
HLA-DR	ALKDIVINANPASPP	41	1	1	Q13155		1519.85	15	Aminoacyl tRNA synthase complex-interacting multifunctional protein 2 OS=Homo sapiens OX=9606 GN=AIMP2 PE=1 SV=2 - [AIMP2_HUMAN]	No	No
HLA-DR	FSAYIKNSNPALNDN	27	1	1	O00299		1667.8	15	Chloride intracellular channel protein 1 OS=Homo sapiens OX=9606 GN=CLIC1 PE=1 SV=4 - [CLIC1_HUMAN]	No	Yes
HLA-DR	GGNYLLNIGPTKDG	15	1	1	P04066		1418.73	14	Tissue alpha-L-fucosidase OS=Homo sapiens OX=9606 GN=FUCA1 PE=1 SV=4 - [FUCO_HUMAN]	No	Yes
HLA-DR	ANIAVDKANLEIM	10	1	1	P01903	M13(Oxidation)	1417.73	13	HLA class II histocompatibility antigen, DR alpha chain OS=Homo sapiens OX=9606 GN=HLA-DRA PE=1 SV=1 - [DRA_HUMAN]	No	Yes
HLA-DR	VADIEVDGKQVE	23	2	1	P61586		1301.66	12	Transforming protein RhoA OS=Homo sapiens OX=9606 GN=RHOA PE=1 SV=1 - [RHOA_HUMAN]	No	No
HLA-DR	DATLTALDRGQQQ	11	1	1	P40939		1416.71	13	Trifunctional enzyme subunit alpha, mitochondrial OS=Homo sapiens OX=9606 GN=HADHA PE=1 SV=2 - [ECHA_HUMAN]	No	Yes
HLA-DR	GTAFIQTQQLHAA	8	1	1	P14618		1385.72	13	Pyruvate kinase PKM OS=Homo sapiens OX=9606 GN=PKM PE=1 SV=4 - [KPYM_HUMAN]	No	Yes
HLA-DR	LDFFGNGPPVNYKTG	37	1	1	P13284		1625.8	15	Gamma-interferon-inducible lysosomal thiol reductase OS=Homo sapiens OX=9606 GN=IFI30 PE=1 SV=3 - [GILT_HUMAN]	No	No
HLA-DR	NTVISVNPSTKLQEGG	42	1	1	P19320		1643.86	16	Vascular cell adhesion protein 1 OS=Homo sapiens OX=9606 GN=VCAM1 PE=1 SV=1 - [VCAM1_HUMAN]	No	No
HLA-DR	ENGKLVINGNPITIFQ	18	1	1	P04406		1756.96	16	Glyceraldehyde-3-phosphate dehydrogenase OS=Homo sapiens OX=9606 GN=GAPDH PE=1 SV=3 - [G3P_HUMAN]	No	No
HLA-DR	TPQNFLAVLRGDAE	56	1	1	Q99538		1530.79	14	Legumain OS=Homo sapiens OX=9606 GN=LGMN PE=1 SV=1 - [LGMN_HUMAN]	No	Yes
HLA-DR	LKDIVINANPASPP	8	1	1	Q13155		1448.81	14	Aminoacyl tRNA synthase complex-interacting multifunctional protein 2 OS=Homo sapiens OX=9606 GN=AIMP2 PE=1 SV=2 - [AIMP2_HUMAN]	No	No
HLA-DR	APIIININRAQLTNPE	17	1	1	Q9UIW2		1777	16	Plexin-A1 OS=Homo sapiens OX=9606 GN=PLXNA1 PE=1 SV=3 - [PLXA1_HUMAN]	No	Yes
HLA-DR	SPEEFDEVSRIVGSVE	51	1	1	P42224		1778.85	16	Signal transducer and activator of transcription 1-alpha/beta OS=Homo sapiens OX=9606 GN=STAT1 PE=1 SV=2 - [STAT1_HUMAN]	No	No
HLA-DR	EYILYNKGIMGEDT	9	1	1	P09668	M10(Oxidation)	1661.77	14	Pro-cathepsin H OS=Homo sapiens OX=9606 GN=CTSH PE=1 SV=4 - [CATH_HUMAN]	No	Yes
HLA-DR	LDKFLANVSTVLTS	56	1	1	P01966		1507.84	14	SWISS-PROT:P01966 (Bos taurus) Hemoglobin subunit alpha	No	No
HLA-DR	SPVSFIATYRLGMAA	15	1	1	Q14213	M13(Oxidation)	1599.82	15	Interleukin-27 subunit beta OS=Homo sapiens OX=9606 GN=EBI3 PE=1 SV=2 - [IL27B_HUMAN]	No	No
HLA-DR	ILPLLQIDRDSGNPQ	9	1	1	Q9Y5S1		1678.91	15	Transient receptor potential cation channel subfamily V member 2 OS=Homo sapiens OX=9606 GN=TRPV2 PE=1 SV=1 - [TRPV2_HUMAN]	No	Yes
HLA-DR	DFFGNGPPVNYKTGN	8	1	1	P13284		1626.75	15	Gamma-interferon-inducible lysosomal thiol reductase OS=Homo sapiens OX=9606 GN=IFI30 PE=1 SV=3 - [GILT_HUMAN]	No	No
HLA-DR	FEYILYNKGIMGEDT	16	1	1	P09668	M11(Oxidation)	1808.84	15	Pro-cathepsin H OS=Homo sapiens OX=9606 GN=CTSH PE=1 SV=4 - [CATH_HUMAN]	No	No
HLA-DR	DFFGNGPPVNYKTG	20	1	1	P13284		1512.71	14	Gamma-interferon-inducible lysosomal thiol reductase OS=Homo sapiens OX=9606 GN=IFI30 PE=1 SV=3 - [GILT_HUMAN]	No	No
HLA-DR	ANIAVDKANLEIMT	15	1	1	P01903	M13(Oxidation)	1518.79	14	HLA class II histocompatibility antigen, DR alpha chain OS=Homo sapiens OX=9606 GN=HLA-DRA PE=1 SV=1 - [DRA_HUMAN]	No	No
HLA-DR	LVDYFLNVATAQGR	6	1	1	O00754		1566.83	14	Lysosomal alpha-mannosidase OS=Homo sapiens OX=9606 GN=MAN2B1 PE=1 SV=3 - [MA2B1_HUMAN]	No	Yes
HLA-DR	DPDKGLFISLPQLPPSA	130	1	1	P04066		1794.97	17	Tissue alpha-L-fucosidase OS=Homo sapiens OX=9606 GN=FUCA1 PE=1 SV=4 - [FUCO_HUMAN]	No	No
HLA-DR	TPILVDGKDVMPEVN	33	1	1	P06744	M11(Oxidation)	1642.84	15	Glucose-6-phosphate isomerase OS=Homo sapiens OX=9606 GN=GPI PE=1 SV=4 - [G6PI_HUMAN]	No	No
HLA-DR	IADIEVDGKQVE	9	1	1	P08134		1315.67	12	Rho-related GTP-binding protein RhoC OS=Homo sapiens OX=9606 GN=RHOC PE=1 SV=1 - [RHOC_HUMAN]	No	Yes
HLA-DR	AGTAFIQTQQLHAAM	5	1	1	P14618	M15(Oxidation)	1603.79	15	Pyruvate kinase PKM OS=Homo sapiens OX=9606 GN=PKM PE=1 SV=4 - [KPYM_HUMAN]	No	Yes
HLA-DR	EDIVADHVASYGVN	35	2	1	P01909		1488.7	14	HLA class II histocompatibility antigen, DQ alpha 1 chain OS=Homo sapiens OX=9606 GN=HLA-DQA1 PE=1 SV=1 - [DQA1_HUMAN]	No	No
HLA-DR	LDFFGNGPPVNYKTGN	10	1	1	P13284		1739.84	16	Gamma-interferon-inducible lysosomal thiol reductase OS=Homo sapiens OX=9606 GN=IFI30 PE=1 SV=3 - [GILT_HUMAN]	No	No
HLA-DR	ENGKLVINGNPITIF	24	1	1	P04406		1628.9	15	Glyceraldehyde-3-phosphate dehydrogenase OS=Homo sapiens OX=9606 GN=GAPDH PE=1 SV=3 - [G3P_HUMAN]	No	No
HLA-DR	ALANIAVDKANLEIMT	4	1	1	P01903	M15(Oxidation)	1702.9	16	HLA class II histocompatibility antigen, DR alpha chain OS=Homo sapiens OX=9606 GN=HLA-DRA PE=1 SV=1 - [DRA_HUMAN]	No	No
HLA-DR	ISPMVMDAKAVAGNI	9	1	1	P18206	M4(Oxidation); M6(Oxidation)	1548.78	15	Vinculin OS=Homo sapiens OX=9606 GN=VCL PE=1 SV=4 - [VINC_HUMAN]	No	Yes
HLA-DR	QALDFFGNGPPVNYKTG	17	1	1	P13284		1824.89	17	Gamma-interferon-inducible lysosomal thiol reductase OS=Homo sapiens OX=9606 GN=IFI30 PE=1 SV=3 - [GILT_HUMAN]	No	No
HLA-DR	NGKLVINGNPITIFQ	25	1	1	P04406		1627.92	15	Glyceraldehyde-3-phosphate dehydrogenase OS=Homo sapiens OX=9606 GN=GAPDH PE=1 SV=3 - [G3P_HUMAN]	No	No
HLA-DR	LDFFGNGPPVNYK	3	1	1	P13284		1467.73	13	Gamma-interferon-inducible lysosomal thiol reductase OS=Homo sapiens OX=9606 GN=IFI30 PE=1 SV=3 - [GILT_HUMAN]	No	Yes
HLA-DR	VADIEVDGKQVEL	12	2	1	P61586		1414.74	13	Transforming protein RhoA OS=Homo sapiens OX=9606 GN=RHOA PE=1 SV=1 - [RHOA_HUMAN]	No	No
HLA-DR	EEVVEIDGKQVQQ	7	1	1	Q9NU53		1500.76	13	Glycoprotein integral membrane protein 1 OS=Homo sapiens OX=9606 GN=GINM1 PE=2 SV=1 - [GINM1_HUMAN]	No	No
HLA-DR	TVTLNNNSAPANRAN	24	1	1	Q9ULH0		1556.78	15	Kinase D-interacting substrate of 220 kDa OS=Homo sapiens OX=9606 GN=KIDINS220 PE=1 SV=3 - [KDIS_HUMAN]	No	Yes
HLA-DR	ALDFFGNGPPVNYK	5	1	1	P13284		1538.76	14	Gamma-interferon-inducible lysosomal thiol reductase OS=Homo sapiens OX=9606 GN=IFI30 PE=1 SV=3 - [GILT_HUMAN]	No	Yes
HLA-DR	AEAFEAIPRALAENS	10	1	1	P50990		1588.8	15	T-complex protein 1 subunit theta OS=Homo sapiens OX=9606 GN=CCT8 PE=1 SV=4 - [TCPQ_HUMAN]	No	No
HLA-DR	EGEYQGIPRAESGG	18	1	1	Q7L0J3		1449.66	14	Synaptic vesicle glycoprotein 2A OS=Homo sapiens OX=9606 GN=SV2A PE=1 SV=1 - [SV2A_HUMAN]	No	Yes
HLA-DR	ITKPQNLNDAY	14	1	1	O60493		1276.65	11	Sorting nexin-3 OS=Homo sapiens OX=9606 GN=SNX3 PE=1 SV=3 - [SNX3_HUMAN]	No	Yes
HLA-DR	DIVADHVASYGVN	17	2	1	P01909		1359.65	13	HLA class II histocompatibility antigen, DQ alpha 1 chain OS=Homo sapiens OX=9606 GN=HLA-DQA1 PE=1 SV=1 - [DQA1_HUMAN]	No	No
HLA-DR	TQTLYVNVAPRDTTV	20	1	1	P19320		1677.88	15	Vascular cell adhesion protein 1 OS=Homo sapiens OX=9606 GN=VCAM1 PE=1 SV=1 - [VCAM1_HUMAN]	No	No
HLA-DR	AEAFEAIPRALAEN	3	1	1	P50990		1501.76	14	T-complex protein 1 subunit theta OS=Homo sapiens OX=9606 GN=CCT8 PE=1 SV=4 - [TCPQ_HUMAN]	No	Yes
HLA-DR	LANIAVDKANLEI	6	1	1	P01903		1383.78	13	HLA class II histocompatibility antigen, DR alpha chain OS=Homo sapiens OX=9606 GN=HLA-DRA PE=1 SV=1 - [DRA_HUMAN]	No	No
HLA-DR	YTQIVVDRTQALDG	7	1	1	Q92854		1578.81	14	Semaphorin-4D OS=Homo sapiens OX=9606 GN=SEMA4D PE=1 SV=1 - [SEM4D_HUMAN]	No	Yes
HLA-DR	KDIVINANPASPP	25	1	1	Q13155		1335.73	13	Aminoacyl tRNA synthase complex-interacting multifunctional protein 2 OS=Homo sapiens OX=9606 GN=AIMP2 PE=1 SV=2 - [AIMP2_HUMAN]	No	Yes
HLA-DR	TQTLYVNVAPRDTT	9	1	1	P19320		1578.81	14	Vascular cell adhesion protein 1 OS=Homo sapiens OX=9606 GN=VCAM1 PE=1 SV=1 - [VCAM1_HUMAN]	No	Yes
HLA-DR	DAVLRFNGAPTANF	17	1	1	P15907		1492.76	14	Beta-galactoside alpha-2,6-sialyltransferase 1 OS=Homo sapiens OX=9606 GN=ST6GAL1 PE=1 SV=1 - [SIAT1_HUMAN]	No	Yes
HLA-DR	VTNLQEVARIVGNSG	71	1	1	P10619		1556.84	15	Lysosomal protective protein OS=Homo sapiens OX=9606 GN=CTSA PE=1 SV=2 - [PPGB_HUMAN]	No	Yes
HLA-DR	EGGAYEAELRVTAPPE	26	1	1	P08648		1688.82	16	Integrin alpha-5 OS=Homo sapiens OX=9606 GN=ITGA5 PE=1 SV=2 - [ITA5_HUMAN]	No	No
HLA-DR	TAEYALLYHTLQE	9	1	1	P19801		1551.77	13	Amiloride-sensitive amine oxidase [copper-containing] OS=Homo sapiens OX=9606 GN=AOC1 PE=1 SV=4 - [AOC1_HUMAN]	No	Yes
HLA-DR	DPDKGLFISLPQLPPS	36	1	1	P04066		1723.93	16	Tissue alpha-L-fucosidase OS=Homo sapiens OX=9606 GN=FUCA1 PE=1 SV=4 - [FUCO_HUMAN]	No	Yes
HLA-DR	DSRSFFWNVAPGAES	39	1	1	Q92542		1669.76	15	Nicastrin OS=Homo sapiens OX=9606 GN=NCSTN PE=1 SV=2 - [NICA_HUMAN]	No	No
HLA-DR	IGAIQVLPKLSSSII	33	1	1	Q13303		1538.95	15	Voltage-gated potassium channel subunit beta-2 OS=Homo sapiens OX=9606 GN=KCNAB2 PE=1 SV=2 - [KCAB2_HUMAN]	No	Yes
HLA-DR	NTVISVNPSTKLQEG	17	1	1	P19320		1586.84	15	Vascular cell adhesion protein 1 OS=Homo sapiens OX=9606 GN=VCAM1 PE=1 SV=1 - [VCAM1_HUMAN]	No	No
HLA-DR	GPFSFSVIDKPPGMA	3	1	1	Q14126	M14(Oxidation)	1565.77	15	Desmoglein-2 OS=Homo sapiens OX=9606 GN=DSG2 PE=1 SV=2 - [DSG2_HUMAN]	No	Yes
HLA-DR	AAQYMAMEKATAAE	29	1	1	Q5T5P2	M5(Oxidation); M7(Oxidation)	1517.66	14	Sickle tail protein homolog OS=Homo sapiens OX=9606 GN=KIAA1217 PE=1 SV=2 - [SKT_HUMAN]	No	Yes
HLA-DR	AVSAVVHEY	22	1	1	P35610		974.494	9	Sterol O-acyltransferase 1 OS=Homo sapiens OX=9606 GN=SOAT1 PE=1 SV=3 - [SOAT1_HUMAN]	No	No
HLA-DR	FSQYIKNSVTPDMM	9	1	1	P46777	M13(Oxidation); M14(Oxidation)	1692.76	14	60S ribosomal protein L5 OS=Homo sapiens OX=9606 GN=RPL5 PE=1 SV=3 - [RL5_HUMAN]	No	Yes
HLA-DR	DPMNEYNALNEAKQM	4	1	1	Q9BRK5	M3(Oxidation); M15(Oxidation)	1799.76	15	45 kDa calcium-binding protein OS=Homo sapiens OX=9606 GN=SDF4 PE=1 SV=1 - [CAB45_HUMAN]	No	Yes
HLA-DR	APIIAVTRNPQTA	23	1	1	P14618		1351.77	13	Pyruvate kinase PKM OS=Homo sapiens OX=9606 GN=PKM PE=1 SV=4 - [KPYM_HUMAN]	No	No
HLA-DR	TPILVDGKDVMPE	7	1	1	P06744	M11(Oxidation)	1429.72	13	Glucose-6-phosphate isomerase OS=Homo sapiens OX=9606 GN=GPI PE=1 SV=4 - [G6PI_HUMAN]	No	Yes
HLA-DR	AALTIDEKGTEAVG	6	1	1	P34955		1374.71	14	SWISS-PROT:P34955 (Bos taurus) Alpha-1-antiproteinase precursor	No	No
HLA-DR	NEEEIRANVAVVSG	56	1	1	O00560		1486.75	14	Syntenin-1 OS=Homo sapiens OX=9606 GN=SDCBP PE=1 SV=1 - [SDCB1_HUMAN]	No	No
HLA-DR	SSLYDILARGASVN	12	1	1	P16278		1465.76	14	Beta-galactosidase OS=Homo sapiens OX=9606 GN=GLB1 PE=1 SV=2 - [BGAL_HUMAN]	No	Yes
HLA-DR	SLDKFLANVSTVLTS	28	1	1	P01966		1594.87	15	SWISS-PROT:P01966 (Bos taurus) Hemoglobin subunit alpha	No	No
HLA-DR	SFQFGYNTGVINAPEKI	13	1	1	P11169		1884.95	17	Solute carrier family 2, facilitated glucose transporter member 3 OS=Homo sapiens OX=9606 GN=SLC2A3 PE=1 SV=1 - [GTR3_HUMAN]	No	Yes
HLA-DR	GEVAPDAKSFVLNL	9	1	1	P09382		1459.78	14	Galectin-1 OS=Homo sapiens OX=9606 GN=LGALS1 PE=1 SV=2 - [LEG1_HUMAN]	No	No
HLA-DR	AVQKAIPMY	35	1	1	P36543	M8(Oxidation)	1036.55	9	V-type proton ATPase subunit E 1 OS=Homo sapiens OX=9606 GN=ATP6V1E1 PE=1 SV=1 - [VATE1_HUMAN]	No	No
HLA-DR	NEEEIRANVAVVSGAPL	20	1	1	O00560		1767.92	17	Syntenin-1 OS=Homo sapiens OX=9606 GN=SDCBP PE=1 SV=1 - [SDCB1_HUMAN]	No	No
HLA-DR	GEVAPDAKSFVLNLG	22	1	1	P09382		1516.8	15	Galectin-1 OS=Homo sapiens OX=9606 GN=LGALS1 PE=1 SV=2 - [LEG1_HUMAN]	No	No
HLA-DR	LDKFLANVSTVLT	32	1	1	P01966		1420.81	13	SWISS-PROT:P01966 (Bos taurus) Hemoglobin subunit alpha	No	Yes
HLA-DR	AAVVVPSGEEQRYT	13	53	4	P16188;P30483;Q9TNN7;P13747		1505.76	14	Several	No	Yes
HLA-DR	LSLENLEKI	11	1	1	Q9Y2H2		1058.61	9	Phosphatidylinositide phosphatase SAC2 OS=Homo sapiens OX=9606 GN=INPP5F PE=1 SV=3 - [SAC2_HUMAN]	No	No
HLA-DR	SRSGGGGGGGLGSGGSIRSS	38	2	1	P35527		1649.8	20	Keratin, type I cytoskeletal 9 OS=Homo sapiens OX=9606 GN=KRT9 PE=1 SV=3 - [K1C9_HUMAN]	No	No
HLA-DR	YNQLAYDGKDYIA	2	3	1	P30483		1533.72	13	HLA class I histocompatibility antigen, B-45 alpha chain OS=Homo sapiens OX=9606 GN=HLA-B PE=1 SV=1 - [1B45_HUMAN]	No	Yes
HLA-DR	AEAFEAIPRALAENSG	5	1	1	P50990		1645.82	16	T-complex protein 1 subunit theta OS=Homo sapiens OX=9606 GN=CCT8 PE=1 SV=4 - [TCPQ_HUMAN]	No	No
HLA-DR	VADIEVDGKQVELA	23	2	1	P61586		1485.78	14	Transforming protein RhoA OS=Homo sapiens OX=9606 GN=RHOA PE=1 SV=1 - [RHOA_HUMAN]	No	No
HLA-DR	TGNYRIESVLSSSG	8	1	1	P17900		1469.73	14	Ganglioside GM2 activator OS=Homo sapiens OX=9606 GN=GM2A PE=1 SV=4 - [SAP3_HUMAN]	No	Yes
HLA-DR	KPPSYNVATTLPSYDE	9	1	1	Q9BT67		1781.86	16	NEDD4 family-interacting protein 1 OS=Homo sapiens OX=9606 GN=NDFIP1 PE=1 SV=1 - [NFIP1_HUMAN]	No	No
HLA-DR	ALAEIAKAEL	6	1	1	P23246		1028.6	10	Splicing factor, proline- and glutamine-rich OS=Homo sapiens OX=9606 GN=SFPQ PE=1 SV=2 - [SFPQ_HUMAN]	No	Yes
HLA-DR	VTNLQEVARIVGNSGL	34	1	1	P10619		1669.92	16	Lysosomal protective protein OS=Homo sapiens OX=9606 GN=CTSA PE=1 SV=2 - [PPGB_HUMAN]	No	No
HLA-DR	KPPSYNVATTLPSYDEA	21	1	1	Q9BT67		1852.9	17	NEDD4 family-interacting protein 1 OS=Homo sapiens OX=9606 GN=NDFIP1 PE=1 SV=1 - [NFIP1_HUMAN]	No	No
HLA-DR	TVISVNPSTKLQEGG	24	1	1	P19320		1529.82	15	Vascular cell adhesion protein 1 OS=Homo sapiens OX=9606 GN=VCAM1 PE=1 SV=1 - [VCAM1_HUMAN]	No	No
HLA-DR	GEVAPDAKSFVLN	19	1	1	P09382		1346.7	13	Galectin-1 OS=Homo sapiens OX=9606 GN=LGALS1 PE=1 SV=2 - [LEG1_HUMAN]	No	Yes
HLA-DR	LNYMVQLGKLLGGGDE	12	1	1	P42892	M4(Oxidation)	1722.88	16	Endothelin-converting enzyme 1 OS=Homo sapiens OX=9606 GN=ECE1 PE=1 SV=2 - [ECE1_HUMAN]	No	No
HLA-DR	NTVISVNPSTKLQEGGS	12	1	1	P19320		1730.9	17	Vascular cell adhesion protein 1 OS=Homo sapiens OX=9606 GN=VCAM1 PE=1 SV=1 - [VCAM1_HUMAN]	No	No
HLA-DR	NPGGYVAYSKAATV	3	1	1	P02786		1397.71	14	Transferrin receptor protein 1 OS=Homo sapiens OX=9606 GN=TFRC PE=1 SV=2 - [TFR1_HUMAN]	No	No
HLA-DR	NEEEIRANVAVVSGAP	50	1	1	O00560		1654.84	16	Syntenin-1 OS=Homo sapiens OX=9606 GN=SDCBP PE=1 SV=1 - [SDCB1_HUMAN]	No	No
HLA-DR	AAVVVPSGQEQRYT	15	5	1	P01892		1504.78	14	HLA class I histocompatibility antigen, A-2 alpha chain OS=Homo sapiens OX=9606 GN=HLA-A PE=1 SV=1 - [1A02_HUMAN]	No	Yes
HLA-DR	NTPILVDGKDVMPEVN	9	1	1	P06744	M12(Oxidation)	1756.88	16	Glucose-6-phosphate isomerase OS=Homo sapiens OX=9606 GN=GPI PE=1 SV=4 - [G6PI_HUMAN]	No	No
HLA-DR	QAPLEIVSKLLSENTN	12	1	1	Q8IY22		1755.95	16	C-Maf-inducing protein OS=Homo sapiens OX=9606 GN=CMIP PE=1 SV=3 - [CMIP_HUMAN]	No	No
HLA-DR	INTFVPSGKIMQV	8	1	1	Q13510	M11(Oxidation)	1449.77	13	Acid ceramidase OS=Homo sapiens OX=9606 GN=ASAH1 PE=1 SV=5 - [ASAH1_HUMAN]	No	No
HLA-DR	VGMFVALTKLGQPD	1	1	1	P13765	M3(Oxidation)	1491.79	14	HLA class II histocompatibility antigen, DO beta chain OS=Homo sapiens OX=9606 GN=HLA-DOB PE=1 SV=1 - [DOB_HUMAN]	No	Yes
HLA-DR	VSGDLRENMAPANSEA	13	1	1	Q6WKZ4	M9(Oxidation)	1676.76	16	Rab11 family-interacting protein 1 OS=Homo sapiens OX=9606 GN=RAB11FIP1 PE=1 SV=3 - [RFIP1_HUMAN]	No	No
HLA-DR	LVLFLINTKDLQVQ	15	1	1	Q9NPR9		1643.98	14	Protein GPR108 OS=Homo sapiens OX=9606 GN=GPR108 PE=2 SV=3 - [GP108_HUMAN]	No	Yes
HLA-DR	DGQELRTNPAASMES	13	1	1	P52849	M13(Oxidation)	1621.72	15	Bifunctional heparan sulfate N-deacetylase/N-sulfotransferase 2 OS=Homo sapiens OX=9606 GN=NDST2 PE=1 SV=1 - [NDST2_HUMAN]	No	Yes
HLA-DR	VIGDVIRVY	30	1	1	Q9NR30		1033.6	9	Nucleolar RNA helicase 2 OS=Homo sapiens OX=9606 GN=DDX21 PE=1 SV=5 - [DDX21_HUMAN]	No	No
HLA-DR	EVTFLEASRFAQEN	5	2	1	P61018		1640.79	14	Ras-related protein Rab-4B OS=Homo sapiens OX=9606 GN=RAB4B PE=1 SV=1 - [RAB4B_HUMAN]	No	Yes
HLA-DR	NGKLVINGNPITIF	14	1	1	P04406		1499.86	14	Glyceraldehyde-3-phosphate dehydrogenase OS=Homo sapiens OX=9606 GN=GAPDH PE=1 SV=3 - [G3P_HUMAN]	No	No
HLA-DR	EDIVADHVASYG	19	2	1	P01909		1275.59	12	HLA class II histocompatibility antigen, DQ alpha 1 chain OS=Homo sapiens OX=9606 GN=HLA-DQA1 PE=1 SV=1 - [DQA1_HUMAN]	No	No
HLA-DR	STQTLYVNVAPRDTTV	22	1	1	P19320		1764.91	16	Vascular cell adhesion protein 1 OS=Homo sapiens OX=9606 GN=VCAM1 PE=1 SV=1 - [VCAM1_HUMAN]	No	No
HLA-DR	LQGFAVAVKMGAT	3	1	1	P00390	M10(Oxidation)	1308.7	13	Glutathione reductase, mitochondrial OS=Homo sapiens OX=9606 GN=GSR PE=1 SV=2 - [GSHR_HUMAN]	No	Yes
HLA-DR	VTKPVGGNY	29	2	1	Q99613		934.5	9	Eukaryotic translation initiation factor 3 subunit C OS=Homo sapiens OX=9606 GN=EIF3C PE=1 SV=1 - [EIF3C_HUMAN]	No	No
HLA-DR	NTVISVNPSTKLQE	5	1	1	P19320		1529.82	14	Vascular cell adhesion protein 1 OS=Homo sapiens OX=9606 GN=VCAM1 PE=1 SV=1 - [VCAM1_HUMAN]	No	No
HLA-DR	IVAAIQHNY	12	1	1	Q5TFE4		1028.55	9	5'-nucleotidase domain-containing protein 1 OS=Homo sapiens OX=9606 GN=NT5DC1 PE=1 SV=1 - [NT5D1_HUMAN]	No	No
HLA-DR	ALTFLYLPRPPADPA	26	1	1	Q9BXP2		1641.9	15	Solute carrier family 12 member 9 OS=Homo sapiens OX=9606 GN=SLC12A9 PE=1 SV=1 - [S12A9_HUMAN]	No	Yes
HLA-DR	FPKPPSYNVATTLPSYDEA	25	1	1	Q9BT67		2097.01	19	NEDD4 family-interacting protein 1 OS=Homo sapiens OX=9606 GN=NDFIP1 PE=1 SV=1 - [NFIP1_HUMAN]	No	No
HLA-DR	SNVIVALARDSLAL	13	1	1	Q92673		1441.84	14	Sortilin-related receptor OS=Homo sapiens OX=9606 GN=SORL1 PE=1 SV=2 - [SORL_HUMAN]	No	No
HLA-DR	TLIDLPGITRV	29	2	2	P20591;P20592		1197.72	11	Several	No	Yes
HLA-DR	ALDFFGNGPPVNYKTGN	5	1	1	P13284		1810.87	17	Gamma-interferon-inducible lysosomal thiol reductase OS=Homo sapiens OX=9606 GN=IFI30 PE=1 SV=3 - [GILT_HUMAN]	No	No
HLA-DR	SPEEFDEVSRIVGSV	11	1	1	P42224		1649.8	15	Signal transducer and activator of transcription 1-alpha/beta OS=Homo sapiens OX=9606 GN=STAT1 PE=1 SV=2 - [STAT1_HUMAN]	No	No
HLA-DR	NIGAIQVLPKLSSSII	11	1	1	Q13303		1653	16	Voltage-gated potassium channel subunit beta-2 OS=Homo sapiens OX=9606 GN=KCNAB2 PE=1 SV=2 - [KCAB2_HUMAN]	No	No
HLA-DR	EEFDEVSRIVGSVE	7	1	1	P42224		1594.76	14	Signal transducer and activator of transcription 1-alpha/beta OS=Homo sapiens OX=9606 GN=STAT1 PE=1 SV=2 - [STAT1_HUMAN]	No	Yes
HLA-DR	ALADGVQKV	19	1	1	O14791		900.515	9	Apolipoprotein L1 OS=Homo sapiens OX=9606 GN=APOL1 PE=1 SV=5 - [APOL1_HUMAN]	No	No
HLA-DR	IQNPDITSSRY	11	1	1	P42768		1293.64	11	Wiskott-Aldrich syndrome protein OS=Homo sapiens OX=9606 GN=WAS PE=1 SV=4 - [WASP_HUMAN]	No	Yes
HLA-DR	APIIAVTRNPQT	15	1	1	P14618		1280.73	12	Pyruvate kinase PKM OS=Homo sapiens OX=9606 GN=PKM PE=1 SV=4 - [KPYM_HUMAN]	No	Yes
HLA-DR	SLQFGYNTGVINAPQKV	8	1	1	P11166		1835.96	17	Solute carrier family 2, facilitated glucose transporter member 1 OS=Homo sapiens OX=9606 GN=SLC2A1 PE=1 SV=2 - [GTR1_HUMAN]	No	Yes
HLA-DR	VLASLIIRL	20	1	1	Q92878		997.677	9	DNA repair protein RAD50 OS=Homo sapiens OX=9606 GN=RAD50 PE=1 SV=1 - [RAD50_HUMAN]	No	No
HLA-DR	ALLDKLYAL	16	1	1	Q9NV31		1019.61	9	U3 small nucleolar ribonucleoprotein protein IMP3 OS=Homo sapiens OX=9606 GN=IMP3 PE=1 SV=1 - [IMP3_HUMAN]	No	No
HLA-DR	SGDLRENMAPANSEA	11	1	1	Q6WKZ4	M8(Oxidation)	1577.69	15	Rab11 family-interacting protein 1 OS=Homo sapiens OX=9606 GN=RAB11FIP1 PE=1 SV=3 - [RFIP1_HUMAN]	No	No
HLA-DR	VLMAVTHTL	15	1	1	Q9Y5L3	M3(Oxidation)	1000.55	9	Ectonucleoside triphosphate diphosphohydrolase 2 OS=Homo sapiens OX=9606 GN=ENTPD2 PE=1 SV=1 - [ENTP2_HUMAN]	No	No
HLA-DR	ASHPPVEGSY	19	1	1	Q7KZF4		1043.48	10	Staphylococcal nuclease domain-containing protein 1 OS=Homo sapiens OX=9606 GN=SND1 PE=1 SV=1 - [SND1_HUMAN]	No	Yes
HLA-DR	GLTSTDLLFHL	6	1	1	Q14181		1216.66	11	DNA polymerase alpha subunit B OS=Homo sapiens OX=9606 GN=POLA2 PE=1 SV=2 - [DPOA2_HUMAN]	No	Yes
HLA-DR	GGGGGGGLGSGGSIRSSY	5	2	1	P35527		1482.7	18	Keratin, type I cytoskeletal 9 OS=Homo sapiens OX=9606 GN=KRT9 PE=1 SV=3 - [K1C9_HUMAN]	No	No
HLA-DR	DIVADHVASYG	17	2	1	P01909		1146.54	11	HLA class II histocompatibility antigen, DQ alpha 1 chain OS=Homo sapiens OX=9606 GN=HLA-DQA1 PE=1 SV=1 - [DQA1_HUMAN]	No	Yes
HLA-DR	NTVISVNPSTKLQ	3	1	1	P19320		1400.78	13	Vascular cell adhesion protein 1 OS=Homo sapiens OX=9606 GN=VCAM1 PE=1 SV=1 - [VCAM1_HUMAN]	No	Yes
HLA-DR	SSVVFADEKAAAESD	2	1	1	Q92608		1525.7	15	Dedicator of cytokinesis protein 2 OS=Homo sapiens OX=9606 GN=DOCK2 PE=1 SV=2 - [DOCK2_HUMAN]	No	Yes
HLA-DR	SLLENLEKI	9	4	1	B2RXH8		1058.61	9	Heterogeneous nuclear ribonucleoprotein C-like 2 OS=Homo sapiens OX=9606 GN=HNRNPCL2 PE=1 SV=1 - [HNRC2_HUMAN]	No	No
HLA-DR	EELQQKVSY	16	1	1	P40763		1123.56	9	Signal transducer and activator of transcription 3 OS=Homo sapiens OX=9606 GN=STAT3 PE=1 SV=2 - [STAT3_HUMAN]	No	No
HLA-DR	GSLQFGYNTGVINAPQKV	9	1	1	P11166		1892.99	18	Solute carrier family 2, facilitated glucose transporter member 1 OS=Homo sapiens OX=9606 GN=SLC2A1 PE=1 SV=2 - [GTR1_HUMAN]	No	No
HLA-DR	GDSDLQLDRISVYYNEA	15	1	1	P07437		1957.91	17	Tubulin beta chain OS=Homo sapiens OX=9606 GN=TUBB PE=1 SV=2 - [TBB5_HUMAN]	No	Yes
HLA-DR	AAQYMAMEKATAAEV	13	1	1	Q5T5P2	M5(Oxidation); M7(Oxidation)	1616.73	15	Sickle tail protein homolog OS=Homo sapiens OX=9606 GN=KIAA1217 PE=1 SV=2 - [SKT_HUMAN]	No	No
HLA-DR	VVQTVKASY	18	1	1	P35221		994.558	9	Catenin alpha-1 OS=Homo sapiens OX=9606 GN=CTNNA1 PE=1 SV=1 - [CTNA1_HUMAN]	No	No
HLA-DR	GGGGGGGLGSGGSIRSS	33	2	1	P35527		1319.63	17	Keratin, type I cytoskeletal 9 OS=Homo sapiens OX=9606 GN=KRT9 PE=1 SV=3 - [K1C9_HUMAN]	No	No
HLA-DR	LNKSINPDEAVAYGAA	6	5	1	P11142		1632.82	16	Heat shock cognate 71 kDa protein OS=Homo sapiens OX=9606 GN=HSPA8 PE=1 SV=1 - [HSP7C_HUMAN]	No	Yes
HLA-DR	SLLDIIEKV	11	1	1	P49815		1029.62	9	Tuberin OS=Homo sapiens OX=9606 GN=TSC2 PE=1 SV=2 - [TSC2_HUMAN]	No	No
HLA-DR	GGAFVQNSQPVAVR	1	1	1	P33176		1429.76	14	Kinesin-1 heavy chain OS=Homo sapiens OX=9606 GN=KIF5B PE=1 SV=1 - [KINH_HUMAN]	No	Yes
HLA-DR	SPPPEFSFNTPGKNVN	6	1	1	Q6NXT4		1731.84	16	Zinc transporter 6 OS=Homo sapiens OX=9606 GN=SLC30A6 PE=1 SV=2 - [ZNT6_HUMAN]	No	Yes
HLA-DR	LLLEILHEI	29	1	1	Q96HE7		1092.67	9	ERO1-like protein alpha OS=Homo sapiens OX=9606 GN=ERO1A PE=1 SV=2 - [ERO1A_HUMAN]	No	No
HLA-DR	SNALEPDFKATSIT	12	1	1	Q14118		1493.75	14	Dystroglycan OS=Homo sapiens OX=9606 GN=DAG1 PE=1 SV=2 - [DAG1_HUMAN]	No	Yes
HLA-DR	VSGVALDPKNNLVIF	8	1	1	P19021		1585.9	15	Peptidyl-glycine alpha-amidating monooxygenase OS=Homo sapiens OX=9606 GN=PAM PE=1 SV=2 - [AMD_HUMAN]	No	Yes
HLA-DR	ILDQKINEV	9	1	1	P11926		1071.61	9	Ornithine decarboxylase OS=Homo sapiens OX=9606 GN=ODC1 PE=1 SV=2 - [DCOR_HUMAN]	No	No
HLA-DR	GPVVTDPKAPNVV	5	1	1	P52566		1292.72	13	Rho GDP-dissociation inhibitor 2 OS=Homo sapiens OX=9606 GN=ARHGDIB PE=1 SV=3 - [GDIR2_HUMAN]	No	Yes
HLA-DR	AEFVEVTKLVTDL	11	1	1	P02769		1463.8	13	SWISS-PROT:P02769 (Bos taurus) Bovine serum albumin precursor	No	Yes
HLA-DR	AVLGETLIPHY	4	1	1	Q03519		1212.66	11	Antigen peptide transporter 2 OS=Homo sapiens OX=9606 GN=TAP2 PE=1 SV=1 - [TAP2_HUMAN]	No	Yes
HLA-DR	NEEEIRANVAVVSGA	12	1	1	O00560		1557.78	15	Syntenin-1 OS=Homo sapiens OX=9606 GN=SDCBP PE=1 SV=1 - [SDCB1_HUMAN]	No	No
HLA-DR	EVEYTVNKGPASSN	9	2	1	P0CAP2		1494.71	14	DNA-directed RNA polymerase II subunit GRINL1A OS=Homo sapiens OX=9606 GN=POLR2M PE=1 SV=1 - [GRL1A_HUMAN]	No	Yes
HLA-DR	GKLVINGNPITIFQ	6	1	1	P04406		1513.87	14	Glyceraldehyde-3-phosphate dehydrogenase OS=Homo sapiens OX=9606 GN=GAPDH PE=1 SV=3 - [G3P_HUMAN]	No	No
HLA-DR	AENGKLVINGNPITIFQ	5	1	1	P04406		1828	17	Glyceraldehyde-3-phosphate dehydrogenase OS=Homo sapiens OX=9606 GN=GAPDH PE=1 SV=3 - [G3P_HUMAN]	No	No
HLA-DR	DNDLISLPKEIGELT	3	1	1	Q15404		1656.87	15	Ras suppressor protein 1 OS=Homo sapiens OX=9606 GN=RSU1 PE=1 SV=3 - [RSU1_HUMAN]	No	Yes
HLA-DR	TGVFTTMEKAG	4	1	1	P04406	M7(Oxidation)	1157.55	11	Glyceraldehyde-3-phosphate dehydrogenase OS=Homo sapiens OX=9606 GN=GAPDH PE=1 SV=3 - [G3P_HUMAN]	No	No
HLA-DR	LVSGDLRENMAPANSEA	11	1	1	Q6WKZ4	M10(Oxidation)	1789.84	17	Rab11 family-interacting protein 1 OS=Homo sapiens OX=9606 GN=RAB11FIP1 PE=1 SV=3 - [RFIP1_HUMAN]	No	No
HLA-DR	FAIDPHLLLSV	7	1	1	Q29RF7		1224.7	11	Sister chromatid cohesion protein PDS5 homolog A OS=Homo sapiens OX=9606 GN=PDS5A PE=1 SV=1 - [PDS5A_HUMAN]	No	Yes
HLA-DR	TAEYALLYHTLQEAT	8	1	1	P19801		1723.86	15	Amiloride-sensitive amine oxidase [copper-containing] OS=Homo sapiens OX=9606 GN=AOC1 PE=1 SV=4 - [AOC1_HUMAN]	No	No
HLA-DR	ALMDEVVKA	16	1	1	P00558	M3(Oxidation)	991.513	9	Phosphoglycerate kinase 1 OS=Homo sapiens OX=9606 GN=PGK1 PE=1 SV=3 - [PGK1_HUMAN]	No	No
HLA-DR	DSRSFFWNVAPGAE	17	1	1	Q92542		1582.73	14	Nicastrin OS=Homo sapiens OX=9606 GN=NCSTN PE=1 SV=2 - [NICA_HUMAN]	No	Yes
HLA-DR	YNQLAYDGKDYIALN	7	3	1	P30483		1760.85	15	HLA class I histocompatibility antigen, B-45 alpha chain OS=Homo sapiens OX=9606 GN=HLA-B PE=1 SV=1 - [1B45_HUMAN]	No	No
HLA-DR	YNQLAYDGKDYIAL	7	3	1	P30483		1646.81	14	HLA class I histocompatibility antigen, B-45 alpha chain OS=Homo sapiens OX=9606 GN=HLA-B PE=1 SV=1 - [1B45_HUMAN]	No	No
HLA-DR	SEEFLIAGKLQ	2	1	1	P01033		1234.66	11	Metalloproteinase inhibitor 1 OS=Homo sapiens OX=9606 GN=TIMP1 PE=1 SV=1 - [TIMP1_HUMAN]	No	Yes
HLA-DR	AIVDKVPSV	23	1	1	Q9Y678		927.551	9	Coatomer subunit gamma-1 OS=Homo sapiens OX=9606 GN=COPG1 PE=1 SV=1 - [COPG1_HUMAN]	No	No
HLA-DR	VEVYRAVTPLGPPD	6	1	1	P01920		1512.81	14	HLA class II histocompatibility antigen, DQ beta 1 chain OS=Homo sapiens OX=9606 GN=HLA-DQB1 PE=1 SV=2 - [DQB1_HUMAN]	No	Yes
HLA-DR	NEEEIRANVAVVS	5	1	1	O00560		1429.73	13	Syntenin-1 OS=Homo sapiens OX=9606 GN=SDCBP PE=1 SV=1 - [SDCB1_HUMAN]	No	Yes
HLA-DR	QPEYAVVQRGSMVS	36	1	1	Q92823	M12(Oxidation)	1566.76	14	Neuronal cell adhesion molecule OS=Homo sapiens OX=9606 GN=NRCAM PE=1 SV=3 - [NRCAM_HUMAN]	No	No
HLA-DR	LPTMAQMEKALSIGFE	4	1	1	P16070	M4(Oxidation); M7(Oxidation)	1797.88	16	CD44 antigen OS=Homo sapiens OX=9606 GN=CD44 PE=1 SV=3 - [CD44_HUMAN]	No	No
HLA-DR	GDLRENMAPANSEA	10	1	1	Q6WKZ4	M7(Oxidation)	1490.66	14	Rab11 family-interacting protein 1 OS=Homo sapiens OX=9606 GN=RAB11FIP1 PE=1 SV=3 - [RFIP1_HUMAN]	No	Yes
HLA-DR	SLFVSNHAY	10	1	1	P04075		1037.5	9	Fructose-bisphosphate aldolase A OS=Homo sapiens OX=9606 GN=ALDOA PE=1 SV=2 - [ALDOA_HUMAN]	No	No
HLA-DR	VQLVVGDGRMGYAEEAP	2	1	1	P22061	M10(Oxidation)	1806.87	17	Protein-L-isoaspartate(D-aspartate) O-methyltransferase OS=Homo sapiens OX=9606 GN=PCMT1 PE=1 SV=4 - [PIMT_HUMAN]	No	Yes
HLA-DR	SNVIVALARDSLA	1	1	1	Q92673		1328.75	13	Sortilin-related receptor OS=Homo sapiens OX=9606 GN=SORL1 PE=1 SV=2 - [SORL_HUMAN]	No	Yes
HLA-DR	KLLDPEDVAVQL	6	1	1	P46939		1339.74	12	Utrophin OS=Homo sapiens OX=9606 GN=UTRN PE=1 SV=2 - [UTRO_HUMAN]	No	Yes
HLA-DR	TVTLNNNSAPANRANQ	12	1	1	Q9ULH0		1684.84	16	Kinase D-interacting substrate of 220 kDa OS=Homo sapiens OX=9606 GN=KIDINS220 PE=1 SV=3 - [KDIS_HUMAN]	No	No
HLA-DR	FPKPPSYNVATTLPSYD	4	1	1	Q9BT67		1896.94	17	NEDD4 family-interacting protein 1 OS=Homo sapiens OX=9606 GN=NDFIP1 PE=1 SV=1 - [NFIP1_HUMAN]	No	No
HLA-DR	ENGKLVINGNPIT	2	1	1	P04406		1368.75	13	Glyceraldehyde-3-phosphate dehydrogenase OS=Homo sapiens OX=9606 GN=GAPDH PE=1 SV=3 - [G3P_HUMAN]	No	No
HLA-DR	GEYDVTMPKV	4	1	1	Q09666	M7(Oxidation)	1154.54	10	Neuroblast differentiation-associated protein AHNAK OS=Homo sapiens OX=9606 GN=AHNAK PE=1 SV=2 - [AHNK_HUMAN]	No	Yes
HLA-DR	YAYDGKDYLAL	3	1	5	P01892;P16188;P30483;Q9TNN7;P13747		1291.62	11	Several	No	Yes
HLA-DR	AFEYILYNKGIMGEDT	3	1	1	P09668	M12(Oxidation)	1879.88	16	Pro-cathepsin H OS=Homo sapiens OX=9606 GN=CTSH PE=1 SV=4 - [CATH_HUMAN]	No	No
HLA-DR	QNKYQQAEELY	7	1	1	Q6P597		1413.67	11	Kinesin light chain 3 OS=Homo sapiens OX=9606 GN=KLC3 PE=1 SV=2 - [KLC3_HUMAN]	No	Yes
HLA-DR	NATIIYDPKLQTP	1	1	1	Q04656		1473.8	13	Copper-transporting ATPase 1 OS=Homo sapiens OX=9606 GN=ATP7A PE=1 SV=4 - [ATP7A_HUMAN]	No	Yes
HLA-DR	ADKASASAPAPASAT	7	1	1	Q9NQX7		1315.65	15	Integral membrane protein 2C OS=Homo sapiens OX=9606 GN=ITM2C PE=1 SV=1 - [ITM2C_HUMAN]	No	Yes
HLA-DR	NGKLVINGNPIT	4	1	1	P04406		1239.7	12	Glyceraldehyde-3-phosphate dehydrogenase OS=Homo sapiens OX=9606 GN=GAPDH PE=1 SV=3 - [G3P_HUMAN]	No	Yes
HLA-DR	STQTLYVNVAPRDTT	4	1	1	P19320		1665.84	15	Vascular cell adhesion protein 1 OS=Homo sapiens OX=9606 GN=VCAM1 PE=1 SV=1 - [VCAM1_HUMAN]	No	No
HLA-DR	AEAYLGKTV	3	1	1	P11142		951.516	9	Heat shock cognate 71 kDa protein OS=Homo sapiens OX=9606 GN=HSPA8 PE=1 SV=1 - [HSP7C_HUMAN]	No	No
HLA-DR	TLLTAIVKL	15	1	1	P63010		971.649	9	AP-2 complex subunit beta OS=Homo sapiens OX=9606 GN=AP2B1 PE=1 SV=1 - [AP2B1_HUMAN]	No	No
HLA-DR	QPEYAVVQRGSMV	10	1	1	Q92823	M12(Oxidation)	1479.73	13	Neuronal cell adhesion molecule OS=Homo sapiens OX=9606 GN=NRCAM PE=1 SV=3 - [NRCAM_HUMAN]	No	Yes
HLA-DR	AVFVSEGKILTTG	4	1	1	P31146		1321.74	13	Coronin-1A OS=Homo sapiens OX=9606 GN=CORO1A PE=1 SV=4 - [COR1A_HUMAN]	No	Yes
HLA-DR	TTSIVEHSY	12	1	1	O95236		1036.5	9	Apolipoprotein L3 OS=Homo sapiens OX=9606 GN=APOL3 PE=1 SV=3 - [APOL3_HUMAN]	No	No
HLA-DR	TAEYALLYHTLQEA	4	1	1	P19801		1622.81	14	Amiloride-sensitive amine oxidase [copper-containing] OS=Homo sapiens OX=9606 GN=AOC1 PE=1 SV=4 - [AOC1_HUMAN]	No	No
HLA-DR	GGYVAYSKAATVT	3	1	1	P02786		1287.66	13	Transferrin receptor protein 1 OS=Homo sapiens OX=9606 GN=TFRC PE=1 SV=2 - [TFR1_HUMAN]	No	Yes
HLA-DR	AIMDLLLRL	9	3	1	Q5H9R7	M3(Oxidation)	1073.64	9	Serine/threonine-protein phosphatase 6 regulatory subunit 3 OS=Homo sapiens OX=9606 GN=PPP6R3 PE=1 SV=2 - [PP6R3_HUMAN]	No	No
HLA-DR	TTSITSDPKADSTGDQ	5	1	1	P16150		1623.74	16	Leukosialin OS=Homo sapiens OX=9606 GN=SPN PE=1 SV=1 - [LEUK_HUMAN]	No	Yes
HLA-DR	EEIRANVAVVSGAP	5	1	1	O00560		1411.75	14	Syntenin-1 OS=Homo sapiens OX=9606 GN=SDCBP PE=1 SV=1 - [SDCB1_HUMAN]	No	No
HLA-DR	GINISPDDKYIYVADI	3	1	1	Q15165		1795.91	16	Serum paraoxonase/arylesterase 2 OS=Homo sapiens OX=9606 GN=PON2 PE=1 SV=4 - [PON2_HUMAN]	No	Yes
HLA-DR	GILNPSQPGQSSSSSQT	5	1	1	Q15517		1674.79	17	Corneodesmosin OS=Homo sapiens OX=9606 GN=CDSN PE=1 SV=3 - [CDSN_HUMAN]	No	Yes
HLA-DR	VTNLQEVARIVGNSGLN	11	1	1	P10619		1783.97	17	Lysosomal protective protein OS=Homo sapiens OX=9606 GN=CTSA PE=1 SV=2 - [PPGB_HUMAN]	No	No
HLA-DR	QAPLEIVSKLLSEN	6	1	1	Q8IY22		1540.86	14	C-Maf-inducing protein OS=Homo sapiens OX=9606 GN=CMIP PE=1 SV=3 - [CMIP_HUMAN]	No	Yes
HLA-DR	SGGGGGGGLGSGGSIR	19	2	1	P35527		1232.6	16	Keratin, type I cytoskeletal 9 OS=Homo sapiens OX=9606 GN=KRT9 PE=1 SV=3 - [K1C9_HUMAN]	No	No
HLA-DR	GGGGGGGLGSGGSIR	21	2	1	P35527		1145.57	15	Keratin, type I cytoskeletal 9 OS=Homo sapiens OX=9606 GN=KRT9 PE=1 SV=3 - [K1C9_HUMAN]	No	No
HLA-DR	EEEIRANVAVVSGAP	6	1	1	O00560		1540.8	15	Syntenin-1 OS=Homo sapiens OX=9606 GN=SDCBP PE=1 SV=1 - [SDCB1_HUMAN]	No	No
HLA-DR	NFIMRMNQAPTVGFE	4	1	1	Q16842	M4(Oxidation); M6(Oxidation)	1786.82	15	CMP-N-acetylneuraminate-beta-galactosamide-alpha-2,3-sialyltransferase 2 OS=Homo sapiens OX=9606 GN=ST3GAL2 PE=2 SV=1 - [SIA4B_HUMAN]	No	Yes
HLA-DR	LNTLVALHQLYQYTQ	2	1	1	O15031		1804.96	15	Plexin-B2 OS=Homo sapiens OX=9606 GN=PLXNB2 PE=1 SV=3 - [PLXB2_HUMAN]	No	Yes
HLA-DR	EGGAYEAELRVTAPP	7	1	1	P08648		1559.77	15	Integrin alpha-5 OS=Homo sapiens OX=9606 GN=ITGA5 PE=1 SV=2 - [ITA5_HUMAN]	No	Yes
HLA-DR	QLVDIIEKV	10	1	1	P61289		1056.63	9	Proteasome activator complex subunit 3 OS=Homo sapiens OX=9606 GN=PSME3 PE=1 SV=1 - [PSME3_HUMAN]	No	No
HLA-DR	IMLEALERV	8	2	1	A8MWD9	M2(Oxidation)	1089.6	9	Putative small nuclear ribonucleoprotein G-like protein 15 OS=Homo sapiens OX=9606 GN=SNRPGP15 PE=5 SV=2 - [RUXGL_HUMAN]	No	No
HLA-DR	STPFTAVLKFAAEE	2	1	1	P61960		1510.78	14	Ubiquitin-fold modifier 1 OS=Homo sapiens OX=9606 GN=UFM1 PE=1 SV=1 - [UFM1_HUMAN]	No	Yes
HLA-DR	TVISVNPSTKLQEGGS	5	1	1	P19320		1616.85	16	Vascular cell adhesion protein 1 OS=Homo sapiens OX=9606 GN=VCAM1 PE=1 SV=1 - [VCAM1_HUMAN]	No	No
HLA-DR	KPPSYNVATTLPSYD	7	1	1	Q9BT67		1652.82	15	NEDD4 family-interacting protein 1 OS=Homo sapiens OX=9606 GN=NDFIP1 PE=1 SV=1 - [NFIP1_HUMAN]	No	Yes
HLA-DR	DGPVVTDPKAPNVV	1	1	1	P52566		1407.75	14	Rho GDP-dissociation inhibitor 2 OS=Homo sapiens OX=9606 GN=ARHGDIB PE=1 SV=3 - [GDIR2_HUMAN]	No	No
HLA-DR	ISRAQFVPLPVSVSVE	6	1	1	P12763		1727.97	16	SWISS-PROT:P12763 (Bos taurus) Alpha-2-HS-glycoprotein precursor	No	Yes
HLA-DR	VAEQWKTNEAQAIET	3	1	1	P61088		1717.84	15	Ubiquitin-conjugating enzyme E2 N OS=Homo sapiens OX=9606 GN=UBE2N PE=1 SV=1 - [UBE2N_HUMAN]	No	Yes
HLA-DR	DVEVYRAVTPLGPPD	2	1	1	P01920		1627.83	15	HLA class II histocompatibility antigen, DQ beta 1 chain OS=Homo sapiens OX=9606 GN=HLA-DQB1 PE=1 SV=2 - [DQB1_HUMAN]	No	No
HLA-DR	DLRSWTAVDTAAQISEQ	3	1	1	P13747		1890.92	17	HLA class I histocompatibility antigen, alpha chain E OS=Homo sapiens OX=9606 GN=HLA-E PE=1 SV=4 - [HLAE_HUMAN]	No	Yes
HLA-DR	IEMETKTSI	3	1	1	Q8N9N2	M3(Oxidation)	1067.53	9	Activating signal cointegrator 1 complex subunit 1 OS=Homo sapiens OX=9606 GN=ASCC1 PE=1 SV=1 - [ASCC1_HUMAN]	No	No
HLA-DR	YLLPAIVHI	20	2	1	P17844		1038.63	9	Probable ATP-dependent RNA helicase DDX5 OS=Homo sapiens OX=9606 GN=DDX5 PE=1 SV=1 - [DDX5_HUMAN]	No	No
HLA-DR	ISPMVMDAKAVAGNIS	3	1	1	P18206	M4(Oxidation); M6(Oxidation)	1635.81	16	Vinculin OS=Homo sapiens OX=9606 GN=VCL PE=1 SV=4 - [VINC_HUMAN]	No	No
HLA-DR	SSSSGSVGESSSKGP	16	2	1	P13645		1339.6	15	Keratin, type I cytoskeletal 10 OS=Homo sapiens OX=9606 GN=KRT10 PE=1 SV=6 - [K1C10_HUMAN]	No	No
HLA-DR	DTRIFFVNPAPPYLWP	5	1	1	O00468		1933	16	Agrin OS=Homo sapiens OX=9606 GN=AGRN PE=1 SV=6 - [AGRIN_HUMAN]	No	Yes
HLA-DR	ESGQVYVNDLPVNSGVTR	2	1	1	Q9NU53		1933.97	18	Glycoprotein integral membrane protein 1 OS=Homo sapiens OX=9606 GN=GINM1 PE=2 SV=1 - [GINM1_HUMAN]	No	Yes
HLA-DR	DPRVLILDEATSALDVQ	3	1	1	Q03519		1854.98	17	Antigen peptide transporter 2 OS=Homo sapiens OX=9606 GN=TAP2 PE=1 SV=1 - [TAP2_HUMAN]	No	Yes
HLA-DR	SSLYDILARGASVNL	8	1	1	P16278		1578.85	15	Beta-galactosidase OS=Homo sapiens OX=9606 GN=GLB1 PE=1 SV=2 - [BGAL_HUMAN]	No	No
HLA-DR	APPEVVMDPALAAQYEH	1	1	1	P62826	M7(Oxidation)	1853.87	17	GTP-binding nuclear protein Ran OS=Homo sapiens OX=9606 GN=RAN PE=1 SV=3 - [RAN_HUMAN]	No	Yes
HLA-DR	SGGGGGGGLGSGGSIRSS	11	2	1	P35527		1406.66	18	Keratin, type I cytoskeletal 9 OS=Homo sapiens OX=9606 GN=KRT9 PE=1 SV=3 - [K1C9_HUMAN]	No	No
HLA-DR	ALVDHVAEL	5	1	1	B0I1T2		966.526	9	Unconventional myosin-Ig OS=Homo sapiens OX=9606 GN=MYO1G PE=1 SV=2 - [MYO1G_HUMAN]	No	No
HLA-DR	VLLPLRVTL	13	1	1	Q53EU6		1023.69	9	Glycerol-3-phosphate acyltransferase 3 OS=Homo sapiens OX=9606 GN=GPAT3 PE=1 SV=2 - [GPAT3_HUMAN]	No	No
HLA-DR	APLEIVSKLLSENTN	4	1	1	Q8IY22		1627.89	15	C-Maf-inducing protein OS=Homo sapiens OX=9606 GN=CMIP PE=1 SV=3 - [CMIP_HUMAN]	No	No
HLA-DR	DLSFQTAARILASPV	1	1	1	Q9NYU2		1588.87	15	UDP-glucose:glycoprotein glucosyltransferase 1 OS=Homo sapiens OX=9606 GN=UGGT1 PE=1 SV=3 - [UGGG1_HUMAN]	No	Yes
HLA-DR	VDDTQFVRFDSDAASQ	2	20	2	P16188;P01892		1800.81	16	Several	No	Yes
HLA-DR	YAAISQVDRLQSEPE	1	1	1	P09496		1705.84	15	Clathrin light chain A OS=Homo sapiens OX=9606 GN=CLTA PE=1 SV=1 - [CLCA_HUMAN]	No	Yes
HLA-DR	SVQGGGQGAHSY	5	1	1	Q7Z5J4		1147.51	12	Retinoic acid-induced protein 1 OS=Homo sapiens OX=9606 GN=RAI1 PE=1 SV=2 - [RAI1_HUMAN]	No	Yes
HLA-DR	SGVLSLDRVESVFET	2	1	1	Q9Y4L1		1637.84	15	Hypoxia up-regulated protein 1 OS=Homo sapiens OX=9606 GN=HYOU1 PE=1 SV=1 - [HYOU1_HUMAN]	No	Yes
HLA-DR	LPSYEEALSLPSKTPE	4	1	1	Q13571		1760.9	16	Lysosomal-associated transmembrane protein 5 OS=Homo sapiens OX=9606 GN=LAPTM5 PE=1 SV=1 - [LAPM5_HUMAN]	No	Yes
HLA-DR	VLIPKLPQL	15	1	1	Q8N138		1020.68	9	ORM1-like protein 3 OS=Homo sapiens OX=9606 GN=ORMDL3 PE=1 SV=1 - [ORML3_HUMAN]	No	No
HLA-DR	FSQYIKNSVTPDMME	6	1	1	P46777	M13(Oxidation); M14(Oxidation)	1821.8	15	60S ribosomal protein L5 OS=Homo sapiens OX=9606 GN=RPL5 PE=1 SV=3 - [RL5_HUMAN]	No	No
HLA-DR	SATWLALSRIAGL	2	1	1	P05023		1358.78	13	Sodium/potassium-transporting ATPase subunit alpha-1 OS=Homo sapiens OX=9606 GN=ATP1A1 PE=1 SV=1 - [AT1A1_HUMAN]	No	No
HLA-DR	DTRIFFVNPAPPYLWPA	4	1	1	O00468		2004.04	17	Agrin OS=Homo sapiens OX=9606 GN=AGRN PE=1 SV=6 - [AGRIN_HUMAN]	No	No
HLA-DR	NPESSLFIIASKTFTTQ	1	2	1	P06744		1883.98	17	Glucose-6-phosphate isomerase OS=Homo sapiens OX=9606 GN=GPI PE=1 SV=4 - [G6PI_HUMAN]	No	Yes
HLA-DR	VSGDLRENMAPANSEAT	2	1	1	Q6WKZ4	M9(Oxidation)	1777.8	17	Rab11 family-interacting protein 1 OS=Homo sapiens OX=9606 GN=RAB11FIP1 PE=1 SV=3 - [RFIP1_HUMAN]	No	No
HLA-DR	FSSPAVAQAHY	1	1	1	Q9HA38		1177.56	11	Zinc finger matrin-type protein 3 OS=Homo sapiens OX=9606 GN=ZMAT3 PE=1 SV=1 - [ZMAT3_HUMAN]	No	Yes
HLA-DR	LVSGDLRENMAPANSEAT	2	1	1	Q6WKZ4	M10(Oxidation)	1890.89	18	Rab11 family-interacting protein 1 OS=Homo sapiens OX=9606 GN=RAB11FIP1 PE=1 SV=3 - [RFIP1_HUMAN]	No	No
HLA-DR	SLDKFLANVSTVLT	3	1	1	P01966		1507.84	14	SWISS-PROT:P01966 (Bos taurus) Hemoglobin subunit alpha	No	No
HLA-DR	SSGSVGESSSKGP	1	2	1	P13645		1165.53	13	Keratin, type I cytoskeletal 10 OS=Homo sapiens OX=9606 GN=KRT10 PE=1 SV=6 - [K1C10_HUMAN]	No	No
HLA-DR	SSSGSVGESSSKGP	2	2	1	P13645		1252.57	14	Keratin, type I cytoskeletal 10 OS=Homo sapiens OX=9606 GN=KRT10 PE=1 SV=6 - [K1C10_HUMAN]	No	No
HLA-DR	FPKPPSYNVATTLPSYDE	1	1	1	Q9BT67		2025.98	18	NEDD4 family-interacting protein 1 OS=Homo sapiens OX=9606 GN=NDFIP1 PE=1 SV=1 - [NFIP1_HUMAN]	No	No
HLA-DR	VLPSYEEALSLPSKTPE	1	1	1	Q13571		1859.96	17	Lysosomal-associated transmembrane protein 5 OS=Homo sapiens OX=9606 GN=LAPTM5 PE=1 SV=1 - [LAPM5_HUMAN]	No	No
HLA-DR	VDDTQFVRFDSDAASQR	15	18	2	P01892;P16188		1956.91	17	Several	No	No
HLA-DR	ENGKLVINGNPITIFQERDPS	8	1	1	P04406		2341.22	21	Glyceraldehyde-3-phosphate dehydrogenase OS=Homo sapiens OX=9606 GN=GAPDH PE=1 SV=3 - [G3P_HUMAN]	No	No
HLA-DR	AENGKLVINGNPITIFQERDPS	12	1	1	P04406		2412.25	22	Glyceraldehyde-3-phosphate dehydrogenase OS=Homo sapiens OX=9606 GN=GAPDH PE=1 SV=3 - [G3P_HUMAN]	No	No
HLA-DR	LEGEITTLNHKLQDAS	58	1	1	Q10589		1768.91	16	Bone marrow stromal antigen 2 OS=Homo sapiens OX=9606 GN=BST2 PE=1 SV=1 - [BST2_HUMAN]	No	No
HLA-DR	SRSGGGGGGGLGSGGSIRSSY	19	2	1	P35527		1812.86	21	Keratin, type I cytoskeletal 9 OS=Homo sapiens OX=9606 GN=KRT9 PE=1 SV=3 - [K1C9_HUMAN]	No	No
HLA-DR	ETVITVDTKAAGKG	96	1	1	P21333		1389.76	14	Filamin-A OS=Homo sapiens OX=9606 GN=FLNA PE=1 SV=4 - [FLNA_HUMAN]	No	No
HLA-DR	DKDVIAINQDPLGKQG	1	1	1	P06280		1710.9	16	Alpha-galactosidase A OS=Homo sapiens OX=9606 GN=GLA PE=1 SV=1 - [AGAL_HUMAN]	No	Yes
HLA-DR	SGAGLVQINKSNGKET	51	1	1	P20645		1602.85	16	Cation-dependent mannose-6-phosphate receptor OS=Homo sapiens OX=9606 GN=M6PR PE=1 SV=1 - [MPRD_HUMAN]	No	No
HLA-DR	ALANIAVDKANLEIMTK	2	1	1	P01903	M15(Oxidation)	1831	17	HLA class II histocompatibility antigen, DR alpha chain OS=Homo sapiens OX=9606 GN=HLA-DRA PE=1 SV=1 - [DRA_HUMAN]	No	No
HLA-DR	NTGYVIIKKPLDFE	129	1	1	Q12864		1636.9	14	Cadherin-17 OS=Homo sapiens OX=9606 GN=CDH17 PE=2 SV=3 - [CAD17_HUMAN]	No	No
HLA-DR	TTQLTADSHPSYHTDG	126	1	1	Q9H3Z4		1730.76	16	DnaJ homolog subfamily C member 5 OS=Homo sapiens OX=9606 GN=DNAJC5 PE=1 SV=1 - [DNJC5_HUMAN]	No	No
HLA-DR	TIDYTIINKLASEK	27	1	1	Q9NYQ8		1608.89	14	Protocadherin Fat 2 OS=Homo sapiens OX=9606 GN=FAT2 PE=1 SV=2 - [FAT2_HUMAN]	No	Yes
HLA-DR	DDEVFKYLAKAYASN	26	1	1	O75976		1733.84	15	Carboxypeptidase D OS=Homo sapiens OX=9606 GN=CPD PE=1 SV=2 - [CBPD_HUMAN]	No	No
HLA-DR	KAALTIDEKGTEAVG	49	1	1	P34955		1502.81	15	SWISS-PROT:P34955 (Bos taurus) Alpha-1-antiproteinase precursor	No	No
HLA-DR	ETTQLTADSHPSYHTDG	24	1	1	Q9H3Z4		1859.81	17	DnaJ homolog subfamily C member 5 OS=Homo sapiens OX=9606 GN=DNAJC5 PE=1 SV=1 - [DNJC5_HUMAN]	No	No
HLA-DR	KAVLTIDEKGTEAA	73	1	1	P01009		1445.79	14	Alpha-1-antitrypsin OS=Homo sapiens OX=9606 GN=SERPINA1 PE=1 SV=3 - [A1AT_HUMAN]	No	No
HLA-DR	QPPHEYVPWVTVNGKPLED	8	1	1	P13284		2205.1	19	Gamma-interferon-inducible lysosomal thiol reductase OS=Homo sapiens OX=9606 GN=IFI30 PE=1 SV=3 - [GILT_HUMAN]	No	No
HLA-DR	IQLIVQDKESVFSPR	19	1	1	Q9UQV4		1758.98	15	Lysosome-associated membrane glycoprotein 3 OS=Homo sapiens OX=9606 GN=LAMP3 PE=1 SV=3 - [LAMP3_HUMAN]	No	Yes
HLA-DR	VSGVALDPKNNLVIFH	44	1	1	P19021		1722.95	16	Peptidyl-glycine alpha-amidating monooxygenase OS=Homo sapiens OX=9606 GN=PAM PE=1 SV=2 - [AMD_HUMAN]	No	No
HLA-DR	TPAKPSSPPPEFSFNTPGKNVN	7	1	1	Q6NXT4		2313.15	22	Zinc transporter 6 OS=Homo sapiens OX=9606 GN=SLC30A6 PE=1 SV=2 - [ZNT6_HUMAN]	No	No
HLA-DR	LDKFLANVSTVLTSK	34	1	1	P01966		1635.94	15	SWISS-PROT:P01966 (Bos taurus) Hemoglobin subunit alpha	No	No
HLA-DR	QPPHEYVPWVTVNGKPLE	1	1	1	P13284		2090.07	18	Gamma-interferon-inducible lysosomal thiol reductase OS=Homo sapiens OX=9606 GN=IFI30 PE=1 SV=3 - [GILT_HUMAN]	No	No
HLA-DR	DEADILADRKAVISQG	27	1	1	Q8WWZ7		1700.88	16	ATP-binding cassette sub-family A member 5 OS=Homo sapiens OX=9606 GN=ABCA5 PE=2 SV=2 - [ABCA5_HUMAN]	No	Yes
HLA-DR	VETIKEDMNVKFFNSN	36	1	1	P01579	M8(Oxidation)	1930.92	16	Interferon gamma OS=Homo sapiens OX=9606 GN=IFNG PE=1 SV=1 - [IFNG_HUMAN]	No	Yes
HLA-DR	DTQFVRFDSDAASQR	13	18	2	P01892;P16188		1742.81	15	Several	No	Yes
HLA-DR	ITSIVKDSSAARNGLL	25	1	1	O00560		1644.93	16	Syntenin-1 OS=Homo sapiens OX=9606 GN=SDCBP PE=1 SV=1 - [SDCB1_HUMAN]	No	No
HLA-DR	LNTILPDARDPAFK	82	1	1	P11279		1570.86	14	Lysosome-associated membrane glycoprotein 1 OS=Homo sapiens OX=9606 GN=LAMP1 PE=1 SV=3 - [LAMP1_HUMAN]	No	No
HLA-DR	EGEITTLNHKLQDAS	143	1	1	Q10589		1655.83	15	Bone marrow stromal antigen 2 OS=Homo sapiens OX=9606 GN=BST2 PE=1 SV=1 - [BST2_HUMAN]	No	No
HLA-DR	DAVVLKIARLQAQDAG	17	1	1	Q969P0		1667.95	16	Immunoglobulin superfamily member 8 OS=Homo sapiens OX=9606 GN=IGSF8 PE=1 SV=1 - [IGSF8_HUMAN]	No	Yes
HLA-DR	IDDHDAVLRFNGAPTANFQQ	8	1	1	P15907		2229.07	20	Beta-galactoside alpha-2,6-sialyltransferase 1 OS=Homo sapiens OX=9606 GN=ST6GAL1 PE=1 SV=1 - [SIAT1_HUMAN]	No	No
HLA-DR	EETVITVDTKAAGKG	33	1	1	P21333		1518.8	15	Filamin-A OS=Homo sapiens OX=9606 GN=FLNA PE=1 SV=4 - [FLNA_HUMAN]	No	No
HLA-DR	DGQEYAQVIKMLGNGRL	9	2	1	O14602	M11(Oxidation)	1907.97	17	Eukaryotic translation initiation factor 1A, Y-chromosomal OS=Homo sapiens OX=9606 GN=EIF1AY PE=1 SV=4 - [IF1AY_HUMAN]	No	Yes
HLA-DR	SPIETDVVPDTRLLDKFS	10	1	1	Q9P241		2032.06	18	Probable phospholipid-transporting ATPase VD OS=Homo sapiens OX=9606 GN=ATP10D PE=2 SV=3 - [AT10D_HUMAN]	No	No
HLA-DR	AKEELQANGSAPAADKE	22	1	1	P29966		1728.84	17	Myristoylated alanine-rich C-kinase substrate OS=Homo sapiens OX=9606 GN=MARCKS PE=1 SV=4 - [MARCS_HUMAN]	No	No
HLA-DR	APDAKSFVLNLGKDSNNL	10	1	1	P09382		1902.99	18	Galectin-1 OS=Homo sapiens OX=9606 GN=LGALS1 PE=1 SV=2 - [LEG1_HUMAN]	No	Yes
HLA-DR	AKEELQANGSAPAADK	45	1	1	P29966		1599.8	16	Myristoylated alanine-rich C-kinase substrate OS=Homo sapiens OX=9606 GN=MARCKS PE=1 SV=4 - [MARCS_HUMAN]	No	No
HLA-DR	DVPHIALDGKLGGLV	30	1	1	P18084		1503.85	15	Integrin beta-5 OS=Homo sapiens OX=9606 GN=ITGB5 PE=1 SV=1 - [ITB5_HUMAN]	No	Yes
HLA-DR	TPTLVEVSRSLGKVG	771	1	1	P02769		1542.89	15	SWISS-PROT:P02769 (Bos taurus) Bovine serum albumin precursor	No	No
HLA-DR	LEGEITTLNHKLQDASA	16	1	1	Q10589		1839.95	17	Bone marrow stromal antigen 2 OS=Homo sapiens OX=9606 GN=BST2 PE=1 SV=1 - [BST2_HUMAN]	No	No
HLA-DR	APIIAVTRNPQTAR	19	1	1	P14618		1507.87	14	Pyruvate kinase PKM OS=Homo sapiens OX=9606 GN=PKM PE=1 SV=4 - [KPYM_HUMAN]	No	No
HLA-DR	AAKILADATAKMVEAA	2	1	1	Q9Y490		1573.86	16	Talin-1 OS=Homo sapiens OX=9606 GN=TLN1 PE=1 SV=3 - [TLN1_HUMAN]	No	No
HLA-DR	VLKEAVANKGPVSVG	31	1	1	P25774		1467.85	15	Cathepsin S OS=Homo sapiens OX=9606 GN=CTSS PE=1 SV=3 - [CATS_HUMAN]	No	Yes
HLA-DR	GAGLVQINKSNGKET	139	1	1	P20645		1515.81	15	Cation-dependent mannose-6-phosphate receptor OS=Homo sapiens OX=9606 GN=M6PR PE=1 SV=1 - [MPRD_HUMAN]	No	No
HLA-DR	GAGLVQINKSNGKE	40	1	1	P20645		1414.77	14	Cation-dependent mannose-6-phosphate receptor OS=Homo sapiens OX=9606 GN=M6PR PE=1 SV=1 - [MPRD_HUMAN]	No	Yes
HLA-DR	IPGMVVVADKTSELYQK	9	1	1	Q8NHP8	M4(Oxidation)	1894	17	Putative phospholipase B-like 2 OS=Homo sapiens OX=9606 GN=PLBD2 PE=1 SV=2 - [PLBL2_HUMAN]	No	Yes
HLA-DR	EGEITTLNHKLQDA	62	1	1	Q10589		1568.79	14	Bone marrow stromal antigen 2 OS=Homo sapiens OX=9606 GN=BST2 PE=1 SV=1 - [BST2_HUMAN]	No	No
HLA-DR	EEVVEIDGKQVQQK	22	1	1	Q9NU53		1628.85	14	Glycoprotein integral membrane protein 1 OS=Homo sapiens OX=9606 GN=GINM1 PE=2 SV=1 - [GINM1_HUMAN]	No	No
HLA-DR	ILRQITVNDLPVGRSVD	8	1	1	Q06830		1895.07	17	Peroxiredoxin-1 OS=Homo sapiens OX=9606 GN=PRDX1 PE=1 SV=1 - [PRDX1_HUMAN]	No	Yes
HLA-DR	SVETIKEDMNVKFFNSN	30	1	1	P01579	M9(Oxidation)	2017.95	17	Interferon gamma OS=Homo sapiens OX=9606 GN=IFNG PE=1 SV=1 - [IFNG_HUMAN]	No	No
HLA-DR	TVITVDTKAAGKG	15	1	1	P21333		1260.72	13	Filamin-A OS=Homo sapiens OX=9606 GN=FLNA PE=1 SV=4 - [FLNA_HUMAN]	No	No
HLA-DR	NTILPDARDPAFK	18	1	1	P11279		1457.78	13	Lysosome-associated membrane glycoprotein 1 OS=Homo sapiens OX=9606 GN=LAMP1 PE=1 SV=3 - [LAMP1_HUMAN]	No	Yes
HLA-DR	VLKEAVANKGPVSVGVD	27	1	1	P25774		1681.95	17	Cathepsin S OS=Homo sapiens OX=9606 GN=CTSS PE=1 SV=3 - [CATS_HUMAN]	No	No
HLA-DR	VDTFLEDVKNLYHSEA	20	1	1	P34955		1879.91	16	SWISS-PROT:P34955 (Bos taurus) Alpha-1-antiproteinase precursor	No	No
HLA-DR	SPIETDVVPDTRLLDKFSQ	3	1	1	Q9P241		2160.12	19	Probable phospholipid-transporting ATPase VD OS=Homo sapiens OX=9606 GN=ATP10D PE=2 SV=3 - [AT10D_HUMAN]	No	No
HLA-DR	TTQLTADSHPSYHT	18	1	1	Q9H3Z4		1558.72	14	DnaJ homolog subfamily C member 5 OS=Homo sapiens OX=9606 GN=DNAJC5 PE=1 SV=1 - [DNJC5_HUMAN]	No	No
HLA-DR	GTIDYTIINKLASEK	14	1	1	Q9NYQ8		1665.91	15	Protocadherin Fat 2 OS=Homo sapiens OX=9606 GN=FAT2 PE=1 SV=2 - [FAT2_HUMAN]	No	No
HLA-DR	EGEITTLNHKLQDASA	31	1	1	Q10589		1726.86	16	Bone marrow stromal antigen 2 OS=Homo sapiens OX=9606 GN=BST2 PE=1 SV=1 - [BST2_HUMAN]	No	No
HLA-DR	TTQLTADSHPSYHTD	16	1	1	Q9H3Z4		1673.74	15	DnaJ homolog subfamily C member 5 OS=Homo sapiens OX=9606 GN=DNAJC5 PE=1 SV=1 - [DNJC5_HUMAN]	No	No
HLA-DR	ITSIVKDSSAARN	54	1	1	O00560		1361.74	13	Syntenin-1 OS=Homo sapiens OX=9606 GN=SDCBP PE=1 SV=1 - [SDCB1_HUMAN]	No	No
HLA-DR	QPPHEYVPWVTVNGKP	76	1	1	P13284		1847.94	16	Gamma-interferon-inducible lysosomal thiol reductase OS=Homo sapiens OX=9606 GN=IFI30 PE=1 SV=3 - [GILT_HUMAN]	No	No
HLA-DR	TPILVDGKDVMPEVNK	1	1	1	P06744	M11(Oxidation)	1770.93	16	Glucose-6-phosphate isomerase OS=Homo sapiens OX=9606 GN=GPI PE=1 SV=4 - [G6PI_HUMAN]	No	No
HLA-DR	IDQINTDLNLERSHAQ	7	1	1	P35579		1866.93	16	Myosin-9 OS=Homo sapiens OX=9606 GN=MYH9 PE=1 SV=4 - [MYH9_HUMAN]	No	Yes
HLA-DR	TPTLVEVSRSLGKVGT	58	1	1	P02769		1643.93	16	SWISS-PROT:P02769 (Bos taurus) Bovine serum albumin precursor	No	No
HLA-DR	LATLETLTKHYGAEI	14	1	1	P23458		1659.9	15	Tyrosine-protein kinase JAK1 OS=Homo sapiens OX=9606 GN=JAK1 PE=1 SV=2 - [JAK1_HUMAN]	No	No
HLA-DR	IGAIQVLPKLSSSIIH	11	1	1	Q13303		1676.01	16	Voltage-gated potassium channel subunit beta-2 OS=Homo sapiens OX=9606 GN=KCNAB2 PE=1 SV=2 - [KCAB2_HUMAN]	No	No
HLA-DR	LEGEITTLNHKLQDASAE	17	1	1	Q10589		1968.99	18	Bone marrow stromal antigen 2 OS=Homo sapiens OX=9606 GN=BST2 PE=1 SV=1 - [BST2_HUMAN]	No	No
HLA-DR	DGEFSMDLRTKSTGGAP	36	1	1	P07737	M6(Oxidation)	1784.81	17	Profilin-1 OS=Homo sapiens OX=9606 GN=PFN1 PE=1 SV=2 - [PROF1_HUMAN]	No	No
HLA-DR	IVDVHFDPTTAFRAPD	6	1	1	O00468		1800.89	16	Agrin OS=Homo sapiens OX=9606 GN=AGRN PE=1 SV=6 - [AGRIN_HUMAN]	No	Yes
HLA-DR	EEVVEIDGKQVQQKD	17	1	1	Q9NU53		1743.88	15	Glycoprotein integral membrane protein 1 OS=Homo sapiens OX=9606 GN=GINM1 PE=2 SV=1 - [GINM1_HUMAN]	No	No
HLA-DR	TPTLVEVSRSLGK	40	1	1	P02769		1386.8	13	SWISS-PROT:P02769 (Bos taurus) Bovine serum albumin precursor	No	Yes
HLA-DR	LPTYEMAVKMPEKEPPPP	2	1	1	Q15012	M10(Oxidation)	2070.03	18	Lysosomal-associated transmembrane protein 4A OS=Homo sapiens OX=9606 GN=LAPTM4A PE=1 SV=1 - [LAP4A_HUMAN]	No	Yes
HLA-DR	LATLETLTKHYGAE	8	1	1	P23458		1546.82	14	Tyrosine-protein kinase JAK1 OS=Homo sapiens OX=9606 GN=JAK1 PE=1 SV=2 - [JAK1_HUMAN]	No	Yes
HLA-DR	EGEITTLNHKLQDASAE	7	1	1	Q10589		1855.9	17	Bone marrow stromal antigen 2 OS=Homo sapiens OX=9606 GN=BST2 PE=1 SV=1 - [BST2_HUMAN]	No	No
[truncated: 591 more rows]
