# Supplementary material for: Epstein–Barr Virus+ B Cells in Breast Cancer Immune Response: A Case Report
Source: Front Immunol. 2021 Nov 16;12:761798. doi: 10.3389/fimmu.2021.761798 (PMC8637110; doi:10.3389/fimmu.2021.761798)
Supplement: Supplementary file 7 [file Table_6.xlsx]

## Sheet: ST6
Supplementary Table 6. Peptides derived from HLA of XABCL-LCL after filtering with the database and cancer-enrichment. Related to Figure 6.
HLA	Sequence	# PSMs	Protein Group Accessions	Cancer-specificity	Protein Description
HLA-ABC	AEDDNIYQQKI	2	F5GYN4	Low cancer specificity	Ubiquitinyl hydrolase 1 OS=Homo sapiens OX=9606 GN=OTUB1 PE=1 SV=1 - [F5GYN4_HUMAN]
HLA-ABC	AEFEKNFKEV	3	Q0VGE4	Low cancer specificity	SP140 protein OS=Homo sapiens OX=9606 GN=SP140 PE=2 SV=1 - [Q0VGE4_HUMAN]
HLA-ABC	AEFIKFTVI	3	B4DM07	No Data	cDNA FLJ56355, highly similar to General transcription factor II-I OS=Homo sapiens OX=9606 PE=2 SV=1 - [B4DM07_HUMAN]
HLA-ABC	AEGTNFRTV	2	B7Z5C1	No Data	cDNA FLJ56126, highly similar to Programmed cell death 6-interacting protein OS=Homo sapiens OX=9606 PE=2 SV=1 - [B7Z5C1_HUMAN]
HLA-ABC	AEIAQLMSL	2	B4DMA2;Q2VPJ6	Low cancer specificity	HSP90AA1 protein (Fragment) OS=Homo sapiens OX=9606 GN=HSP90AA1 PE=2 SV=1 - [Q2VPJ6_HUMAN]
HLA-ABC	AEIQGNINKV	3	A4QPB0	Low cancer specificity	IQ motif containing GTPase activating protein 1 OS=Homo sapiens OX=9606 GN=IQGAP1 PE=1 SV=1 - [A4QPB0_HUMAN]
HLA-ABC	AEKAYHEQLTV	2	Q53GA7	No Data	Tubulin alpha chain (Fragment) OS=Homo sapiens OX=9606 PE=2 SV=1 - [Q53GA7_HUMAN]
HLA-ABC	AEMDARTILL	3	A4QPB0	No Data	IQ motif containing GTPase activating protein 1 OS=Homo sapiens OX=9606 GN=IQGAP1 PE=1 SV=1 - [A4QPB0_HUMAN]
HLA-ABC	AEMDERFQQI	2	A0A6Q8PFA4	No Data	E3 ubiquitin-protein ligase LRSAM1 OS=Homo sapiens OX=9606 GN=LRSAM1 PE=1 SV=1 - [A0A6Q8PFA4_HUMAN]
HLA-ABC	AEMEKATEV	2	B7ZKW8	Low cancer specificity	CapZ-interacting protein OS=Homo sapiens OX=9606 GN=RCSD1 PE=1 SV=1 - [B7ZKW8_HUMAN]
HLA-ABC	AEMTEPKSV	2	A8K7Y7	No Data	cDNA FLJ77585, highly similar to Homo sapiens ATP-binding cassette, sub-family G (WHITE), member 1 (ABCG1), transcript variant 2, mRNA OS=Homo sapiens OX=9606 PE=2 SV=1 - [A8K7Y7_HUMAN]
HLA-ABC	AENPFLTHLI	4	B4DFV1	No Data	Protein kinase C OS=Homo sapiens OX=9606 PE=2 SV=1 - [B4DFV1_HUMAN]
HLA-ABC	AENVAGHQI	2	Q5GIT6	Low cancer specificity	Hypothetical rhabdomyosarcoma antigen MU-RMS-40.11C (Fragment) OS=Homo sapiens OX=9606 GN=TTC3 PE=2 SV=1 - [Q5GIT6_HUMAN]
HLA-ABC	AETAVQLFI	2	I3L492	Low cancer specificity	Eukaryotic peptide chain release factor subunit 1 (Fragment) OS=Homo sapiens OX=9606 GN=ETF1 PE=1 SV=1 - [I3L492_HUMAN]
HLA-ABC	AEVLEAHTI	2	H0UI63	Low cancer specificity	Zinc finger, NFX1-type containing 1, isoform CRA_b OS=Homo sapiens OX=9606 GN=ZNFX1 PE=4 SV=1 - [H0UI63_HUMAN]
HLA-ABC	AEVNSSGKTI	2	B4DUF8	No Data	cDNA FLJ52165, highly similar to Ubiquitin-conjugating enzyme E2 J1 OS=Homo sapiens OX=9606 PE=2 SV=1 - [B4DUF8_HUMAN]
HLA-ABC	AEYEKTIAQMI	5	B4E3L7	No Data	cDNA FLJ52058, highly similar to Transforming acidic coiled-coil-containing protein 1 OS=Homo sapiens OX=9606 PE=2 SV=1 - [B4E3L7_HUMAN]
HLA-ABC	AEYLILHLI	4	A0A0S2Z5P5	Low cancer specificity	Mini-chromosome maintenance complex-binding protein (Fragment) OS=Homo sapiens OX=9606 GN=MCMBP PE=2 SV=1 - [A0A0S2Z5P5_HUMAN]
HLA-ABC	ALDEAGQRSTM	2	Q53TN4	Low cancer specificity	Plasma membrane ascorbate-dependent reductase CYBRD1 OS=Homo sapiens OX=9606 GN=CYBRD1 PE=1 SV=1 - [CYBR1_HUMAN]
HLA-ABC	ALGFYPAEITL	2	P13747;A0A0B7MGC9;A0A0C5K610;F6IQF2	Low cancer specificity	MHC class I antigen OS=Homo sapiens OX=9606 GN=HLA-B PE=3 SV=1 - [A0A0B7MGC9_HUMAN]
HLA-ABC	ALIEFIRSEY	6	B4DKZ9	No Data	Threonyl-tRNA synthetase OS=Homo sapiens OX=9606 PE=2 SV=1 - [B4DKZ9_HUMAN]
HLA-ABC	ALLENMEGLFL	2	F8VYK5	Low cancer specificity	Coatomer subunit zeta OS=Homo sapiens OX=9606 GN=COPZ1 PE=1 SV=1 - [F8VYK5_HUMAN]
HLA-ABC	AQNPANMSKY	2	Q1XBU6	No Data	Aging-associated protein 14b OS=Homo sapiens OX=9606 PE=2 SV=1 - [Q1XBU6_HUMAN]
HLA-ABC	ASMPRDIYQDY	2	A3F768	Low cancer specificity	NF-kappaB repressing factor OS=Homo sapiens OX=9606 GN=NRF PE=2 SV=1 - [A3F768_HUMAN]
HLA-ABC	AVLGETLIPHY	3	B6VNV2	Low cancer specificity	Truncated antigen peptide transporter 2 OS=Homo sapiens OX=9606 GN=TAP2 PE=2 SV=1 - [B6VNV2_HUMAN]
HLA-ABC	AVQKAIPMY	3	C9J8H1	Low cancer specificity	V-type proton ATPase subunit E 1 (Fragment) OS=Homo sapiens OX=9606 GN=ATP6V1E1 PE=1 SV=1 - [C9J8H1_HUMAN]
HLA-ABC	AVSAVVHEY	3	B4DFD8	No Data	cDNA FLJ50124, highly similar to Sterol O-acyltransferase 1 OS=Homo sapiens OX=9606 PE=2 SV=1 - [B4DFD8_HUMAN]
HLA-ABC	DEAKFPTM	3	B4DFV1	No Data	Protein kinase C OS=Homo sapiens OX=9606 PE=2 SV=1 - [B4DFV1_HUMAN]
HLA-ABC	DEDTGTFRIY	2	B4DGH9	No Data	cDNA FLJ58772, highly similar to Fragile X mental retardation syndrome-related protein 1 OS=Homo sapiens OX=9606 PE=2 SV=1 - [B4DGH9_HUMAN]
HLA-ABC	DEFLHINDF	2	B4DZE1	No Data	cDNA FLJ53944, highly similar to Eukaryotic translation initiation factor 4 gamma 3 OS=Homo sapiens OX=9606 PE=2 SV=1 - [B4DZE1_HUMAN]
HLA-ABC	DEFPEVYRF	2	S4R3K3	Low cancer specificity	Tubulin epsilon chain OS=Homo sapiens OX=9606 GN=TUBE1 PE=1 SV=1 - [S4R3K3_HUMAN]
HLA-ABC	DEHGIDPTGTY	2	B3KML9	No Data	Delta-tubulin OS=Homo sapiens OX=9606 PE=2 SV=1 - [B3KML9_HUMAN]
HLA-ABC	DEHIYPYMY	3	Q9UE24	No Data	Menin (Fragment) OS=Homo sapiens OX=9606 PE=2 SV=1 - [Q9UE24_HUMAN]
HLA-ABC	DEHLLIQHY	2	A0A0S2Z3B5	Low cancer specificity	Dystrophin isoform 2 OS=Homo sapiens OX=9606 GN=DMD PE=2 SV=1 - [A0A0S2Z3B5_HUMAN]
HLA-ABC	DEIGLPKIFY	9	A4QPB0	No Data	IQ motif containing GTPase activating protein 1 OS=Homo sapiens OX=9606 GN=IQGAP1 PE=1 SV=1 - [A4QPB0_HUMAN]
HLA-ABC	DEINRDWLDWTY	2	Q9HBR2	No Data	Uncharacterized protein OS=Homo sapiens OX=9606 PE=2 SV=1 - [Q9HBR2_HUMAN]
HLA-ABC	DEKAIMTY	2	B7Z565	No Data	cDNA FLJ54739, highly similar to Alpha-actinin-1 OS=Homo sapiens OX=9606 PE=2 SV=1 - [B7Z565_HUMAN]
HLA-ABC	DEMLSRGF	3	Q9NZE6	Low cancer specificity	BM-010 OS=Homo sapiens OX=9606 GN=EIF4A2 PE=2 SV=1 - [Q9NZE6_HUMAN]
HLA-ABC	DEMVSLKDY	2	Q2VPJ6	Low cancer specificity	HSP90AA1 protein (Fragment) OS=Homo sapiens OX=9606 GN=HSP90AA1 PE=2 SV=1 - [Q2VPJ6_HUMAN]
HLA-ABC	DEQVLQRDF	2	B4DWY1	No Data	cDNA FLJ53611, highly similar to Homo sapiens pericentriolar material 1 (PCM1), mRNA OS=Homo sapiens OX=9606 PE=2 SV=1 - [B4DWY1_HUMAN]
HLA-ABC	DEVLIHSSQY	2	B4E266	No Data	Leucyl-tRNA synthetase OS=Homo sapiens OX=9606 PE=2 SV=1 - [B4E266_HUMAN]
HLA-ABC	DEVLVNHF	2	Q7KYN0	Low cancer specificity	HS24/P52 protein (Fragment) OS=Homo sapiens OX=9606 GN=HS24/P52 PE=3 SV=1 - [Q7KYN0_HUMAN]
HLA-ABC	DEVQVVRGHY	3	J3QQQ9	No Data	KOW domain-containing protein OS=Homo sapiens OX=9606 PE=3 SV=1 - [J3QQQ9_HUMAN]
HLA-ABC	DEVRTGTY	2	Q53GA7	No Data	Tubulin alpha chain (Fragment) OS=Homo sapiens OX=9606 PE=2 SV=1 - [Q53GA7_HUMAN]
HLA-ABC	DEVYVSRPSHFY	2	A0A494C164	Low cancer specificity	Signal transducer and activator of transcription OS=Homo sapiens OX=9606 GN=STAT2 PE=1 SV=1 - [A0A494C164_HUMAN]
HLA-ABC	DEYMFYLVEH	2	Q75MR3	Low cancer specificity	RFX2_HUMAN, [AA 620-723] (Fragment) OS=Homo sapiens OX=9606 GN=RFX2 PE=4 SV=1 - [Q75MR3_HUMAN]
HLA-ABC	DEYQFVERL	3	E9PI78	Low cancer specificity	39S ribosomal protein L49, mitochondrial OS=Homo sapiens OX=9606 GN=MRPL49 PE=1 SV=1 - [E9PI78_HUMAN]
HLA-ABC	EENIYKIDF	2	Q6MZL1	No Data	Protein unc-119 homolog A (Fragment) OS=Homo sapiens OX=9606 GN=DKFZp686E1393 PE=2 SV=1 - [Q6MZL1_HUMAN]
HLA-ABC	EEYPDRIMNTF	2	B7Z4N1;B3KML9	No Data	Delta-tubulin OS=Homo sapiens OX=9606 PE=2 SV=1 - [B3KML9_HUMAN]
HLA-ABC	FAFFDPVMY	2	B3KML2	No Data	cDNA FLJ11310 fis, clone PLACE1010096, highly similar to Ubiquitin-protein ligase EDD1 OS=Homo sapiens OX=9606 PE=2 SV=1 - [B3KML2_HUMAN]
HLA-ABC	FAYDGKDYIAL	4	A0A0B7MGC9	Low cancer specificity	MHC class I antigen OS=Homo sapiens OX=9606 GN=HLA-B PE=3 SV=1 - [A0A0B7MGC9_HUMAN]
HLA-ABC	FEAPIKLVF	4	A0A075B6F6	Low cancer specificity	Minor histocompatibility antigen H13 (Fragment) OS=Homo sapiens OX=9606 GN=HM13 PE=1 SV=1 - [A0A075B6F6_HUMAN]
HLA-ABC	FEKEAAEM	2	A0A4D5RA69	No Data	Tr-type G domain-containing protein OS=Homo sapiens OX=9606 PE=3 SV=1 - [A0A4D5RA69_HUMAN]
HLA-ABC	FELLQQITY	2	E9PPH5	Low cancer specificity	Acidic leucine-rich nuclear phosphoprotein 32 family member E (Fragment) OS=Homo sapiens OX=9606 GN=ANP32E PE=1 SV=1 - [E9PPH5_HUMAN]
HLA-ABC	FLLDGFPRTV	2	B4DLK2	No Data	Nucleoside-diphosphate kinase OS=Homo sapiens OX=9606 PE=2 SV=1 - [B4DLK2_HUMAN]
HLA-ABC	GEFKQTSSFLV	2	Q9Y5B2	No Data	Junctional adhesion molecule 1 OS=Homo sapiens OX=9606 PE=2 SV=1 - [Q9Y5B2_HUMAN]
HLA-ABC	GEIDENSFHNI	3	B7ZKR8	Low cancer specificity	Ubiquitinyl hydrolase 1 OS=Homo sapiens OX=9606 GN=USP48 PE=2 SV=1 - [B7ZKR8_HUMAN]
HLA-ABC	GEIMQETGTRI	4	Q5HYC5	No Data	Uncharacterized protein DKFZp686L08115 (Fragment) OS=Homo sapiens OX=9606 GN=DKFZp686L08115 PE=4 SV=1 - [Q5HYC5_HUMAN]
HLA-ABC	GEYDVTMPKV	6	B4DTV0	No Data	cDNA FLJ57801, highly similar to Homo sapiens AHNAK nucleoprotein (desmoyokin) (AHNAK), transcript variant 1, mRNA (Fragment) OS=Homo sapiens OX=9606 PE=2 SV=1 - [B4DTV0_HUMAN]
HLA-ABC	GEYPVEQMTTI	2	C9JLH4	Low cancer specificity	E3 ubiquitin-protein ligase RNF144A (Fragment) OS=Homo sapiens OX=9606 GN=RNF144A PE=4 SV=1 - [C9JLH4_HUMAN]
HLA-ABC	GVNPHVNHLY	2	H7C4N2	Low cancer specificity	Plastin-3 (Fragment) OS=Homo sapiens OX=9606 GN=PLS3 PE=1 SV=1 - [H7C4N2_HUMAN]
HLA-ABC	HEEQPSNQTV	2	B4DF67	No Data	cDNA FLJ51736, highly similar to Mitogen-activated protein kinase kinase kinase 5 (Fragment) OS=Homo sapiens OX=9606 PE=2 SV=1 - [B4DF67_HUMAN]
HLA-ABC	HEYTFSIMDEF	7	H0YIM9	Not detected	Protein Churchill (Fragment) OS=Homo sapiens OX=9606 GN=CHURC1-FNTB PE=3 SV=1 - [H0YIM9_HUMAN]
HLA-ABC	HQITVLHVY	6	A0A024RD61	Low cancer specificity	Elongation of very long chain fatty acids protein OS=Homo sapiens OX=9606 GN=ELOVL5 PE=3 SV=1 - [A0A024RD61_HUMAN]
HLA-ABC	HSLDDFYIGKY	7	H0Y8R9	Low cancer specificity	Rho-related BTB domain-containing protein 3 (Fragment) OS=Homo sapiens OX=9606 GN=RHOBTB3 PE=1 SV=1 - [H0Y8R9_HUMAN]
HLA-ABC	IEDGKVVTV	2	Q9H2R7	No Data	Nuclear distribution protein C homolog OS=Homo sapiens OX=9606 GN=NPD011 PE=2 SV=1 - [Q9H2R7_HUMAN]
HLA-ABC	IELLLPKL	2	A0A494C164	No Data	Signal transducer and activator of transcription OS=Homo sapiens OX=9606 GN=STAT2 PE=1 SV=1 - [A0A494C164_HUMAN]
HLA-ABC	ILHEPGEDKY	6	K7EPR7	Low cancer specificity	Ubiquitin-conjugating enzyme E2 G1 (Fragment) OS=Homo sapiens OX=9606 GN=UBE2G1 PE=1 SV=1 - [K7EPR7_HUMAN]
HLA-ABC	KAAEAAASAYY	4	K7EIK1	Low cancer specificity	WW domain-binding protein 2 (Fragment) OS=Homo sapiens OX=9606 GN=WBP2 PE=1 SV=1 - [K7EIK1_HUMAN]
HLA-ABC	KALEAVFGKY	6	H3BNC1	Low cancer specificity	RNA-binding motif protein, X chromosome OS=Homo sapiens OX=9606 GN=RBMX PE=1 SV=1 - [H3BNC1_HUMAN]
HLA-ABC	KEASTTVRV	2	A0A7I2V686	Low cancer specificity	Nodal modulator 3 OS=Homo sapiens OX=9606 GN=NOMO3 PE=4 SV=1 - [A0A7I2V686_HUMAN]
HLA-ABC	KEFDGKSLV	5	B4DMA2	No Data	cDNA FLJ54023, highly similar to Heat shock protein HSP 90-beta OS=Homo sapiens OX=9606 PE=2 SV=1 - [B4DMA2_HUMAN]
HLA-ABC	KEFDGKSLVSV	3	B4DMA2	No Data	cDNA FLJ54023, highly similar to Heat shock protein HSP 90-beta OS=Homo sapiens OX=9606 PE=2 SV=1 - [B4DMA2_HUMAN]
HLA-ABC	KEFEGKTLV	2	Q2VPJ6	No Data	HSP90AA1 protein (Fragment) OS=Homo sapiens OX=9606 GN=HSP90AA1 PE=2 SV=1 - [Q2VPJ6_HUMAN]
HLA-ABC	KEIDTSTKV	3	V9H058	Low cancer specificity	RB1 protein (Fragment) OS=Homo sapiens OX=9606 GN=RB1 PE=4 SV=1 - [V9H058_HUMAN]
HLA-ABC	KEIENTYANV	2	O15247	Low cancer specificity	Chloride intracellular channel protein 2 OS=Homo sapiens OX=9606 GN=CLIC2 PE=1 SV=3 - [CLIC2_HUMAN]
HLA-ABC	KEIFLRELI	12	Q2VPJ6;B4DMA2	Low cancer specificity	cDNA FLJ54023, highly similar to Heat shock protein HSP 90-beta OS=Homo sapiens OX=9606 PE=2 SV=1 - [B4DMA2_HUMAN]
HLA-ABC	KEILVGDVGVTI	2	F6RFD5	Low cancer specificity	Actin-depolymerizing factor OS=Homo sapiens OX=9606 GN=DSTN PE=1 SV=1 - [F6RFD5_HUMAN]
HLA-ABC	KELDPTNMTYI	5	A8K690	No Data	cDNA FLJ76863, highly similar to Homo sapiens stress-induced-phosphoprotein 1 (Hsp70/Hsp90-organizing protein) (STIP1), mRNA OS=Homo sapiens OX=9606 PE=2 SV=1 - [A8K690_HUMAN]
HLA-ABC	KELKLLQTI	2	B4DMZ0	No Data	Tyrosine-protein kinase OS=Homo sapiens OX=9606 PE=2 SV=1 - [B4DMZ0_HUMAN]
HLA-ABC	KEVDEQMLNV	3	B7Z4N1;B3KML9	No Data	Delta-tubulin OS=Homo sapiens OX=9606 PE=2 SV=1 - [B3KML9_HUMAN]
HLA-ABC	KEYEEDGARSI	6	B4DMT4	No Data	cDNA FLJ52695, highly similar to Alpha-centractin OS=Homo sapiens OX=9606 PE=2 SV=1 - [B4DMT4_HUMAN]
HLA-ABC	KEYEGEKVSV	2	H0YNN5	Low cancer specificity	Serine beta-lactamase-like protein LACTB, mitochondrial (Fragment) OS=Homo sapiens OX=9606 GN=LACTB PE=1 SV=1 - [H0YNN5_HUMAN]
HLA-ABC	KGQVTTGQY	3	B4E2U7	No Data	Hypoxia-inducible factor 1-alpha OS=Homo sapiens OX=9606 PE=2 SV=1 - [B4E2U7_HUMAN]
HLA-ABC	KIMDSGELDFY	3	Q5JTV1	Low cancer specificity	Glucocorticoid modulatory element binding protein 2, isoform CRA_a OS=Homo sapiens OX=9606 GN=GMEB2 PE=1 SV=1 - [Q5JTV1_HUMAN]
HLA-ABC	KIQDAQDKLY	5	B4DNH6	No Data	Perilipin OS=Homo sapiens OX=9606 PE=2 SV=1 - [B4DNH6_HUMAN]
HLA-ABC	KLIGDTPIDTFL	2	Q06310	No Data	MHC class I promoter binding protein (Fragment) OS=Homo sapiens OX=9606 PE=2 SV=1 - [Q06310_HUMAN]
HLA-ABC	KLNDLFGDAALY	2	D3DVR8	No Data	Huntingtin (Huntington disease), isoform CRA_a OS=Homo sapiens OX=9606 GN=HD PE=3 SV=1 - [D3DVR8_HUMAN]
HLA-ABC	KLVDQNIFSFY	5	F8WD96	Low cancer specificity	Cathepsin D OS=Homo sapiens OX=9606 GN=CTSD PE=1 SV=1 - [F8WD96_HUMAN]
HLA-ABC	KLVQLILHEY	4	J3KRL5	Low cancer specificity	Developmentally-regulated GTP-binding protein 2 (Fragment) OS=Homo sapiens OX=9606 GN=DRG2 PE=1 SV=1 - [J3KRL5_HUMAN]
HLA-ABC	KLWEMDNMLI	2	B4E1T3	No Data	cDNA FLJ54234, moderately similar to Homo sapiens Mof4 family associated protein 1 (MRFAP1), mRNA OS=Homo sapiens OX=9606 PE=2 SV=1 - [B4E1T3_HUMAN]
HLA-ABC	KLYDVETKY	2	F8VSC5	Low cancer specificity	SCY1-like protein 2 (Fragment) OS=Homo sapiens OX=9606 GN=SCYL2 PE=1 SV=1 - [F8VSC5_HUMAN]
HLA-ABC	KMMDSGQIDFY	2	B1AT47	Low cancer specificity	Glucocorticoid modulatory element binding protein 1, isoform CRA_a OS=Homo sapiens OX=9606 GN=GMEB1 PE=2 SV=1 - [B1AT47_HUMAN]
HLA-ABC	KMNGYLSNANY	3	A5JTV1	Low cancer specificity	MutL homolog 1 protein (Fragment) OS=Homo sapiens OX=9606 GN=MLH1 PE=4 SV=1 - [A5JTV1_HUMAN]
HLA-ABC	KQIDNTGSSTY	4	E9PJS3	Low cancer specificity	Palmitoyltransferase (Fragment) OS=Homo sapiens OX=9606 GN=ZDHHC18 PE=1 SV=1 - [E9PJS3_HUMAN]
HLA-ABC	KQLDYLGIPLFY	3	B7Z2X1	No Data	cDNA FLJ53040, highly similar to Serine/threonine-protein kinase VRK2 OS=Homo sapiens OX=9606 PE=2 SV=1 - [B7Z2X1_HUMAN]
HLA-ABC	KQQNQYQASY	4	B3KXU8	No Data	cDNA FLJ46087 fis, clone TESTI2009497, highly similar to GPI-anchored protein p137 OS=Homo sapiens OX=9606 PE=2 SV=1 - [B3KXU8_HUMAN]
HLA-ABC	KSFEGNVFMYY	2	B4DIF5	No Data	Cell cycle control protein OS=Homo sapiens OX=9606 PE=2 SV=1 - [B4DIF5_HUMAN]
HLA-ABC	KTLDDMISYY	2	A0A087WYA9	Low cancer specificity	Coiled-coil domain-containing protein 174 OS=Homo sapiens OX=9606 GN=CCDC174 PE=1 SV=1 - [A0A087WYA9_HUMAN]
HLA-ABC	KTLPADVQNYY	4	B2RA91	No Data	cDNA, FLJ94773, highly similar to Homo sapiens splicing factor, arginine/serine-rich 2, interacting protein (SFRS2IP), mRNA OS=Homo sapiens OX=9606 PE=2 SV=1 - [B2RA91_HUMAN]
HLA-ABC	KTLTPISAAY	3	B4DP06	No Data	5-aminoimidazole-4-carboxamide ribonucleotide formyltransferase OS=Homo sapiens OX=9606 PE=2 SV=1 - [B4DP06_HUMAN]
HLA-ABC	KTQDQISNIKY	8	C9J9W2	Low cancer specificity	LIM and SH3 domain protein 1 (Fragment) OS=Homo sapiens OX=9606 GN=LASP1 PE=1 SV=1 - [C9J9W2_HUMAN]
HLA-ABC	KVADWTGATY	2	B0QYA8	Low cancer specificity	Eukaryotic translation initiation factor 3 subunit D (Fragment) OS=Homo sapiens OX=9606 GN=EIF3D PE=1 SV=1 - [B0QYA8_HUMAN]
HLA-ABC	KVISLGDAQSNY	2	B1AMU7	Low cancer specificity	Exosome complex component CSL4 (Fragment) OS=Homo sapiens OX=9606 GN=EXOSC1 PE=1 SV=2 - [B1AMU7_HUMAN]
HLA-ABC	KVNEMIVTGQY	3	F5H7V8	Low cancer specificity	39S ribosomal protein L21, mitochondrial OS=Homo sapiens OX=9606 GN=MRPL21 PE=1 SV=1 - [F5H7V8_HUMAN]
HLA-ABC	KVQSYLENPTSY	2	B1AKB1	Low cancer specificity	Transcription factor EB (Fragment) OS=Homo sapiens OX=9606 GN=TFEB PE=1 SV=8 - [B1AKB1_HUMAN]
HLA-ABC	KVVSSSIVDKY	4	H0YJS8	Low cancer specificity	26S proteasome regulatory subunit 10B (Fragment) OS=Homo sapiens OX=9606 GN=PSMC6 PE=1 SV=2 - [H0YJS8_HUMAN]
HLA-ABC	KVYENYPTY	4	Q6MZJ9	No Data	Uncharacterized protein DKFZp686A24118 OS=Homo sapiens OX=9606 GN=DKFZp686A24118 PE=4 SV=1 - [Q6MZJ9_HUMAN]
HLA-ABC	KYSSNLGNFNY	2	B4DDR3	No Data	cDNA FLJ52148, highly similar to Apoptosis inhibitor 5 OS=Homo sapiens OX=9606 PE=2 SV=1 - [B4DDR3_HUMAN]
HLA-ABC	KYSVLLPTY	2	A0A0S2Z4U1	Low cancer specificity	Dolichol-phosphate mannose synthase subunit 1 OS=Homo sapiens OX=9606 GN=DPM1 PE=2 SV=1 - [A0A0S2Z4U1_HUMAN]
HLA-ABC	LAFPGEMLL	2	B2R7N6	No Data	cDNA, FLJ93528, highly similar to Homo sapiens solute carrier family 1 (glutamate/neutral amino acid transporter), member 4 (SLC1A4), mRNA OS=Homo sapiens OX=9606 PE=2 SV=1 - [B2R7N6_HUMAN]
HLA-ABC	LLQDGEFSMDL	2	K7EJ44	Low cancer specificity	Profilin OS=Homo sapiens OX=9606 GN=PFN1 PE=1 SV=1 - [K7EJ44_HUMAN]
HLA-ABC	MEAPAQLLF	7	A0A0A0MRZ8	No Data	Immunoglobulin kappa variable 3D-11 OS=Homo sapiens OX=9606 GN=IGKV3D-11 PE=3 SV=6 - [KVD11_HUMAN]
HLA-ABC	MEDEMKEYY	5	A0A384P5M7	No Data	Tudor domain-containing protein 7 OS=Homo sapiens OX=9606 PE=2 SV=1 - [A0A384P5M7_HUMAN]
HLA-ABC	MEDGGVKLL	2	B4DJD2	No Data	cDNA FLJ60592 OS=Homo sapiens OX=9606 PE=2 SV=1 - [B4DJD2_HUMAN]
HLA-ABC	MEEALFQHF	3	Q2I9M3	Low cancer specificity	SP110 protein (Fragment) OS=Homo sapiens OX=9606 GN=SP110 PE=4 SV=1 - [Q2I9M3_HUMAN]
HLA-ABC	MEQVFEMKV	3	Q59EY4	No Data	Septin-7 (Fragment) OS=Homo sapiens OX=9606 PE=2 SV=1 - [Q59EY4_HUMAN]
HLA-ABC	NAYEFIMKL	2	A7J1R0	Cancer enriched (liver cancer)	Variant ATP-binding cassette sub-family B member 4 (Fragment) OS=Homo sapiens OX=9606 GN=ABCB4 PE=4 SV=1 - [A7J1R0_HUMAN]
HLA-ABC	NEAIMHQY	2	B4E0T6	No Data	cDNA FLJ54448 OS=Homo sapiens OX=9606 PE=2 SV=1 - [B4E0T6_HUMAN]
HLA-ABC	NEFPVPEQF	2	B4DNY3	No Data	Adenylyl cyclase-associated protein 1 OS=Homo sapiens OX=9606 PE=2 SV=1 - [B4DNY3_HUMAN]
HLA-ABC	NEKVAQLY	2	B3KRC6	No Data	cDNA FLJ34004 fis, clone FCBBF1000232, highly similar to Cytochrome P450 51A1 OS=Homo sapiens OX=9606 PE=2 SV=1 - [B3KRC6_HUMAN]
HLA-ABC	NEKVIEHIM	6	B2R4M6	No Data	Protein S100 OS=Homo sapiens OX=9606 PE=2 SV=1 - [B2R4M6_HUMAN]
HLA-ABC	NELDLKLVSF	2	F6RU00	Low cancer specificity	Golgi SNAP receptor complex member 1 OS=Homo sapiens OX=9606 GN=GOSR1 PE=1 SV=1 - [F6RU00_HUMAN]
HLA-ABC	NEMEAPTTAY	4	B4DQ92	No Data	cDNA FLJ59379, highly similar to Hematopoietic lineage cell-specific protein OS=Homo sapiens OX=9606 PE=2 SV=1 - [B4DQ92_HUMAN]
HLA-ABC	NENDIRVMF	7	B4DSZ2	No Data	cDNA FLJ50653, highly similar to Rattus norvegicus CUG triplet repeat, RNA binding protein 2 (Cugbp2), mRNA OS=Homo sapiens OX=9606 PE=2 SV=1 - [B4DSZ2_HUMAN]
HLA-ABC	NESGVLLHF	3	Q17RV3	Group enriched (lung cancer, renal cancer, thyroid cancer)	Non-specific serine/threonine protein kinase OS=Homo sapiens OX=9606 GN=LRRK2 PE=2 SV=1 - [Q17RV3_HUMAN]
HLA-ABC	NEVEKTMEY	3	A0A0C4DG29	Low cancer specificity	Radial spoke head protein 3 homolog OS=Homo sapiens OX=9606 GN=RSPH3 PE=1 SV=1 - [A0A0C4DG29_HUMAN]
HLA-ABC	NEVVTREY	4	B8ZZK4	Low cancer specificity	60S ribosomal protein L31 OS=Homo sapiens OX=9606 GN=RPL31 PE=1 SV=1 - [B8ZZK4_HUMAN]
HLA-ABC	NMLDVNGLFTL	3	B0YJ73	Low cancer specificity	Ras suppressor protein 1 variant 5 OS=Homo sapiens OX=9606 GN=RSU1 PE=4 SV=1 - [B0YJ73_HUMAN]
HLA-ABC	QEVFEKATFI	4	Q9BQ02	No Data	Nucleolin OS=Homo sapiens OX=9606 PE=1 SV=1 - [Q9BQ02_HUMAN]
HLA-ABC	QSMDSKLSGRY	3	E9PRZ9	Low cancer specificity	Chromosome 11 open reading frame 58 (Fragment) OS=Homo sapiens OX=9606 GN=C11orf58 PE=1 SV=1 - [E9PRZ9_HUMAN]
HLA-ABC	REFELEESY	2	B4DVS2	No Data	cDNA FLJ57617 OS=Homo sapiens OX=9606 PE=2 SV=1 - [B4DVS2_HUMAN]
HLA-ABC	REFGAGPLFNQI	6	Q7Z497	Low cancer specificity	SF3B1 protein (Fragment) OS=Homo sapiens OX=9606 GN=SF3B1 PE=2 SV=1 - [Q7Z497_HUMAN]
HLA-ABC	REIENEDMRV	2	A0A1E1ERW3	Low cancer specificity	Diaphanous homolog 1 OS=Homo sapiens OX=9606 GN=DIAPH1 PE=2 SV=1 - [A0A1E1ERW3_HUMAN]
HLA-ABC	RMNPNSPSITY	4	G3V279	Low cancer specificity	Enhancer of rudimentary homolog OS=Homo sapiens OX=9606 GN=ERH PE=1 SV=1 - [G3V279_HUMAN]
HLA-ABC	RQEEGVFGFY	2	B7Z6C8	Low cancer specificity	Solute carrier family 25 member 46 OS=Homo sapiens OX=9606 GN=SLC25A46 PE=1 SV=1 - [B7Z6C8_HUMAN]
HLA-ABC	RQFDLAWQY	4	A0A087WWV3	No Data	Uncharacterized protein OS=Homo sapiens OX=9606 PE=4 SV=1 - [A0A087WWV3_HUMAN]
HLA-ABC	RQQPMEGATY	3	Q96DP5	Low cancer specificity	Methionyl-tRNA formyltransferase, mitochondrial OS=Homo sapiens OX=9606 GN=MTFMT PE=2 SV=2 - [FMT_HUMAN]
HLA-ABC	RSISQSSTDSY	2	C9JZV7	Low cancer specificity	Adenosylhomocysteinase 3 (Fragment) OS=Homo sapiens OX=9606 GN=AHCYL2 PE=1 SV=1 - [C9JZV7_HUMAN]
HLA-ABC	RSLEVLIGSGY	3	A0A024RCU9	Low cancer specificity	SFRS protein kinase 1, isoform CRA_e OS=Homo sapiens OX=9606 GN=SRPK1 PE=4 SV=1 - [A0A024RCU9_HUMAN]
HLA-ABC	RSMDSYLNQSY	3	A0A0A0MRN4	Low cancer specificity	DBIRD complex subunit ZNF326 OS=Homo sapiens OX=9606 GN=ZNF326 PE=1 SV=1 - [A0A0A0MRN4_HUMAN]
HLA-ABC	RTKQPIPAAY	2	A0A0S2Z5N1	Low cancer specificity	Cell division cycle 73 Paf1/RNA polymerase II complex component-like protein isoform 2 (Fragment) OS=Homo sapiens OX=9606 GN=CDC73 PE=2 SV=1 - [A0A0S2Z5N1_HUMAN]
HLA-ABC	RTQPMTAQAASY	6	Q59GV2	No Data	RNA binding motif protein 14 variant (Fragment) OS=Homo sapiens OX=9606 PE=2 SV=1 - [Q59GV2_HUMAN]
HLA-ABC	RVASVMQEY	2	Q6MZI6	Low cancer specificity	Proteasome (Prosome, macropain) subunit, alpha type, 2, isoform CRA_a OS=Homo sapiens OX=9606 GN=DKFZp686D09174 PE=2 SV=1 - [Q6MZI6_HUMAN]
HLA-ABC	RVKGTNIQENEY	3	A0A024QZR3	No Data	Protein pelota homolog OS=Homo sapiens OX=9606 GN=hCG_2002731 PE=3 SV=1 - [A0A024QZR3_HUMAN]
HLA-ABC	RVLESTPNNGYLY	2	B4DLS7	No Data	cDNA FLJ53454, highly similar to Interferon-induced protein with tetratricopeptide repeats 3 OS=Homo sapiens OX=9606 PE=2 SV=1 - [B4DLS7_HUMAN]
HLA-ABC	RVNDVPEEFLY	5	B4E205	No Data	cDNA FLJ61651, highly similar to Protein transport protein Sec24A OS=Homo sapiens OX=9606 PE=2 SV=1 - [B4E205_HUMAN]
HLA-ABC	RVNDVPEEFMY	3	B4E2E1	No Data	cDNA FLJ54322, highly similar to Protein transport protein Sec24B OS=Homo sapiens OX=9606 PE=2 SV=1 - [B4E2E1_HUMAN]
HLA-ABC	RVYIFDYGQY	3	C9J2H7	Low cancer specificity	Lysophospholipid acyltransferase 2 (Fragment) OS=Homo sapiens OX=9606 GN=MBOAT2 PE=1 SV=1 - [C9J2H7_HUMAN]
HLA-ABC	RYQTFVNFNY	5	L7RET5	Low cancer specificity	TRIM5 (Fragment) OS=Homo sapiens OX=9606 GN=TRIM5 PE=4 SV=1 - [L7RET5_HUMAN]
HLA-ABC	SAVNIIRTF	2	A8KA41	No Data	2'-5' oligoadenylate synthase OS=Homo sapiens OX=9606 PE=2 SV=1 - [A8KA41_HUMAN]
HLA-ABC	SEEEIREAF	3	Q9BRL5	No Data	CALM3 protein OS=Homo sapiens OX=9606 PE=1 SV=1 - [Q9BRL5_HUMAN]
HLA-ABC	SEFDFIVRY	2	Q6TKP8	No Data	Patched (Fragment) OS=Homo sapiens OX=9606 PE=4 SV=1 - [Q6TKP8_HUMAN]
HLA-ABC	SEMEMAHLY	2	B3KQK0	No Data	cDNA FLJ90599 fis, clone PLACE1001340, highly similar to Mitochondrial proteins importreceptor OS=Homo sapiens OX=9606 PE=2 SV=1 - [B3KQK0_HUMAN]
HLA-ABC	SEYDQIRYI	3	A4D1R9	Low cancer specificity	Homeodomain interacting protein kinase 2 OS=Homo sapiens OX=9606 GN=HIPK2 PE=4 SV=1 - [A4D1R9_HUMAN]
HLA-ABC	SEYVRNQQTI	3	D3DN77	No Data	HCG2022736, isoform CRA_a OS=Homo sapiens OX=9606 GN=hCG_2022736 PE=3 SV=1 - [D3DN77_HUMAN]
HLA-ABC	SLFVSNHAY	4	A0A0M4FNU3	Low cancer specificity	Fructose-bisphosphate aldolase (Fragment) OS=Homo sapiens OX=9606 GN=ALDOA PE=3 SV=1 - [A0A0M4FNU3_HUMAN]
HLA-ABC	SLYIANHAY	3	B7Z1L5	No Data	Fructose-bisphosphate aldolase OS=Homo sapiens OX=9606 PE=2 SV=1 - [B7Z1L5_HUMAN]
HLA-ABC	SMIGQFGVGFY	5	Q2VPJ6;B4DMA2	Low cancer specificity	cDNA FLJ54023, highly similar to Heat shock protein HSP 90-beta OS=Homo sapiens OX=9606 PE=2 SV=1 - [B4DMA2_HUMAN]
HLA-ABC	SQYPELLVASY	2	E7EQL5	Low cancer specificity	Cytoplasmic dynein 1 intermediate chain 2 (Fragment) OS=Homo sapiens OX=9606 GN=DYNC1I2 PE=1 SV=1 - [E7EQL5_HUMAN]
HLA-ABC	SSSGYPEPKY	2	A4FUA0	Low cancer specificity	PJA1 protein (Fragment) OS=Homo sapiens OX=9606 GN=PJA1 PE=2 SV=1 - [A4FUA0_HUMAN]
HLA-ABC	TEELVHMF	2	B4DQG8	No Data	cDNA FLJ54124, highly similar to DNA methyltransferase 1-associated protein 1 OS=Homo sapiens OX=9606 PE=2 SV=1 - [B4DQG8_HUMAN]
HLA-ABC	TEETLKESF	3	Q9BQ02	No Data	Nucleolin OS=Homo sapiens OX=9606 PE=1 SV=1 - [Q9BQ02_HUMAN]
HLA-ABC	TEFDSTVTHVVV	2	F6MDI1	Low cancer specificity	BRCA1 associated RING domain 1 isoform delta OS=Homo sapiens OX=9606 GN=BARD1 PE=1 SV=1 - [F6MDI1_HUMAN]
HLA-ABC	TEIKVGVAY	3	B4E1L0	Low cancer specificity	Adenylosuccinate synthetase isozyme 2 OS=Homo sapiens OX=9606 GN=ADSS PE=2 SV=1 - [B4E1L0_HUMAN]
HLA-ABC	TELALTMNHVY	2	Q6P1M2	Low cancer specificity	NCKAP1L protein (Fragment) OS=Homo sapiens OX=9606 GN=NCKAP1L PE=2 SV=2 - [Q6P1M2_HUMAN]
HLA-ABC	TEVKSVEM	4	A0A4D5RA69	No Data	Tr-type G domain-containing protein OS=Homo sapiens OX=9606 PE=3 SV=1 - [A0A4D5RA69_HUMAN]
HLA-ABC	TEYAFAFIQV	2	B2R5U1	No Data	Staphylococcal nuclease domain-containing protein OS=Homo sapiens OX=9606 PE=2 SV=1 - [B2R5U1_HUMAN]
HLA-ABC	TLIDLPGITKV	2	Q59G96	No Data	Dynamin 2 isoform 4 variant (Fragment) OS=Homo sapiens OX=9606 PE=2 SV=1 - [Q59G96_HUMAN]
HLA-ABC	TVIDEVRTGTY	3	Q53GA7	No Data	Tubulin alpha chain (Fragment) OS=Homo sapiens OX=9606 PE=2 SV=1 - [Q53GA7_HUMAN]
HLA-ABC	VEDIIHESY	4	Q53FI9	No Data	RNA helicase (Fragment) OS=Homo sapiens OX=9606 PE=2 SV=1 - [Q53FI9_HUMAN]
HLA-ABC	VEFNGKLLASI	2	B4DZP5	No Data	DNA damage-binding protein 1 OS=Homo sapiens OX=9606 PE=2 SV=1 - [B4DZP5_HUMAN]
HLA-ABC	VEVLLPKF	3	Q6N0A8	No Data	Uncharacterized protein DKFZp686O07189 OS=Homo sapiens OX=9606 GN=DKFZp686O07189 PE=2 SV=1 - [Q6N0A8_HUMAN]
HLA-ABC	VEYTEKMVSI	3	A0A087WVM7	Low cancer specificity	Ribosomal RNA small subunit methyltransferase NEP1 (Fragment) OS=Homo sapiens OX=9606 GN=EMG1 PE=1 SV=1 - [A0A087WVM7_HUMAN]
HLA-ABC	VTKPVGGNY	3	B4DRU0	Low cancer specificity	Eukaryotic translation initiation factor 3 subunit C OS=Homo sapiens OX=9606 GN=EIF3C PE=2 SV=1 - [B4DRU0_HUMAN]
HLA-ABC	VVKNYFYYY	2	Q4ZFX2	Low cancer specificity	Uncharacterized protein SGPP2 (Fragment) OS=Homo sapiens OX=9606 GN=SGPP2 PE=4 SV=1 - [Q4ZFX2_HUMAN]
HLA-ABC	VVQTVKASY	2	B3KSR8	No Data	cDNA FLJ36832 fis, clone ASTRO2010799, highly similar to ALPHA-1 CATENIN OS=Homo sapiens OX=9606 PE=2 SV=1 - [B3KSR8_HUMAN]
HLA-ABC	VVRNISYKY	2	A0A1U9X8E2	No Data	Proteasome subunit beta OS=Homo sapiens OX=9606 PE=3 SV=1 - [A0A1U9X8E2_HUMAN]
HLA-ABC	VYKSPASDTY	2	F8VZ58	Low cancer specificity	Nascent polypeptide-associated complex subunit alpha (Fragment) OS=Homo sapiens OX=9606 GN=NACA PE=1 SV=1 - [F8VZ58_HUMAN]
HLA-ABC	WEMDNMLIQI	6	B4E1T3	No Data	cDNA FLJ54234, moderately similar to Homo sapiens Mof4 family associated protein 1 (MRFAP1), mRNA OS=Homo sapiens OX=9606 PE=2 SV=1 - [B4E1T3_HUMAN]
HLA-ABC	YAYDGKDYLAL	7	A0A0C5K610	Low cancer specificity	Major histocompatability complex B antigen OS=Homo sapiens OX=9606 GN=HLA-B PE=3 SV=1 - [A0A0C5K610_HUMAN]
HLA-ABC	YEEDGARSI	2	B4DMT4	No Data	cDNA FLJ52695, highly similar to Alpha-centractin OS=Homo sapiens OX=9606 PE=2 SV=1 - [B4DMT4_HUMAN]
HLA-ABC	YEELVRMV	2	Q6IBG5	Low cancer specificity	MYL6 protein OS=Homo sapiens OX=9606 GN=MYL6 PE=2 SV=1 - [Q6IBG5_HUMAN]
HLA-ABC	YEEMLKEGY	3	G3FDP5	Low cancer specificity	PIRH2F OS=Homo sapiens OX=9606 GN=RCHY1 PE=2 SV=1 - [G3FDP5_HUMAN]
HLA-ABC	YEFDLIDGY	2	B3KRC6	No Data	cDNA FLJ34004 fis, clone FCBBF1000232, highly similar to Cytochrome P450 51A1 OS=Homo sapiens OX=9606 PE=2 SV=1 - [B3KRC6_HUMAN]
HLA-ABC	YEILLGKATLY	2	P01850	No Data	T cell receptor beta constant 1 OS=Homo sapiens OX=9606 GN=TRBC1 PE=1 SV=4 - [TRBC1_HUMAN]
HLA-ABC	YEKTPFDQL	2	H0YN68	Low cancer specificity	EP300-interacting inhibitor of differentiation 1 OS=Homo sapiens OX=9606 GN=EID1 PE=1 SV=1 - [H0YN68_HUMAN]
HLA-ABC	YEKVKLLEI	3	B4E0Y8	No Data	Pre-mRNA-splicing factor SYF2 OS=Homo sapiens OX=9606 PE=2 SV=1 - [B4E0Y8_HUMAN]
HLA-ABC	YELPDGQVITI	2	B4DW52	No Data	cDNA FLJ55253, highly similar to Actin, cytoplasmic 1 OS=Homo sapiens OX=9606 PE=2 SV=1 - [B4DW52_HUMAN]
HLA-ABC	YEMEVSQRL	2	B3KNH8	No Data	cDNA FLJ14638 fis, clone NT2RP2001392, highly similar to Homo sapiens peroxisomal LON protease like (LONPL), mRNA OS=Homo sapiens OX=9606 PE=2 SV=1 - [B3KNH8_HUMAN]
HLA-ABC	YEQQMGQKV	3	Q59H47	No Data	Guanylate binding protein 1, interferon-inducible, 67kD variant (Fragment) OS=Homo sapiens OX=9606 PE=2 SV=1 - [Q59H47_HUMAN]
HLA-ABC	YEQVSTPEI	2	Q9HBE9	Low cancer specificity	Signaling lymphocytic activation molecule (Fragment) OS=Homo sapiens OX=9606 GN=SLAM PE=4 SV=1 - [Q9HBE9_HUMAN]
HLA-ABC	YLKDLIEEV	2	B4DJD4	Low cancer specificity	Activating transcription factor 4 OS=Homo sapiens OX=9606 PE=2 SV=1 - [B4DJD4_HUMAN]
HLA-ABC	YQADIERMY	2	Q6PIM8	Low cancer specificity	ACSL3 protein (Fragment) OS=Homo sapiens OX=9606 GN=ACSL3 PE=2 SV=1 - [Q6PIM8_HUMAN]
HLA-ABC	YVDDTQFVRF	2	P13747;A0A0B7MGC9;A0A0C5K610	Low cancer specificity	MHC class I antigen OS=Homo sapiens OX=9606 GN=HLA-B PE=3 SV=1 - [A0A0B7MGC9_HUMAN]
HLA-DR	VRGEVAPDAKSFVLNLG	176	P09382	Low cancer specificity	Galectin-1 (Gal-1) (14 kDa laminin-binding protein) (HLBP14) (14 kDa lectin) (Beta-galactoside-binding lectin L-14-I) (Galaptin) (HBL) (HPL) (Lactose-binding lectin 1) (Lectin galactoside-binding soluble 1) (Putative MAPK-activating protein PM12) (S-Lac lectin 1)
HLA-DR	ETVITVDTKAAGKGK	157	P21333	Low cancer specificity	Filamin-A (FLN-A) (Actin-binding protein 280) (ABP-280) (Alpha-filamin) (Endothelial actin-binding protein) (Filamin-1) (Non-muscle filamin)
HLA-DR	TTQLTADSHPSYHTDG	126	Q9H3Z4	Low cancer specificity	DnaJ homolog subfamily C member 5 (Ceroid-lipofuscinosis neuronal protein 4) (Cysteine string protein) (CSP)
HLA-DR	ETVITVDTKAAGKG	96	P21333	Low cancer specificity	Filamin-A (FLN-A) (Actin-binding protein 280) (ABP-280) (Alpha-filamin) (Endothelial actin-binding protein) (Filamin-1) (Non-muscle filamin)
HLA-DR	VRGEVAPDAKSFVLNL	74	P09382	Low cancer specificity	Galectin-1 (Gal-1) (14 kDa laminin-binding protein) (HLBP14) (14 kDa lectin) (Beta-galactoside-binding lectin L-14-I) (Galaptin) (HBL) (HPL) (Lactose-binding lectin 1) (Lectin galactoside-binding soluble 1) (Putative MAPK-activating protein PM12) (S-Lac lectin 1)
HLA-DR	KAVLTIDEKGTEAA	73	P01009	Cancer enriched (liver cancer)	Alpha-1-antitrypsin (Alpha-1 protease inhibitor) (Alpha-1-antiproteinase) (Serpin A1) [Cleaved into: Short peptide from AAT (SPAAT)]
HLA-DR	ALKDIVINANPASPP	41	Q13155	Low cancer specificity	Aminoacyl tRNA synthase complex-interacting multifunctional protein 2 (Multisynthase complex auxiliary component p38) (Protein JTV-1)
HLA-DR	VETIKEDMNVKFFNSN	36	P01579	Low cancer specificity	Interferon gamma (IFN-gamma) (Immune interferon)
HLA-DR	IRTIELDGKTIKLQ	34	Q9H0U4	Low cancer specificity	Ras-related protein Rab-1B
HLA-DR	EETVITVDTKAAGKG	33	P21333	Low cancer specificity	Filamin-A (FLN-A) (Actin-binding protein 280) (ABP-280) (Alpha-filamin) (Endothelial actin-binding protein) (Filamin-1) (Non-muscle filamin)
HLA-DR	TPILVDGKDVMPEVN	33	P06744	Low cancer specificity	Glucose-6-phosphate isomerase (GPI) (EC 5.3.1.9) (Autocrine motility factor) (AMF) (Neuroleukin) (NLK) (Phosphoglucose isomerase) (PGI) (Phosphohexose isomerase) (PHI) (Sperm antigen 36) (SA-36)
HLA-DR	DVPHIALDGKLGGLV	30	P18084	Low cancer specificity	Integrin beta-5
HLA-DR	SVETIKEDMNVKFFNSN	30	P01579	Low cancer specificity	Interferon gamma (IFN-gamma) (Immune interferon)
HLA-DR	KAVLTIDEKGTEA	28	P01009	Cancer enriched (liver cancer)	Alpha-1-antitrypsin (Alpha-1 protease inhibitor) (Alpha-1-antiproteinase) (Serpin A1) [Cleaved into: Short peptide from AAT (SPAAT)]
HLA-DR	QNTIIFDNKAHSGKI	28	Q8IZK6	Low cancer specificity	Mucolipin-2 (Transient receptor potential channel mucolipin 2) (TRPML2)
HLA-DR	DEADILADRKAVISQG	27	Q8WWZ7	Low cancer specificity	ATP-binding cassette sub-family A member 5
HLA-DR	KDIVINANPASPP	25	Q13155	Low cancer specificity	Aminoacyl tRNA synthase complex-interacting multifunctional protein 2 (Multisynthase complex auxiliary component p38) (Protein JTV-1)
HLA-DR	ETTQLTADSHPSYHTDG	24	Q9H3Z4	Low cancer specificity	DnaJ homolog subfamily C member 5 (Ceroid-lipofuscinosis neuronal protein 4) (Cysteine string protein) (CSP)
HLA-DR	VADIEVDGKQVE	23	P61586	Low cancer specificity	Transforming protein RhoA (EC 3.6.5.2) (Rho cDNA clone 12) (h12)
HLA-DR	VADIEVDGKQVELA	23	P61586	Low cancer specificity	Transforming protein RhoA (EC 3.6.5.2) (Rho cDNA clone 12) (h12)
HLA-DR	VRGEVAPDAKSFVLN	23	P09382	Low cancer specificity	Galectin-1 (Gal-1) (14 kDa laminin-binding protein) (HLBP14) (14 kDa lectin) (Beta-galactoside-binding lectin L-14-I) (Galaptin) (HBL) (HPL) (Lactose-binding lectin 1) (Lectin galactoside-binding soluble 1) (Putative MAPK-activating protein PM12) (S-Lac lectin 1)
HLA-DR	EEVVEIDGKQVQQK	22	Q9NU53	Low cancer specificity	Glycoprotein integral membrane protein 1
HLA-DR	GEVAPDAKSFVLNLG	22	P09382	Low cancer specificity	Galectin-1 (Gal-1) (14 kDa laminin-binding protein) (HLBP14) (14 kDa lectin) (Beta-galactoside-binding lectin L-14-I) (Galaptin) (HBL) (HPL) (Lactose-binding lectin 1) (Lectin galactoside-binding soluble 1) (Putative MAPK-activating protein PM12) (S-Lac lectin 1)
HLA-DR	DPIIEDRHGGYKPSDE	21	P12277	Low cancer specificity	Creatine kinase B-type (EC 2.7.3.2) (Brain creatine kinase) (B-CK) (Creatine kinase B chain) (Creatine phosphokinase B-type) (CPK-B)
HLA-DR	DVPHIALDGKLGGLVQPH	20	P18084	Low cancer specificity	Integrin beta-5
HLA-DR	GEVAPDAKSFVLN	19	P09382	Low cancer specificity	Galectin-1 (Gal-1) (14 kDa laminin-binding protein) (HLBP14) (14 kDa lectin) (Beta-galactoside-binding lectin L-14-I) (Galaptin) (HBL) (HPL) (Lactose-binding lectin 1) (Lectin galactoside-binding soluble 1) (Putative MAPK-activating protein PM12) (S-Lac lectin 1)
HLA-DR	IQLIVQDKESVFSPR	19	Q9UQV4	Low cancer specificity	Lysosome-associated membrane glycoprotein 3 (LAMP-3) (Lysosomal-associated membrane protein 3) (DC-lysosome-associated membrane glycoprotein) (DC LAMP) (Protein TSC403) (CD antigen CD208)
HLA-DR	AAKILADATAKMVEA	18	Q9Y490	Low cancer specificity	Talin-1
HLA-DR	TRSIQVDGKTIKAQ	18	P62491	Low cancer specificity	Ras-related protein Rab-11A (Rab-11) (YL8)
HLA-DR	TTQLTADSHPSYHT	18	Q9H3Z4	Low cancer specificity	DnaJ homolog subfamily C member 5 (Ceroid-lipofuscinosis neuronal protein 4) (Cysteine string protein) (CSP)
HLA-DR	EETVITVDTKAAGKGK	17	P21333	Low cancer specificity	Filamin-A (FLN-A) (Actin-binding protein 280) (ABP-280) (Alpha-filamin) (Endothelial actin-binding protein) (Filamin-1) (Non-muscle filamin)
HLA-DR	EEVVEIDGKQVQQKD	17	Q9NU53	Low cancer specificity	Glycoprotein integral membrane protein 1
HLA-DR	KAVLTIDEKGTEAAG	17	P01009	Cancer enriched (liver cancer)	Alpha-1-antitrypsin (Alpha-1 protease inhibitor) (Alpha-1-antiproteinase) (Serpin A1) [Cleaved into: Short peptide from AAT (SPAAT)]
HLA-DR	QNTIIFDNKAHSGK	17	Q8IZK6	Low cancer specificity	Mucolipin-2 (Transient receptor potential channel mucolipin 2) (TRPML2)
HLA-DR	SENLLADVKGARAAL	17	O75558	Low cancer specificity	Syntaxin-11
HLA-DR	KPAEFTVDAKHGGKAP	16	P21333	Low cancer specificity	Filamin-A (FLN-A) (Actin-binding protein 280) (ABP-280) (Alpha-filamin) (Endothelial actin-binding protein) (Filamin-1) (Non-muscle filamin)
HLA-DR	TTQLTADSHPSYHTD	16	Q9H3Z4	Low cancer specificity	DnaJ homolog subfamily C member 5 (Ceroid-lipofuscinosis neuronal protein 4) (Cysteine string protein) (CSP)
HLA-DR	GDSDLQLDRISVYYNEA	15	P07437	Low cancer specificity	Tubulin beta chain (Tubulin beta-5 chain)
HLA-DR	TVITVDTKAAGKG	15	P21333	Low cancer specificity	Filamin-A (FLN-A) (Actin-binding protein 280) (ABP-280) (Alpha-filamin) (Endothelial actin-binding protein) (Filamin-1) (Non-muscle filamin)
HLA-DR	APNRTITVDDKMSLR	14	P23458	Low cancer specificity	Tyrosine-protein kinase JAK1 (EC 2.7.10.2) (Janus kinase 1) (JAK-1)
HLA-DR	SENLLADVKGARAA	13	O75558	Low cancer specificity	Syntaxin-11
HLA-DR	TRSIQVDGKTIKAQI	13	P62491	Low cancer specificity	Ras-related protein Rab-11A (Rab-11) (YL8)
HLA-DR	SNALEPDFKATSIT	12	Q14118	Low cancer specificity	Dystroglycan (Dystrophin-associated glycoprotein 1) [Cleaved into: Alpha-dystroglycan (Alpha-DG); Beta-dystroglycan (Beta-DG)]
HLA-ABC	VADIEVDGKQVEL	12	P61586	Low cancer specificity	Transforming protein RhoA (EC 3.6.5.2) (Rho cDNA clone 12) (h12)
HLA-DR	VDKVLERDQKLSELDDR	12	Q15836	Low cancer specificity	Vesicle-associated membrane protein 3 (VAMP-3) (Cellubrevin) (CEB) (Synaptobrevin-3)
HLA-DR	ATRSIQVDGKTIKAQ	11	P62491	Low cancer specificity	Ras-related protein Rab-11A (Rab-11) (YL8)
HLA-DR	DGGYLMIDSKTAEIK	11	P32926	Group enriched (cervical cancer, head and neck cancer, lung cancer)	Desmoglein-3 (130 kDa pemphigus vulgaris antigen) (PVA) (Cadherin family member 6)
HLA-DR	EVVEIDGKQVQQK	11	Q9NU53	Low cancer specificity	Glycoprotein integral membrane protein 1
HLA-DR	VITVDTKAAGKG	11	P21333	Low cancer specificity	Filamin-A (FLN-A) (Actin-binding protein 280) (ABP-280) (Alpha-filamin) (Endothelial actin-binding protein) (Filamin-1) (Non-muscle filamin)
HLA-DR	DKSAVSVDSKVRKDVG	10	Q96RV3	Low cancer specificity	Pecanex-like protein 1 (Pecanex homolog protein 1)
HLA-DR	DVPHIALDGKLGGLVQP	10	P18084	Low cancer specificity	Integrin beta-5
HLA-DR	SPIETDVVPDTRLLDKFS	10	Q9P241	Low cancer specificity	Probable phospholipid-transporting ATPase VD (EC 7.6.2.1) (ATPase class V type 10D) (P4-ATPase flippase complex alpha subunit ATP10D)
HLA-DR	ARMITIDGKQIKLQ	9	P61019	Low cancer specificity	Ras-related protein Rab-2A
HLA-DR	DVPHIALDGKLGGLVQ	9	P18084	Low cancer specificity	Integrin beta-5
HLA-DR	GEVAPDAKSFVLNL	9	P09382	Low cancer specificity	Galectin-1 (Gal-1) (14 kDa laminin-binding protein) (HLBP14) (14 kDa lectin) (Beta-galactoside-binding lectin L-14-I) (Galaptin) (HBL) (HPL) (Lactose-binding lectin 1) (Lectin galactoside-binding soluble 1) (Putative MAPK-activating protein PM12) (S-Lac lectin 1)
HLA-DR	IADIEVDGKQVE	9	P08134	Low cancer specificity	Rho-related GTP-binding protein RhoC (Rho cDNA clone 9) (h9)
HLA-DR	IGEETVITVDTKAAGKGK	9	P21333	Low cancer specificity	Filamin-A (FLN-A) (Actin-binding protein 280) (ABP-280) (Alpha-filamin) (Endothelial actin-binding protein) (Filamin-1) (Non-muscle filamin)
HLA-DR	IPGMVVVADKTSELYQK	9	Q8NHP8	Low cancer specificity	Putative phospholipase B-like 2 (EC 3.1.1.-) (76 kDa protein) (p76) (LAMA-like protein 2) (Lamina ancestor homolog 2) (Phospholipase B domain-containing protein 2) [Cleaved into: Putative phospholipase B-like 2 32 kDa form; Putative phospholipase B-like 2 45 kDa form]
HLA-DR	ISPMVMDAKAVAGNI	9	P18206	Low cancer specificity	Vinculin (Metavinculin) (MV)
HLA-DR	NTPILVDGKDVMPEVN	9	P06744	Low cancer specificity	Glucose-6-phosphate isomerase (GPI) (EC 5.3.1.9) (Autocrine motility factor) (AMF) (Neuroleukin) (NLK) (Phosphoglucose isomerase) (PGI) (Phosphohexose isomerase) (PHI) (Sperm antigen 36) (SA-36)
HLA-DR	VIKVFNDMKVRKSSTPE	9	P23528	Low cancer specificity	Cofilin-1 (18 kDa phosphoprotein) (p18) (Cofilin, non-muscle isoform)
HLA-DR	EEVVEIDGKQVQQKDVT	8	Q9NU53	Low cancer specificity	Glycoprotein integral membrane protein 1
HLA-DR	FQNTIIFDNKAHSGKI	8	Q8IZK6	Low cancer specificity	Mucolipin-2 (Transient receptor potential channel mucolipin 2) (TRPML2)
HLA-DR	LKDIVINANPASPP	8	Q13155	Low cancer specificity	Aminoacyl tRNA synthase complex-interacting multifunctional protein 2 (Multisynthase complex auxiliary component p38) (Protein JTV-1)
HLA-DR	EEVVEIDGKQVQQ	7	Q9NU53	Low cancer specificity	Glycoprotein integral membrane protein 1
HLA-DR	IDQINTDLNLERSHAQ	7	P35579	Low cancer specificity	Myosin-9 (Cellular myosin heavy chain, type A) (Myosin heavy chain 9) (Myosin heavy chain, non-muscle IIa) (Non-muscle myosin heavy chain A) (NMMHC-A) (Non-muscle myosin heavy chain IIa) (NMMHC II-a) (NMMHC-IIA)
HLA-DR	TPILVDGKDVMPE	7	P06744	Low cancer specificity	Glucose-6-phosphate isomerase (GPI) (EC 5.3.1.9) (Autocrine motility factor) (AMF) (Neuroleukin) (NLK) (Phosphoglucose isomerase) (PGI) (Phosphohexose isomerase) (PHI) (Sperm antigen 36) (SA-36)
HLA-DR	YTQIVVDRTQALDG	7	Q92854	Low cancer specificity	Semaphorin-4D (A8) (BB18) (GR3) (CD antigen CD100)
HLA-DR	ETVITVDTKAAGKGKV	6	P21333	Low cancer specificity	Filamin-A (FLN-A) (Actin-binding protein 280) (ABP-280) (Alpha-filamin) (Endothelial actin-binding protein) (Filamin-1) (Non-muscle filamin)
HLA-DR	MEQLVLDKKQEETA	6	Q96A49	Low cancer specificity	Synapse-associated protein 1 (BSD domain-containing signal transducer and Akt interactor protein) (BSTA)
HLA-DR	SPIETDVVPDTRLLDK	6	Q9P241	Low cancer specificity	Probable phospholipid-transporting ATPase VD (EC 7.6.2.1) (ATPase class V type 10D) (P4-ATPase flippase complex alpha subunit ATP10D)
HLA-DR	VPELPLVVEDKVEGYKKT	6	P36578	Low cancer specificity	60S ribosomal protein L4 (60S ribosomal protein L1) (Large ribosomal subunit protein uL4)
HLA-DR	DPIIEDRHGGYKPS	5	P12277	Low cancer specificity	Creatine kinase B-type (EC 2.7.3.2) (Brain creatine kinase) (B-CK) (Creatine kinase B chain) (Creatine phosphokinase B-type) (CPK-B)
HLA-DR	IPEMFADTRETETV	5	P53992	Low cancer specificity	Protein transport protein Sec24C (SEC24-related protein C)
HLA-DR	IRTIELDGKTIKLQI	5	Q9H0U4	Low cancer specificity	Ras-related protein Rab-1B
HLA-DR	TTSITSDPKADSTGDQ	5	P16150	Low cancer specificity	Leukosialin (GPL115) (Galactoglycoprotein) (GALGP) (Leukocyte sialoglycoprotein) (Sialophorin) (CD antigen CD43) [Cleaved into: CD43 cytoplasmic tail (CD43-ct) (CD43ct)]
HLA-DR	DDVPHIALDGKLGGLVQPH	4	P18084	Low cancer specificity	Integrin beta-5
HLA-DR	VDKVLERDQKLSE	4	Q15836	Low cancer specificity	Vesicle-associated membrane protein 3 (VAMP-3) (Cellubrevin) (CEB) (Synaptobrevin-3)
HLA-DR	VPSLNPDGRERAQEK	4	O75976	Low cancer specificity	Carboxypeptidase D (EC 3.4.17.22) (Metallocarboxypeptidase D) (gp180)
HLA-DR	DPRVLILDEATSALDVQ	3	Q03519	Low cancer specificity	Antigen peptide transporter 2 (APT2) (ATP-binding cassette sub-family B member 3) (Peptide supply factor 2) (Peptide transporter PSF2) (PSF-2) (Peptide transporter TAP2) (Peptide transporter involved in antigen processing 2) (Really interesting new gene 11 protein)
HLA-DR	EETVITVDTKAAGKGKVT	3	P21333	Low cancer specificity	Filamin-A (FLN-A) (Actin-binding protein 280) (ABP-280) (Alpha-filamin) (Endothelial actin-binding protein) (Filamin-1) (Non-muscle filamin)
HLA-DR	ETTQLTADSHPSYHTD	3	Q9H3Z4	Low cancer specificity	DnaJ homolog subfamily C member 5 (Ceroid-lipofuscinosis neuronal protein 4) (Cysteine string protein) (CSP)
HLA-DR	GINISPDDKYIYVADI	3	Q15165	Low cancer specificity	Serum paraoxonase/arylesterase 2 (PON 2) (EC 3.1.1.2) (EC 3.1.1.81) (Aromatic esterase 2) (A-esterase 2) (Serum aryldialkylphosphatase 2)
HLA-DR	GTIEINPRDTMAKE	3	Q08257	Low cancer specificity	Quinone oxidoreductase (EC 1.6.5.5) (NADPH:quinone reductase) (Zeta-crystallin)
HLA-DR	ISPMVMDAKAVAGNIS	3	P18206	Low cancer specificity	Vinculin (Metavinculin) (MV)
HLA-DR	SPIETDVVPDTRLLDKFSQ	3	Q9P241	Low cancer specificity	Probable phospholipid-transporting ATPase VD (EC 7.6.2.1) (ATPase class V type 10D) (P4-ATPase flippase complex alpha subunit ATP10D)
HLA-DR	TTQLTADSHPSYH	3	Q9H3Z4	Low cancer specificity	DnaJ homolog subfamily C member 5 (Ceroid-lipofuscinosis neuronal protein 4) (Cysteine string protein) (CSP)
HLA-DR	AAKILADATAKMVEAA	2	Q9Y490	Low cancer specificity	Talin-1
HLA-DR	ATETTQLTADSHPSYHTDG	2	Q9H3Z4	Low cancer specificity	DnaJ homolog subfamily C member 5 (Ceroid-lipofuscinosis neuronal protein 4) (Cysteine string protein) (CSP)
HLA-DR	DPIIEDRHGGYK	2	P12277	Low cancer specificity	Creatine kinase B-type (EC 2.7.3.2) (Brain creatine kinase) (B-CK) (Creatine kinase B chain) (Creatine phosphokinase B-type) (CPK-B)
HLA-DR	HAFILQDTKALHQV	2	P06681	Cancer enhanced (liver cancer)	Complement C2 (EC 3.4.21.43) (C3/C5 convertase) [Cleaved into: Complement C2b fragment; Complement C2a fragment]
HLA-DR	KIRTIELDGKTIKLQ	2	Q9H0U4	Low cancer specificity	Ras-related protein Rab-1B
HLA-DR	SATETTQLTADSHPSYHTDG	2	Q9H3Z4	Low cancer specificity	DnaJ homolog subfamily C member 5 (Ceroid-lipofuscinosis neuronal protein 4) (Cysteine string protein) (CSP)
HLA-DR	TPGNALVVDPKKPFR	2	Q9H223	Low cancer specificity	EH domain-containing protein 4 (Hepatocellular carcinoma-associated protein 10/11) (PAST homolog 4)
HLA-DR	VDKVLERDQKLSELDD	2	Q15836	Low cancer specificity	Vesicle-associated membrane protein 3 (VAMP-3) (Cellubrevin) (CEB) (Synaptobrevin-3)
HLA-DR	VQLVVGDGRMGYAEEAP	2	P22061	Low cancer specificity	Protein-L-isoaspartate(D-aspartate) O-methyltransferase (PIMT) (EC 2.1.1.77) (L-isoaspartyl protein carboxyl methyltransferase) (Protein L-isoaspartyl/D-aspartyl methyltransferase) (Protein-beta-aspartate methyltransferase)
HLA-DR	YYIQQDTKGDYQK	2	A6NMY6	not found	Putative annexin A2-like protein (Annexin A2 pseudogene 2) (Lipocortin II pseudogene)
HLA-DR	GSDSFLAEHKLLGNIKN	149	Q00688	Low cancer specificity	Peptidyl-prolyl cis-trans isomerase FKBP3 (PPIase FKBP3) (EC 5.2.1.8) (25 kDa FK506-binding protein) (25 kDa FKBP) (FKBP-25) (FK506-binding protein 3) (FKBP-3) (Immunophilin FKBP25) (Rapamycin-selective 25 kDa immunophilin) (Rotamase)
HLA-DR	EGEITTLNHKLQDAS	143	Q10589	Low cancer specificity	Bone marrow stromal antigen 2 (BST-2) (HM1.24 antigen) (Tetherin) (CD antigen CD317)
HLA-DR	DKTYSYLNKLPVKS	121	P61916	Cancer enhanced (thyroid cancer)	NPC intracellular cholesterol transporter 2 (Epididymal secretory protein E1) (Human epididymis-specific protein 1) (He1) (Niemann-Pick disease type C2 protein)
HLA-DR	SDSFLAEHKLLGNIKN	117	Q00688	Low cancer specificity	Peptidyl-prolyl cis-trans isomerase FKBP3 (PPIase FKBP3) (EC 5.2.1.8) (25 kDa FK506-binding protein) (25 kDa FKBP) (FKBP-25) (FK506-binding protein 3) (FKBP-3) (Immunophilin FKBP25) (Rapamycin-selective 25 kDa immunophilin) (Rotamase)
HLA-DR	DDEVFKYLAKAYASNHP	110	O75976	Low cancer specificity	Carboxypeptidase D (EC 3.4.17.22) (Metallocarboxypeptidase D) (gp180)
HLA-DR	GPTQSFFMRESKTLGAVQ	102	P11836	Low cancer specificity	B-lymphocyte antigen CD20 (B-lymphocyte surface antigen B1) (Bp35) (Leukocyte surface antigen Leu-16) (Membrane-spanning 4-domains subfamily A member 1) (CD antigen CD20)
HLA-DR	KQPEYAVVQRGSMVS	84	Q92823	Cancer enriched (glioma)	Neuronal cell adhesion molecule (Nr-CAM) (Neuronal surface protein Bravo) (hBravo) (NgCAM-related cell adhesion molecule) (Ng-CAM-related)
HLA-DR	SDSFLAEHKLLGNIK	71	Q00688	Low cancer specificity	Peptidyl-prolyl cis-trans isomerase FKBP3 (PPIase FKBP3) (EC 5.2.1.8) (25 kDa FK506-binding protein) (25 kDa FKBP) (FKBP-25) (FK506-binding protein 3) (FKBP-3) (Immunophilin FKBP25) (Rapamycin-selective 25 kDa immunophilin) (Rotamase)
HLA-DR	AGPHFNPLSRKHGGPK	69	P00441	Low cancer specificity	Superoxide dismutase [Cu-Zn] (EC 1.15.1.1) (Superoxide dismutase 1) (hSod1)
HLA-DR	EGEITTLNHKLQDA	62	Q10589	Low cancer specificity	Bone marrow stromal antigen 2 (BST-2) (HM1.24 antigen) (Tetherin) (CD antigen CD317)
HLA-DR	KDKTYSYLNKLPVKS	59	P61916	Cancer enhanced (thyroid cancer)	NPC intracellular cholesterol transporter 2 (Epididymal secretory protein E1) (Human epididymis-specific protein 1) (He1) (Niemann-Pick disease type C2 protein)
HLA-DR	LEGEITTLNHKLQDAS	58	Q10589	Low cancer specificity	Bone marrow stromal antigen 2 (BST-2) (HM1.24 antigen) (Tetherin) (CD antigen CD317)
HLA-DR	SPDEAYAIAKKLGSKD	57	Q9P2R7	Low cancer specificity	Succinate--CoA ligase [ADP-forming] subunit beta, mitochondrial (EC 6.2.1.5) (ATP-specific succinyl-CoA synthetase subunit beta) (A-SCS) (Succinyl-CoA synthetase beta-A chain) (SCS-betaA)
HLA-DR	RAEFTVETRSAGQG	53	P21333	Low cancer specificity	Filamin-A (FLN-A) (Actin-binding protein 280) (ABP-280) (Alpha-filamin) (Endothelial actin-binding protein) (Filamin-1) (Non-muscle filamin)
HLA-DR	IGMYQTMTKKAAIT	51	Q8NBJ9	Low cancer specificity	SID1 transmembrane family member 2
HLA-DR	SPEEFDEVSRIVGSVE	51	P42224	Low cancer specificity	Signal transducer and activator of transcription 1-alpha/beta (Transcription factor ISGF-3 components p91/p84)
HLA-DR	SPVSFIATYRLGMA	50	Q14213	Low cancer specificity	Interleukin-27 subunit beta (IL-27 subunit beta) (IL-27B) (Epstein-Barr virus-induced gene 3 protein) (EBV-induced gene 3 protein)
HLA-DR	GVSLAALKKALAAAG	40	P16403	Low cancer specificity	Histone H1.2 (Histone H1c) (Histone H1d) (Histone H1s-1)
HLA-DR	KDKTYSYLNKLPVKSE	38	P61916	Cancer enhanced (thyroid cancer)	NPC intracellular cholesterol transporter 2 (Epididymal secretory protein E1) (Human epididymis-specific protein 1) (He1) (Niemann-Pick disease type C2 protein)
HLA-DR	QPEYAVVQRGSMVS	36	Q92823	Cancer enriched (glioma)	Neuronal cell adhesion molecule (Nr-CAM) (Neuronal surface protein Bravo) (hBravo) (NgCAM-related cell adhesion molecule) (Ng-CAM-related)
HLA-DR	EGEYQGIPRAESGGK	34	Q7L0J3	Cancer enriched (glioma)	Synaptic vesicle glycoprotein 2A
HLA-DR	IQGYKILYRPSGAN	32	Q9Y6N7	Low cancer specificity	Roundabout homolog 1 (Deleted in U twenty twenty) (H-Robo-1)
HLA-DR	DKTYSYLNKLPVKSE	31	P61916	Cancer enhanced (thyroid cancer)	NPC intracellular cholesterol transporter 2 (Epididymal secretory protein E1) (Human epididymis-specific protein 1) (He1) (Niemann-Pick disease type C2 protein)
HLA-DR	EGEITTLNHKLQDASA	31	Q10589	Low cancer specificity	Bone marrow stromal antigen 2 (BST-2) (HM1.24 antigen) (Tetherin) (CD antigen CD317)
HLA-DR	GSDSFLAEHKLLGNIK	30	Q00688	Low cancer specificity	Peptidyl-prolyl cis-trans isomerase FKBP3 (PPIase FKBP3) (EC 5.2.1.8) (25 kDa FK506-binding protein) (25 kDa FKBP) (FKBP-25) (FK506-binding protein 3) (FKBP-3) (Immunophilin FKBP25) (Rapamycin-selective 25 kDa immunophilin) (Rotamase)
HLA-DR	AAQYMAMEKATAAE	29	Q5T5P2	Low cancer specificity	Sickle tail protein homolog
HLA-DR	GEITTLNHKLQDAS	29	Q10589	Low cancer specificity	Bone marrow stromal antigen 2 (BST-2) (HM1.24 antigen) (Tetherin) (CD antigen CD317)
HLA-DR	DDEVFKYLAKAYASNH	28	O75976	Low cancer specificity	Carboxypeptidase D (EC 3.4.17.22) (Metallocarboxypeptidase D) (gp180)
HLA-DR	TIDYTIINKLASEK	27	Q9NYQ8	Group enriched (cervical cancer, head and neck cancer, lung cancer, urothelial cancer)	Protocadherin Fat 2 (hFat2) (Cadherin family member 8) (Multiple epidermal growth factor-like domains protein 1) (Multiple EGF-like domains protein 1)
HLA-DR	ALTFLYLPRPPADPA	26	Q9BXP2	Low cancer specificity	Solute carrier family 12 member 9 (Cation-chloride cotransporter 6) (hCCC6) (Cation-chloride cotransporter-interacting protein 1) (CCC-interacting protein 1) (hCIP1) (Potassium-chloride transporter 9) (WO3.3)
HLA-DR	DDEVFKYLAKAYASN	26	O75976	Low cancer specificity	Carboxypeptidase D (EC 3.4.17.22) (Metallocarboxypeptidase D) (gp180)
HLA-DR	AAAFAGLSREEALR	25	Q96RQ9	Low cancer specificity	L-amino-acid oxidase (LAAO) (LAO) (EC 1.4.3.2) (Interleukin-4-induced protein 1) (IL4-induced protein 1) (Protein Fig-1) (hFIG1)
HLA-DR	FPKPPSYNVATTLPSYDEA	25	Q9BT67	Low cancer specificity	NEDD4 family-interacting protein 1 (Breast cancer-associated protein SGA-1M) (NEDD4 WW domain-binding protein 5) (Putative MAPK-activating protein PM13) (Putative NF-kappa-B-activating protein 164) (Putative NFKB and MAPK-activating protein)
HLA-DR	DPSTIEKLAKNKQKP	24	P60953	Low cancer specificity	Cell division control protein 42 homolog (EC 3.6.5.2) (G25K GTP-binding protein)
HLA-DR	DVGTLQRLPKVIGNQS	23	Q13011	Low cancer specificity	Delta(3,5)-Delta(2,4)-dienoyl-CoA isomerase, mitochondrial (EC 5.3.3.-)
HLA-DR	KPPSYNVATTLPSYDEA	21	Q9BT67	Low cancer specificity	NEDD4 family-interacting protein 1 (Breast cancer-associated protein SGA-1M) (NEDD4 WW domain-binding protein 5) (Putative MAPK-activating protein PM13) (Putative NF-kappa-B-activating protein 164) (Putative NFKB and MAPK-activating protein)
HLA-DR	DGSYRIFSKGASE	20	P20020	Low cancer specificity	Plasma membrane calcium-transporting ATPase 1 (EC 7.2.2.10) (Plasma membrane calcium ATPase isoform 1) (PMCA1) (Plasma membrane calcium pump isoform 1)
HLA-DR	KPNKFTVETRGAGTG	20	P21333	Low cancer specificity	Filamin-A (FLN-A) (Actin-binding protein 280) (ABP-280) (Alpha-filamin) (Endothelial actin-binding protein) (Filamin-1) (Non-muscle filamin)
HLA-DR	GPGFLSIERPDSRPP	19	P0C0L4	Cancer enhanced (liver cancer)	Complement C4-A (Acidic complement C4) (C3 and PZP-like alpha-2-macroglobulin domain-containing protein 2) [Cleaved into: Complement C4 beta chain; Complement C4-A alpha chain; C4a anaphylatoxin; C4b-A; C4d-A; Complement C4 gamma chain]
HLA-DR	EGEYQGIPRAESGG	18	Q7L0J3	Cancer enriched (glioma)	Synaptic vesicle glycoprotein 2A
HLA-DR	SDGSYRIFSKGASE	18	P20020	Low cancer specificity	Plasma membrane calcium-transporting ATPase 1 (EC 7.2.2.10) (Plasma membrane calcium ATPase isoform 1) (PMCA1) (Plasma membrane calcium pump isoform 1)
HLA-DR	GSYRIFSKGASE	17	P20020	Low cancer specificity	Plasma membrane calcium-transporting ATPase 1 (EC 7.2.2.10) (Plasma membrane calcium ATPase isoform 1) (PMCA1) (Plasma membrane calcium pump isoform 1)
HLA-DR	LEGEITTLNHKLQDASAE	17	Q10589	Low cancer specificity	Bone marrow stromal antigen 2 (BST-2) (HM1.24 antigen) (Tetherin) (CD antigen CD317)
HLA-DR	ERPTYTNLNRLISQ	16	Q9BQE3	Low cancer specificity	Tubulin alpha-1C chain (Alpha-tubulin 6) (Tubulin alpha-6 chain) [Cleaved into: Detyrosinated tubulin alpha-1C chain]
HLA-DR	LEGEITTLNHKLQDASA	16	Q10589	Low cancer specificity	Bone marrow stromal antigen 2 (BST-2) (HM1.24 antigen) (Tetherin) (CD antigen CD317)
HLA-DR	ANAFSVLQHVLGAGPH	15	P22695	Low cancer specificity	Cytochrome b-c1 complex subunit 2, mitochondrial (Complex III subunit 2) (Core protein II) (Ubiquinol-cytochrome-c reductase complex core protein 2)
HLA-DR	DEVFKYLAKAYASNHP	15	O75976	Low cancer specificity	Carboxypeptidase D (EC 3.4.17.22) (Metallocarboxypeptidase D) (gp180)
HLA-DR	SPVSFIATYRLGMAA	15	Q14213	Low cancer specificity	Interleukin-27 subunit beta (IL-27 subunit beta) (IL-27B) (Epstein-Barr virus-induced gene 3 protein) (EBV-induced gene 3 protein)
HLA-DR	DKTYSYLNKLPVK	14	P61916	Cancer enhanced (thyroid cancer)	NPC intracellular cholesterol transporter 2 (Epididymal secretory protein E1) (Human epididymis-specific protein 1) (He1) (Niemann-Pick disease type C2 protein)
HLA-DR	GTIDYTIINKLASEK	14	Q9NYQ8	Group enriched (cervical cancer, head and neck cancer, lung cancer, urothelial cancer)	Protocadherin Fat 2 (hFat2) (Cadherin family member 8) (Multiple epidermal growth factor-like domains protein 1) (Multiple EGF-like domains protein 1)
HLA-DR	LATLETLTKHYGAEI	14	P23458	Low cancer specificity	Tyrosine-protein kinase JAK1 (EC 2.7.10.2) (Janus kinase 1) (JAK-1)
HLA-DR	RPTYTNLNRLISQ	14	Q9BQE3	Low cancer specificity	Tubulin alpha-1C chain (Alpha-tubulin 6) (Tubulin alpha-6 chain) [Cleaved into: Detyrosinated tubulin alpha-1C chain]
HLA-DR	AAQYMAMEKATAAEV	13	Q5T5P2	Low cancer specificity	Sickle tail protein homolog
HLA-DR	KDKTYSYLNKLPVK	13	P61916	Cancer enhanced (thyroid cancer)	NPC intracellular cholesterol transporter 2 (Epididymal secretory protein E1) (Human epididymis-specific protein 1) (He1) (Niemann-Pick disease type C2 protein)
HLA-DR	SPDEAYAIAKKLGSKDV	13	Q9P2R7	Low cancer specificity	Succinate--CoA ligase [ADP-forming] subunit beta, mitochondrial (EC 6.2.1.5) (ATP-specific succinyl-CoA synthetase subunit beta) (A-SCS) (Succinyl-CoA synthetase beta-A chain) (SCS-betaA)
HLA-DR	LELYKAIQRGTIK	12	Q9HB40	Low cancer specificity	Retinoid-inducible serine carboxypeptidase (EC 3.4.16.-) (Serine carboxypeptidase 1)
HLA-DR	QAPLEIVSKLLSENTN	12	Q8IY22	Low cancer specificity	C-Maf-inducing protein (c-Mip) (Truncated c-Maf-inducing protein) (Tc-Mip)
HLA-DR	QPTEMALMHKVPSEG	12	Q9NQ84	Low cancer specificity	G-protein coupled receptor family C group 5 member C (Retinoic acid-induced gene 3 protein) (RAIG-3)
HLA-DR	SSLYDILARGASVN	12	P16278	Low cancer specificity	Beta-galactosidase (EC 3.2.1.23) (Acid beta-galactosidase) (Lactase) (Elastin receptor 1)
HLA-DR	DATLTALDRGQQQ	11	P40939	Low cancer specificity	Trifunctional enzyme subunit alpha, mitochondrial (78 kDa gastrin-binding protein) (Monolysocardiolipin acyltransferase) (EC 2.3.1.-) (TP-alpha) [Includes: Long-chain enoyl-CoA hydratase (EC 4.2.1.17); Long chain 3-hydroxyacyl-CoA dehydrogenase (EC 1.1.1.211)]
HLA-DR	EGFYKSTYRTLGGET	11	Q6P179	Low cancer specificity	Endoplasmic reticulum aminopeptidase 2 (EC 3.4.11.-) (Leukocyte-derived arginine aminopeptidase) (L-RAP)
HLA-DR	ESLFVGESRNYGFQGG	11	Q9UHN6	Low cancer specificity	Cell surface hyaluronidase (EC 3.2.1.35) (Cell migration-inducing hyaluronidase 2) (Transmembrane protein 2)
HLA-DR	SPEEFDEVSRIVGSV	11	P42224	Low cancer specificity	Signal transducer and activator of transcription 1-alpha/beta (Transcription factor ISGF-3 components p91/p84)
HLA-DR	VQGYRALHRGPAE	11	P01589	Low cancer specificity	Interleukin-2 receptor subunit alpha (IL-2 receptor subunit alpha) (IL-2-RA) (IL-2R subunit alpha) (IL2-RA) (TAC antigen) (p55) (CD antigen CD25)
HLA-DR	YEGEYQGIPRAESGGK	11	Q7L0J3	Cancer enriched (glioma)	Synaptic vesicle glycoprotein 2A
HLA-DR	AEAFEAIPRALAENS	10	P50990	Low cancer specificity	T-complex protein 1 subunit theta (TCP-1-theta) (CCT-theta) (Chaperonin containing T-complex polypeptide 1 subunit 8) (Renal carcinoma antigen NY-REN-15)
HLA-DR	QPEYAVVQRGSMV	10	Q92823	Cancer enriched (glioma)	Neuronal cell adhesion molecule (Nr-CAM) (Neuronal surface protein Bravo) (hBravo) (NgCAM-related cell adhesion molecule) (Ng-CAM-related)
HLA-DR	TTSYRELSRGQSQFN	10	Q86YQ8	Low cancer specificity	Copine-8 (Copine VIII)
HLA-DR	AAAFAGLSREEALRL	9	Q96RQ9	Low cancer specificity	L-amino-acid oxidase (LAAO) (LAO) (EC 1.4.3.2) (Interleukin-4-induced protein 1) (IL4-induced protein 1) (Protein Fig-1) (hFIG1)
HLA-DR	DGQEYAQVIKMLGNGRL	9	O14602	Low cancer specificity	Eukaryotic translation initiation factor 1A, Y-chromosomal (eIF-1A Y isoform) (Eukaryotic translation initiation factor 4C) (eIF-4C)
HLA-DR	GPTQSFFMRESKTLGAVQI	9	P11836	Low cancer specificity	B-lymphocyte antigen CD20 (B-lymphocyte surface antigen B1) (Bp35) (Leukocyte surface antigen Leu-16) (Membrane-spanning 4-domains subfamily A member 1) (CD antigen CD20)
HLA-DR	KPPSYNVATTLPSYDE	9	Q9BT67	Low cancer specificity	NEDD4 family-interacting protein 1 (Breast cancer-associated protein SGA-1M) (NEDD4 WW domain-binding protein 5) (Putative MAPK-activating protein PM13) (Putative NF-kappa-B-activating protein 164) (Putative NFKB and MAPK-activating protein)
HLA-DR	TAEYALLYHTLQE	9	P19801	Group enriched (colorectal cancer, endometrial cancer, pancreatic cancer, renal cancer, stomach cancer)	Amiloride-sensitive amine oxidase [copper-containing] (DAO) (Diamine oxidase) (EC 1.4.3.22) (Amiloride-binding protein 1) (Amine oxidase copper domain-containing protein 1) (Histaminase) (Kidney amine oxidase) (KAO)
HLA-DR	TPGLITLPRLLASTRPA	9	Q5T2D2	Low cancer specificity	Trem-like transcript 2 protein (TLT-2) (Triggering receptor expressed on myeloid cells-like protein 2)
HLA-DR	TTGNYRIESVLSSSGKR	9	P17900	Low cancer specificity	Ganglioside GM2 activator (Cerebroside sulfate activator protein) (GM2-AP) (Sphingolipid activator protein 3) (SAP-3) [Cleaved into: Ganglioside GM2 activator isoform short]
HLA-DR	VPYFEAIQKGTGARP	9	P49588	Low cancer specificity	Alanine--tRNA ligase, cytoplasmic (EC 6.1.1.7) (Alanyl-tRNA synthetase) (AlaRS) (Renal carcinoma antigen NY-REN-42)
HLA-DR	DSFKAFAKALGVMDD	8	P26572	Low cancer specificity	Alpha-1,3-mannosyl-glycoprotein 2-beta-N-acetylglucosaminyltransferase (EC 2.4.1.101) (N-glycosyl-oligosaccharide-glycoprotein N-acetylglucosaminyltransferase I) (GNT-I) (GlcNAc-T I)
HLA-DR	DSYDTIKKFQQNG	8	Q8IZK6	Low cancer specificity	Mucolipin-2 (Transient receptor potential channel mucolipin 2) (TRPML2)
HLA-DR	LATLETLTKHYGAE	8	P23458	Low cancer specificity	Tyrosine-protein kinase JAK1 (EC 2.7.10.2) (Janus kinase 1) (JAK-1)
HLA-DR	SSLYDILARGASVNL	8	P16278	Low cancer specificity	Beta-galactosidase (EC 3.2.1.23) (Acid beta-galactosidase) (Lactase) (Elastin receptor 1)
HLA-DR	TAEYALLYHTLQEAT	8	P19801	Group enriched (colorectal cancer, endometrial cancer, pancreatic cancer, renal cancer, stomach cancer)	Amiloride-sensitive amine oxidase [copper-containing] (DAO) (Diamine oxidase) (EC 1.4.3.22) (Amiloride-binding protein 1) (Amine oxidase copper domain-containing protein 1) (Histaminase) (Kidney amine oxidase) (KAO)
HLA-DR	TGNYRIESVLSSSG	8	P17900	Low cancer specificity	Ganglioside GM2 activator (Cerebroside sulfate activator protein) (GM2-AP) (Sphingolipid activator protein 3) (SAP-3) [Cleaved into: Ganglioside GM2 activator isoform short]
HLA-DR	APPSGGPGFLSIERPDSRPP	7	P0C0L4	Cancer enhanced (liver cancer)	Complement C4-A (Acidic complement C4) (C3 and PZP-like alpha-2-macroglobulin domain-containing protein 2) [Cleaved into: Complement C4 beta chain; Complement C4-A alpha chain; C4a anaphylatoxin; C4b-A; C4d-A; Complement C4 gamma chain]
HLA-DR	DSFKAFAKALGVMD	7	P26572	Low cancer specificity	Alpha-1,3-mannosyl-glycoprotein 2-beta-N-acetylglucosaminyltransferase (EC 2.4.1.101) (N-glycosyl-oligosaccharide-glycoprotein N-acetylglucosaminyltransferase I) (GNT-I) (GlcNAc-T I)
HLA-DR	EEFDEVSRIVGSVE	7	P42224	Low cancer specificity	Signal transducer and activator of transcription 1-alpha/beta (Transcription factor ISGF-3 components p91/p84)
HLA-DR	EGEITTLNHKLQDASAE	7	Q10589	Low cancer specificity	Bone marrow stromal antigen 2 (BST-2) (HM1.24 antigen) (Tetherin) (CD antigen CD317)
HLA-DR	KPPSYNVATTLPSYD	7	Q9BT67	Low cancer specificity	NEDD4 family-interacting protein 1 (Breast cancer-associated protein SGA-1M) (NEDD4 WW domain-binding protein 5) (Putative MAPK-activating protein PM13) (Putative NF-kappa-B-activating protein 164) (Putative NFKB and MAPK-activating protein)
HLA-DR	LAQYLINARLSSEK	7	Q15365	Low cancer specificity	Poly(rC)-binding protein 1 (Alpha-CP1) (Heterogeneous nuclear ribonucleoprotein E1) (hnRNP E1) (Nucleic acid-binding protein SUB2.3)
HLA-DR	VQGYRALHRGPAES	7	P01589	Low cancer specificity	Interleukin-2 receptor subunit alpha (IL-2 receptor subunit alpha) (IL-2-RA) (IL-2R subunit alpha) (IL2-RA) (TAC antigen) (p55) (CD antigen CD25)
HLA-DR	LLAFAEARKMSSSDEG	6	Q99519	Low cancer specificity	Sialidase-1 (EC 3.2.1.18) (Acetylneuraminyl hydrolase) (G9 sialidase) (Lysosomal sialidase) (N-acetyl-alpha-neuraminidase 1)
HLA-DR	QAPLEIVSKLLSEN	6	Q8IY22	Low cancer specificity	C-Maf-inducing protein (c-Mip) (Truncated c-Maf-inducing protein) (Tc-Mip)
HLA-DR	SDYFDALYKRTGVEPG	6	P49641	Low cancer specificity	Alpha-mannosidase 2x (EC 3.2.1.114) (Alpha-mannosidase IIx) (Man IIx) (Mannosidase alpha class 2A member 2) (Mannosyl-oligosaccharide 1,3-1,6-alpha-mannosidase)
HLA-DR	SLPTYDEAEKAKAAA	6	Q9NV92	Low cancer specificity	NEDD4 family-interacting protein 2 (NEDD4 WW domain-binding protein 5A) (Putative MAPK-activating protein PM04/PM05/PM06/PM07) (Putative NF-kappa-B-activating protein 413)
HLA-DR	ADENYRPLAKTRQQN	5	Q15154	Low cancer specificity	Pericentriolar material 1 protein (PCM-1) (hPCM-1)
HLA-DR	AEAFEAIPRALAENSG	5	P50990	Low cancer specificity	T-complex protein 1 subunit theta (TCP-1-theta) (CCT-theta) (Chaperonin containing T-complex polypeptide 1 subunit 8) (Renal carcinoma antigen NY-REN-15)
HLA-DR	DEVFKYLAKAYASN	5	O75976	Low cancer specificity	Carboxypeptidase D (EC 3.4.17.22) (Metallocarboxypeptidase D) (gp180)
HLA-DR	EVTFLEASRFAQEN	5	P61018	Low cancer specificity	Ras-related protein Rab-4B
HLA-DR	GAPDFSKLARAAAVS	5	O00468	Low cancer specificity	Agrin [Cleaved into: Agrin N-terminal 110 kDa subunit; Agrin C-terminal 110 kDa subunit; Agrin C-terminal 90 kDa fragment (C90); Agrin C-terminal 22 kDa fragment (C22)]
HLA-DR	KPNKFTVETRGAGTGG	5	P21333	Low cancer specificity	Filamin-A (FLN-A) (Actin-binding protein 280) (ABP-280) (Alpha-filamin) (Endothelial actin-binding protein) (Filamin-1) (Non-muscle filamin)
HLA-DR	DDPSTIEKLAKNKQKP	4	P60953	Low cancer specificity	Cell division control protein 42 homolog (EC 3.6.5.2) (G25K GTP-binding protein)
HLA-DR	DPSTIEKLAKNKQKPIT	4	P60953	Low cancer specificity	Cell division control protein 42 homolog (EC 3.6.5.2) (G25K GTP-binding protein)
HLA-DR	EGEITTLNHKLQD	4	Q10589	Low cancer specificity	Bone marrow stromal antigen 2 (BST-2) (HM1.24 antigen) (Tetherin) (CD antigen CD317)
HLA-DR	EVERFTSTTRVPSIN	4	Q13393	Low cancer specificity	Phospholipase D1 (PLD 1) (hPLD1) (EC 3.1.4.4) (Choline phosphatase 1) (Phosphatidylcholine-hydrolyzing phospholipase D1)
HLA-DR	FPKPPSYNVATTLPSYD	4	Q9BT67	Low cancer specificity	NEDD4 family-interacting protein 1 (Breast cancer-associated protein SGA-1M) (NEDD4 WW domain-binding protein 5) (Putative MAPK-activating protein PM13) (Putative NF-kappa-B-activating protein 164) (Putative NFKB and MAPK-activating protein)
HLA-DR	TAEYALLYHTLQEA	4	P19801	Group enriched (colorectal cancer, endometrial cancer, pancreatic cancer, renal cancer, stomach cancer)	Amiloride-sensitive amine oxidase [copper-containing] (DAO) (Diamine oxidase) (EC 1.4.3.22) (Amiloride-binding protein 1) (Amine oxidase copper domain-containing protein 1) (Histaminase) (Kidney amine oxidase) (KAO)
HLA-DR	TGNYRIESVLSSSGK	4	P17900	Low cancer specificity	Ganglioside GM2 activator (Cerebroside sulfate activator protein) (GM2-AP) (Sphingolipid activator protein 3) (SAP-3) [Cleaved into: Ganglioside GM2 activator isoform short]
HLA-DR	TGNYRIESVLSSSGKR	4	P17900	Low cancer specificity	Ganglioside GM2 activator (Cerebroside sulfate activator protein) (GM2-AP) (Sphingolipid activator protein 3) (SAP-3) [Cleaved into: Ganglioside GM2 activator isoform short]
HLA-DR	AEAFEAIPRALAEN	3	P50990	Low cancer specificity	T-complex protein 1 subunit theta (TCP-1-theta) (CCT-theta) (Chaperonin containing T-complex polypeptide 1 subunit 8) (Renal carcinoma antigen NY-REN-15)
HLA-DR	DNDLISLPKEIGELT	3	Q15404	Low cancer specificity	Ras suppressor protein 1 (RSP-1) (Rsu-1)
HLA-DR	ELYKAIQRGTIK	3	Q9HB40	Low cancer specificity	Retinoid-inducible serine carboxypeptidase (EC 3.4.16.-) (Serine carboxypeptidase 1)
HLA-DR	GPFSFSVIDKPPGMA	3	Q14126	Low cancer specificity	Desmoglein-2 (Cadherin family member 5) (HDGC)
HLA-DR	GPVAEYLKISKEIGGDV	3	Q01518	Low cancer specificity	Adenylyl cyclase-associated protein 1 (CAP 1)
HLA-DR	LLAFAEARKMSSSD	3	Q99519	Low cancer specificity	Sialidase-1 (EC 3.2.1.18) (Acetylneuraminyl hydrolase) (G9 sialidase) (Lysosomal sialidase) (N-acetyl-alpha-neuraminidase 1)
HLA-DR	LPTGITFKSVTREDTG	3	Q9Y624	Low cancer specificity	Junctional adhesion molecule A (JAM-A) (Junctional adhesion molecule 1) (JAM-1) (Platelet F11 receptor) (Platelet adhesion molecule 1) (PAM-1) (CD antigen CD321)
HLA-DR	LQGFAVAVKMGAT	3	P00390	Low cancer specificity	Glutathione reductase, mitochondrial (GR) (GRase) (EC 1.8.1.7)
HLA-DR	VGTLQRLPKVIGNQS	3	Q13011	Low cancer specificity	Delta(3,5)-Delta(2,4)-dienoyl-CoA isomerase, mitochondrial (EC 5.3.3.-)
HLA-DR	ATKHYEMLANRTAAN	2	Q15437	Low cancer specificity	Protein transport protein Sec23B (hSec23B) (SEC23-related protein B)
HLA-DR	DPSTIEKLAKNKQKPITP	2	P60953	Low cancer specificity	Cell division control protein 42 homolog (EC 3.6.5.2) (G25K GTP-binding protein)
HLA-DR	KDKTYSYLNKLPVKSEYP	2	P61916	Cancer enhanced (thyroid cancer)	NPC intracellular cholesterol transporter 2 (Epididymal secretory protein E1) (Human epididymis-specific protein 1) (He1) (Niemann-Pick disease type C2 protein)
HLA-DR	KDKTYSYLNKLPVKSEYPS	2	P61916	Cancer enhanced (thyroid cancer)	NPC intracellular cholesterol transporter 2 (Epididymal secretory protein E1) (Human epididymis-specific protein 1) (He1) (Niemann-Pick disease type C2 protein)
HLA-DR	KRAEFTVETRSAGQG	2	P21333	Low cancer specificity	Filamin-A (FLN-A) (Actin-binding protein 280) (ABP-280) (Alpha-filamin) (Endothelial actin-binding protein) (Filamin-1) (Non-muscle filamin)
HLA-DR	LNNFQAVQRRVSE	2	Q86Y82	Low cancer specificity	Syntaxin-12
HLA-DR	NGVYQSMTKKAAIT	2	Q9NXL6	Low cancer specificity	SID1 transmembrane family member 1
HLA-DR	NPTANSFRVVGRKMQPDQQ	2	P50552	Low cancer specificity	Vasodilator-stimulated phosphoprotein (VASP)
HLA-DR	SPDEAYAIAKKLGSK	2	Q9P2R7	Low cancer specificity	Succinate--CoA ligase [ADP-forming] subunit beta, mitochondrial (EC 6.2.1.5) (ATP-specific succinyl-CoA synthetase subunit beta) (A-SCS) (Succinyl-CoA synthetase beta-A chain) (SCS-betaA)
HLA-DR	STPFTAVLKFAAEE	2	P61960	Low cancer specificity	Ubiquitin-fold modifier 1
Note:
#Sequence: peptide sequence
#PSMs: Peptide Spectral Match, number of identified peptide sequences
#Protein Group Accessions: unique identifiers of all proteins from all protein groups that include the peptide sequence
#Cancer-specificity: Enrichment of source proteins in specific cancers according to the Human Proteome Atlas
#Proteins: name of the proteins.
